# Supplementary material for: Exon Array Analysis using re-defined probe sets results in reliable identification of alternatively spliced genes in non-small cell lung cancer
Source: BMC Genomics. 2010 Nov 30;11:676. doi: 10.1186/1471-2164-11-676 (PMC3053589; doi:10.1186/1471-2164-11-676)
Supplement: Additional file 1 — Table S1: Tissue specimens. Clinical information for all paired tissue specimens. [file 1471-2164-11-676-S1.XLS]

## Sheet: S1_NSCLC_sample_specimens
Table S1: Tissue specimens
Clinical information for all paired tissue specimens. Total RNA was isolated from both tumour (AdCa: Adenocarcinoma; SCC: Squamous cell carcinoma) as well as normal adjacent tissue (NAT). Samples were either enriched by macro-dissection or the tumour content was histologically analysed. All samples were hybridised to the exon array, selected samples were used for validation experiments (endpoint …
Sample ID	Age	Sex	Histology	UICC stage	TNM stage	RIN	Macro-dissected	Tumour content	RT-PCR	qRT-PCR
L10	51	M	AdCa	IV	pT2pN2pM1	8.9	x
L10	51	M	NAT	n.a.	n.a.	8.5	x
L10916	72	F	AdCa	IB	pT2pN0pMX	8.4		0.7	x (2)	x
L10916	72	F	NAT	n.a.	n.a.	8.3		0	x (2)	x
L12802	87	F	AdCa	IA	pT1pNXpMX	8.9		0.8
L12802	87	F	NAT	n.a.	n.a.	8.1		0
L14	69	M	SCC	IIB	pT2pN1pM0	7.6	x
L14	69	M	NAT	n.a.	n.a.	6.9	x
L17	59	M	AdCa	IB	pT2pN0pM0	7	x
L17	59	M	NAT	n.a.	n.a.	7.9	x
L1784	86	M	SCC	IA	pT1pN0pMX	7.7		0.8		x
L1784	86	M	NAT	n.a.	n.a.	8.4		0		x
L2	68	F	AdCa	IIB	pT3pN0pM0	8.9	x
L2	68	F	NAT	n.a.	n.a.	8.6	x
L26	56	M	AdCa	IIA	pT1pN1pM0	7.8	x		x (6)	x
L26	56	M	NAT	n.a.	n.a.	8.3	x		x (6)	x
L265	80	M	SCC	IB	pT2pN0pMX	7.1		0.6
L265	80	M	NAT	n.a.	n.a.	8.7		0
L3	49	F	AdCa	IIB	pT3pN1pM0	9.4	x		x (4)	x
L3	49	F	NAT	n.a.	n.a.	8.2	x		x (4)	x
L444	69	M	SCC	IIIA	pT1pN2pMX	8.4		0.6		x
L444	69	M	NAT	n.a.	n.a.	7.7		0		x
L5265	78	M	SCC	IIB	pT2pN1pMX	8.5		0.6		x
L5265	78	M	NAT	n.a.	n.a.	7.1		0		x
L5733	53	F	AdCa	IIIA	pT2pN2pMX	7.8		0.75	x (1)	x
L5733	53	F	NAT	n.a.	n.a.	7.5		0	x (1)	x
L5804	57	F	AdCa	IIA	pT1pN1pMX	8.9		0.8	x (3)	x
L5804	57	F	NAT	n.a.	n.a.	8.4		0	x (3)	x
L6152	72	F	AdCa	IIIA	pT1pN2pMX	8.2		0.9
L6152	72	F	NAT	n.a.	n.a.	7.4		0
L8	50	M	AdCa	IIIA	pT3pN1pM0	8.8	x		x (5)	x
L8	50	M	NAT	n.a.	n.a.	8.7	x		x (5)	x
L86	70	F	SCC	IB	pT2pN0pMX	8		0.75
L86	70	F	NAT	n.a.	n.a.	7.9		0
L9	73	M	SCC	IB	pT2pN0pM0	9.2	x			x
L9	73	M	NAT	n.a.	n.a.	8.9	x			x
