# Supplementary material for: Exon Array Analysis using re-defined probe sets results in reliable identification of alternatively spliced genes in non-small cell lung cancer
Source: BMC Genomics. 2010 Nov 30;11:676. doi: 10.1186/1471-2164-11-676 (PMC3053589; doi:10.1186/1471-2164-11-676)
Supplement: Additional file 2 — Data files S2: New probe set definition. ZIP-archive containing the new probe set definition provided as a probe group file (PGF), probe set and transcript cluster annotations in CSV format, and a meta probe set file defining the relationship between transcript cluster and probe sets. All file formats are in accordance with Affymetrix definitions. [file 1471-2164-11-676-S2.ZIP]

Archive with 8 entries (6 files):
- annotations_in_Affymetrix_format/
- annotations_in_Affymetrix_format/readme.txt
- annotations_in_Affymetrix_format/WLanger ProbeSets core only.probeset_short.csv
- annotations_in_Affymetrix_format/WLanger ProbeSets core only.transcript_short.csv
- mps files/
- mps files/readme.txt
- mps files/WLanger ProbeSets core only.mps
- WLanger ProbeSets core only.pgf
