# Supplementary material for: Exon Array Analysis using re-defined probe sets results in reliable identification of alternatively spliced genes in non-small cell lung cancer
Source: BMC Genomics. 2010 Nov 30;11:676. doi: 10.1186/1471-2164-11-676 (PMC3053589; doi:10.1186/1471-2164-11-676)
Supplement: Additional file 2 — Data files S2: New probe set definition. ZIP-archive containing the new probe set definition provided as a probe group file (PGF), probe set and transcript cluster annotations in CSV format, and a meta probe set file defining the relationship between transcript cluster and probe sets. All file formats are in accordance with Affymetrix definitions. [file 1471-2164-11-676-S2.ZIP › mps files/readme.txt]

MPS files for WLanger PGF
=========================

Complete meta probe set (MPS) files for corresponding WLanger PGFs.
No filter applied.

01.12.2009 Wolfram Langer
