# Supplementary material for: Exon Array Analysis using re-defined probe sets results in reliable identification of alternatively spliced genes in non-small cell lung cancer
Source: BMC Genomics. 2010 Nov 30;11:676. doi: 10.1186/1471-2164-11-676 (PMC3053589; doi:10.1186/1471-2164-11-676)
Supplement: Additional file 2 — Data files S2: New probe set definition. ZIP-archive containing the new probe set definition provided as a probe group file (PGF), probe set and transcript cluster annotations in CSV format, and a meta probe set file defining the relationship between transcript cluster and probe sets. All file formats are in accordance with Affymetrix definitions. [file 1471-2164-11-676-S2.ZIP › mps files/WLanger ProbeSets core only.mps]

#%chip_type=HuEx-1_0-st-v2
#%chip_type=HuEx-1_0-st-v1
#%chip_type=HuEx-1_0-st-ta1
#%lib_set_name=HuEx-1_0-st
#%lib_set_version=r2
#%create_date=Tue Dec 01 15:13:44 CET 2009
#%genome-species=Homo sapiens
#%genome-version=hg19
#%genome-version-ucsc=hg19
#%genome-version-ncbi=37
#%genome-version-create_date=2009 February
#%guid=b3d19573-412c-428f-8959-90c92acb8ba9
probeset_id	transcript_cluster_id	probeset_list	probe_count
1	1	25054 25055	12
2	2	25074 25072 25073 25067 25066 25065 25064 25071 25070 25069 25068 25059 25058 25057 25056 25063 25062 25061 25060	111
3	3	25075 25076	12
4	4	25088 25089 25082 25083 25080 25081 25086 25087 25084 25085 25078 25079 25077	42
5	5	25090 25091 25094 25095 25092 25093 25098 25099 25096 25097 25102 25103 25100 25101 25105 25104	105
6	6	25107 25106 25111 25110 25109 25108 25115 25114 25113 25112 25117 25116	59
7	7	25118	4
8	8	25120 25121 25122 25123 25124 25125 25126 25127 25128 25129 25130 25119	76
10	10	25131 25132 25133 25134 25135 25137 25136 25139 25138 25141 25140 25143 25142 25145 25144 25146	86
13	13	25158 25159 25156 25157 25154 25155 25152 25153 25147 25149 25148 25151 25150	51
15	15	25166 25167 25164 25165 25162 25163 25160 25161 25173 25172 25171 25170 25169 25168	73
16	16	25188 25184 25185 25186 25187 25175 25174 25183 25182 25181 25180 25179 25178 25177 25176	77
17	17	25189	2
18	18	25190 25191 25192 25193	20
20	20	25196 25197 25194 25195	24
21	21	25198 25199 25201 25200	48
23	23	25205 25204 25207 25206 25203 25202 25208	30
25	25	25227 25226 25225 25224 25231 25230 25229 25228 25219 25218 25217 25216 25223 25222 25221 25220 25232 25213 25212 25215 25214 25209 25211 25210	139
27	27	25249 25248 25250 25242 25243 25240 25241 25246 25247 25244 25245 25234 25235 25233 25238 25239 25236 25237	110
29	29	25251 25252	12
30	30	25257 25256 25258 25253 25255 25254	35
31	31	25259 25261 25260 25262	26
32	32	25263 25272 25273 25274 25275 25264 25265 25266 25267 25268 25269 25270 25271	63
34	34	25295 25294 25293 25292 25291 25290 25289 25288 25287 25286 25285 25284 25283 25282 25281 25280 25302 25303 25300 25301 25298 25299 25296 25297 25276 25277 25278 25279	176
35	35	25321 25320 25317 25316 25319 25318 25313 25312 25315 25314 25310 25311 25308 25309 25306 25307 25304 25305	97
37	37	25322	3
38	38	25323	1
41	41	25325 25324 25327 25326 25332 25333 25334 25328 25329 25330 25331	56
42	42	25340 25341 25342 25343 25336 25337 25338 25339 25335 25360 25344 25345 25346 25347 25348 25349 25350 25351 25352 25353 25354 25355 25356 25357 25358 25359	120
43	43	25361 25363 25362 25365 25364	31
46	46	25367 25366 25369 25368 25370	70
48	48	25429 25428 25425 25424 25427 25426 25412 25413 25414 25415 25408 25409 25410 25411 25420 25421 25422 25423 25416 25417 25418 25419 25395 25394 25393 25392 25399 25398 25397 25396 25403 25402 25401 25400 25407 25406 25405 25404 25378 25379 25376 25377 25382 25383 25380 25381 25386 25387 25384 25385 25390 25391 25388 25389 25371 25373 25372 25375 25374	271
49	49	25431 25430 25437 25436 25438 25433 25432 25435 25434	62
50	50	25444 25445 25442 25443 25440 25441 25439	59
51	51	25446	8
53	53	25447 25450 25448 25449	44
55	55	25454 25452 25453 25451	20
56	56	25456 25455	17
58	58	25457	7
59	59	25458	4
64	64	25461 25460 25459	20
66	66	25463 25462	6
67	67	25464	6
68	68	25469 25468 25467 25466 25465	18
70	70	25473 25472 25475 25474 25477 25476 25471 25470	31
71	71	25479 25478	6
72	72	25480	4
78	78	25481	19
80	80	25482	4
81	81	25496 25488 25489 25490 25491 25492 25493 25494 25495 25483 25485 25484 25487 25486	97
83	83	25507 25506 25505 25504 25508 25497 25498 25499 25500 25501 25502 25503	71
84	84	25537 25536 25539 25538 25530 25531 25528 25529 25534 25535 25532 25533 25522 25523 25520 25521 25526 25527 25524 25525 25515 25514 25513 25512 25519 25518 25517 25516 25511 25510 25509	198
86	86	25540	7
87	87	25541 25542	8
89	89	25545 25544 25546 25543	29
90	90	25556 25557 25558 25552 25553 25554 25555 25549 25548 25551 25550 25547	60
91	91	25559	15
92	92	25560	16
93	93	25581 25580 25579 25578 25577 25576 25575 25574 25573 25572 25571 25570 25569 25568 25564 25565 25566 25567 25561 25562 25563	90
94	94	25582	40
96	96	25583	2
97	97	25606 25604 25605 25602 25603 25600 25601 25598 25599 25596 25597 25594 25595 25592 25593 25590 25591 25588 25589 25586 25587 25584 25585	126
98	98	25614 25615 25612 25613 25610 25611 25608 25609 25607 25619 25618 25617 25616	51
99	99	25629 25628 25627 25626 25625 25624 25623 25622 25621 25620	40
100	100	25631 25630 25640 25641 25642 25643 25636 25637 25638 25639 25632 25633 25634 25635	62
103	103	25644 25645 25646 25647 25661 25660 25663 25662 25657 25656 25659 25658 25653 25652 25655 25654 25649 25648 25651 25650 25674 25675 25672 25673 25678 25679 25676 25677 25666 25667 25664 25665 25670 25671 25668 25669 25683 25682 25681 25680 25687 25686 25685 25684	199
104	104	25691 25690 25689 25688 25695 25694 25693 25692 25696	46
105	105	25704 25705 25706 25707 25708 25709 25697 25698 25699 25700 25701 25702 25703	51
108	108	25710 25711 25721 25720 25723 25722 25725 25724 25713 25712 25715 25714 25717 25716 25719 25718	75
109	109	25735 25734 25733 25732 25731 25730 25729 25728 25743 25742 25741 25740 25739 25738 25737 25736 25750 25751 25748 25749 25746 25747 25744 25745 25758 25759 25756 25757 25754 25755 25752 25753 25765 25764 25767 25766 25761 25760 25763 25762 25773 25772 25774 25769 25768 25771 25770 25727 25726	252
110	110	25775	24
111	111	25776	12
112	112	25780 25781 25782 25783 25777 25778 25779 25788 25789 25790 25784 25785 25786 25787	63
113	113	25791 25795 25794 25793 25792 25799 25798 25797 25796 25803 25802 25801 25800 25807 25806 25805 25804 25810 25811 25808 25809 25814 25815 25812 25813 25818 25816 25817	152
115	115	25819 25822 25823 25820 25821 25825 25824 25827 25826 25829 25828 25831 25830 25833 25832 25835 25834 25837 25836 25838	102
116	116	25839	4
119	119	25840 25841 25842	20
120	120	25843 25844 25845 25846 25847 25848 25849 25850	48
121	121	25851 25852 25853 25854 25855 25873 25872 25874 25868 25869 25870 25871 25864 25865 25866 25867 25860 25861 25862 25863 25856 25857 25858 25859	91
123	123	25881 25880 25882 25877 25876 25879 25878 25875	51
124	124	25885 25884 25887 25886 25883 25890 25891 25888 25889	57
125	125	25900 25901 25898 25899 25896 25897 25894 25895 25892 25893	52
126	126	25910 25909 25908 25907 25906 25905 25904 25902 25903	44
127	127	25915 25914 25913 25912 25911	46
128	128	25919 25918 25917 25916 25920 25921 25922 25923	31
129	129	25924 25925 25926 25927	22
130	130	25928	11
131	131	25945 25944 25947 25946 25949 25948 25951 25950 25937 25936 25939 25938 25941 25940 25943 25942 25929 25930 25931 25932 25933 25934 25935 25954 25955 25952 25953	121
133	133	25960 25961 25958 25959 25956 25957	41
134	134	25962 25963	8
135	135	25989 25988 25985 25984 25987 25986 25979 25978 25977 25976 25983 25982 25981 25980 25971 25970 25969 25968 25975 25974 25973 25972 25966 25967 25964 25965	102
136	136	25990	10
138	138	25991 25996 25993 25992 25995 25994	44
139	139	25997	3
140	140	26004 26005 26006 26007 26000 26001 26002 26003 26012 26013 26014 26015 26008 26009 26010 26011 25999 25998 26034 26032 26033 26023 26022 26021 26020 26019 26018 26017 26016 26031 26030 26029 26028 26027 26026 26025 26024	195
141	141	26038 26039 26036 26037 26035 26046 26047 26044 26045 26042 26043 26040 26041 26064 26049 26048 26051 26050 26053 26052 26055 26054 26057 26056 26059 26058 26061 26060 26063 26062	138
142	142	26065 26066 26067	22
143	143	26068	8
144	144	26069 26070 26071 26072 26073 26074 26075 26076 26077 26078 26079	41
145	145	26083 26082 26081 26080 26084	25
147	147	26087 26086 26085	20
149	149	26088	16
150	150	26096 26097 26091 26090 26089 26095 26094 26093 26092	49
151	151	26098 26099	13
152	152	26102 26103 26100 26101 26104 26105	31
154	154	26106 26107 26110 26108 26109	26
155	155	26112 26113 26111	37
156	156	26122 26123 26120 26121 26126 26127 26124 26125 26114 26115 26118 26119 26116 26117 26139 26138 26137 26136 26141 26140 26131 26130 26129 26128 26135 26134 26133 26132	122
157	157	26152 26153 26154 26155 26156 26157 26158 26159 26144 26145 26146 26147 26148 26149 26150 26151 26161 26160 26163 26162 26164 26143 26142	99
158	158	26169 26168 26171 26170 26173 26172 26175 26174 26165 26167 26166 26184 26182 26183 26180 26181 26178 26179 26176 26177	70
163	163	26185	8
165	165	26190 26191 26188 26189 26186 26187 26207 26206 26205 26204 26203 26202 26201 26200 26199 26198 26197 26196 26195 26194 26193 26192	126
166	166	26220 26221 26222 26223 26216 26217 26218 26219 26212 26213 26214 26215 26208 26209 26210 26211	54
167	167	26225 26224	8
168	168	26237 26236 26239 26238 26233 26232 26235 26234 26229 26228 26231 26230 26227 26226	74
171	171	26242 26241 26240	30
172	172	26243 26247 26246 26245 26244 26249 26248	56
173	173	26251 26250 26255 26254 26253 26252	65
174	174	26258 26256 26257	10
175	175	26259 26260 26261	16
176	176	26273 26272 26275 26274 26262 26263 26266 26267 26264 26265 26270 26271 26268 26269	72
178	178	26277 26276 26278	19
179	179	26279 26281 26280 26283 26282 26285 26284 26287 26286 26288 26289 26290 26291 26292 26293 26294 26295 26296 26297 26298 26299 26300 26301 26302	106
180	180	26303 26340 26337 26336 26339 26338 26311 26310 26309 26308 26307 26306 26305 26304 26319 26318 26317 26316 26315 26314 26313 26312 26326 26327 26324 26325 26322 26323 26320 26321 26334 26335 26332 26333 26330 26331 26328 26329	179
183	183	26341 26343 26342 26349 26348 26350 26345 26344 26347 26346	41
184	184	26351 26356 26352 26353 26354 26355	33
185	185	26357	9
186	186	26358 26359 26360 26361 26362	18
187	187	26364 26365 26366 26367 26363 26376 26377 26368 26369 26370 26371 26372 26373 26374 26375	76
189	189	26378 26379 26380 26381	22
190	190	26393 26392 26385 26384 26387 26386 26389 26388 26391 26390 26382 26383	60
192	192	26402 26403 26400 26401 26406 26407 26404 26405 26395 26394 26397 26396 26399 26398	82
193	193	26419 26418 26417 26416 26423 26422 26421 26420 26410 26411 26408 26409 26414 26415 26412 26413	83
194	194	26427 26426 26425 26424 26431 26430 26429 26428 26453 26452 26454 26449 26448 26451 26450 26444 26445 26446 26447 26440 26441 26442 26443 26436 26437 26438 26439 26432 26433 26434 26435	125
195	195	26470 26468 26469 26466 26467 26464 26465 26461 26460 26463 26462 26457 26456 26459 26458 26455	106
196	196	26472 26471	5
197	197	26473	7
198	198	26512 26513 26514 26515 26516 26517 26518 26519 26520 26521 26522 26523 26524 26497 26496 26499 26498 26501 26500 26503 26502 26505 26504 26507 26506 26509 26508 26511 26510 26495 26494 26493 26492 26491 26490 26489 26488 26487 26486 26485 26484 26483 26482 26481 26480 26478 26479 26476 26477 26474 26475	226
199	199	26525	6
201	201	26531 26530 26529 26528 26535 26534 26533 26532 26539 26538 26537 26536 26543 26542 26541 26540 26526 26527	86
203	203	26546 26547 26544 26545 26550 26551 26548 26549 26554 26555 26552 26553 26558 26559 26556 26557 26565 26564 26561 26560 26563 26562	103
205	205	26567 26566 26573 26572 26575 26574 26569 26568 26571 26570	58
206	206	26580 26581 26582 26583 26576 26577 26578 26579 26584	35
207	207	26593 26592 26588 26589 26590 26591 26585 26586 26587	51
208	208	26594	4
209	209	26614 26615 26612 26613 26610 26611 26608 26609 26599 26598 26597 26596 26595 26607 26606 26605 26604 26603 26602 26601 26600	79
210	210	26622 26623 26620 26621 26618 26619 26616 26617 26624 26625	44
211	211	26626	8
212	212	26630 26631 26628 26629 26627	82
213	213	26632	3
225	225	26633	2
227	227	26636 26637 26634 26635	11
228	228	26647 26646 26645 26644 26643 26642 26641 26640 26655 26654 26653 26652 26651 26650 26649 26648 26638 26639 26677 26676 26678 26673 26672 26675 26674 26660 26661 26662 26663 26656 26657 26658 26659 26668 26669 26670 26671 26664 26665 26666 26667	196
229	229	26690 26691 26688 26689 26694 26695 26692 26693 26679 26685 26684 26687 26686 26681 26680 26683 26682	80
230	230	26698 26696 26697	24
232	232	26706 26705 26704 26699 26702 26703 26700 26701	77
233	233	26707 26711 26710 26709 26708 26715 26714 26713 26712 26719 26718 26717 26716 26720 26721	60
234	234	26722	20
235	235	26723 26724	15
236	236	26725	4
238	238	26737 26736 26739 26738 26741 26740 26743 26742 26745 26744 26747 26746 26748 26726 26727 26728 26729 26730 26731 26732 26733 26734 26735	93
239	239	26749 26751 26750 26774 26772 26773 26770 26771 26768 26769 26767 26766 26765 26764 26763 26762 26761 26760 26759 26758 26757 26756 26755 26754 26753 26752	105
241	241	26778 26779 26776 26777 26775	22
242	242	26782 26780 26781	28
243	243	26783 26788 26785 26784 26787 26786	29
244	244	26800 26801 26797 26796 26799 26798 26793 26792 26795 26794 26789 26791 26790	78
246	246	26842 26840 26841 26834 26835 26832 26833 26838 26839 26836 26837 26827 26826 26825 26824 26831 26830 26829 26828 26819 26818 26817 26816 26823 26822 26821 26820 26812 26813 26814 26815 26808 26809 26810 26811 26804 26805 26806 26807 26802 26803	170
247	247	26843	1
249	249	26846 26847 26844 26845 26857 26856 26849 26848 26851 26850 26853 26852 26855 26854	87
250	250	26864 26865 26866 26859 26858 26861 26860 26863 26862	25
252	252	26867	3
253	253	26872 26873 26874 26875 26876 26877 26878 26879 26868 26869 26870 26871 26884 26885 26886 26887 26880 26881 26882 26883 26888	115
255	255	26892 26893 26894 26895 26889 26890 26891 26901 26900 26903 26902 26897 26896 26899 26898 26905 26904	72
256	256	26909 26908 26911 26910 26907 26906 26916 26917 26914 26915 26912 26913	55
257	257	26918 26919	3
258	258	26926 26927 26924 26925 26922 26923 26920 26921 26932 26931 26930 26929 26928	53
259	259	26944 26945 26946 26947 26948 26949 26950 26951 26952 26953 26954 26955 26956 26957 26958 26959 26961 26960 26963 26962 26965 26964 26967 26966 26968 26935 26934 26933 26943 26942 26941 26940 26939 26938 26937 26936	169
261	261	26969 26971 26970 26972	46
263	263	26973 26974	14
264	264	26975 26978 26976 26977	24
265	265	26979 26982 26983 26980 26981 26984 26985	45
266	266	26986 26987 26990 26991 26988 26989 26995 26994 26993 26992 26999 26998 26997 26996	90
267	267	27003 27002 27001 27000	17
268	268	27007 27006 27005 27004 27021 27020 27023 27022 27017 27016 27019 27018 27013 27012 27015 27014 27009 27008 27011 27010 27024 27025	97
269	269	27026	4
270	270	27027	15
271	271	27028	8
273	273	27036 27037 27038 27032 27033 27034 27035 27029 27030 27031	61
274	274	27039 27045 27044 27043 27042 27041 27040	30
275	275	27053 27052 27051 27050 27049 27048 27047 27046	31
276	276	27054	4
278	278	27055 27070 27068 27069 27066 27067 27064 27065 27062 27063 27060 27061 27058 27059 27056 27057	80
279	279	27072 27071	6
280	280	27073	19
282	282	27081 27080 27083 27082 27085 27084 27087 27086 27075 27074 27077 27076 27079 27078 27088 27089 27090 27091 27092	92
283	283	27096 27097 27098 27099 27100 27101 27102 27103 27093 27094 27095 27104	118
284	284	27115 27114 27113 27112 27119 27118 27117 27116 27107 27106 27105 27111 27110 27109 27108 27122 27123 27120 27121 27126 27127 27124 27125	91
285	285	27128 27129	10
286	286	27130	4
287	287	27131	39
288	288	27138 27139 27136 27137 27142 27143 27140 27141 27146 27147 27144 27145 27150 27148 27149 27134 27135 27132 27133	114
289	289	27155 27154 27153 27152 27157 27156 27151	43
290	290	27168 27169 27170 27171 27172 27173 27174 27175 27176 27177 27178 27179 27180 27181 27159 27158 27163 27162 27161 27160 27167 27166 27165 27164	116
291	291	27223 27222 27221 27220 27219 27218 27217 27216 27227 27226 27225 27224 27206 27207 27204 27205 27202 27203 27200 27201 27214 27215 27212 27213 27210 27211 27208 27209 27185 27184 27187 27186 27189 27188 27191 27190 27193 27192 27195 27194 27197 27196 27199 27198 27182 27183	227
293	293	27236 27237 27238 27239 27232 27233 27234 27235 27231 27230 27229 27228	48
294	294	27249 27248 27250 27244 27245 27246 27247 27240 27241 27242 27243	48
296	296	27253 27252 27255 27254 27251 27261 27260 27257 27256 27259 27258	50
297	297	27263 27262 27275 27274 27273 27272 27278 27277 27276 27267 27266 27265 27264 27271 27270 27269 27268	119
303	303	27279	16
304	304	27280	11
305	305	27282 27283 27281 27284	17
307	307	27288 27289 27286 27287 27285	14
308	308	27312 27313 27314 27315 27316 27305 27304 27307 27306 27309 27308 27311 27310 27297 27296 27299 27298 27301 27300 27303 27302 27290 27291 27294 27295 27292 27293	112
311	311	27317	18
312	312	27318	3
313	313	27319	8
314	314	27320 27321 27322 27323 27324	22
315	315	27388 27389 27390 27391 27384 27385 27386 27387 27380 27381 27382 27383 27376 27377 27378 27379 27373 27372 27375 27374 27369 27368 27371 27370 27365 27364 27367 27366 27361 27360 27363 27362 27358 27359 27356 27357 27354 27355 27352 27353 27350 27351 27348 27349 27346 27347 27344 27345 27343 27342 27341 27340 27339 27338 27337 27336 27335 27334 27333 27332 27331 27330 27329 27328 27325 27326 27327 27392 27393 27394 27395 27396 27397 27398 27399 27400 27401 27402 27403 27404 27405 27406 27407 27409 27408 27411 27410 27413 27412 27415 27414 27417 27416 27419 27418	435
318	318	27420	9
319	319	27421 27422	16
320	320	27426 27424 27425 27423	31
321	321	27427 27430 27428 27429	37
322	322	27431	12
323	323	27432	1
325	325	27434 27433	14
326	326	27460 27461 27456 27457 27458 27459 27435 27438 27439 27436 27437 27443 27442 27441 27440 27447 27446 27445 27444 27451 27450 27449 27448 27455 27454 27453 27452	115
327	327	27462 27463 27468 27469 27470 27471 27464 27465 27466 27467 27476 27473 27472 27475 27474	65
329	329	27477 27479 27478 27485 27484 27481 27480 27483 27482	54
330	330	27488 27487 27486	29
331	331	27492 27490 27491 27489	25
332	332	27494 27495 27493 27502 27503 27500 27501 27498 27499 27496 27497 27504	61
333	333	27507 27506 27505	40
335	335	27511 27510 27509 27508 27519 27518 27517 27516 27515 27514 27513 27512 27529 27528 27531 27530 27533 27532 27535 27534 27521 27520 27523 27522 27525 27524 27527 27526 27544 27545 27546 27547 27548 27536 27537 27538 27539 27540 27541 27542 27543	172
336	336	27563 27562 27561 27560 27567 27566 27565 27564 27555 27554 27553 27552 27559 27558 27557 27556 27570 27568 27569 27549 27550 27551	110
337	337	27597 27596 27599 27598 27593 27592 27595 27594 27589 27588 27591 27590 27585 27584 27587 27586 27600 27601 27578 27579 27576 27577 27582 27583 27580 27581 27571 27574 27575 27572 27573	155
338	338	27602	3
339	339	27603	3
340	340	27604	20
341	341	27605	4
343	343	27612 27608 27609 27610 27611 27606 27607	57
346	346	27613	1
348	348	27614	4
351	351	27616 27615	7
352	352	27620 27619 27618 27617	20
355	355	27621	3
357	357	27648 27649 27631 27630 27629 27628 27627 27626 27625 27624 27623 27622 27646 27647 27644 27645 27642 27643 27640 27641 27638 27639 27636 27637 27634 27635 27632 27633	129
358	358	27650	3
359	359	27679 27678 27677 27676 27675 27674 27673 27672 27671 27670 27669 27668 27667 27666 27665 27664 27662 27663 27660 27661 27658 27659 27656 27657 27654 27655 27652 27653 27651 27680 27681	129
360	360	27684 27682 27683	32
363	363	27685 27686	16
364	364	27687	4
365	365	27688	4
367	367	27689	10
368	368	27709 27708 27710 27705 27704 27707 27706 27701 27700 27703 27702 27697 27696 27699 27698 27692 27693 27694 27695 27690 27691	104
369	369	27711 27712	17
370	370	27731 27730 27729 27728 27734 27733 27732 27722 27723 27720 27721 27726 27727 27724 27725 27714 27715 27713 27718 27719 27716 27717	129
371	371	27739 27738 27737 27736 27743 27742 27741 27740 27735 27744 27745 27746	49
372	372	27752 27753 27754 27755 27747 27748 27749 27750 27751	56
373	373	27769 27768 27771 27770 27773 27772 27775 27774 27761 27760 27763 27762 27765 27764 27767 27766 27756 27757 27758 27759 27778 27777 27776	142
374	374	27783 27782 27781 27780 27779 27790 27789 27788 27787 27786 27785 27784	113
376	376	27796 27797 27794 27795 27792 27793 27791	30
377	377	27798 27799	33
378	378	27806 27807 27804 27805 27802 27803 27800 27801 27813 27812 27815 27814 27809 27808 27811 27810 27817 27816	107
379	379	27820 27819 27818	16
380	380	27821	10
381	381	27828 27829 27830 27831 27824 27825 27826 27827 27832 27823 27822	71
382	382	27833	17
383	383	27834	3
384	384	27836 27837 27838 27839 27835 27858 27859 27856 27857 27862 27863 27860 27861 27864 27843 27842 27841 27840 27847 27846 27845 27844 27851 27850 27849 27848 27855 27854 27853 27852	158
386	386	27866 27867 27865 27870 27871 27868 27869 27872	63
387	387	27873 27875 27874 27877 27876 27878	24
388	388	27888 27889 27890 27891 27892 27893 27894 27895 27896 27897 27898 27899 27900 27901 27902 27879 27881 27880 27883 27882 27885 27884 27887 27886	126
389	389	27903 27908 27909 27904 27905 27906 27907	36
390	390	27910	6
391	391	27911	3
394	394	27912	2
396	396	27916 27917 27918 27919 27913 27914 27915 27933 27932 27935 27934 27929 27928 27931 27930 27925 27924 27927 27926 27921 27920 27923 27922 27950 27951 27948 27949 27946 27947 27944 27945 27942 27943 27940 27941 27938 27939 27936 27937 27956 27955 27954 27953 27952	210
397	397	27959 27958 27957	37
399	399	27967 27966 27965 27964 27963 27962 27961 27960 27976 27977 27978 27979 27980 27981 27982 27983 27968 27969 27970 27971 27972 27973 27974 27975	99
400	400	27993 27992 27985 27984 27987 27986 27989 27988 27991 27990	52
401	401	27995 27994 27996	17
402	402	27997 27999 27998 28002 28003 28000 28001 28004 28005	41
403	403	28006	4
404	404	28008 28007	14
405	405	28009	11
406	406	28010 28011 28014 28015 28012 28013 28017 28016	56
407	407	28019 28018	44
408	408	28027 28026 28025 28024 28031 28030 28029 28028 28023 28022 28021 28020 28037 28036 28039 28038 28033 28032 28035 28034 28040	82
409	409	28041	11
410	410	28045 28044 28047 28046 28043 28042 28052 28053 28054 28055 28048 28049 28050 28051 28056	67
411	411	28060 28061 28062 28063 28057 28058 28059 28065 28064	34
413	413	28071 28070 28069 28068 28067 28066 28078 28077 28076 28075 28074 28073 28072	63
414	414	28079	2
415	415	28086 28087 28084 28085 28082 28083 28080 28081 28094 28095 28092 28093 28090 28091 28088 28089	87
416	416	28096	9
419	419	28097 28099 28098 28101 28100 28103 28102 28105 28104 28107 28106 28109 28108 28111 28110 28112 28113 28114	93
420	420	28115 28116 28117 28118 28119 28120 28121 28122	29
421	421	28123 28124 28125	16
422	422	28126 28127 28131 28130 28129 28128 28135 28134 28133 28132 28139 28138 28137 28136 28143 28142 28141 28140 28144	68
423	423	28145	16
424	424	28146	1
425	425	28170 28171 28168 28169 28172 28162 28163 28160 28161 28166 28167 28164 28165 28147 28150 28151 28148 28149 28154 28155 28152 28153 28158 28159 28156 28157	126
426	426	28186 28185 28184 28179 28178 28177 28176 28183 28182 28181 28180 28174 28175 28173	56
427	427	28187 28190 28189 28188	28
428	428	28192 28193 28194 28195 28196 28197 28191	30
429	429	28217 28216 28219 28218 28221 28220 28223 28222 28209 28208 28211 28210 28213 28212 28215 28214 28200 28201 28202 28203 28204 28205 28206 28207 28198 28199 28224	132
430	430	28236 28237 28234 28235 28232 28233 28230 28231 28228 28229 28226 28227 28225	75
431	431	28242 28241 28240 28238 28239	43
432	432	28264 28265 28260 28261 28262 28263 28256 28257 28258 28259 28255 28254 28253 28252 28251 28250 28249 28248 28247 28246 28245 28244 28243	142
433	433	28266 28267	11
434	434	28268 28269 28270 28271	20
435	435	28272	10
436	436	28277 28276 28279 28278 28273 28275 28274	47
437	437	28285 28284 28287 28286 28281 28280 28283 28282	55
438	438	28290 28289 28288	10
439	439	28291 28292	16
440	440	28295 28294 28293	11
441	441	28299 28298 28297 28296 28300	28
442	442	28304 28303 28302 28301	27
443	443	28306 28305	7
444	444	28307	14
445	445	28321 28320 28322 28310 28311 28308 28309 28314 28315 28312 28313 28318 28319 28316 28317	71
446	446	28323 28325 28324 28327 28326 28329 28328 28331 28330 28333 28332 28334	77
447	447	28336 28337 28338 28339 28340 28341 28342 28343 28344 28345 28346 28347 28348 28349 28350 28351 28335	78
448	448	28358 28357 28356 28355 28354 28353 28352	27
449	449	28389 28388 28391 28390 28385 28384 28387 28386 28397 28396 28398 28393 28392 28395 28394 28374 28375 28372 28373 28370 28371 28368 28369 28382 28383 28380 28381 28378 28379 28376 28377 28359 28367 28366 28365 28364 28363 28362 28361 28360	138
450	450	28404 28405 28406 28407 28400 28401 28402 28403 28408 28409 28399	37
451	451	28412 28413 28414 28415 28410 28411	25
452	452	28416	4
453	453	28424 28425 28417 28418 28419 28420 28421 28422 28423	46
454	454	28426	31
456	456	28427 28428 28429 28430 28431 28433 28432 28434	23
457	457	28441 28440 28443 28442 28435 28437 28436 28439 28438	36
458	458	28445 28444	35
461	461	28458 28459 28456 28457 28462 28463 28460 28461 28450 28451 28448 28449 28454 28455 28452 28453 28467 28466 28465 28464 28447 28446	102
462	462	28475 28474 28473 28472 28476 28471 28470 28469 28468	40
463	463	28479 28478 28477 28492 28493 28488 28489 28490 28491 28484 28485 28486 28487 28480 28481 28482 28483	93
464	464	28494	8
465	465	28495 28500 28497 28496 28499 28498	33
466	466	28501	12
468	468	28526 28524 28525 28522 28523 28520 28521 28518 28519 28516 28517 28514 28515 28512 28513 28509 28508 28511 28510 28505 28504 28507 28506 28503 28502	132
469	469	28527 28543 28542 28541 28540 28539 28538 28537 28536 28535 28534 28533 28532 28531 28530 28529 28528 28545 28544 28547 28546 28549 28548 28550	127
470	470	28551 28553 28552 28554	33
471	471	28577 28576 28555 28557 28556 28559 28558 28560 28561 28562 28563 28564 28565 28566 28567 28568 28569 28570 28571 28572 28573 28574 28575	115
472	472	28579 28578 28582 28581 28580	42
473	473	28583 28587 28586 28585 28584	49
474	474	28591 28590 28589 28588	22
475	475	28594 28595 28592 28593 28598 28599 28596 28597	41
476	476	28602 28603 28600 28601 28604 28605	25
477	477	28606 28607 28613 28612 28615 28614 28609 28608 28611 28610 28620 28617 28616 28619 28618	44
478	478	28621 28623 28622 28628 28629 28630 28631 28624 28625 28626 28627 28632 28633 28634 28635	50
479	479	28647 28646 28645 28644 28643 28642 28641 28640 28653 28652 28651 28650 28649 28648 28636 28637 28638 28639	85
480	480	28655 28654 28662 28663 28660 28661 28658 28659 28656 28657	54
481	481	28666 28664 28665	17
483	483	28670 28671 28668 28669 28667	40
484	484	28679 28678 28677 28676 28675 28674 28673 28672 28683 28682 28681 28680	59
485	485	28687 28686 28685 28684 28694 28695 28692 28693 28690 28691 28688 28689 28702 28700 28701 28698 28699 28696 28697	83
486	486	28709 28708 28711 28710 28705 28704 28707 28706 28713 28712 28703	47
488	488	28717 28716 28719 28718 28715 28714 28724 28725 28726 28727 28720 28721 28722 28723 28732 28733 28728 28729 28730 28731	92
489	489	28739 28738 28737 28736 28734 28735	94
490	490	28743 28742 28741 28740 28747 28746 28745 28744 28751 28750 28749 28748 28754 28755 28752 28753 28758 28759 28756 28757 28762 28763 28760 28761 28764 28765	139
491	491	28769 28768 28771 28770 28773 28772 28774 28766 28767	70
492	492	28775 28777 28776 28779 28778	53
493	493	28780	9
495	495	28781 28783 28782	15
497	497	28802 28800 28801 28784 28785 28786 28787 28788 28789 28790 28791 28792 28793 28794 28795 28796 28797 28798 28799	97
500	500	28814 28815 28812 28813 28810 28811 28808 28809 28806 28807 28804 28805 28803 28824 28823 28822 28821 28820 28819 28818 28817 28816	88
501	501	28829 28828 28827 28826 28825	27
503	503	28831 28830	7
504	504	28840 28836 28837 28838 28839 28832 28833 28834 28835	47
505	505	28844 28841 28842 28843	37
506	506	28845 28846 28847 28857 28856 28859 28858 28853 28852 28855 28854 28849 28848 28851 28850	71
508	508	28861 28860 28862	81
509	509	28864 28865 28863	27
510	510	28874 28875 28872 28873 28878 28879 28876 28877 28866 28867 28870 28871 28868 28869 28888 28883 28882 28881 28880 28887 28886 28885 28884	115
511	511	28948 28949 28950 28951 28944 28945 28946 28947 28933 28932 28935 28934 28929 28928 28931 28930 28941 28940 28943 28942 28937 28936 28939 28938 28904 28905 28906 28907 28908 28909 28910 28911 28896 28897 28898 28899 28900 28901 28902 28903 28921 28920 28923 28922 28925 28924 28927 28926 28913 28912 28915 28914 28917 28916 28919 28918 28891 28890 28889 28895 28894 28893 28892	290
512	512	28956 28957 28958 28952 28953 28954 28955	47
513	513	28959	4
514	514	28960	17
515	515	28967 28966 28965 28964 28963 28962 28961 28972 28971 28970 28969 28968	60
516	516	28980 28978 28979 28976 28977 28975 28974 28973	22
517	517	28982 28983 28981 28990 28991 28988 28989 28986 28987 28984 28985	50
518	518	28993 28992 28995 28994 28997 28996 28999 28998 29001 29000 29003 29002 29004	68
519	519	29008 29009 29010 29005 29007 29006	30
520	520	29011	4
521	521	29012	2
522	522	29013	4
523	523	29042 29043 29040 29041 29046 29047 29044 29045 29050 29051 29048 29049 29052 29053 29027 29026 29025 29024 29031 29030 29029 29028 29035 29034 29033 29032 29039 29038 29037 29036 29014 29015 29016 29017 29018 29019 29020 29021 29022 29023	325
524	524	29054	12
525	525	29055	24
526	526	29056	8
527	527	29057	21
528	528	29058	27
529	529	29060 29059	17
530	530	29061	20
531	531	29064 29062 29063	21
532	532	29065	8
533	533	29066	25
534	534	29068 29069 29067	46
535	535	29070	26
536	536	29073 29072 29071	25
537	537	29074	27
538	538	29081 29080 29077 29076 29079 29078 29075	23
539	539	29084 29083 29082	18
540	540	29085	20
541	541	29086	58
542	542	29088 29089 29087	28
543	543	29137 29136 29128 29129 29130 29131 29132 29133 29134 29135 29120 29121 29122 29123 29124 29125 29126 29127 29119 29118 29117 29116 29115 29114 29113 29112 29111 29110 29109 29108 29107 29106 29105 29104 29102 29103 29100 29101 29098 29099 29096 29097 29094 29095 29092 29093 29090 29091	483
545	545	29139 29138 29140	12
546	546	29145 29144 29147 29146 29149 29148 29141 29143 29142	60
547	547	29162 29163 29160 29161 29164 29154 29155 29152 29153 29158 29159 29156 29157 29151 29150	104
548	548	29176 29171 29170 29169 29168 29175 29174 29173 29172 29166 29167 29165	59
549	549	29187 29186 29185 29184 29188 29179 29178 29177 29183 29182 29181 29180	53
550	550	29191 29190 29189 29192	26
551	551	29195 29194 29193 29196	15
552	552	29199 29198 29197 29202 29203 29200 29201 29206 29207 29204 29205 29210 29211 29208 29209 29214 29215 29212 29213 29217 29216 29219 29218 29221 29220 29223 29222 29225 29224 29227 29226 29229 29228 29231 29230 29232 29233 29234 29235 29236	159
553	553	29237	2
554	554	29238 29239	12
556	556	29240 29241 29242 29243	16
557	557	29244 29245 29246	10
559	559	29247	10
560	560	29255 29254 29253 29252 29251 29250 29249 29248 29257 29256	60
561	561	29258	7
562	562	29259	4
563	563	29263 29262 29261 29260 29270 29271 29268 29269 29266 29267 29264 29265 29278 29279 29276 29277 29274 29275 29272 29273 29280	116
564	564	29281 29282	12
565	565	29285 29284 29287 29286 29283 29293 29292 29295 29294 29289 29288 29291 29290 29300 29301 29302 29303 29296 29297 29298 29299 29304 29305	117
568	568	29314 29315 29312 29313 29318 29316 29317 29308 29309 29310 29311 29306 29307	57
569	569	29320 29321 29319	15
570	570	29322 29323 29326 29327 29324 29325 29339 29338 29337 29336 29343 29342 29341 29340 29331 29330 29329 29328 29335 29334 29333 29332 29352 29353 29354 29355 29356 29357 29358 29359 29344 29345 29346 29347 29348 29349 29350 29351	151
571	571	29361 29360 29363 29362	11
572	572	29365 29364 29366	20
573	573	29369 29368 29370 29367	15
574	574	29371 29373 29372 29374	24
576	576	29376 29375	8
577	577	29390 29391 29388 29389 29386 29387 29384 29385 29382 29383 29380 29381 29378 29379 29377 29398 29397 29396 29395 29394 29393 29392	112
578	578	29401 29400 29399	44
579	579	29407 29406 29405 29404 29403 29402 29420 29421 29422 29423 29416 29417 29418 29419 29412 29413 29414 29415 29408 29409 29410 29411 29425 29424 29426	100
580	580	29441 29440 29443 29442 29445 29444 29437 29436 29439 29438 29433 29432 29435 29434 29429 29428 29431 29430 29427	79
581	581	29447 29446 29449 29448 29451 29450	28
582	582	29456 29457 29453 29452 29455 29454	40
583	583	29458 29459 29460 29461 29462 29463 29464	79
584	584	29465 29466 29467 29468 29469 29470 29471 29475 29474 29473 29472 29477 29476	79
586	586	29490 29491 29488 29489 29494 29495 29492 29493 29496 29497 29479 29478 29483 29482 29481 29480 29487 29486 29485 29484	148
587	587	29498 29499 29500 29501	45
588	588	29520 29521 29522 29523 29509 29508 29511 29510 29505 29504 29507 29506 29517 29516 29519 29518 29513 29512 29515 29514 29502 29503	103
589	589	29524	4
591	591	29525 29526 29527 29532 29528 29529 29530 29531	24
592	592	29533 29534 29535 29543 29542 29541 29540 29539 29538 29537 29536 29546 29545 29544	68
593	593	29568 29569 29570 29571 29572 29573 29574 29575 29558 29559 29556 29557 29554 29555 29552 29553 29566 29567 29564 29565 29562 29563 29560 29561 29551 29550 29549 29548 29547	150
594	594	29585 29584 29587 29586 29589 29588 29591 29590 29576 29577 29578 29579 29580 29581 29582 29583	95
596	596	29593 29592 29595 29594 29597 29596 29599 29598 29600	85
597	597	29608 29602 29603 29601 29606 29607 29604 29605	41
598	598	29610 29609	27
599	599	29611 29612	11
600	600	29619 29618 29617 29616 29614 29615 29613	43
601	601	29625 29624 29623 29622 29621 29620	47
602	602	29644 29640 29641 29642 29643 29636 29637 29638 29639 29632 29633 29634 29635 29627 29626 29631 29630 29629 29628	73
603	603	29656 29653 29652 29655 29654 29649 29648 29651 29650 29645 29646 29647	74
604	604	29661 29660 29663 29662 29657 29659 29658 29676 29677 29674 29675 29672 29673 29670 29671 29668 29669 29666 29667 29664 29665	115
605	605	29681 29680 29678 29679	42
606	606	29697 29696 29695 29694 29693 29692 29691 29690 29689 29688 29687 29686 29685 29684 29683 29682	86
607	607	29703 29702 29701 29700 29699 29698	42
610	610	29711 29710 29709 29708 29707 29706 29705 29704 29726 29724 29725 29722 29723 29720 29721 29718 29719 29716 29717 29714 29715 29712 29713	120
611	611	29733 29732 29735 29734 29729 29728 29731 29730 29727	41
612	612	29741 29740 29743 29742 29737 29736 29739 29738 29744	35
613	613	29745	10
617	617	29756 29757 29752 29753 29754 29755 29748 29749 29750 29751 29746 29747	79
619	619	29758	12
620	620	29759	1
621	621	29771 29770 29769 29768 29775 29774 29773 29772 29763 29762 29761 29760 29767 29766 29765 29764 29776	75
622	622	29801 29800 29803 29802 29805 29804 29807 29806 29793 29792 29795 29794 29797 29796 29799 29798 29808 29809 29810 29811 29812 29813 29814 29786 29787 29784 29785 29790 29791 29788 29789 29778 29779 29777 29782 29783 29780 29781	177
623	623	29815	12
624	624	29816 29817 29818 29819 29820 29821	36
626	626	29824 29822 29823	24
627	627	29830 29831 29828 29829 29826 29827 29825 29834 29832 29833	59
628	628	29838 29839 29836 29837 29835	28
632	632	29847 29846 29845 29844 29843 29842 29841 29840 29851 29850 29849 29848	54
633	633	29852	1
635	635	29856 29855 29854 29853	41
637	637	29860 29861 29862 29863 29857 29858 29859 29864	44
639	639	29868 29869 29870 29871 29865 29866 29867 29872	33
640	640	29873	1
641	641	29877 29876 29879 29878 29875 29874 29880	29
642	642	29881	4
644	644	29885 29884 29887 29886 29883 29882 29890 29891 29888 29889	44
645	645	29894 29895 29892 29893 29898 29899 29896 29897 29902 29903 29900 29901 29907 29906 29905 29904	75
646	646	29920 29921 29922 29911 29910 29909 29908 29915 29914 29913 29912 29919 29918 29917 29916	61
650	650	29923 29924 29925 29926 29927 29928 29929 29930 29931 29932	70
651	651	29952 29933 29934 29935 29937 29936 29939 29938 29941 29940 29943 29942 29945 29944 29947 29946 29949 29948 29951 29950	78
652	652	29961 29960 29963 29962 29957 29956 29959 29958 29953 29955 29954	43
655	655	29964	7
656	656	29965	2
657	657	29994 29993 29992 29991 29990 29989 29988 29987 29986 29985 29984 29980 29981 29982 29983 29976 29977 29978 29979 29972 29973 29974 29975 29968 29969 29970 29971 29967 29966	129
658	658	30014 30015 30012 30013 30010 30011 30008 30009 30006 30007 30004 30005 30002 30003 30000 30001 29999 29998 29997 29996 29995 30017 30016 30018	161
659	659	30032 30033 30025 30024 30027 30026 30029 30028 30031 30030 30019 30021 30020 30023 30022	68
660	660	30034 30035	8
661	661	30036	4
665	665	30040 30041 30042 30043 30044 30045 30046 30047 30037 30038 30039	67
666	666	30101 30100 30102 30097 30096 30099 30098 30084 30085 30086 30087 30080 30081 30082 30083 30092 30093 30094 30095 30088 30089 30090 30091 30074 30075 30072 30073 30078 30079 30076 30077 30066 30067 30064 30065 30070 30071 30068 30069 30059 30058 30057 30056 30063 30062 30061 30060 30051 30050 30049 30048 30055 30054 30053 30052	233
667	667	30103 30105 30104	22
668	668	30109 30108 30107 30106	16
669	669	30114 30112 30113 30111 30110	9
670	670	30118 30119 30116 30117 30115 30126 30127 30124 30125 30122 30123 30120 30121	52
671	671	30135 30134 30133 30132 30131 30130 30129 30128 30139 30138 30137 30136	60
672	672	30143 30142 30141 30140 30161 30160 30163 30162 30165 30164 30167 30166 30169 30168 30144 30145 30146 30147 30148 30149 30150 30151 30152 30153 30154 30155 30156 30157 30158 30159	127
673	673	30171 30170 30172	15
674	674	30173	4
675	675	30178 30179 30176 30177 30175 30174	16
676	676	30182 30183 30180 30181 30184 30185	43
677	677	30186 30187 30188 30189	16
679	679	30193 30192 30190 30191	16
681	681	30194	1
682	682	30195 30199 30198 30197 30196	64
683	683	30219 30218 30217 30216 30220 30211 30210 30209 30208 30215 30214 30213 30212 30203 30202 30201 30200 30207 30206 30205 30204	87
684	684	30222 30221	9
685	685	30223 30226 30227 30224 30225	25
686	686	30234 30235 30232 30233 30236 30237 30230 30231 30228 30229	63
687	687	30238 30239 30241 30240 30243 30242 30244	43
689	689	30245 30247 30246	11
690	690	30249 30248 30251 30250 30253 30252 30255 30254 30256 30257 30258	83
691	691	30259 30260 30261 30262 30263	33
692	692	30264 30265 30266 30267 30268 30269 30270	22
693	693	30271 30274 30273 30272	45
694	694	30276 30275	18
696	696	30287 30286 30285 30284 30283 30282 30281 30280 30279 30278 30277 30288	63
698	698	30292 30293 30290 30291 30289	20
700	700	30302 30303 30300 30301 30298 30299 30296 30297 30294 30295	79
701	701	30305 30304 30307 30306	7
702	702	30317 30316 30318 30313 30312 30315 30314 30309 30308 30311 30310	56
703	703	30319 30320 30321 30322 30323	41
704	704	30324 30325	7
705	705	30336 30332 30333 30334 30335 30328 30329 30330 30331 30326 30327	58
706	706	30338 30339 30337 30342 30343 30340 30341 30346 30347 30344 30345 30350 30351 30348 30349 30355 30354 30353 30352 30359 30358 30357 30356 30363 30362 30361 30360 30367 30366 30365 30364 30368	144
707	707	30369 30370 30371 30372 30373 30374 30375 30376	35
708	708	30377 30378 30379 30380 30381 30382 30383 30385 30384 30387 30386 30388	57
709	709	30389 30391 30390 30393 30392 30395 30394 30397 30396 30399 30398 30404 30402 30403 30400 30401	81
710	710	30406 30407 30405 30414 30412 30413 30410 30411 30408 30409	48
711	711	30415 30423 30422 30421 30420 30419 30418 30417 30416 30431 30430 30429 30428 30427 30426 30425 30424 30436 30437 30438 30439 30432 30433 30434 30435	93
712	712	30465 30464 30467 30466 30444 30445 30446 30447 30440 30441 30442 30443 30453 30452 30455 30454 30449 30448 30451 30450 30461 30460 30463 30462 30457 30456 30459 30458	187
713	713	30469 30468 30471 30470	9
715	715	30480 30481 30482 30483 30484 30485 30486 30473 30472 30475 30474 30477 30476 30479 30478	76
716	716	30488 30489 30490 30491 30492 30493 30494 30495 30487 30499 30498 30497 30496 30501 30500	67
717	717	30514 30512 30513 30507 30506 30505 30504 30511 30510 30509 30508 30503 30502	58
718	718	30520 30515 30518 30519 30516 30517	29
719	719	30522 30523 30521 30526 30524 30525	63
720	720	30527 30532 30529 30528 30531 30530	53
721	721	30533	2
723	723	30535 30534	5
724	724	30536	4
725	725	30537 30539 30538	20
726	726	30544 30541 30540 30543 30542	26
727	727	30552 30553 30554 30555 30548 30549 30550 30551 30545 30546 30547	47
728	728	30556 30557 30558 30559 30565 30564 30563 30562 30561 30560	31
730	730	30571 30570 30569 30568 30567 30566	40
731	731	30576 30575 30574 30573 30572	54
732	732	30582 30580 30581 30578 30579 30577	31
733	733	30586 30584 30585 30583	24
734	734	30592 30593 30590 30591 30588 30589 30587	38
735	735	30609 30608 30611 30610 30594 30595 30596 30597 30598 30599 30600 30601 30602 30603 30604 30605 30606 30607	75
736	736	30612	1
737	737	30613	12
738	738	30615 30614 30617 30616 30619 30618 30621 30620 30623 30622 30626 30627 30624 30625 30630 30631 30628 30629 30634 30635 30632 30633 30636 30637	106
739	739	30643 30642 30641 30640 30645 30644 30638 30639	53
740	740	30647 30646 30651 30650 30649 30648 30654 30653 30652	40
741	741	30655 30672 30660 30661 30662 30663 30656 30657 30658 30659 30668 30669 30670 30671 30664 30665 30666 30667	93
743	743	30673	6
745	745	30677 30676 30679 30678 30675 30674 30685 30684 30687 30686 30681 30680 30683 30682 30688	93
747	747	30690 30691 30689	25
748	748	30694 30695 30692 30693 30698 30696 30697	79
749	749	30699	7
750	750	30706 30705 30704 30702 30703 30700 30701	35
752	752	30711 30710 30709 30708 30707 30719 30718 30717 30716 30715 30714 30713 30712 30723 30722 30721 30720	72
753	753	30724	9
754	754	30725	7
755	755	30740 30741 30738 30739 30736 30737 30727 30726 30735 30734 30733 30732 30731 30730 30729 30728	52
756	756	30742	16
767	767	30743 30746 30747 30744 30745	24
768	768	30752 30750 30751 30748 30749	22
769	769	30757 30756 30753 30755 30754	36
770	770	30759 30758 30761 30760 30762	28
771	771	30772 30768 30769 30770 30771 30765 30764 30767 30766 30763	55
772	772	30773 30774 30775 30776 30777	29
773	773	30780 30781 30778 30779	15
774	774	30786 30785 30784 30782 30783	36
775	775	30787 30789 30788	14
776	776	30791 30790 30795 30794 30793 30792 30797 30796	44
777	777	30802 30800 30801 30799 30798	49
778	778	30817 30816 30803 30806 30807 30804 30805 30810 30811 30808 30809 30814 30815 30812 30813	87
779	779	30819 30818 30821 30820 30823 30822 30824	44
780	780	30825 30827 30826 30829 30828	28
781	781	30832 30833 30834 30831 30830	32
782	782	30835 30836 30837 30838 30839	21
784	784	30840 30841 30842 30843 30844	32
785	785	30845 30846 30847 30852 30850 30851 30848 30849	52
786	786	30862 30860 30861 30858 30859 30856 30857 30854 30855 30853	44
788	788	30871 30870 30869 30868 30867 30866 30865 30864 30863	42
790	790	30880 30879 30878 30877 30876 30875 30874 30873 30872	50
791	791	30929 30928 30922 30923 30920 30921 30926 30927 30924 30925 30914 30915 30912 30913 30918 30919 30916 30917 30909 30908 30911 30910 30905 30904 30907 30906 30901 30900 30903 30902 30897 30896 30899 30898 30892 30893 30894 30895 30888 30889 30890 30891 30884 30885 30886 30887 30881 30882 30883	230
792	792	30952 30944 30945 30946 30947 30948 30949 30950 30951 30939 30938 30937 30936 30943 30942 30941 30940 30931 30930 30935 30934 30933 30932	112
793	793	30961 30960 30962 30953 30954 30955 30956 30957 30958 30959	51
794	794	30963 30965 30964	18
795	795	30977 30976 30969 30968 30971 30970 30973 30972 30975 30974 30967 30966	54
796	796	30981 30980 30983 30982 30979 30978	27
797	797	30989 30988 30991 30990 30985 30984 30987 30986 30992	52
798	798	30996 30997 30998 30999 30993 30994 30995 31004 31005 31000 31001 31002 31003	91
799	799	31010 31009 31008 31006 31007	38
800	800	31015 31014 31013 31012 31011 31023 31022 31021 31020 31019 31018 31017 31016 31030 31031 31028 31029 31026 31027 31024 31025	123
801	801	31041 31040 31038 31039 31036 31037 31034 31035 31032 31033	54
802	802	31043 31042 31045 31044 31047 31046 31049 31048 31051 31050 31053 31052 31054	73
803	803	31055 31056 31057	11
804	804	31058	2
805	805	31073 31072 31059 31060 31061 31062 31063 31064 31065 31066 31067 31068 31069 31070 31071	113
806	806	31075 31074 31079 31078 31077 31076 31080	45
807	807	31083 31082 31081 31087 31086 31085 31084 31090 31091 31088 31089 31094 31095 31092 31093 31096	64
809	809	31098 31097	24
810	810	31099 31102 31103 31100 31101 31112 31108 31109 31110 31111 31104 31105 31106 31107	96
811	811	31116 31117 31118 31119 31113 31114 31115 31125 31124 31121 31120 31123 31122	55
812	812	31146 31147 31144 31145 31142 31143 31140 31141 31138 31139 31136 31137 31133 31132 31135 31134 31129 31128 31131 31130 31127 31126	84
813	813	31176 31177 31178 31179 31180 31181 31182 31183 31168 31169 31170 31171 31172 31173 31174 31175 31185 31184 31187 31186 31188 31150 31151 31148 31149 31167 31166 31165 31164 31163 31162 31161 31160 31159 31158 31157 31156 31155 31154 31153 31152	179
814	814	31193 31192 31195 31194 31197 31196 31189 31191 31190	52
815	815	31202 31200 31201 31199 31198	56
816	816	31210 31208 31209 31203 31206 31207 31204 31205	42
817	817	31211	9
818	818	31214 31215 31212 31213 31227 31226 31225 31224 31231 31230 31229 31228 31219 31218 31217 31216 31223 31222 31221 31220	103
819	819	31250 31251 31248 31249 31254 31255 31252 31253 31256 31257 31235 31234 31233 31232 31239 31238 31237 31236 31243 31242 31241 31240 31247 31246 31245 31244	145
820	820	31258 31259 31262 31263 31260 31261 31265 31264 31267 31266 31269 31268 31271 31270	72
821	821	31273 31272 31275 31274 31276	44
822	822	31280 31281 31282 31283 31277 31279 31278	43
823	823	31284 31285 31286 31287	17
824	824	31288 31289 31290 31291 31292	23
825	825	31318 31319 31316 31317 31314 31315 31312 31313 31320 31321 31303 31302 31301 31300 31299 31298 31297 31296 31311 31310 31309 31308 31307 31306 31305 31304 31293 31294 31295	101
826	826	31326 31327 31324 31325 31322 31323	25
827	827	31328	17
828	828	31333 31332 31335 31334 31329 31331 31330	38
829	829	31336	10
830	830	31348 31349 31350 31351 31344 31345 31346 31347 31341 31340 31343 31342 31337 31339 31338	94
831	831	31356 31357 31358 31359 31352 31353 31354 31355 31362 31363 31360 31361 31366 31364 31365	63
832	832	31378 31377 31376 31370 31371 31368 31369 31374 31375 31372 31373 31367	47
833	833	31387 31386 31385 31384 31391 31390 31389 31388 31379 31383 31382 31381 31380 31392 31393	78
834	834	31394 31395 31396 31397	19
835	835	31417 31416 31419 31418 31409 31408 31411 31410 31413 31412 31415 31414 31400 31401 31402 31403 31404 31405 31406 31407 31398 31399	72
836	836	31426 31424 31425 31421 31420 31423 31422	36
837	837	31434 31432 31433 31430 31431 31428 31429 31427	28
838	838	31455 31454 31453 31452 31451 31450 31449 31448 31447 31446 31445 31444 31443 31442 31441 31440 31438 31439 31436 31437 31435	88
839	839	31456 31457 31458	19
840	840	31468 31469 31470 31471 31464 31465 31466 31467 31460 31461 31462 31463 31459	73
841	841	31480 31477 31476 31479 31478 31473 31472 31475 31474	46
842	842	31489 31488 31491 31490 31492 31485 31484 31487 31486 31481 31483 31482	59
843	843	31493 31495 31494 31497 31496 31499 31498 31501 31500 31503 31502 31504	51
844	844	31505 31506 31507 31508 31509 31510 31511 31512 31513 31514 31515 31516 31517 31518 31519 31523 31522 31521 31520 31527 31526 31525 31524 31528	129
845	845	31531 31530 31529 31533 31532	26
846	846	31535 31534 31538 31539 31536 31537 31540 31541	40
847	847	31542 31543 31546 31547 31544 31545	43
848	848	31557 31556 31558 31553 31552 31555 31554 31550 31551 31548 31549	61
849	849	31559 31565 31564 31567 31566 31561 31560 31563 31562 31568 31569 31570 31571	55
850	850	31572 31573 31574 31575 31580 31581 31582 31583 31576 31577 31578 31579 31589 31588 31587 31586 31585 31584	89
851	851	31591 31590 31599 31598 31597 31596 31595 31594 31593 31592 31606 31604 31605 31602 31603 31600 31601	77
852	852	31607 31608	9
853	853	31610 31611 31609	11
854	854	31614 31612 31613	21
855	855	31615	16
856	856	31616 31617 31618 31619 31620 31621 31622 31623	30
857	857	31624 31625 31626 31627 31628 31629 31630 31631 31641 31640 31643 31642 31645 31644 31647 31646 31633 31632 31635 31634 31637 31636 31639 31638 31648	124
858	858	31649	7
859	859	31650	36
860	860	31658 31659 31656 31657 31662 31663 31660 31661 31651 31654 31655 31652 31653 31667 31666 31665 31664 31671 31670 31669 31668	87
861	861	31680 31675 31674 31673 31672 31679 31678 31677 31676	69
862	862	31684 31681 31682 31683	21
863	863	31692 31693 31694 31695 31688 31689 31690 31691 31685 31686 31687 31709 31708 31710 31705 31704 31707 31706 31701 31700 31703 31702 31697 31696 31699 31698	116
864	864	31711 31712	21
865	865	31714 31713	16
866	866	31720 31721 31718 31719 31716 31717 31715	36
867	867	31722	4
868	868	31726 31727 31724 31725 31723 31736 31735 31734 31733 31732 31731 31730 31729 31728	77
869	869	31742 31741 31740 31739 31738 31737	44
870	870	31746 31745 31744 31743	24
871	871	31751 31750 31749 31748 31747	18
872	872	31757 31756 31755 31754 31753 31752	35
873	873	31758	2
874	874	31760 31761 31759	27
875	875	31762	16
876	876	31781 31780 31782 31777 31776 31779 31778 31774 31775 31772 31773 31770 31771 31768 31769 31766 31767 31764 31765 31763	76
877	877	31804 31805 31806 31807 31800 31801 31802 31803 31796 31797 31798 31799 31792 31793 31794 31795 31789 31788 31791 31790 31785 31784 31787 31786 31783 31808	111
878	878	31826 31827 31824 31825 31828 31829 31819 31818 31817 31816 31823 31822 31821 31820 31811 31810 31809 31815 31814 31813 31812	90
879	879	31834 31835 31832 31833 31836 31830 31831	34
880	880	31841 31840 31838 31839 31837	24
881	881	31864 31865 31866 31856 31857 31858 31859 31860 31861 31862 31863 31849 31848 31851 31850 31853 31852 31855 31854 31843 31842 31845 31844 31847 31846	120
882	882	31867 31868 31869 31870 31871 31878 31879 31876 31877 31874 31875 31872 31873 31880	49
883	883	31881	36
884	884	31895 31894 31893 31892 31891 31890 31889 31888 31896 31886 31887 31884 31885 31882 31883	82
885	885	31925 31924 31927 31926 31921 31920 31923 31922 31933 31932 31935 31934 31929 31928 31931 31930 31908 31909 31910 31911 31904 31905 31906 31907 31916 31917 31918 31919 31912 31913 31914 31915 31903 31902 31901 31900 31899 31898 31897	163
886	886	31954 31953 31952 31938 31939 31936 31937 31942 31943 31940 31941 31946 31947 31944 31945 31950 31951 31948 31949	102
887	887	31955	2
888	888	31968 31969 31970 31971 31972 31973 31974 31975 31976 31977 31959 31958 31957 31956 31963 31962 31961 31960 31967 31966 31965 31964	92
889	889	31978 31979 31980 31981	15
890	890	31985 31984 31987 31986 31989 31988 31982 31983	39
891	891	31991 31990 31992	22
892	892	31993	4
893	893	32001 32000 31995 31994 31997 31996 31999 31998	46
894	894	32008 32005 32004 32007 32006 32003 32002	45
895	895	32013 32012 32015 32014 32009 32011 32010 32024 32025 32026 32027 32020 32021 32022 32023 32016 32017 32018 32019	90
896	896	32028 32029 32030	31
897	897	32047 32046 32045 32044 32043 32042 32041 32040 32039 32038 32037 32036 32035 32034 32033 32032 32050 32048 32049 32031	71
898	898	32058 32056 32057 32054 32055 32052 32053 32051	40
899	899	32062 32063 32060 32061 32059 32065 32064 32066	33
900	900	32073 32072 32075 32074 32077 32076 32078 32067 32069 32068 32071 32070	47
901	901	32079 32080 32081	7
902	902	32088 32082 32083 32084 32085 32086 32087	57
903	903	32089 32090 32091 32092 32093	20
904	904	32098 32097 32096 32094 32095	30
905	905	32107 32106 32105 32104 32111 32110 32109 32108 32099 32103 32102 32101 32100 32114 32115 32112 32113	74
906	906	32116	15
907	907	32117	24
908	908	32118	4
909	909	32122 32123 32120 32121 32126 32124 32125 32119	45
910	910	32127	40
911	911	32128	8
912	912	32129	12
913	913	32130	13
914	914	32132 32133 32134 32135 32131 32136 32137 32138 32139	50
915	915	32140 32141 32142 32143 32149 32148 32145 32144 32147 32146	39
918	918	32151 32150 32153 32152	16
919	919	32160 32157 32156 32159 32158 32155 32154	28
920	920	32166 32164 32165 32162 32163 32161	39
921	921	32167 32174 32175 32172 32173 32170 32171 32168 32169 32183 32182 32181 32180 32179 32178 32177 32176 32191 32190 32189 32188 32187 32186 32185 32184 32192 32193 32194 32195 32196 32197 32198 32199 32200 32201 32202 32203	158
922	922	32204 32205 32206 32207 32209 32208 32211 32210	53
923	923	32226 32227 32224 32225 32230 32231 32228 32229 32234 32235 32232 32233 32238 32239 32236 32237 32213 32212 32215 32214 32217 32216 32219 32218 32221 32220 32223 32222	87
924	924	32243 32242 32241 32240 32247 32246 32245 32244 32251 32250 32249 32248	72
925	925	32259 32258 32257 32256 32263 32262 32261 32260 32255 32254 32253 32252	33
926	926	32267 32266 32265 32264 32268	28
927	927	32274 32275 32272 32273 32278 32279 32276 32277 32271 32270 32269	55
928	928	32282 32283 32280 32281 32286 32287 32284 32285 32297 32296 32299 32298 32301 32300 32289 32288 32291 32290 32293 32292 32295 32294	120
929	929	32312 32304 32305 32306 32307 32308 32309 32310 32311 32303 32302	60
930	930	32313 32314 32315 32316 32317 32318 32319 32340 32338 32339 32336 32337 32335 32334 32333 32332 32331 32330 32329 32328 32327 32326 32325 32324 32323 32322 32321 32320	120
931	931	32350 32351 32348 32349 32346 32347 32344 32345 32342 32343 32341 32364 32361 32360 32363 32362 32357 32356 32359 32358 32353 32352 32355 32354	145
932	932	32372 32373 32374 32375 32368 32369 32370 32371 32365 32367 32366	60
933	933	32380 32381 32382 32383 32376 32377 32378 32379 32386 32387 32384 32385 32390 32391 32388 32389 32394 32395 32392 32393 32396 32397	94
934	934	32403 32402 32401 32400 32404 32398 32399	28
935	935	32407 32406 32405 32411 32410 32409 32408 32415 32414 32413 32412 32416 32417 32418 32419 32420	80
936	936	32421 32422	19
937	937	32433 32432 32435 32434 32437 32436 32439 32438 32441 32440 32443 32442 32445 32444 32447 32446 32423 32424 32425 32426 32427 32428 32429 32430 32431 32454 32455 32452 32453 32450 32451 32448 32449 32458 32459 32456 32457	144
938	938	32471 32470 32469 32468 32467 32466 32465 32464 32477 32476 32475 32474 32473 32472 32462 32463 32460 32461	81
939	939	32479 32478 32484 32480 32481 32482 32483	31
940	940	32485 32486 32487 32492 32488 32489 32490 32491	39
941	941	32512 32501 32500 32503 32502 32497 32496 32499 32498 32509 32508 32511 32510 32505 32504 32507 32506 32493 32494 32495	81
942	942	32521 32520 32522 32513 32515 32514 32517 32516 32519 32518	64
943	943	32523 32524	26
945	945	32525 32527 32526 32536 32537 32538 32539 32540 32541 32542 32543 32528 32529 32530 32531 32532 32533 32534 32535 32544	79
946	946	32547 32546 32545	15
947	947	32549 32548	6
948	948	32555 32554 32553 32552 32556 32551 32550	50
949	949	32559 32558 32557 32560	27
950	950	32570 32571 32568 32569 32572 32562 32563 32561 32566 32567 32564 32565	50
951	951	32574 32575 32573 32577 32576 32578	35
952	952	32585 32584 32587 32586 32581 32580 32583 32582 32579	28
953	953	32589 32588 32591 32590 32592	49
954	954	32596 32597 32593 32594 32595	21
955	955	32604 32600 32601 32602 32603 32598 32599	35
956	956	32605 32606 32607 32609 32608	40
957	957	32616 32615 32614 32613 32612 32611 32610	24
958	958	32621 32620 32619 32618 32617	15
959	959	32623 32622 32626 32627 32624 32625	77
960	960	32638 32639 32636 32637 32634 32635 32632 32633 32630 32631 32628 32629	49
961	961	32640 32641 32642 32643 32644 32645 32646 32647 32648	31
962	962	32649 32650 32651 32652 32653 32654 32655 32656	27
963	963	32657 32658	13
964	964	32659	16
966	966	32661 32660	6
971	971	32662	1
972	972	32663 32664	8
973	973	32665 32667 32666	21
974	974	32669 32668 32671 32670 32674 32675 32672 32673 32676	45
975	975	32678 32679 32677 32682 32683 32680 32681 32686 32687 32684 32685 32688	54
976	976	32691 32690 32689 32695 32694 32693 32692	43
977	977	32699 32698 32697 32696 32703 32702 32701 32700 32704	42
978	978	32705	20
979	979	32708 32709 32710 32711 32706 32707 32712 32713	44
980	980	32716 32717 32718 32719 32714 32715 32725 32724 32727 32726 32721 32720 32723 32722 32733 32732 32735 32734 32729 32728 32731 32730 32738 32739 32736 32737	132
981	981	32742 32743 32740 32741 32750 32751 32748 32749 32746 32747 32744 32745 32754 32753 32752	86
982	982	32759 32758 32757 32756 32755 32763 32762 32761 32760	65
983	983	32767 32766 32765 32764 32768 32769 32770 32771 32772	51
985	985	32773 32774	29
986	986	32776 32777 32778 32779 32780 32781 32782 32783 32775 32785 32784 32786	91
987	987	32787 32789 32788 32791 32790	30
988	988	32793 32792 32794	24
989	989	32795 32797 32796 32799 32798 32802 32803 32800 32801	52
990	990	32810 32811 32808 32809 32814 32815 32812 32813 32806 32807 32804 32805 32817 32816	86
991	991	32827 32826 32825 32824 32831 32830 32829 32828 32819 32818 32823 32822 32821 32820	63
992	992	32832	4
994	994	32836 32833 32834 32835	15
995	995	32844 32845 32846 32847 32840 32841 32842 32843 32837 32838 32839 32861 32860 32863 32862 32857 32856 32859 32858 32853 32852 32855 32854 32849 32848 32851 32850 32866 32867 32864 32865	129
996	996	32878 32879 32876 32877 32874 32875 32872 32873 32870 32871 32868 32869 32880	59
997	997	32895 32894 32893 32892 32891 32890 32889 32888 32887 32886 32885 32884 32883 32882 32881 32897 32896 32899 32898	86
998	998	32900	23
999	999	32901 32903 32902 32905 32904	26
1001	1001	32907 32906 32909 32908 32911 32910 32912 32913 32914 32915 32916 32917 32918 32919 32920 32921	78
1002	1002	32922 32923 32924 32925 32926 32927 32931 32930 32929 32928 32935 32934 32933 32932 32939 32938 32937 32936 32943 32942 32941 32940	95
1003	1003	32946 32944 32945	11
1004	1004	32947 32950 32951 32948 32949 32954 32952 32953	31
1005	1005	32955 32958 32959 32956 32957 32965 32964 32966 32961 32960 32963 32962	45
1006	1006	32967 32973 32972 32975 32974 32969 32968 32971 32970 32976 32977 32978	50
1007	1007	32979	2
1008	1008	32980	8
1009	1009	32981 32982 32983 32984	34
1010	1010	32985	8
1011	1011	32988 32989 32990 32991 32986 32987 32992	45
1012	1012	32999 32998 32997 32996 32995 32994 32993 33000	50
1013	1013	33002 33001	23
1014	1014	33007 33006 33005 33004 33003 33010 33008 33009	52
1019	1019	33024 33014 33015 33012 33013 33011 33022 33023 33020 33021 33018 33019 33016 33017	62
1020	1020	33025	1
1021	1021	33040 33034 33035 33032 33033 33038 33039 33036 33037 33026 33027 33030 33031 33028 33029	65
1022	1022	33049 33048 33043 33042 33041 33047 33046 33045 33044	39
1023	1023	33051 33050 33055 33054 33053 33052 33064 33056 33057 33058 33059 33060 33061 33062 33063	58
1024	1024	33065	8
1025	1025	33066	3
1026	1026	33067	1
1027	1027	33068	15
1028	1028	33069	4
1029	1029	33073 33072 33075 33074 33076 33070 33071	36
1030	1030	33081 33080 33077 33079 33078	26
1031	1031	33083 33082 33085 33084 33087 33086 33088	32
1032	1032	33096 33094 33095 33092 33093 33090 33091 33089	55
1033	1033	33107 33106 33105 33104 33102 33103 33100 33101 33098 33099 33097	51
1034	1034	33111 33110 33109 33108	26
1035	1035	33119 33118 33117 33116 33115 33114 33113 33112 33124 33120 33121 33122 33123	55
1036	1036	33128 33125 33126 33127	34
1037	1037	33129	23
1038	1038	33137 33136 33138 33132 33133 33134 33135 33130 33131	64
1039	1039	33144 33141 33140 33143 33142 33139	36
1040	1040	33149 33148 33151 33150 33145 33147 33146 33155 33154 33153 33152 33159 33158 33157 33156 33163 33162 33161 33160 33166 33165 33164	110
1041	1041	33170 33171 33168 33169 33174 33175 33172 33173 33178 33179 33176 33177 33182 33183 33180 33181 33167 33185 33184 33186	104
1042	1042	33187 33188	28
1043	1043	33200 33201 33202 33203 33204 33205 33206 33207 33208 33209 33210 33211 33212 33213 33214 33215 33189 33191 33190 33193 33192 33195 33194 33197 33196 33199 33198 33223 33222 33221 33220 33219 33218 33217 33216 33227 33226 33225 33224	179
1044	1044	33234 33232 33233 33231 33230 33229 33228	31
1045	1045	33238 33239 33236 33237 33235 33240	36
1046	1046	33246 33247 33244 33245 33242 33243 33241 33252 33249 33248 33251 33250	58
1047	1047	33264 33265 33253 33255 33254 33261 33260 33263 33262 33257 33256 33259 33258	48
1048	1048	33266 33267	32
1049	1049	33268 33269 33270	22
1050	1050	33271 33276 33277 33278 33279 33272 33273 33274 33275 33280 33281	65
1051	1051	33288 33289 33290 33284 33285 33286 33287 33282 33283	47
1053	1053	33292 33293 33294 33295 33291 33309 33308 33305 33304 33307 33306 33301 33300 33303 33302 33297 33296 33299 33298	74
1054	1054	33314 33312 33313 33311 33310	37
1055	1055	33326 33327 33324 33325 33322 33323 33320 33321 33318 33319 33316 33317 33315 33334 33333 33332 33331 33330 33329 33328	98
1056	1056	33343 33342 33341 33340 33339 33338 33337 33336 33335 33344 33345 33346 33347 33348	61
1057	1057	33352 33353 33354 33355 33349 33350 33351	62
1058	1058	33384 33378 33379 33376 33377 33382 33383 33380 33381 33356 33357 33358 33359 33369 33368 33371 33370 33373 33372 33375 33374 33361 33360 33363 33362 33365 33364 33367 33366	110
1059	1059	33386 33387 33385	40
1060	1060	33388 33389	5
1061	1061	33390 33391 33403 33402 33401 33400 33404 33395 33394 33393 33392 33399 33398 33397 33396	71
1062	1062	33407 33406 33405 33408	32
1063	1063	33413 33412 33415 33414 33409 33411 33410 33417 33416	62
1064	1064	33421 33420 33423 33422 33419 33418 33424 33425 33426	60
1065	1065	33427	12
1066	1066	33447 33446 33445 33444 33443 33442 33441 33440 33454 33453 33452 33451 33450 33449 33448 33428 33429 33430 33431 33436 33437 33438 33439 33432 33433 33434 33435	139
1067	1067	33455 33462 33463 33460 33461 33458 33459 33456 33457 33470 33471 33468 33469 33466 33467 33464 33465 33473 33472 33474	85
1068	1068	33475 33477 33476 33479 33478 33481 33480	41
1069	1069	33483 33482 33485 33484 33486	29
1071	1071	33505 33504 33487 33488 33489 33490 33491 33492 33493 33494 33495 33496 33497 33498 33499 33500 33501 33502 33503	149
1072	1072	33507 33506 33510 33509 33508	30
1073	1073	33511 33515 33514 33513 33512	35
1074	1074	33519 33518 33517 33516 33522 33523 33520 33521	31
1075	1075	33526 33527 33524 33525 33530 33531 33528 33529	43
1076	1076	33534 33535 33532 33533	39
1077	1077	33552 33550 33551 33548 33549 33546 33547 33544 33545 33542 33543 33540 33541 33538 33539 33536 33537	95
1078	1078	33576 33577 33578 33579 33572 33573 33574 33575 33568 33569 33570 33571 33567 33566 33565 33564 33563 33562 33561 33560 33559 33558 33557 33556 33555 33554 33553	116
1082	1082	33593 33592 33594 33589 33588 33591 33590 33585 33584 33587 33586 33580 33581 33582 33583	71
1083	1083	33597 33596 33599 33598 33595 33602 33603 33600 33601 33604 33605	50
1084	1084	33610 33611 33608 33609 33614 33612 33613 33606 33607	33
1085	1085	33624 33619 33618 33617 33616 33623 33622 33621 33620 33615	47
1086	1086	33632 33633 33634 33635 33636 33637 33638 33627 33626 33625 33631 33630 33629 33628	101
1087	1087	33656 33649 33648 33651 33650 33653 33652 33655 33654 33640 33641 33642 33643 33644 33645 33646 33647 33639	91
1088	1088	33657 33659 33658 33661 33660 33663 33662 33671 33670 33669 33668 33667 33666 33665 33664 33679 33678 33677 33676 33675 33674 33673 33672	120
1089	1089	33686 33687 33684 33685 33682 33683 33680 33681 33694 33695 33692 33693 33690 33691 33688 33689	68
1090	1090	33701 33700 33703 33702 33697 33696 33699 33698	67
1091	1091	33708 33705 33704 33707 33706	21
1092	1092	33709	12
1093	1093	33716 33717 33718 33719 33712 33713 33714 33715 33724 33725 33726 33727 33720 33721 33722 33723 33711 33710 33746 33747 33744 33745 33750 33751 33748 33749 33754 33755 33752 33753 33756 33731 33730 33729 33728 33735 33734 33733 33732 33739 33738 33737 33736 33743 33742 33741 33740	179
1094	1094	33760 33758 33759 33757	11
1095	1095	33761 33763 33762 33765 33764	20
1096	1096	33767 33766 33769 33768	20
1097	1097	33776 33771 33770 33773 33772 33775 33774	30
1098	1098	33777 33778 33779 33780 33781	26
1099	1099	33782	6
1100	1100	33783 33784 33785 33786 33787 33788 33789	101
1101	1101	33790 33791 33792 33793 33794 33795 33796 33797	59
1102	1102	33798 33799 33800 33801	37
1103	1103	33802	3
1104	1104	33803	24
1105	1105	33804 33805 33806 33807 33809 33808 33810	30
1106	1106	33811	3
1107	1107	33813 33812 33815 33814	51
1109	1109	33817 33816 33819 33818 33821 33820	30
1110	1110	33823 33822 33824 33825	21
1111	1111	33826	13
1112	1112	33827	10
1114	1114	33828	4
1115	1115	33830 33831 33829 33832 33833	48
1117	1117	33834	4
1118	1118	33835 33838 33839 33836 33837 33843 33842 33841 33840 33845 33844	52
1119	1119	33847 33846 33851 33850 33849 33848	49
1120	1120	33856 33857 33858 33855 33854 33853 33852	28
1122	1122	33860 33861 33859	10
1124	1124	33862	4
1126	1126	33863 33868 33864 33865 33866 33867	37
1127	1127	33869 33870 33871 33873 33872 33875 33874	43
1128	1128	33877 33876 33878	28
1129	1129	33879 33885 33884 33887 33886 33881 33880 33883 33882 33888 33889	58
1130	1130	33890	8
1131	1131	33894 33895 33892 33893 33891 33902 33903 33900 33901 33898 33899 33896 33897	67
1132	1132	33906 33905 33904	16
1133	1133	33911 33910 33909 33908 33907	20
1135	1135	33912	1
1136	1136	33913	6
1139	1139	33919 33918 33917 33916 33915 33914 33920	58
1141	1141	33929 33928 33931 33930 33933 33932 33935 33934 33921 33923 33922 33925 33924 33927 33926 33936 33937 33938 33939 33940 33941 33942	103
1142	1142	33944 33945 33946 33943	16
1143	1143	33947	8
1144	1144	33948	14
1145	1145	33949 33950 33951	37
1146	1146	33963 33962 33961 33960 33967 33966 33965 33964 33955 33954 33953 33952 33959 33958 33957 33956 33978 33979 33976 33977 33980 33970 33971 33968 33969 33974 33975 33972 33973	129
1148	1148	33985 33984 33982 33983 33981	30
1150	1150	33997 33996 33999 33998 33993 33992 33995 33994 33989 33988 33991 33990 33987 33986 34004 34005 34000 34001 34002 34003	99
1151	1151	34012 34013 34014 34015 34008 34009 34010 34011 34006 34007 34017 34016	68
1152	1152	34028 34027 34026 34025 34024 34023 34022 34021 34020 34019 34018	56
1153	1153	34030 34029	8
1154	1154	34031	4
1155	1155	34032 34033	22
1156	1156	34038 34039 34036 34037 34034 34035	52
1157	1157	34048 34049 34046 34047 34044 34045 34042 34043 34040 34041	55
1159	1159	34050 34051 34054 34055 34052 34053 34058 34056 34057	54
1160	1160	34067 34066 34065 34064 34071 34070 34069 34068 34072 34059 34062 34063 34060 34061	111
1161	1161	34075 34074 34073 34079 34078 34077 34076 34080 34081 34082 34083 34084 34085 34086 34087 34088 34089 34090	78
1162	1162	34097 34096 34091 34092 34093 34094 34095	35
1163	1163	34099 34098 34101 34100 34103 34102 34105 34104 34107 34106 34109 34108 34110	48
1164	1164	34118 34119 34116 34117 34114 34115 34112 34113 34111	66
1166	1166	34120	6
1167	1167	34128 34126 34127 34124 34125 34122 34123 34121	60
1168	1168	34135 34134 34133 34132 34131 34130 34129	25
1171	1171	34143 34142 34141 34140 34139 34138 34137 34136	34
1172	1172	34161 34160 34163 34162 34148 34149 34150 34151 34144 34145 34146 34147 34156 34157 34158 34159 34152 34153 34154 34155	89
1173	1173	34165 34164 34167 34166 34169 34168 34170	31
1174	1174	34173 34172 34175 34174 34171 34185 34184 34179 34178 34177 34176 34183 34182 34181 34180	69
1175	1175	34186	15
1176	1176	34187	8
1177	1177	34200 34194 34195 34192 34193 34198 34199 34196 34197 34191 34190 34189 34188	41
1178	1178	34202 34203 34201 34206 34207 34204 34205 34208	25
1179	1179	34209 34211 34210 34213 34212 34214	23
1180	1180	34232 34224 34225 34226 34227 34228 34229 34230 34231 34217 34216 34219 34218 34221 34220 34223 34222 34215	62
1181	1181	34244 34243 34242 34241 34240 34233 34234 34235 34236 34237 34238 34239	62
1182	1182	34255 34254 34253 34252 34251 34250 34249 34248 34247 34246 34245	51
1183	1183	34258 34256 34257	17
1184	1184	34270 34268 34269 34266 34267 34264 34265 34262 34263 34260 34261 34259	59
1185	1185	34271 34285 34284 34286 34281 34280 34283 34282 34277 34276 34279 34278 34273 34272 34275 34274	79
1186	1186	34287	8
1187	1187	34288	1
1189	1189	34289	3
1190	1190	34296 34292 34293 34294 34295 34290 34291	48
1191	1191	34297 34298	11
1192	1192	34300 34301 34302 34303 34299 34308 34309 34304 34305 34306 34307	53
1193	1193	34310 34311 34316 34317 34318 34319 34312 34313 34314 34315 34321 34320	40
1195	1195	34324 34323 34322	12
1196	1196	34342 34343 34340 34341 34338 34339 34336 34337 34346 34347 34344 34345 34325 34327 34326 34333 34332 34335 34334 34329 34328 34331 34330	98
1197	1197	34350 34351 34348 34349 34357 34356 34355 34354 34353 34352	46
1198	1198	34368 34359 34358 34367 34366 34365 34364 34363 34362 34361 34360	54
1199	1199	34369 34370 34371 34372 34373	23
1200	1200	34374 34375 34376 34377 34378 34379 34380	43
1201	1201	34381 34382 34383 34385 34384 34387 34386 34389 34388 34391 34390 34392	85
1202	1202	34402 34403 34400 34401 34406 34407 34404 34405 34410 34411 34408 34409 34414 34415 34412 34413 34419 34418 34417 34416 34423 34422 34421 34420 34427 34426 34425 34424 34431 34430 34429 34428 34393 34395 34394 34397 34396 34399 34398 34432	225
1203	1203	34436 34433 34435 34434	36
1204	1204	34445 34444 34441 34440 34443 34442 34437 34439 34438	45
1205	1205	34447 34446 34456 34457 34458 34459 34452 34453 34454 34455 34448 34449 34450 34451	58
1206	1206	34479 34478 34477 34476 34475 34474 34473 34472 34471 34470 34469 34468 34467 34466 34465 34464 34486 34487 34484 34485 34482 34483 34480 34481 34460 34461 34462 34463	151
1207	1207	34505 34504 34507 34506 34508 34497 34496 34499 34498 34501 34500 34503 34502 34494 34495 34492 34493 34490 34491 34488 34489	94
1208	1208	34509 34511 34510 34520 34521 34522 34523 34524 34512 34513 34514 34515 34516 34517 34518 34519	74
1210	1210	34528 34525 34526 34527	24
1211	1211	34531 34530 34529 34532	25
1212	1212	34533	12
1214	1214	34566 34564 34565 34562 34563 34560 34561 34539 34538 34537 34536 34543 34542 34541 34540 34535 34534 34554 34555 34552 34553 34558 34559 34556 34557 34546 34547 34544 34545 34550 34551 34548 34549	171
1215	1215	34567 34568 34569	20
1216	1216	34579 34578 34577 34576 34574 34575 34572 34573 34570 34571	55
1217	1217	34583 34582 34581 34580 34590 34589 34588 34587 34586 34585 34584	57
1218	1218	34592 34593 34594 34591	30
1221	1221	34596 34597 34595	11
1222	1222	34598 34599 34604 34605 34600 34601 34602 34603	30
1223	1223	34613 34612 34615 34614 34609 34608 34611 34610 34616 34606 34607	35
1224	1224	34621 34620 34623 34622 34617 34619 34618	46
1225	1225	34626 34627 34624 34625 34630 34631 34628 34629 34634 34635 34632 34633	37
1226	1226	34636	12
1227	1227	34656 34643 34642 34641 34640 34647 34646 34645 34644 34651 34650 34649 34648 34655 34654 34653 34652 34638 34639 34637	120
1228	1228	34657 34658 34659 34660 34661 34662 34663	69
1229	1229	34673 34672 34664 34665 34666 34667 34668 34669 34670 34671	52
1230	1230	34675 34674 34676	11
1232	1232	34677 34679 34678 34681 34680 34683 34682 34684	55
1233	1233	34685 34687 34686 34691 34690 34689 34688	30
1234	1234	34696 34695 34694 34693 34692	41
1235	1235	34706 34704 34705 34703 34702 34701 34700 34699 34698 34697	50
1236	1236	34716 34714 34715 34712 34713 34710 34711 34708 34709 34707	48
1237	1237	34717	8
1238	1238	34740 34741 34736 34737 34738 34739 34733 34732 34735 34734 34729 34728 34731 34730 34725 34724 34727 34726 34721 34720 34723 34722 34718 34719	127
1239	1239	34748 34749 34744 34745 34746 34747 34742 34743	49
1241	1241	34753 34752 34750 34751	22
1242	1242	34755 34754 34756	22
1243	1243	34800 34801 34802 34803 34804 34805 34806 34793 34792 34795 34794 34797 34796 34799 34798 34785 34784 34787 34786 34789 34788 34791 34790 34778 34779 34776 34777 34782 34783 34780 34781 34770 34771 34768 34769 34774 34775 34772 34773 34763 34762 34761 34760 34767 34766 34765 34764 34759 34758 34757	192
1244	1244	34808 34809 34810 34811 34812 34813 34814 34807	26
1245	1245	34816 34817 34818 34819 34820 34815	36
1246	1246	34824 34825 34826 34827 34828 34821 34822 34823	41
1247	1247	34841 34840 34843 34842 34845 34844 34847 34846 34833 34832 34835 34834 34837 34836 34839 34838 34829 34830 34831 34875 34874 34873 34872 34879 34878 34877 34876 34867 34866 34865 34864 34871 34870 34869 34868 34858 34859 34856 34857 34862 34863 34860 34861 34850 34851 34848 34849 34854 34855 34852 34853 34909 34908 34911 34910 34905 34904 34907 34906 34901 34900 34903 34902 34897 34896 34899 34898 34892 34893 34894 34895 34888 34889 34890 34891 34884 34885 34886 34887 34880 34881 34882 34883 34931 34930 34929 34928 34926 34927 34924 34925 34922 34923 34920 34921 34918 34919 34916 34917 34914 34915 34912 34913	455
1248	1248	34938 34937 34936 34935 34934 34933 34932	34
1249	1249	34960 34961 34962 34963 34964 34965 34966 34967 34945 34944 34947 34946 34949 34948 34951 34950 34953 34952 34955 34954 34957 34956 34959 34958 34943 34942 34941 34940 34939	103
1251	1251	34968 34969 34970 34971 34972 34973 34974 34975	44
1252	1252	34979 34978 34977 34976 34980	20
1253	1253	34992 34993 34983 34982 34981 34987 34986 34985 34984 34991 34990 34989 34988	56
1254	1254	34994 34995 34998 34999 34996 34997 35002 35003 35000 35001 35004	73
1255	1255	35006 35007 35005 35009 35008 35010	35
1256	1256	35013 35012 35014 35011	10
1257	1257	35015 35017 35016 35019 35018	27
1258	1258	35028 35029 35030 35031 35024 35025 35026 35027 35032 35033 35034 35035 35021 35020 35023 35022	85
1259	1259	35036 35037 35038 35039 35041 35040	40
1260	1260	35043 35042	16
1261	1261	35062 35063 35060 35061 35058 35059 35056 35057 35066 35067 35064 35065 35047 35046 35045 35044 35055 35054 35053 35052 35051 35050 35049 35048	122
1262	1262	35068	4
1263	1263	35082 35083 35080 35081 35086 35087 35084 35085 35074 35075 35072 35073 35078 35079 35076 35077 35099 35098 35097 35096 35100 35091 35090 35089 35088 35095 35094 35093 35092 35070 35071 35069	138
1264	1264	35103 35102 35101 35104 35105 35106 35107 35108 35109 35110	53
1265	1265	35112 35113 35114 35115 35116 35117 35118 35119 35111 35120	46
1266	1266	35121 35123 35122 35125 35124 35126	37
1270	1270	35129 35128 35127	13
1271	1271	35131 35130 35133 35132	25
1272	1272	35135 35134 35140 35141 35138 35139 35136 35137	44
1273	1273	35142	7
1274	1274	35148 35146 35147 35144 35145 35143	23
1275	1275	35150 35151 35149	18
1276	1276	35163 35162 35161 35160 35159 35158 35157 35156 35155 35154 35153 35152	53
1277	1277	35167 35166 35165 35164 35172 35173 35174 35175 35168 35169 35170 35171	73
1278	1278	35180 35181 35182 35183 35176 35177 35178 35179 35185 35184	70
1280	1280	35203 35202 35201 35200 35207 35206 35205 35204 35211 35210 35209 35208 35214 35213 35212 35197 35196 35199 35198 35193 35192 35195 35194 35189 35188 35191 35190 35187 35186	104
1281	1281	35215 35218 35219 35216 35217 35222 35223 35220 35221 35226 35227 35224 35225 35230 35231 35228 35229 35233 35232 35235 35234 35237 35236 35239 35238 35241 35240 35243 35242 35245 35244 35247 35246 35248 35249 35250 35251 35252 35253 35254	205
1282	1282	35255 35256 35257 35258 35259 35260 35261 35262 35263 35271 35270 35269 35268 35267 35266 35265 35264 35276 35275 35274 35273 35272	94
1283	1283	35279 35278 35277 35286 35287 35284 35285 35282 35283 35280 35281 35294 35295 35292 35293 35290 35291 35288 35289 35301 35300 35303 35302 35297 35296 35299 35298 35309 35308 35311 35310 35305 35304 35307 35306	168
1284	1284	35316 35317 35318 35312 35313 35314 35315	58
1285	1285	35319 35324 35320 35321 35322 35323	40
1286	1286	35325 35326 35327	21
1287	1287	35336 35332 35333 35334 35335 35328 35329 35330 35331	40
1288	1288	35340 35341 35342 35343 35337 35338 35339	59
1289	1289	35344	3
1290	1290	35353 35352 35349 35348 35351 35350 35345 35347 35346	26
1291	1291	35360 35357 35356 35359 35358 35355 35354	36
1292	1292	35368 35366 35367 35364 35365 35362 35363 35361	42
1293	1293	35370 35371 35369	11
1294	1294	35377 35376 35374 35375 35372 35373	22
1295	1295	35378	12
1296	1296	35390 35389 35388 35387 35386 35385 35384 35383 35382 35381 35380 35379	74
1297	1297	35391 35409 35408 35410 35400 35401 35402 35403 35404 35405 35406 35407 35392 35393 35394 35395 35396 35397 35398 35399	111
1298	1298	35426 35427 35424 35425 35430 35428 35429 35417 35416 35419 35418 35421 35420 35423 35422 35411 35413 35412 35415 35414	110
1299	1299	35434 35435 35432 35433 35431	32
1300	1300	35451 35450 35449 35448 35455 35454 35453 35452 35443 35442 35441 35440 35447 35446 35445 35444 35438 35439 35436 35437	90
1301	1301	35457 35456	8
1302	1302	35472 35461 35460 35463 35462 35459 35458 35469 35468 35471 35470 35465 35464 35467 35466	64
1303	1303	35476 35477 35478 35473 35474 35475	14
1304	1304	35506 35507 35504 35505 35495 35494 35493 35492 35491 35490 35489 35488 35503 35502 35501 35500 35499 35498 35497 35496 35479 35484 35485 35486 35487 35480 35481 35482 35483	109
1305	1305	35508 35509	12
1306	1306	35510 35511 35518 35519 35516 35517 35514 35515 35512 35513	56
1307	1307	35521 35520 35523 35522 35524	30
1308	1308	35525 35527 35526 35529 35528 35530	48
1309	1309	35555 35554 35553 35552 35559 35558 35557 35556 35563 35562 35561 35560 35536 35537 35538 35539 35540 35541 35542 35543 35544 35545 35546 35547 35548 35549 35550 35551 35531 35533 35532 35535 35534	137
1310	1310	35566 35565 35564	56
1311	1311	35570 35571 35568 35569 35572 35567	33
1312	1312	35573	4
1313	1313	35592 35593 35590 35591 35588 35589 35586 35587 35584 35585 35574 35575 35578 35579 35576 35577 35582 35583 35580 35581	123
1314	1314	35596 35594 35595	23
1315	1315	35598 35599 35597 35613 35612 35611 35610 35609 35608 35607 35606 35605 35604 35603 35602 35601 35600	76
1316	1316	35628 35629 35630 35631 35624 35625 35626 35627 35620 35621 35622 35623 35616 35617 35618 35619 35645 35644 35647 35646 35641 35640 35643 35642 35637 35636 35639 35638 35633 35632 35635 35634 35615 35614 35656 35650 35651 35648 35649 35654 35655 35652 35653	221
1317	1317	35658 35659 35657 35660	16
1318	1318	35662 35663 35661 35666 35665 35664	24
1319	1319	35667	16
1320	1320	35669 35668	13
1323	1323	35675 35674 35673 35672 35677 35676 35671 35670	39
1324	1324	35680 35681 35682 35683 35684 35679 35678	45
1325	1325	35688 35689 35690 35685 35686 35687	38
1326	1326	35691 35692 35693 35694 35695	18
1327	1327	35697 35696 35699 35698 35700	39
1329	1329	35701	12
1330	1330	35703 35702	28
1331	1331	35749 35748 35751 35750 35745 35744 35747 35746 35757 35756 35759 35758 35753 35752 35755 35754 35764 35760 35761 35762 35763 35719 35718 35717 35716 35715 35714 35713 35712 35727 35726 35725 35724 35723 35722 35721 35720 35734 35735 35732 35733 35730 35731 35728 35729 35742 35743 35740 35741 35738 35739 35736 35737 35705 35704 35707 35706 35709 35708 35711 35710	351
1332	1332	35765 35766 35767 35768 35769 35770 35771	64
1333	1333	35772 35773 35774 35775 35779 35778 35777 35776 35780	56
1334	1334	35783 35782 35781 35787 35786 35785 35784 35788	39
1335	1335	35791 35790 35789 35794 35795 35792 35793 35796 35797	42
1336	1336	35798 35799	6
1337	1337	35802 35803 35800 35801 35806 35807 35804 35805	23
1338	1338	35809 35808 35811 35810 35813 35812 35815 35814 35817 35816 35819 35818	76
1339	1339	35821 35820 35823 35822 35824 35825 35826 35827 35828 35829	48
1340	1340	35830 35831 35832 35833 35834 35835	27
1341	1341	35836 35837 35838 35839 35840 35841 35842 35843 35844 35845 35846 35847 35848 35849 35850 35851 35852 35853	47
1342	1342	35854	11
1343	1343	35857 35856 35859 35858 35861 35860 35863 35862 35865 35864 35855	57
1344	1344	35867 35866 35869 35868 35871 35870 35874 35875 35872 35873 35878 35879 35876 35877 35880 35881	76
1345	1345	35891 35890 35889 35888 35882 35883 35886 35887 35884 35885	67
1346	1346	35895 35894 35893 35892 35898 35897 35896	24
1347	1347	35904 35899 35903 35902 35901 35900	32
1348	1348	35905 35906	10
1349	1349	35908 35907	15
1350	1350	35909 35910 35911	17
1351	1351	35912 35913 35914	21
1352	1352	35925 35924 35927 35926 35921 35920 35923 35922 35929 35928 35930 35916 35917 35918 35919 35915	72
1353	1353	35933 35932 35935 35934 35931 35940 35941 35938 35939 35936 35937	48
1354	1354	35959 35958 35957 35956 35955 35954 35953 35952 35962 35961 35960 35942 35943 35950 35951 35948 35949 35946 35947 35944 35945	100
1355	1355	35965 35964 35963	25
1356	1356	35984 35985 35986 35987 35988 35977 35976 35979 35978 35981 35980 35983 35982 35969 35968 35971 35970 35973 35972 35975 35974 35967 35966	111
1357	1357	35989 35990	33
1358	1358	35992 35993 35994 35995 35996 35997 35998 35999 35991 36011 36010 36009 36008 36003 36002 36001 36000 36007 36006 36005 36004	126
1359	1359	36012	2
1360	1360	36026 36027 36024 36025 36028 36018 36019 36016 36017 36022 36023 36020 36021 36015 36014 36013	67
1361	1361	36030 36031 36029	54
1362	1362	36037 36036 36038 36033 36032 36035 36034	48
1363	1363	36048 36049 36050 36051 36045 36044 36047 36046 36041 36040 36043 36042 36039	37
1364	1364	36060 36061 36062 36063 36056 36057 36058 36059 36052 36053 36054 36055 36064	66
1366	1366	36078 36077 36076 36075 36074 36073 36072 36071 36070 36069 36068 36067 36066 36065	64
1367	1367	36086 36084 36085 36082 36083 36080 36081 36079	45
1368	1368	36096 36097 36094 36095 36092 36093 36090 36091 36088 36089 36087	52
1369	1369	36098 36099	20
1370	1370	36102 36103 36100 36101 36106 36107 36104 36105 36110 36111 36108 36109 36112	57
1372	1372	36113	2
1373	1373	36115 36114 36118 36117 36116	23
1374	1374	36119 36123 36122 36121 36120	49
1375	1375	36124	8
1376	1376	36127 36126 36125	13
1377	1377	36128 36129 36130 36131 36132 36133 36134 36135 36136 36137 36138 36139 36140 36141 36142 36143 36145 36144 36147 36146 36149 36148 36151 36150	143
1378	1378	36166 36167 36164 36165 36162 36163 36160 36161 36172 36173 36170 36171 36168 36169 36153 36152 36155 36154 36157 36156 36159 36158	85
1379	1379	36174	1
1380	1380	36175 36183 36182 36181 36180 36179 36178 36177 36176 36189 36188 36187 36186 36185 36184	79
1383	1383	36191 36190 36192 36193	45
1384	1384	36194	4
1385	1385	36196 36197 36198 36199 36195 36200 36201 36202 36203	90
1386	1386	36204 36205 36206 36207 36213 36212 36215 36214 36209 36208 36211 36210 36217 36216	70
1387	1387	36227 36226 36225 36224 36228 36221 36220 36223 36222 36219 36218	54
1388	1388	36235 36234 36233 36232 36239 36238 36237 36236 36231 36230 36229 36240	76
1389	1389	36241	24
1390	1390	36242 36243	23
1391	1391	36244 36245	12
1392	1392	36250 36251 36248 36249 36254 36255 36252 36253 36246 36247 36265 36264 36267 36266 36269 36268 36271 36270 36257 36256 36259 36258 36261 36260 36263 36262 36272 36273	136
1394	1394	36288 36280 36281 36282 36283 36284 36285 36286 36287 36274 36275 36276 36277 36278 36279	127
1395	1395	36297 36296 36295 36294 36293 36292 36291 36290 36289	86
1396	1396	36303 36302 36301 36300 36299 36298 36306 36307 36304 36305	38
1397	1397	36312 36313 36310 36311 36308 36309	32
1398	1398	36316 36317 36314 36315	55
1409	1409	36318 36319 36324 36321 36320 36323 36322	27
1410	1410	36325	4
1411	1411	36329 36328 36327 36326	30
1412	1412	36333 36332 36331 36330	45
1413	1413	36335 36334 36336 36337 36338	28
1414	1414	36340 36341 36342 36343 36339	39
1415	1415	36348 36349 36350 36351 36344 36345 36346 36347 36352 36353 36354 36355	85
1416	1416	36356 36357 36358 36359 36364 36365 36360 36361 36362 36363	69
1417	1417	36368 36366 36367	28
1418	1418	36388 36386 36387 36384 36385 36373 36372 36375 36374 36369 36371 36370 36381 36380 36383 36382 36377 36376 36379 36378	78
1419	1419	36390 36391 36389 36396 36394 36395 36392 36393	40
1420	1420	36397	12
1421	1421	36407 36406 36405 36404 36403 36402 36401 36400 36412 36411 36410 36409 36408 36398 36399	96
1422	1422	36416 36417 36418 36415 36414 36413	32
1423	1423	36419 36420	33
1425	1425	36421 36422 36423	25
1426	1426	36424 36425 36426	44
1427	1427	36433 36432 36435 36434 36437 36436 36439 36438 36441 36440 36443 36442 36444 36427 36428 36429 36430 36431	67
1428	1428	36450 36451 36448 36449 36445 36447 36446	38
1429	1429	36454 36455 36452 36453 36458 36459 36456 36457	53
1430	1430	36462 36463 36460 36461	18
1431	1431	36467 36466 36465 36464 36471 36470 36469 36468 36475 36474 36473 36472 36476	60
1432	1432	36477	2
1437	1437	36489 36488 36491 36490 36485 36484 36487 36486 36481 36480 36483 36482 36479 36478	82
1438	1438	36500 36501 36496 36497 36498 36499 36493 36492 36495 36494	40
1439	1439	36530 36531 36528 36529 36527 36526 36525 36524 36523 36522 36521 36520 36519 36518 36517 36516 36515 36514 36513 36512 36508 36509 36510 36511 36504 36505 36506 36507 36502 36503	135
1440	1440	36553 36552 36555 36554 36545 36544 36547 36546 36549 36548 36551 36550 36542 36543 36540 36541 36538 36539 36536 36537 36534 36535 36532 36533	117
1441	1441	36556	2
1442	1442	36560 36561 36562 36563 36564 36565 36566 36557 36559 36558	49
1443	1443	36568 36569 36570 36571 36567	24
1444	1444	36592 36587 36586 36585 36584 36591 36590 36589 36588 36579 36578 36577 36576 36583 36582 36581 36580 36572 36573 36574 36575	77
1445	1445	36610 36611 36608 36609 36602 36603 36600 36601 36606 36607 36604 36605 36594 36595 36593 36598 36599 36596 36597	93
1446	1446	36614 36615 36612 36613 36620 36618 36619 36616 36617	45
1447	1447	36622 36623 36621 36631 36630 36629 36628 36627 36626 36625 36624 36636 36635 36634 36633 36632	47
1448	1448	36640 36641 36642 36639 36638 36637	17
1449	1449	36643	2
1450	1450	36644 36645 36646 36647 36652 36653 36654 36655 36648 36649 36650 36651 36657 36656	68
1451	1451	36661 36660 36663 36662 36659 36658 36664	35
1453	1453	36669 36668 36671 36670 36665 36667 36666	44
1454	1454	36674 36675 36672 36673 36678 36679 36676 36677 36682 36683 36680 36681 36686 36687 36684 36685 36688	121
1455	1455	36691 36690 36689 36695 36694 36693 36692 36699 36698 36697 36696	102
1456	1456	36704 36705 36706 36703 36702 36701 36700	34
1457	1457	36707 36708 36709 36710 36711 36712 36713 36714 36715 36716 36717	45
1458	1458	36718 36719	19
1459	1459	36741 36740 36739 36738 36737 36736 36721 36720 36723 36722 36725 36724 36727 36726 36729 36728 36731 36730 36733 36732 36735 36734	95
1460	1460	36751 36750 36749 36748 36747 36746 36745 36744 36743 36742 36764 36765 36762 36763 36760 36761 36758 36759 36756 36757 36754 36755 36752 36753	119
1461	1461	36781 36780 36783 36782 36777 36776 36779 36778 36773 36772 36775 36774 36769 36768 36771 36770 36788 36789 36784 36785 36786 36787 36766 36767	116
1462	1462	36801 36800 36796 36797 36798 36799 36792 36793 36794 36795 36790 36791	60
1463	1463	36811 36810 36809 36808 36815 36814 36813 36812 36803 36802 36807 36806 36805 36804 36818 36816 36817	77
1464	1464	36819 36822 36823 36820 36821	39
1465	1465	36826 36827 36824 36825	12
1466	1466	36841 36840 36843 36842 36844 36833 36832 36835 36834 36837 36836 36839 36838 36830 36831 36828 36829	80
1467	1467	36845 36847 36846 36848	21
1468	1468	36856 36857 36858 36859 36860 36861 36862 36863 36849 36850 36851 36852 36853 36854 36855 36873 36872 36875 36874 36877 36876 36879 36878 36865 36864 36867 36866 36869 36868 36871 36870 36888 36889 36890 36891 36892 36893 36894 36895 36880 36881 36882 36883 36884 36885 36886 36887	191
1469	1469	36906 36905 36904 36899 36898 36897 36896 36903 36902 36901 36900	53
1470	1470	36907 36911 36910 36909 36908 36922 36923 36920 36921 36926 36927 36924 36925 36914 36915 36912 36913 36918 36919 36916 36917 36933 36932 36934 36929 36928 36931 36930	121
1471	1471	36940 36937 36936 36939 36938 36935	35
1472	1472	36968 36967 36966 36965 36964 36963 36962 36961 36960 36941 36943 36942 36956 36957 36958 36959 36952 36953 36954 36955 36948 36949 36950 36951 36944 36945 36946 36947	115
1473	1473	36975 36974 36973 36972 36971 36970 36969 36982 36980 36981 36978 36979 36976 36977	54
1475	1475	36988 36989 36986 36987 36984 36985 36983	25
1476	1476	36990 36991 36992 36993 36994 36995 36996 36997	31
1477	1477	36998	11
1478	1478	36999 37000	12
1480	1480	37001 37002 37003 37004 37005 37006 37007 37009 37008 37011 37010	43
1481	1481	37013 37012	21
1482	1482	37015 37014 37017 37016 37019 37018 37021 37020	42
1483	1483	37026 37027 37024 37025 37028 37023 37022	44
1485	1485	37030 37031 37029 37034 37032 37033	37
1486	1486	37035 37038 37039 37036 37037 37040	39
1487	1487	37043 37042 37041 37047 37046 37045 37044 37048	31
1488	1488	37051 37050 37049 37055 37054 37053 37052	28
1489	1489	37060 37056 37057 37058 37059	21
1490	1490	37061 37062 37063 37064	11
1491	1491	37068 37069 37070 37065 37066 37067	29
1492	1492	37071 37073 37072 37075 37074	7
1493	1493	37077 37076 37079 37078 37080	46
1494	1494	37081 37083 37082	22
1498	1498	37084	4
1499	1499	37085	4
1500	1500	37086	4
1501	1501	37094 37095 37092 37093 37090 37091 37088 37089 37087	43
1502	1502	37098 37096 37097	22
1503	1503	37100 37101 37099	20
1504	1504	37102 37103 37108 37107 37106 37105 37104	36
1506	1506	37109	4
1507	1507	37111 37110 37119 37118 37117 37116 37115 37114 37113 37112 37131 37130 37129 37128 37135 37134 37133 37132 37123 37122 37121 37120 37127 37126 37125 37124	79
1508	1508	37138 37139 37136 37137	26
1509	1509	37144 37142 37143 37140 37141	30
1510	1510	37146 37147 37145 37150 37151 37148 37149	41
1511	1511	37161 37160 37153 37152 37155 37154 37157 37156 37159 37158	45
1512	1512	37168 37169 37170 37171 37172 37173 37174 37163 37162 37165 37164 37167 37166	42
1513	1513	37176 37177 37178 37179 37180 37175	45
1514	1514	37181 37182 37183 37187 37186 37185 37184	34
1515	1515	37200 37199 37198 37197 37196 37195 37194 37193 37192 37191 37190 37189 37188	57
1516	1516	37208 37209 37206 37207 37204 37205 37202 37203 37201	33
1518	1518	37210 37211	11
1519	1519	37212	3
1520	1520	37214 37213	7
1521	1521	37216 37215	7
1522	1522	37217 37218	6
1524	1524	37221 37220 37222 37219	44
1525	1525	37232 37229 37228 37231 37230 37225 37224 37227 37226 37223	66
1526	1526	37233 37234	53
1527	1527	37235	3
1528	1528	37244 37245 37246 37247 37240 37241 37242 37243 37236 37237 37238 37239	55
1529	1529	37250 37251 37248 37249 37254 37252 37253	25
1530	1530	37255	8
1531	1531	37258 37259 37256 37257 37262 37260 37261	60
1533	1533	37265 37264 37263	18
1564	1564	37266	1
1581	1581	37267	13
1585	1585	37268	4
1587	1587	37280 37271 37270 37269 37275 37274 37273 37272 37279 37278 37277 37276	62
1588	1588	37297 37296 37299 37298 37301 37300 37302 37281 37282 37283 37284 37285 37286 37287 37288 37289 37290 37291 37292 37293 37294 37295	101
1589	1589	37303 37305 37304 37307 37306 37309 37308 37310	38
1590	1590	37311 37316 37317 37314 37315 37312 37313	61
1591	1591	37318 37319 37322 37323 37320 37321	31
1592	1592	37333 37332 37331 37330 37329 37328 37326 37327 37324 37325	31
1593	1593	37348 37349 37350 37351 37344 37345 37346 37347 37335 37334 37343 37342 37341 37340 37339 37338 37337 37336	58
1594	1594	37365 37364 37367 37366 37361 37360 37363 37362 37373 37372 37375 37374 37369 37368 37371 37370 37356 37357 37358 37359 37352 37353 37354 37355 37377 37376 37378	107
1595	1595	37389 37388 37391 37390 37385 37384 37387 37386 37381 37380 37383 37382 37379 37392 37393	73
1596	1596	37404 37405 37406 37400 37401 37402 37403 37396 37397 37398 37399 37394 37395	51
1597	1597	37407	3
1598	1598	37408	4
1599	1599	37423 37422 37421 37420 37419 37418 37417 37416 37415 37414 37413 37412 37411 37410 37409 37432 37433 37430 37431 37428 37429 37426 37427 37424 37425	75
1601	1601	37438 37439 37436 37437 37434 37435 37449 37448 37451 37450 37453 37452 37455 37454 37441 37440 37443 37442 37445 37444 37447 37446 37456 37457 37458 37459 37460 37461 37462 37463	79
1602	1602	37464 37465 37466 37467 37468	14
1603	1603	37469	8
1604	1604	37470 37471 37483 37482 37481 37480 37484 37475 37474 37473 37472 37479 37478 37477 37476	56
1605	1605	37485	1
1606	1606	37487 37486 37498 37499 37496 37497 37502 37503 37500 37501 37490 37491 37488 37489 37494 37495 37492 37493 37508 37509 37510 37511 37504 37505 37506 37507 37516 37517 37518 37519 37512 37513 37514 37515 37520	124
1607	1607	37525 37524 37527 37526 37521 37523 37522 37533 37532 37535 37534 37529 37528 37531 37530 37542 37540 37541 37538 37539 37536 37537	67
1608	1608	37543 37544	17
1609	1609	37548 37546 37547 37545	20
1610	1610	37549	4
1611	1611	37550 37551 37558 37557 37556 37555 37554 37553 37552	50
1612	1612	37559 37567 37566 37565 37564 37563 37562 37561 37560 37568 37569 37570 37571 37572 37573 37574 37575 37576 37577 37578 37579 37580 37581 37582 37583 37585 37584 37587 37586	175
1613	1613	37589 37588 37591 37590 37593 37592 37595 37594 37597 37596 37599 37598 37602 37603 37600 37601 37606 37604 37605	100
1614	1614	37607 37610 37611 37608 37609 37614 37615 37612 37613 37617 37616	60
1615	1615	37619 37618 37623 37622 37621 37620 37624	34
1616	1616	37627 37626 37625 37631 37630 37629 37628 37637 37636 37635 37634 37633 37632	68
1617	1617	37660 37661 37658 37659 37656 37657 37654 37655 37652 37653 37650 37651 37648 37649 37647 37646 37645 37644 37643 37642 37641 37640 37639 37638	111
1619	1619	37662	4
1620	1620	37663 37680 37681 37682 37677 37676 37679 37678 37673 37672 37675 37674 37669 37668 37671 37670 37665 37664 37667 37666	104
1621	1621	37692 37693 37694 37695 37688 37689 37690 37691 37684 37685 37686 37687 37683 37698 37697 37696	70
1622	1622	37699 37703 37702 37701 37700	24
1623	1623	37707 37706 37705 37704 37711 37710 37709 37708	39
1624	1624	37714 37712 37713	66
1625	1625	37715 37716 37717	24
1626	1626	37722 37723 37720 37721 37726 37727 37724 37725 37718 37719 37729 37728 37731 37730	81
1627	1627	37733 37732	24
1628	1628	37734	26
1629	1629	37736 37735	18
1630	1630	37737 37738	34
1631	1631	37744 37739 37741 37740 37743 37742	46
1632	1632	37752 37753 37754 37755 37756 37745 37746 37747 37748 37749 37750 37751	76
1633	1633	37757 37758 37759 37766 37767 37764 37765 37762 37763 37760 37761 37768 37769	64
1635	1635	37770	2
1637	1637	37772 37771	11
1638	1638	37773	5
1639	1639	37783 37782 37781 37780 37779 37778 37777 37776 37774 37775	78
1640	1640	37791 37790 37789 37788 37787 37786 37785 37784 37792 37793	67
1641	1641	37796 37797 37798 37799 37794 37795 37804 37805 37806 37800 37801 37802 37803	64
1643	1643	37809 37808 37811 37810 37807	30
1644	1644	37813 37812 37815 37814 37817 37816	32
1645	1645	37821 37820 37819 37818	19
1646	1646	37822	12
1647	1647	37823 37826 37827 37824 37825 37830 37831 37828 37829 37834 37835 37832 37833 37836 37837	61
1648	1648	37842 37841 37840 37838 37839	41
1649	1649	37843 37844	4
1650	1650	37847 37846 37845 37849 37848	59
1651	1651	37851 37850 37855 37854 37853 37852 37856 37857	84
1652	1652	37858 37859 37860 37861 37862 37863 37864 37865 37866	80
1653	1653	37867 37868 37869	52
1654	1654	37870	3
1655	1655	37871	3
1656	1656	37872	4
1657	1657	37873	4
1658	1658	37874	4
1659	1659	37875	4
1660	1660	37877 37876 37878	12
1661	1661	37879 37881 37880	58
1662	1662	37883 37882 37885 37884 37887 37886 37889 37888 37890	54
1663	1663	37891 37892	50
1664	1664	37893 37895 37894	44
1665	1665	37897 37896 37899 37898	24
1666	1666	37901 37900 37902	27
1667	1667	37903 37904 37905 37906 37907 37908	40
1668	1668	37909 37910 37911 37912 37913 37914	32
1669	1669	37915 37916 37917	33
1670	1670	37922 37921 37920 37918 37919	42
1671	1671	37923 37927 37926 37925 37924 37930 37929 37928	27
1672	1672	37931 37933 37932	25
1673	1673	37935 37934 37938 37936 37937	24
1674	1674	37939 37942 37943 37940 37941 37946 37944 37945	40
1675	1675	37947 37948 37949	28
1676	1676	37953 37952 37950 37951	27
1677	1677	37957 37956 37959 37958 37955 37954 37960	35
1678	1678	37964 37961 37963 37962	26
1679	1679	37965 37967 37966 37968 37969 37970 37971	54
1680	1680	37972 37973 37974 37975 37980 37981 37976 37977 37978 37979	67
1681	1681	37985 37984 37982 37983	19
1682	1682	37986	4
1683	1683	37989 37988 37987	16
1684	1684	37991 37990 37999 37998 37997 37996 37995 37994 37993 37992	60
1686	1686	38000	16
1687	1687	38002 38003 38001	9
1688	1688	38006 38007 38004 38005 38010 38011 38008 38009	65
1689	1689	38014 38015 38012 38013 38016 38017 38018 38019 38020 38021 38022	41
1692	1692	38024 38025 38026 38027 38028 38029 38030 38031 38023 38033 38032	68
1693	1693	38035 38034	12
1694	1694	38041 38040 38043 38042 38045 38044 38037 38036 38039 38038	59
1695	1695	38050 38051 38048 38049 38047 38046	49
1696	1696	38052	4
1697	1697	38053	8
1698	1698	38056 38054 38055	23
1699	1699	38058 38059 38057 38060	16
1701	1701	38062 38063 38061 38066 38065 38064	21
1702	1702	38067	25
1703	1703	38080 38081 38082 38075 38074 38073 38072 38079 38078 38077 38076 38071 38070 38069 38068	87
1704	1704	38084 38085 38083	33
1705	1705	38092 38093 38088 38089 38090 38091 38086 38087	64
1706	1706	38094 38095 38109 38108 38110 38105 38104 38107 38106 38101 38100 38103 38102 38097 38096 38099 38098	76
1707	1707	38122 38120 38121 38118 38119 38116 38117 38114 38115 38112 38113 38111	113
1710	1710	38126 38127 38124 38125 38123 38143 38142 38141 38140 38139 38138 38137 38136 38135 38134 38133 38132 38131 38130 38129 38128	83
1711	1711	38145 38144	8
1712	1712	38147 38146	18
1713	1713	38151 38150 38149 38148 38155 38154 38153 38152 38158 38157 38156	84
1716	1716	38160 38161 38159	9
1717	1717	38177 38176 38179 38178 38181 38180 38183 38182 38185 38184 38162 38163 38166 38167 38164 38165 38170 38171 38168 38169 38174 38175 38172 38173	101
1718	1718	38192 38193 38187 38186 38189 38188 38191 38190	18
1719	1719	38214 38213 38212 38211 38210 38209 38208 38194 38195 38196 38197 38198 38199 38200 38201 38202 38203 38204 38205 38206 38207	82
1720	1720	38215 38217 38216	11
1721	1721	38218	4
1722	1722	38222 38221 38220 38219	14
1723	1723	38226 38224 38225 38223	6
1724	1724	38228 38227	8
1726	1726	38230 38229	8
1727	1727	38231 38232 38233	10
1731	1731	38234 38235	7
1732	1732	38260 38261 38262 38263 38256 38257 38258 38259 38268 38269 38270 38264 38265 38266 38267 38245 38244 38247 38246 38241 38240 38243 38242 38253 38252 38255 38254 38249 38248 38251 38250 38238 38239 38236 38237	150
1733	1733	38271 38274 38272 38273	13
1735	1735	38275	4
1736	1736	38276 38277	8
1737	1737	38282 38283 38280 38281 38278 38279	27
1738	1738	38284 38285	8
1739	1739	38286 38287	9
1740	1740	38290 38289 38288	12
1741	1741	38291 38292	8
1742	1742	38296 38295 38294 38293	19
1743	1743	38299 38298 38297 38300	16
1745	1745	38303 38302 38301	23
1746	1746	38312 38313 38314 38315 38316 38304 38305 38306 38307 38308 38309 38310 38311	61
1747	1747	38321 38320 38323 38322 38317 38318 38319	16
1749	1749	38324	2
1751	1751	38329 38328 38331 38330 38333 38332 38335 38334 38325 38327 38326	43
1752	1752	38346 38344 38345 38342 38343 38340 38341 38338 38339 38336 38337	56
1753	1753	38348 38347	8
1754	1754	38350 38349	16
1755	1755	38368 38369 38370 38367 38366 38365 38364 38363 38362 38361 38360 38359 38358 38357 38356 38355 38354 38353 38352 38351	83
1756	1756	38372 38373 38371	29
1757	1757	38374	1
1759	1759	38397 38396 38399 38398 38393 38392 38395 38394 38389 38388 38391 38390 38385 38384 38387 38386 38380 38381 38382 38383 38376 38377 38378 38379 38375 38405 38404 38407 38406 38401 38400 38403 38402	144
1760	1760	38413 38412 38415 38414 38409 38408 38411 38410 38420 38421 38422 38423 38416 38417 38418 38419 38428 38429 38430 38431 38424 38425 38426 38427 38439 38438 38437 38436 38435 38434 38433 38432 38441 38440	136
1761	1761	38444 38443 38442	12
1762	1762	38465 38464 38447 38446 38445 38454 38455 38452 38453 38450 38451 38448 38449 38462 38463 38460 38461 38458 38459 38456 38457	103
1763	1763	38467 38466 38469 38468 38471 38470 38473 38472 38475 38474 38477 38476 38479 38478 38480 38481 38482 38483 38484 38485 38486 38487 38488 38489 38490	94
1764	1764	38491 38492 38493 38494 38495	31
1765	1765	38496	4
1766	1766	38499 38498 38497 38503 38502 38501 38500	27
1767	1767	38504	4
1768	1768	38505	4
1769	1769	38507 38506 38509 38508	17
1770	1770	38511 38510	8
1771	1771	38512	2
1772	1772	38514 38515 38513 38518 38519 38516 38517 38522 38523 38520 38521 38526 38527 38524 38525 38540 38536 38537 38538 38539 38532 38533 38534 38535 38528 38529 38530 38531	96
1773	1773	38541 38542 38543 38553 38552 38549 38548 38551 38550 38545 38544 38547 38546	37
1774	1774	38557 38556 38559 38558 38555 38554 38562 38560 38561	64
1775	1775	38564 38565 38563	10
1776	1776	38574 38575 38572 38573 38570 38571 38568 38569 38566 38567 38578 38577 38576	53
1777	1777	38579	17
1778	1778	38581 38580	8
1779	1779	38584 38583 38582	12
1780	1780	38585	11
1781	1781	38589 38588 38587 38586	16
1782	1782	38590	8
1783	1783	38592 38593 38591	15
1784	1784	38594 38595 38596 38597	16
1785	1785	38598	12
1787	1787	38600 38601 38599	16
1788	1788	38602 38603 38604 38605 38606 38607 38617 38616 38619 38618 38621 38620 38623 38622 38609 38608 38611 38610 38613 38612 38615 38614 38624	114
1790	1790	38625	12
1791	1791	38634 38632 38633 38626 38627 38630 38631 38628 38629	33
1792	1792	38635 38638 38639 38636 38637 38643 38642 38641 38640 38646 38645 38644	52
1794	1794	38651 38650 38649 38648 38655 38654 38653 38652 38647 38663 38662 38661 38660 38659 38658 38657 38656 38668 38667 38666 38665 38664	79
1795	1795	38678 38679 38676 38677 38674 38675 38672 38673 38686 38687 38684 38685 38682 38683 38680 38681 38671 38670 38669 38689 38688	81
1796	1796	38708 38709 38704 38705 38706 38707 38693 38692 38695 38694 38691 38690 38701 38700 38703 38702 38697 38696 38699 38698	74
1797	1797	38723 38722 38721 38720 38725 38724 38710 38711 38716 38717 38718 38719 38712 38713 38714 38715	76
1798	1798	38738 38739 38736 38737 38742 38743 38740 38741 38746 38747 38744 38745 38750 38748 38749 38727 38726 38731 38730 38729 38728 38735 38734 38733 38732	85
1799	1799	38751 38768 38769 38770 38771 38772 38773 38774 38775 38776 38753 38752 38755 38754 38757 38756 38759 38758 38761 38760 38763 38762 38765 38764 38767 38766	120
1801	1801	38777 38778	6
1802	1802	38779 38780	6
1803	1803	38781 38782 38783 38800 38798 38799 38796 38797 38794 38795 38792 38793 38790 38791 38788 38789 38786 38787 38784 38785	92
1805	1805	38802 38801	8
1806	1806	38803	2
1807	1807	38806 38805 38804	11
1808	1808	38807	8
1809	1809	38810 38809 38808	12
1810	1810	38813 38812 38811	9
1812	1812	38815 38814	8
1813	1813	38841 38840 38842 38837 38836 38839 38838 38833 38832 38835 38834 38828 38829 38830 38831 38824 38825 38826 38827 38820 38821 38822 38823 38816 38817 38818 38819	120
1814	1814	38850 38851 38848 38849 38852 38853 38845 38844 38847 38846 38843	42
1815	1815	38858 38859 38856 38857 38862 38860 38861 38854 38855	25
1816	1816	38875 38874 38873 38872 38879 38878 38877 38876 38867 38866 38865 38864 38871 38870 38869 38868 38863	51
1817	1817	38880 38881 38882 38883 38884 38885 38886 38887	36
1818	1818	38888 38889	8
1820	1820	38890 38891 38892 38893 38894	17
1821	1821	38897 38896 38899 38898 38901 38900 38895	43
1824	1824	38921 38920 38922 38913 38912 38915 38914 38917 38916 38919 38918 38905 38904 38907 38906 38909 38908 38911 38910 38903 38902	111
1825	1825	38928 38923 38925 38924 38927 38926	19
1826	1826	38929	27
1828	1828	38947 38946 38945 38944 38950 38949 38948 38936 38937 38938 38939 38940 38941 38942 38943 38930 38931 38932 38933 38934 38935	95
1833	1833	38962 38963 38960 38961 38964 38965 38955 38954 38953 38952 38959 38958 38957 38956 38951	74
1834	1834	38970 38971 38968 38969 38974 38975 38972 38973 38966 38967 38989 38988 38990 38985 38984 38987 38986 38981 38980 38983 38982 38977 38976 38979 38978	103
1835	1835	38996 38997 38992 38993 38994 38995 38991	48
1836	1836	38998 38999	40
1837	1837	39000 39001	9
1838	1838	39002	3
1839	1839	39011 39010 39009 39008 39004 39005 39006 39007 39003	40
1840	1840	39040 39041 39042 39043 39044 39045 39046 39038 39039 39036 39037 39034 39035 39032 39033 39030 39031 39028 39029 39026 39027 39024 39025 39023 39022 39021 39020 39019 39018 39017 39016 39015 39014 39013 39012	131
1841	1841	39057 39056 39059 39058 39061 39060 39062 39047 39048 39049 39050 39051 39052 39053 39054 39055	81
1842	1842	39063	8
1845	1845	39064	44
1847	1847	39065	8
1848	1848	39066	7
1852	1852	39067	12
1854	1854	39091 39090 39089 39088 39095 39094 39093 39092 39099 39098 39097 39096 39103 39102 39101 39100 39074 39075 39072 39073 39078 39079 39076 39077 39082 39083 39080 39081 39086 39087 39084 39085 39069 39068 39071 39070 39104 39105	165
1857	1857	39106	12
1858	1858	39107	11
1859	1859	39108 39109	7
1860	1860	39140 39138 39139 39136 39137 39125 39124 39127 39126 39121 39120 39123 39122 39133 39132 39135 39134 39129 39128 39131 39130 39110 39111 39116 39117 39118 39119 39112 39113 39114 39115	95
1861	1861	39159 39158 39157 39156 39155 39154 39153 39152 39161 39160 39142 39143 39141 39150 39151 39148 39149 39146 39147 39144 39145	84
1863	1863	39167 39166 39165 39164 39163 39162 39179 39178 39177 39176 39183 39182 39181 39180 39171 39170 39169 39168 39175 39174 39173 39172 39186 39187 39184 39185 39190 39191 39188 39189	114
1864	1864	39201 39200 39194 39195 39192 39193 39198 39199 39196 39197	44
1865	1865	39203 39202	13
1866	1866	39204	4
1867	1867	39205 39207 39206	42
1869	1869	39209 39208	12
1870	1870	39211 39210	27
1871	1871	39213 39212 39215 39214 39224 39225 39226 39227 39228 39229 39230 39231 39216 39217 39218 39219 39220 39221 39222 39223 39247 39246 39245 39244 39243 39242 39241 39240 39239 39238 39237 39236 39235 39234 39233 39232 39250 39248 39249	215
1875	1875	39252 39253 39251	36
1876	1876	39256 39254 39255	8
1877	1877	39269 39268 39265 39264 39267 39266 39262 39263 39260 39261 39258 39259 39257	67
1878	1878	39271 39270	8
1879	1879	39298 39299 39296 39297 39302 39303 39300 39301 39306 39307 39304 39305 39310 39308 39309 39277 39276 39279 39278 39273 39272 39275 39274 39292 39293 39294 39295 39288 39289 39290 39291 39284 39285 39286 39287 39280 39281 39282 39283	165
1880	1880	39328 39329 39330 39331 39332 39311 39315 39314 39313 39312 39319 39318 39317 39316 39323 39322 39321 39320 39327 39326 39325 39324	123
1881	1881	39333 39334 39335 39336 39337 39338 39339 39340 39341 39342 39343 39345 39344 39347 39346 39349 39348 39351 39350 39353 39352 39354	87
1882	1882	39355 39357 39356 39358	12
1883	1883	39359 39366 39367 39364 39365 39362 39363 39360 39361	62
1884	1884	39374 39375 39372 39373 39370 39371 39368 39369 39379 39378 39377 39376	38
1885	1885	39380	4
1887	1887	39392 39393 39394 39383 39382 39381 39391 39390 39389 39388 39387 39386 39385 39384	53
1889	1889	39395	1
1890	1890	39396 39397 39398 39399 39404 39405 39406 39407 39400 39401 39402 39403 39409 39408	69
1891	1891	39411 39410	8
1893	1893	39413 39412 39415 39414	8
1895	1895	39416	13
1896	1896	39421 39420 39423 39422 39417 39419 39418 39452 39453 39454 39455 39448 39449 39450 39451 39444 39445 39446 39447 39440 39441 39442 39443 39437 39436 39439 39438 39433 39432 39435 39434 39429 39428 39431 39430 39425 39424 39427 39426 39458 39457 39456	139
1897	1897	39459	4
1898	1898	39460	4
1900	1900	39465 39464 39463 39462 39461	33
1901	1901	39466	12
1902	1902	39468 39467	8
1903	1903	39472 39471 39470 39469	16
1904	1904	39476 39477 39474 39475 39473	20
1905	1905	39486 39487 39484 39485 39482 39483 39480 39481 39478 39479 39489 39488	44
1907	1907	39490	3
1909	1909	39491 39492	17
1910	1910	39493	12
1911	1911	39494	4
1912	1912	39504 39505 39506 39507 39508 39509 39510 39497 39496 39499 39498 39501 39500 39503 39502 39495	68
1913	1913	39512 39511	6
1914	1914	39513	4
1915	1915	39514 39515 39516	9
1916	1916	39517 39518 39519 39523 39522 39521 39520 39526 39525 39524	39
1917	1917	39527	3
1920	1920	39546 39544 39545 39538 39539 39536 39537 39542 39543 39540 39541 39531 39530 39529 39528 39535 39534 39533 39532	80
1921	1921	39547 39550 39548 39549	23
1925	1925	39551	12
1926	1926	39552 39553	8
1927	1927	39554	3
1928	1928	39555	10
1929	1929	39556 39557	7
1930	1930	39573 39572 39575 39574 39569 39568 39571 39570 39581 39580 39583 39582 39577 39576 39579 39578 39558 39559 39564 39565 39566 39567 39560 39561 39562 39563 39604 39603 39602 39601 39600 39590 39591 39588 39589 39586 39587 39584 39585 39598 39599 39596 39597 39594 39595 39592 39593	185
1931	1931	39605	18
1932	1932	39607 39606 39609 39608	15
1933	1933	39611 39610	8
1936	1936	39612	3
1937	1937	39615 39614 39613 39616 39617	24
1938	1938	39618	4
1939	1939	39619	4
1942	1942	39620 39621 39622 39623 39624	19
1943	1943	39633 39632 39635 39634 39637 39636 39639 39638 39641 39640 39643 39642 39645 39644 39647 39646 39625 39626 39627 39628 39629 39630 39631 39650 39651 39648 39649 39654 39655 39652 39653 39658 39659 39656 39657 39662 39660 39661	121
1944	1944	39667 39666 39665 39664 39671 39670 39669 39668 39675 39674 39673 39672 39679 39678 39677 39676 39663 39683 39682 39681 39680	81
1945	1945	39685 39684	33
1947	1947	39686	20
1948	1948	39689 39688 39687	12
1949	1949	39691 39690	8
1951	1951	39695 39694 39693 39692 39710 39711 39708 39709 39706 39707 39704 39705 39702 39703 39700 39701 39698 39699 39696 39697 39713 39712	86
1952	1952	39716 39715 39714	10
1953	1953	39724 39721 39720 39723 39722 39717 39719 39718	35
1955	1955	39725 39727 39726 39728 39729	32
1956	1956	39730	8
1957	1957	39732 39731	8
1958	1958	39733	23
1959	1959	39734	4
1961	1961	39740 39741 39736 39737 39738 39739 39735	33
1962	1962	39742 39743 39747 39746 39745 39744 39749 39748	51
1963	1963	39750	7
1964	1964	39755 39754 39753 39752 39759 39758 39757 39756 39751	29
1966	1966	39762 39763 39760 39761 39764 39765	18
1967	1967	39770 39771 39768 39769 39772 39766 39767	55
1968	1968	39774 39773	6
1975	1975	39775 39777 39776 39779 39778 39781 39780 39782	36
1980	1980	39783	4
1981	1981	39785 39784 39787 39786	23
1982	1982	39788	11
1983	1983	39789 39790	7
1985	1985	39791	4
1986	1986	39792 39793 39794	13
1987	1987	39795 39796 39797	10
1988	1988	39812 39810 39811 39808 39809 39800 39801 39802 39803 39804 39805 39806 39807 39798 39799	65
1989	1989	39814 39813	15
1990	1990	39815 39822 39823 39820 39821 39818 39819 39816 39817 39831 39830 39829 39828 39827 39826 39825 39824 39839 39838 39837 39836 39835 39834 39833 39832	143
1991	1991	39844 39845 39840 39841 39842 39843	31
1992	1992	39846	1
1993	1993	39847	3
1994	1994	39852 39853 39854 39855 39848 39849 39850 39851 39857 39856 39858	37
1996	1996	39861 39860 39859	8
1997	1997	39863 39862 39869 39868 39871 39870 39865 39864 39867 39866 39874 39872 39873	67
1998	1998	39875	50
1999	1999	39878 39879 39876 39877 39882 39880 39881	39
2000	2000	39883 39886 39887 39884 39885 39891 39890 39889 39888 39893 39892	41
2002	2002	39895 39894 39896	9
2003	2003	39899 39898 39897 39900	13
2004	2004	39901	4
2005	2005	39903 39902 39904 39905 39906	20
2008	2008	39907	8
2009	2009	39908 39909 39910 39911 39912 39913 39914 39915 39916	58
2010	2010	39917 39918	5
2011	2011	39919 39921 39920 39923 39922 39925 39924 39927 39926 39929 39928 39931 39930 39933 39932 39935 39934 39937 39936 39939 39938 39941 39940 39943 39942 39945 39944	105
2012	2012	39947 39946 39948	26
2013	2013	39952 39953 39954 39955 39956 39949 39951 39950	31
2014	2014	39957 39958 39959 39960 39961 39962	20
2015	2015	39963	16
2016	2016	39971 39970 39969 39968 39975 39974 39973 39972 39979 39978 39977 39976 39983 39982 39981 39980 39964 39965 39966 39967	81
2017	2017	39984	2
2018	2018	39986 39987 39985 39990 39991 39988 39989	18
2022	2022	39992	1
2023	2023	39993	2
2024	2024	39994	1
2025	2025	39995 39996 39997	37
2026	2026	39998 39999	34
2028	2028	40000	2
2029	2029	40001	2
2031	2031	40002	23
2032	2032	40020 40021 40022 40023 40016 40017 40018 40019 40024 40025 40026 40005 40004 40007 40006 40003 40013 40012 40015 40014 40009 40008 40011 40010	72
2033	2033	40028 40027	5
2034	2034	40029	4
2036	2036	40030 40031	3
2037	2037	40032	5
2045	2045	40039 40038 40037 40036 40035 40034 40033	28
2050	2050	40064 40065 40066 40067 40068 40054 40055 40052 40053 40050 40051 40048 40049 40062 40063 40060 40061 40058 40059 40056 40057 40047 40046 40045 40044 40043 40042 40041 40040	108
2051	2051	40144 40140 40141 40142 40143 40136 40137 40138 40139 40132 40133 40134 40135 40128 40129 40130 40131 40123 40122 40121 40120 40127 40126 40125 40124 40115 40114 40113 40112 40119 40118 40117 40116 40106 40107 40104 40105 40110 40111 40108 40109 40098 40099 40096 40097 40102 40103 40100 40101 40089 40088 40091 40090 40093 40092 40095 40094 40081 40080 40083 40082 40085 40084 40087 40086 40072 40073 40074 40075 40076 40077 40078 40079 40069 40070 40071	355
2052	2052	40145 40146	8
2053	2053	40157 40156 40153 40152 40155 40154 40149 40148 40151 40150 40147	37
2054	2054	40166 40167 40164 40165 40162 40163 40160 40161 40159 40158	79
2055	2055	40168 40169	8
2056	2056	40191 40190 40189 40188 40187 40186 40185 40184 40183 40182 40181 40180 40179 40178 40177 40176 40174 40175 40172 40173 40170 40171 40193 40192	116
2057	2057	40195 40194 40199 40198 40197 40196 40201 40200	46
2058	2058	40203 40202	18
2066	2066	40204	7
2067	2067	40207 40206 40205 40210 40208 40209	21
2068	2068	40225 40224 40226 40211 40214 40215 40212 40213 40218 40219 40216 40217 40222 40223 40220 40221	57
2069	2069	40227	1
2072	2072	40229 40228 40231 40230 40232	15
2073	2073	40233 40235 40234	6
2074	2074	40236	11
2075	2075	40237	13
2076	2076	40238	4
2077	2077	40239	15
2078	2078	40240	7
2079	2079	40241	4
2080	2080	40242 40243	22
2081	2081	40244 40245 40246 40247 40248 40249 40250 40251 40252	29
2083	2083	40257 40256 40253 40254 40255	26
2084	2084	40289 40288 40291 40290 40263 40262 40261 40260 40259 40258 40271 40270 40269 40268 40267 40266 40265 40264 40278 40279 40276 40277 40274 40275 40272 40273 40286 40287 40284 40285 40282 40283 40280 40281	125
2085	2085	40293 40292 40295 40294 40300 40297 40296 40299 40298	43
2086	2086	40301 40302	29
2090	2090	40303	4
2091	2091	40308 40309 40304 40305 40306 40307	46
2095	2095	40310	3
2096	2096	40311	4
2097	2097	40312	4
2099	2099	40322 40323 40320 40321 40324 40316 40317 40318 40319 40313 40314 40315	50
2100	2100	40326 40325	7
2101	2101	40330 40331 40328 40329 40334 40335 40332 40333 40327 40336	47
2102	2102	40347 40346 40345 40344 40350 40349 40348 40339 40338 40337 40343 40342 40341 40340	62
2103	2103	40360 40361 40362 40363 40364 40365 40366 40367 40352 40353 40354 40355 40356 40357 40358 40359 40377 40376 40369 40368 40371 40370 40373 40372 40375 40374 40351	123
2104	2104	40379 40378	16
2105	2105	40392 40393 40390 40391 40388 40389 40386 40387 40384 40385 40381 40380 40383 40382	50
2106	2106	40394	4
2107	2107	40396 40397 40395	10
2108	2108	40398 40399	8
2110	2110	40400	6
2111	2111	40412 40411 40410 40409 40408 40407 40406 40405 40404 40403 40402 40401	54
2112	2112	40415 40414 40413	9
2113	2113	40416 40417	8
2114	2114	40424 40425 40426 40420 40421 40422 40423 40418 40419	41
2115	2115	40428 40429 40430 40431 40427 40437 40436 40439 40438 40433 40432 40435 40434	77
2117	2117	40441 40440 40442	11
2119	2119	40445 40444 40447 40446 40443 40453 40452 40455 40454 40449 40448 40451 40450 40461 40460 40457 40456 40459 40458	97
2120	2120	40463 40462	24
2122	2122	40468 40469 40470 40464 40465 40466 40467	24
2123	2123	40471	4
2125	2125	40472	2
2126	2126	40473	16
2127	2127	40474	4
2128	2128	40476 40477 40478 40479 40475 40486 40485 40484 40483 40482 40481 40480	54
2129	2129	40487 40488	7
2130	2130	40491 40490 40489	17
2131	2131	40492	4
2132	2132	40495 40494 40493	11
2133	2133	40502 40503 40500 40501 40498 40499 40496 40497 40506 40504 40505	55
2134	2134	40507	16
2135	2135	40510 40508 40509	20
2136	2136	40511	17
2138	2138	40512	4
2139	2139	40513 40514	13
2140	2140	40515 40517 40516 40519 40518 40521 40520 40523 40522 40525 40524 40526	65
2141	2141	40528 40529 40530 40531 40532 40533 40534 40535 40536 40537 40538 40539 40540 40541 40542 40543 40527 40547 40546 40545 40544 40549 40548	114
2142	2142	40550	16
2143	2143	40562 40563 40560 40561 40566 40567 40564 40565 40570 40571 40568 40569 40574 40572 40573 40551 40555 40554 40553 40552 40559 40558 40557 40556	91
2144	2144	40575	12
2146	2146	40576	8
2148	2148	40588 40589 40590 40584 40585 40586 40587 40580 40581 40582 40583 40577 40578 40579	141
2149	2149	40605 40604 40607 40606 40601 40600 40603 40602 40597 40596 40599 40598 40593 40592 40595 40594 40591 40622 40620 40621 40618 40619 40616 40617 40614 40615 40612 40613 40610 40611 40608 40609	122
2150	2150	40629 40628 40627 40626 40625 40624 40623	50
2151	2151	40640 40641 40642 40639 40638 40637 40636 40635 40634 40633 40632 40631 40630	36
2152	2152	40657 40656 40658 40648 40649 40650 40651 40652 40653 40654 40655 40643 40644 40645 40646 40647	89
2153	2153	40665 40664 40667 40666 40659 40661 40660 40663 40662	70
2154	2154	40668	23
2155	2155	40669 40671 40670 40672	28
2156	2156	40682 40683 40680 40681 40674 40675 40673 40678 40679 40676 40677	47
2157	2157	40699 40698 40697 40696 40702 40701 40700 40691 40690 40689 40688 40695 40694 40693 40692 40686 40687 40684 40685	75
2158	2158	40703 40711 40710 40709 40708 40707 40706 40705 40704 40719 40718 40717 40716 40715 40714 40713 40712 40724 40725 40722 40723 40720 40721	112
2159	2159	40726 40727 40734 40735 40732 40733 40730 40731 40728 40729 40741 40740 40743 40742 40737 40736 40739 40738 40749 40748 40751 40750 40745 40744 40747 40746 40756 40757 40758 40759 40752 40753 40754 40755 40760 40761 40762 40763	127
2160	2160	40771 40770 40769 40768 40775 40774 40773 40772 40778 40777 40776 40764 40765 40766 40767	52
2161	2161	40779 40780	8
2163	2163	40781	4
2164	2164	40782	3
2165	2165	40783	4
2166	2166	40786 40787 40784 40785 40788 40789	22
2167	2167	40790 40791 40792	12
2168	2168	40793	15
2169	2169	40832 40794 40795 40798 40799 40796 40797 40801 40800 40803 40802 40805 40804 40807 40806 40809 40808 40811 40810 40813 40812 40815 40814 40816 40817 40818 40819 40820 40821 40822 40823 40824 40825 40826 40827 40828 40829 40830 40831	143
2170	2170	40842 40840 40841 40838 40839 40836 40837 40834 40835 40833	47
2171	2171	40843	8
2174	2174	40846 40847 40844 40845	46
2175	2175	40848	4
2176	2176	40863 40862 40861 40860 40859 40858 40857 40856 40855 40854 40853 40852 40851 40850 40849 40868 40869 40870 40871 40864 40865 40866 40867	115
2177	2177	40876 40877 40878 40879 40872 40873 40874 40875 40893 40892 40889 40888 40891 40890 40885 40884 40887 40886 40881 40880 40883 40882	118
2178	2178	40906 40907 40904 40905 40910 40911 40908 40909 40898 40899 40896 40897 40902 40903 40900 40901 40912 40895 40894	89
2179	2179	40914 40913	12
2180	2180	40923 40922 40921 40920 40927 40926 40925 40924 40915 40919 40918 40917 40916 40928 40929 40930 40931 40932 40933	84
2181	2181	40936 40937 40938 40939 40940 40941 40942 40934 40935	46
2182	2182	40943 40953 40952 40955 40954 40957 40956 40959 40958 40945 40944 40947 40946 40949 40948 40951 40950 40970 40971 40968 40969 40974 40975 40972 40973 40962 40963 40960 40961 40966 40967 40964 40965 40987 40986 40985 40984 40991 40990 40989 40988 40979 40978 40977 40976 40983 40982 40981 40980 41000 41001 41002 41003 41004 41005 41006 41007 40992 40993 40994 40995 40996 40997 40998 40999 41017 41016 41019 41018 41021 41020 41023 41022 41009 41008 41011 41010 41013 41012 41015 41014	339
2183	2183	41024 41025	7
2184	2184	41028 41026 41027	27
2185	2185	41029	2
2186	2186	41030	8
2187	2187	41038 41039 41036 41037 41034 41035 41032 41033 41031 41040	34
2188	2188	41048 41047 41046 41045 41044 41043 41042 41041	30
2194	2194	41055 41054 41053 41052 41051 41050 41049 41056 41057 41058 41059	48
2195	2195	41068 41064 41065 41066 41067 41060 41061 41062 41063	63
2197	2197	41069	4
2198	2198	41070 41071 41080 41077 41076 41079 41078 41073 41072 41075 41074	53
2199	2199	41085 41084 41087 41086 41081 41083 41082 41091 41090 41089 41088 41095 41094 41093 41092 41096	68
2200	2200	41099 41098 41097 41103 41102 41101 41100 41106 41107 41104 41105	39
2203	2203	41108 41109	8
2204	2204	41110 41111 41114 41115 41112 41113 41116 41117	23
2207	2207	41118	4
2208	2208	41119 41121 41120 41122	38
2209	2209	41152 41123 41125 41124 41127 41126 41129 41128 41131 41130 41133 41132 41135 41134 41136 41137 41138 41139 41140 41141 41142 41143 41144 41145 41146 41147 41148 41149 41150 41151	170
2210	2210	41159 41158 41157 41156 41155 41154 41153 41160	24
2211	2211	41165 41164 41163 41162 41161	24
2212	2212	41167 41166 41174 41175 41172 41173 41170 41171 41168 41169 41182 41183 41180 41181 41178 41179 41176 41177 41189 41188 41191 41190 41185 41184 41187 41186 41197 41196 41199 41198 41193 41192 41195 41194 41204 41205 41206 41207 41200 41201 41202 41203	153
2213	2213	41208 41209	12
2214	2214	41210	1
2215	2215	41224 41225 41226 41216 41217 41218 41219 41220 41221 41222 41223 41212 41213 41214 41215 41211	67
2216	2216	41241 41240 41243 41242 41245 41244 41247 41246 41233 41232 41235 41234 41237 41236 41239 41238 41227 41228 41229 41230 41231 41256 41250 41251 41248 41249 41254 41255 41252 41253	138
2217	2217	41275 41274 41273 41272 41267 41266 41265 41264 41271 41270 41269 41268 41258 41259 41257 41262 41263 41260 41261	110
2218	2218	41301 41300 41297 41296 41299 41298 41292 41293 41294 41295 41288 41289 41290 41291 41284 41285 41286 41287 41280 41281 41282 41283 41279 41278 41277 41276	141
2219	2219	41309 41308 41311 41310 41305 41304 41307 41306 41303 41302 41312 41313	49
2220	2220	41324 41322 41323 41320 41321 41318 41319 41316 41317 41314 41315	36
2221	2221	41326 41327 41325	15
2222	2222	41339 41338 41337 41336 41335 41334 41333 41332 41331 41330 41329 41328	42
2223	2223	41343 41342 41341 41340 41345 41344 41347 41346 41349 41348 41351 41350 41353 41352 41354	70
2224	2224	41355	4
2225	2225	41356	8
2226	2226	41357 41359 41358	12
2227	2227	41360 41361	8
2228	2228	41362 41363	16
2229	2229	41364 41365	10
2230	2230	41366 41367 41368	12
2232	2232	41369 41370	71
2233	2233	41371 41372	7
2234	2234	41373 41374	6
2235	2235	41375 41377 41376	10
2237	2237	41378	8
2239	2239	41379 41383 41382 41381 41380 41387 41386 41385 41384 41389 41388	34
2240	2240	41394 41395 41392 41393 41398 41399 41396 41397 41402 41403 41400 41401 41406 41404 41405 41391 41390	77
2242	2242	41428 41429 41430 41431 41424 41425 41426 41427 41436 41437 41438 41432 41433 41434 41435 41413 41412 41415 41414 41409 41408 41411 41410 41421 41420 41423 41422 41417 41416 41419 41418 41407	167
2243	2243	41439 41447 41446 41445 41444 41443 41442 41441 41440 41450 41449 41448	40
2244	2244	41451	1
2245	2245	41452	5
2247	2247	41458 41456 41457 41455 41454 41453	34
2249	2249	41459	68
2250	2250	41460 41461	2
2251	2251	41462	2
2252	2252	41463	2
2254	2254	41476 41474 41475 41472 41473 41470 41471 41468 41469 41466 41467 41464 41465	52
2255	2255	41477	3
2256	2256	41486 41487 41484 41485 41482 41483 41480 41481 41478 41479 41488	45
2257	2257	41489	4
2258	2258	41496 41495 41494 41493 41492 41491 41490	28
2259	2259	41498 41497	12
2260	2260	41501 41500 41499	9
2261	2261	41502	21
2262	2262	41503	4
2263	2263	41504 41505	8
2264	2264	41512 41513 41508 41509 41510 41511 41506 41507	52
2265	2265	41516 41517 41518 41519 41514 41515 41521 41520 41523 41522	40
2266	2266	41544 41538 41539 41536 41537 41542 41543 41540 41541 41533 41532 41535 41534 41529 41528 41531 41530 41525 41524 41527 41526	125
2267	2267	41546 41547 41545 41550 41551 41548 41549 41555 41554 41553 41552 41558 41557 41556	66
2268	2268	41561 41560 41559	11
2269	2269	41568 41569 41570 41571 41572 41573 41574 41563 41562 41567 41566 41565 41564	64
2270	2270	41575	12
2273	2273	41576 41577 41578	12
2274	2274	41579 41580 41581 41582 41583 41585 41584 41587 41586 41589 41588	56
2275	2275	41593 41592 41594 41591 41590	23
2276	2276	41595 41597 41596 41599 41598 41607 41606 41605 41604 41603 41602 41601 41600 41614 41613 41612 41611 41610 41609 41608	114
2277	2277	41615 41622 41623 41620 41621 41618 41619 41616 41617 41628 41626 41627 41624 41625	69
2278	2278	41630 41631 41629	10
2279	2279	41637 41636 41639 41638 41633 41632 41635 41634 41645 41644 41647 41646 41641 41640 41643 41642 41652 41648 41649 41650 41651	142
2280	2280	41653 41654	14
2282	2282	41655 41656	8
2283	2283	41660 41661 41657 41658 41659	19
2286	2286	41662	4
2287	2287	41663	4
2290	2290	41665 41664	5
2291	2291	41667 41666 41671 41670 41669 41668 41675 41674 41673 41672 41677 41676	67
2292	2292	41697 41696 41698 41679 41678 41682 41683 41680 41681 41686 41687 41684 41685 41690 41691 41688 41689 41694 41695 41692 41693	83
2293	2293	41699 41701 41700 41703 41702	9
2294	2294	41705 41704 41707 41706 41709 41708 41711 41710 41712 41713	40
2295	2295	41732 41733 41734 41728 41729 41730 41731 41714 41715 41716 41717 41718 41719 41720 41721 41722 41723 41724 41725 41726 41727	100
2296	2296	41735	4
2298	2298	41740 41741 41742 41736 41737 41738 41739	23
2299	2299	41744 41743	3
2301	2301	41745	5
2303	2303	41753 41752 41754 41749 41748 41751 41750 41747 41746	42
2304	2304	41757 41756 41755	15
2305	2305	41770 41771 41768 41769 41766 41767 41764 41765 41762 41763 41760 41761 41759 41758	66
2306	2306	41782 41781 41780 41779 41778 41777 41776 41774 41775 41772 41773	50
2307	2307	41792 41793 41791 41790 41789 41788 41787 41786 41785 41784 41783	78
2308	2308	41800 41801 41802 41803 41804 41794 41795 41796 41797 41798 41799	48
2309	2309	41817 41816 41818 41809 41808 41811 41810 41813 41812 41815 41814 41805 41806 41807	60
2310	2310	41826 41827 41824 41825 41828 41819 41821 41820 41823 41822	69
2311	2311	41834 41835 41832 41833 41838 41836 41837 41830 41831 41829	39
2312	2312	41849 41848 41843 41842 41841 41840 41847 41846 41845 41844 41839	45
2313	2313	41850	8
2314	2314	41851 41855 41854 41853 41852 41872 41873 41874 41861 41860 41863 41862 41857 41856 41859 41858 41869 41868 41871 41870 41865 41864 41867 41866	103
2315	2315	41888 41876 41877 41878 41879 41875 41884 41885 41886 41887 41880 41881 41882 41883	48
2316	2316	41889	4
2318	2318	41892 41891 41890	7
2319	2319	41894 41893	37
2320	2320	41895 41897 41896	22
2321	2321	41898	16
2322	2322	41900 41899	14
2323	2323	41902 41901	42
2324	2324	41906 41907 41904 41905 41903	22
2325	2325	41910 41911 41908 41909	9
2327	2327	41916 41914 41915 41912 41913	19
2328	2328	41955 41954 41953 41952 41956 41936 41937 41938 41939 41940 41941 41942 41943 41944 41945 41946 41947 41948 41949 41950 41951 41921 41920 41923 41922 41925 41924 41927 41926 41929 41928 41931 41930 41933 41932 41935 41934 41918 41919 41917	175
2329	2329	41958 41957	32
2330	2330	41959 41961 41960	11
2331	2331	41968 41969 41963 41962 41967 41966 41965 41964	38
2332	2332	41970 41971 41974 41975 41972 41973 41978 41979 41976 41977 41982 41983 41980 41981 41986 41987 41984 41985 41990 41988 41989	87
2333	2333	41991	2
2334	2334	41994 41995 41992 41993 41996	54
2335	2335	41998 41999 41997 42003 42002 42001 42000 42007 42006 42005 42004 42009 42008	73
2336	2336	42011 42010 42015 42014 42013 42012 42016 42017 42018 42019 42020 42021 42022 42023 42024 42025 42026 42027 42028 42029 42030 42031 42033 42032 42035 42034 42037 42036 42038	137
2337	2337	42039	4
2338	2338	42041 42040 42043 42042 42045 42044 42047 42046 42054 42055 42052 42053 42050 42051 42048 42049 42062 42063 42060 42061 42058 42059 42056 42057 42068 42067 42066 42065 42064	147
2339	2339	42071 42070 42069 42079 42078 42077 42076 42075 42074 42073 42072 42084 42085 42086 42087 42080 42081 42082 42083 42092 42093 42094 42095 42088 42089 42090 42091 42101 42100 42103 42102 42097 42096 42099 42098 42109 42108 42110 42105 42104 42107 42106	172
2340	2340	42111	12
2341	2341	42113 42112	25
2343	2343	42123 42122 42121 42120 42115 42114 42119 42118 42117 42116	64
2344	2344	42124	6
2345	2345	42127 42126 42125 42138 42139 42136 42137 42142 42143 42140 42141 42130 42131 42128 42129 42134 42135 42132 42133 42145 42144 42147 42146	105
2346	2346	42153 42152 42155 42154 42156 42149 42148 42151 42150	35
2347	2347	42157 42159 42158 42168 42169 42170 42171 42172 42173 42174 42175 42160 42161 42162 42163 42164 42165 42166 42167 42184 42183 42182 42181 42180 42179 42178 42177 42176	118
2348	2348	42191 42190 42189 42188 42187 42186 42185 42194 42192 42193	76
2349	2349	42202 42200 42201 42198 42199 42196 42197 42195	44
2351	2351	42206 42207 42204 42205 42203 42213 42212 42214 42209 42208 42211 42210	62
2352	2352	42217 42216 42219 42218 42215	33
2354	2354	42240 42241 42221 42220 42223 42222 42236 42237 42238 42239 42232 42233 42234 42235 42228 42229 42230 42231 42224 42225 42226 42227	105
2355	2355	42242 42243 42244 42245 42246 42247 42248 42249 42250 42251 42252 42253 42254	60
2356	2356	42257 42256 42259 42258 42261 42260 42262 42255	61
2357	2357	42263 42265 42264 42267 42266 42269 42268 42271 42270 42291 42290 42289 42288 42295 42294 42293 42292 42299 42298 42297 42296 42302 42301 42300 42274 42275 42272 42273 42278 42279 42276 42277 42282 42283 42280 42281 42286 42287 42284 42285	185
2358	2358	42303 42325 42324 42327 42326 42321 42320 42323 42322 42333 42332 42335 42334 42329 42328 42331 42330 42308 42309 42310 42311 42304 42305 42306 42307 42316 42317 42318 42319 42312 42313 42314 42315 42359 42358 42357 42356 42355 42354 42353 42352 42361 42360 42342 42343 42340 42341 42338 42339 42336 42337 42350 42351 42348 42349 42346 42347 42344 42345	236
2359	2359	42367 42366 42365 42364 42363 42362 42377 42376 42379 42378 42381 42380 42369 42368 42371 42370 42373 42372 42375 42374	92
2360	2360	42382	8
2361	2361	42384 42385 42386 42387 42388 42389 42390 42391 42383	48
2363	2363	42392	7
2364	2364	42393 42394 42395 42396 42397 42398 42399 42403 42402 42401 42400	55
2366	2366	42404	15
2367	2367	42426 42427 42424 42425 42430 42431 42428 42429 42418 42419 42416 42417 42422 42423 42420 42421 42411 42410 42409 42408 42415 42414 42413 42412 42407 42406 42405 42460 42461 42462 42463 42456 42457 42458 42459 42452 42453 42454 42455 42448 42449 42450 42451 42445 42444 42447 42446 42441 42440 42443 42442 42437 42436 42439 42438 42433 42432 42435 42434 42476 42475 42474 42473 42472 42471 42470 42469 42468 42467 42466 42465 42464	276
2368	2368	42486 42484 42485 42482 42483 42480 42481 42479 42478 42477	43
2370	2370	42498 42499 42496 42497 42494 42495 42492 42493 42490 42491 42488 42489 42487	75
2371	2371	42500 42501	6
2372	2372	42502 42503 42510 42511 42508 42509 42506 42507 42504 42505 42513 42512	61
2373	2373	42514	3
2377	2377	42515	4
2378	2378	42532 42528 42529 42530 42531 42519 42518 42517 42516 42527 42526 42525 42524 42523 42522 42521 42520	111
2379	2379	42533 42534	28
2380	2380	42535	11
2381	2381	42536 42537 42538	9
2385	2385	42540 42541 42542 42543 42539	23
2386	2386	42544	3
2387	2387	42545 42546	8
2388	2388	42549 42548 42547	10
2389	2389	42551 42550 42557 42556 42559 42558 42553 42552 42555 42554 42562 42563 42560 42561 42566 42567 42564 42565 42570 42571 42568 42569 42574 42575 42572 42573 42576	80
2390	2390	42579 42578 42577	20
2391	2391	42583 42582 42581 42580 42587 42586 42585 42584 42590 42589 42588	53
2392	2392	42592 42593 42594 42595 42596 42597 42598 42599 42600 42601 42602 42603 42604 42605 42606 42607 42609 42608 42611 42610 42613 42612 42614 42591	151
2393	2393	42615 42617 42616 42619 42618 42621 42620 42623 42622 42626 42625 42624	37
2394	2394	42639 42638 42637 42636 42635 42634 42633 42632 42631 42630 42629 42628 42627 42648 42646 42647 42644 42645 42642 42643 42640 42641	74
2395	2395	42656 42654 42655 42652 42653 42650 42651 42649	35
2396	2396	42665 42664 42666 42661 42660 42663 42662 42657 42659 42658	76
2397	2397	42668 42667	7
2398	2398	42669	4
2399	2399	42671 42670 42684 42680 42681 42682 42683 42676 42677 42678 42679 42672 42673 42674 42675	83
2400	2400	42685 42686 42687	10
2401	2401	42689 42688	8
2402	2402	42691 42690	43
2404	2404	42721 42720 42722 42699 42698 42697 42696 42703 42702 42701 42700 42695 42694 42693 42692 42714 42715 42712 42713 42718 42719 42716 42717 42706 42707 42704 42705 42710 42711 42708 42709	138
2405	2405	42756 42757 42758 42759 42752 42753 42754 42755 42729 42728 42731 42730 42733 42732 42735 42734 42723 42725 42724 42727 42726 42744 42745 42746 42747 42748 42749 42750 42751 42736 42737 42738 42739 42740 42741 42742 42743	160
2406	2406	42764 42760 42761 42762 42763	19
2410	2410	42765 42766 42767	12
2411	2411	42768	19
2413	2413	42772 42769 42771 42770	29
2414	2414	42773 42774	14
2415	2415	42775 42780 42777 42776 42779 42778	30
2416	2416	42790 42791 42788 42789 42786 42787 42784 42785 42781 42783 42782	39
2417	2417	42807 42806 42805 42804 42803 42802 42801 42800 42808 42798 42799 42796 42797 42794 42795 42792 42793	74
2418	2418	42815 42814 42813 42812 42811 42810 42809 42833 42832 42816 42817 42818 42819 42820 42821 42822 42823 42824 42825 42826 42827 42828 42829 42830 42831	130
2419	2419	42850 42851 42848 42849 42854 42855 42852 42853 42835 42834 42837 42836 42839 42838 42841 42840 42843 42842 42845 42844 42847 42846	95
2420	2420	42867 42866 42865 42864 42858 42859 42856 42857 42862 42863 42860 42861	57
2421	2421	42871 42870 42869 42868 42875 42874 42873 42872 42879 42878 42877 42876 42888 42885 42884 42887 42886 42881 42880 42883 42882	81
2422	2422	42904 42905 42906 42907 42900 42901 42902 42903 42896 42897 42898 42899 42893 42892 42895 42894 42889 42891 42890	68
2423	2423	42919 42918 42917 42916 42915 42914 42913 42912 42908 42909 42910 42911	57
2424	2424	42920	12
2425	2425	42928 42927 42926 42925 42924 42923 42922 42921	28
2427	2427	42930 42931 42929	12
2428	2428	42942 42940 42941 42938 42939 42936 42937 42934 42935 42932 42933	35
2431	2431	42943 42944	9
2432	2432	42960 42961 42962 42963 42964 42965 42966 42953 42952 42955 42954 42957 42956 42959 42958 42945 42947 42946 42949 42948 42951 42950	107
2433	2433	42979 42978 42977 42976 42981 42980 42968 42969 42970 42971 42972 42973 42974 42975 42967	50
2435	2435	42982	2
2436	2436	42985 42984 42983	12
2437	2437	42986	22
2439	2439	42987	1
2440	2440	43008 43002 43003 43000 43001 43006 43007 43004 43005 42994 42995 42992 42993 42998 42999 42996 42997 42991 42990 42989 42988	123
2441	2441	43025 43024 43018 43019 43016 43017 43022 43023 43020 43021 43010 43011 43009 43014 43015 43012 43013	74
2442	2442	43027 43026 43030 43029 43028	24
2443	2443	43072 43035 43034 43033 43032 43039 43038 43037 43036 43031 43065 43064 43067 43066 43069 43068 43071 43070 43057 43056 43059 43058 43061 43060 43063 43062 43048 43049 43050 43051 43052 43053 43054 43055 43040 43041 43042 43043 43044 43045 43046 43047	180
2444	2444	43103 43102 43101 43100 43099 43098 43097 43096 43095 43094 43093 43092 43091 43090 43089 43088 43086 43087 43084 43085 43082 43083 43080 43081 43078 43079 43076 43077 43074 43075 43073 43104	120
2445	2445	43112 43113 43114 43115 43108 43109 43110 43111 43105 43106 43107	38
2447	2447	43133 43132 43134 43129 43128 43131 43130 43125 43124 43127 43126 43121 43120 43123 43122 43116 43117 43118 43119	64
2448	2448	43139 43138 43137 43136 43143 43142 43141 43140 43147 43146 43145 43144 43150 43149 43148 43135	80
2449	2449	43154 43155 43152 43153 43158 43159 43156 43157 43151	41
2450	2450	43162 43163 43160 43161 43166 43167 43164 43165 43169 43168 43171 43170 43173 43172 43175 43174	62
2451	2451	43177 43176 43179 43178 43180	22
2452	2452	43181 43182	6
2453	2453	43183	8
2454	2454	43203 43202 43201 43200 43184 43185 43186 43187 43188 43189 43190 43191 43192 43193 43194 43195 43196 43197 43198 43199	98
2455	2455	43207 43206 43205 43204 43214 43213 43212 43211 43210 43209 43208	80
2456	2456	43216 43217 43215	11
2457	2457	43218	18
2458	2458	43220 43219	3
2459	2459	43222 43223 43221	42
2460	2460	43230 43231 43228 43229 43226 43227 43224 43225 43233 43232 43234	69
2461	2461	43272 43273 43274 43275 43276 43264 43265 43266 43267 43268 43269 43270 43271 43252 43253 43254 43255 43248 43249 43250 43251 43260 43261 43262 43263 43256 43257 43258 43259 43237 43236 43239 43238 43235 43245 43244 43247 43246 43241 43240 43243 43242	179
2462	2462	43277 43278	5
2463	2463	43279 43289 43288 43291 43290 43281 43280 43283 43282 43285 43284 43287 43286	63
2465	2465	43293 43292 43295 43294 43306 43307 43304 43305 43310 43311 43308 43309 43298 43299 43296 43297 43302 43303 43300 43301 43312	112
2466	2466	43315 43314 43313 43317 43316	15
2467	2467	43323 43322 43321 43320 43327 43326 43325 43324 43319 43318	42
2468	2468	43336 43337 43338 43339 43332 43333 43334 43335 43328 43329 43330 43331	58
2469	2469	43340 43341 43342	5
2470	2470	43343 43357 43356 43359 43358 43353 43352 43355 43354 43349 43348 43351 43350 43345 43344 43347 43346 43362 43360 43361	88
2471	2471	43363	4
2472	2472	43374 43375 43372 43373 43370 43371 43368 43369 43366 43367 43364 43365 43391 43390 43389 43388 43387 43386 43385 43384 43383 43382 43381 43380 43379 43378 43377 43376	119
2474	2474	43393 43392	13
2475	2475	43395 43394 43397 43396 43398	19
2476	2476	43399 43400	16
2478	2478	43401 43403 43402	12
2480	2480	43404	4
2481	2481	43405 43406	7
2482	2482	43407	4
2484	2484	43408	20
2486	2486	43409	9
2488	2488	43410 43411 43412 43413 43414 43415 43416 43417 43418 43419 43420 43421 43422 43423 43427 43426 43425 43424 43431 43430 43429 43428 43435 43434 43433 43432 43439 43438 43437 43436 43440 43441	108
2489	2489	43456 43442 43443 43446 43447 43444 43445 43450 43451 43448 43449 43454 43455 43452 43453	62
2491	2491	43457	18
2492	2492	43461 43460 43463 43462 43459 43458 43465 43464	37
2493	2493	43469 43468 43471 43470 43467 43466 43476 43477 43478 43479 43472 43473 43474 43475 43484 43485 43486 43487 43480 43481 43482 43483 43494 43493 43492 43491 43490 43489 43488	112
2494	2494	43495 43503 43502 43501 43500 43499 43498 43497 43496 43510 43511 43508 43509 43506 43507 43504 43505 43512	78
2496	2496	43536 43534 43535 43532 43533 43530 43531 43528 43529 43526 43527 43524 43525 43522 43523 43520 43521 43518 43519 43516 43517 43514 43515 43513	68
2497	2497	43550 43549 43548 43547 43546 43545 43544 43543 43542 43541 43540 43539 43538 43537	62
2498	2498	43552 43553 43551	44
2499	2499	43554 43555	12
2500	2500	43556	4
2501	2501	43568 43564 43565 43566 43567 43560 43561 43562 43563 43557 43558 43559	59
2502	2502	43594 43595 43592 43593 43586 43587 43584 43585 43590 43591 43588 43589 43581 43580 43583 43582 43577 43576 43579 43578 43573 43572 43575 43574 43569 43571 43570	126
2503	2503	43611 43610 43609 43608 43613 43612 43603 43602 43601 43600 43607 43606 43605 43604 43598 43599 43596 43597	72
2504	2504	43615 43614	11
2505	2505	43616 43617	5
2506	2506	43650 43649 43648 43641 43640 43643 43642 43645 43644 43647 43646 43633 43632 43635 43634 43637 43636 43639 43638 43624 43625 43626 43627 43628 43629 43630 43631 43618 43619 43620 43621 43622 43623	105
2508	2508	43651	22
2509	2509	43664 43665 43655 43654 43653 43652 43663 43662 43661 43660 43659 43658 43657 43656	95
2510	2510	43681 43680 43670 43671 43668 43669 43666 43667 43678 43679 43676 43677 43674 43675 43672 43673	57
2511	2511	43700 43701 43702 43703 43696 43697 43698 43699 43685 43684 43687 43686 43683 43682 43693 43692 43695 43694 43689 43688 43691 43690	86
2512	2512	43704	4
2513	2513	43715 43714 43713 43712 43719 43718 43717 43716 43708 43709 43710 43711 43705 43706 43707	89
2514	2514	43720	37
2515	2515	43721	3
2516	2516	43722	2
2517	2517	43745 43744 43747 43746 43749 43748 43751 43750 43730 43731 43728 43729 43734 43735 43732 43733 43738 43739 43736 43737 43742 43743 43740 43741 43723 43727 43726 43725 43724	157
2518	2518	43760 43761 43762 43763 43764 43765 43766 43767 43768 43753 43752 43755 43754 43757 43756 43759 43758	82
2520	2520	43769 43770 43771	15
2521	2521	43772	1
2522	2522	43788 43789 43790 43791 43784 43785 43786 43787 43780 43781 43782 43783 43776 43777 43778 43779 43793 43792 43795 43794 43773 43774 43775	98
2523	2523	43796	8
2524	2524	43805 43804 43806 43801 43800 43803 43802 43797 43799 43798	58
2525	2525	43808 43807	6
2526	2526	43840 43841 43842 43843 43844 43822 43823 43820 43821 43818 43819 43816 43817 43814 43815 43812 43813 43810 43811 43809 43839 43838 43837 43836 43835 43834 43833 43832 43831 43830 43829 43828 43827 43826 43825 43824	180
2527	2527	43848 43849 43850 43851 43852 43853 43854 43855 43845 43846 43847	48
2528	2528	43856	6
2529	2529	43865 43864 43867 43866 43869 43868 43871 43870 43857 43859 43858 43861 43860 43863 43862	60
2531	2531	43882 43883 43880 43881 43884 43874 43875 43872 43873 43878 43879 43876 43877	59
2532	2532	43885	4
2533	2533	43905 43904 43906 43886 43887 43899 43898 43897 43896 43903 43902 43901 43900 43891 43890 43889 43888 43895 43894 43893 43892	81
2534	2534	43909 43908 43911 43910 43907 43917 43916 43919 43918 43913 43912 43915 43914	49
2535	2535	43920 43921 43922	15
2536	2536	43924 43925 43923	16
2537	2537	43943 43942 43941 43940 43939 43938 43937 43936 43926 43927 43932 43933 43934 43935 43928 43929 43930 43931	66
2538	2538	43946 43945 43944	22
2539	2539	43951 43950 43949 43948 43947 43958 43959 43956 43957 43954 43955 43952 43953 43964 43962 43963 43960 43961	75
2541	2541	43966 43967 43965	40
2542	2542	43968	3
2543	2543	43969 43971 43970 43972	13
2544	2544	43973 43975 43974 43977 43976 43979 43978 43981 43980 43983 43982	59
2545	2545	43984 43985 43986 43987 43988 43989	24
2546	2546	43990 43991 43992 43993	12
2548	2548	43994	14
2550	2550	43995 43996 43997 43998	54
2552	2552	44003 44002 44001 44000 44006 44005 44004 43999	50
2553	2553	44007 44011 44010 44009 44008 44015 44014 44013 44012 44018 44019 44016 44017 44022 44023 44020 44021 44026 44027 44024 44025 44030 44031 44028 44029 44032	107
2554	2554	44033	7
2555	2555	44034 44035	8
2556	2556	44036	11
2557	2557	44037	8
2558	2558	44038 44039 44042 44043 44040 44041 44044	59
2559	2559	44051 44050 44049 44048 44055 44054 44053 44052 44059 44058 44057 44056 44063 44062 44061 44060 44046 44047 44045 44064 44065 44066 44067 44068 44069 44070 44071	98
2560	2560	44081 44080 44083 44082 44085 44084 44087 44086 44089 44088 44091 44090 44093 44092 44095 44094 44072 44073 44074 44075 44076 44077 44078 44079 44102 44100 44101 44098 44099 44096 44097	129
2561	2561	44103 44106 44104 44105	15
2562	2562	44108 44107	7
2563	2563	44119 44118 44117 44116 44115 44114 44113 44112 44110 44111 44109	46
2564	2564	44120	26
2565	2565	44127 44126 44125 44124 44123 44122 44121 44149 44148 44151 44150 44145 44144 44147 44146 44153 44152 44154 44132 44133 44134 44135 44128 44129 44130 44131 44140 44141 44142 44143 44136 44137 44138 44139	144
2566	2566	44156 44155	17
2568	2568	44157	7
2569	2569	44160 44159 44158	10
2571	2571	44162 44161	8
2572	2572	44186 44187 44184 44185 44190 44191 44188 44189 44178 44179 44176 44177 44182 44183 44180 44181 44171 44170 44169 44168 44175 44174 44173 44172 44163 44167 44166 44165 44164 44201 44200 44203 44202 44205 44204 44207 44206 44193 44192 44195 44194 44197 44196 44199 44198	156
2573	2573	44216 44217 44218 44219 44220 44221 44222 44223 44208 44209 44210 44211 44212 44213 44214 44215 44224	73
2575	2575	44246 44244 44245 44242 44243 44240 44241 44239 44238 44237 44236 44235 44234 44233 44232 44231 44230 44229 44228 44227 44226 44225	86
2576	2576	44248 44247	7
2577	2577	44254 44255 44252 44253 44250 44251 44249 44261 44260 44263 44262 44257 44256 44259 44258	92
2578	2578	44288 44289 44290 44291 44292 44293 44294 44284 44285 44286 44287 44280 44281 44282 44283 44276 44277 44278 44279 44272 44273 44274 44275 44269 44268 44271 44270 44265 44264 44267 44266	133
2579	2579	44295 44296	7
2580	2580	44297 44298 44299 44300 44301 44302 44303 44305 44304 44307 44306 44309 44308 44311 44310 44313 44312 44315 44314 44317 44316 44319 44318 44322 44323 44320 44321 44326 44327 44324 44325 44330 44331 44328 44329 44334 44335 44332 44333 44339 44338 44337 44336 44343 44342 44341 44340 44347 44346 44345 44344 44348	247
2581	2581	44351 44350 44349 44356 44352 44353 44354 44355	25
2582	2582	44357 44358 44359	15
2583	2583	44364 44365 44366 44367 44360 44361 44362 44363 44373 44372 44375 44374 44369 44368 44371 44370 44380 44377 44376 44379 44378	58
2584	2584	44381 44383 44382 44390 44391 44388 44389 44386 44387 44384 44385 44392	51
2585	2585	44394 44393	25
2586	2586	44396 44395	24
2587	2587	44398 44399 44397 44407 44406 44405 44404 44403 44402 44401 44400 44408	47
2588	2588	44413 44412 44411 44410 44409	21
2589	2589	44416 44415 44414	11
2590	2590	44417 44419 44418 44420	45
2591	2591	44421 44422	7
2592	2592	44423	42
2593	2593	44425 44424 44427 44426 44429 44428 44431 44430 44432 44433 44434 44435 44436 44437 44438	65
2594	2594	44440 44441 44442 44439	8
2596	2596	44443 44444 44445 44446 44447 44451 44450 44449 44448 44453 44452	60
2597	2597	44454	15
2598	2598	44459 44458 44457 44456 44463 44462 44461 44460 44455 44466 44467 44464 44465	76
2599	2599	44468	4
2600	2600	44472 44473 44470 44471 44469	16
2601	2601	44474 44475 44478 44479 44476 44477 44480	28
2602	2602	44493 44492 44495 44494 44489 44488 44491 44490 44485 44484 44487 44486 44481 44483 44482 44508 44509 44510 44511 44504 44505 44506 44507 44500 44501 44502 44503 44496 44497 44498 44499 44514 44513 44512	149
2603	2603	44527 44526 44525 44524 44523 44522 44521 44520 44519 44518 44517 44516 44515 44528	63
2604	2604	44550 44551 44548 44549 44546 44547 44544 44545 44542 44543 44540 44541 44538 44539 44536 44537 44534 44535 44532 44533 44530 44531 44529	79
2605	2605	44552 44553	4
2606	2606	44558 44556 44557 44554 44555	20
2607	2607	44597 44596 44599 44598 44593 44592 44595 44594 44605 44604 44607 44606 44601 44600 44603 44602 44580 44581 44582 44583 44576 44577 44578 44579 44588 44589 44590 44591 44584 44585 44586 44587 44567 44566 44565 44564 44563 44562 44561 44560 44575 44574 44573 44572 44571 44570 44569 44568 44559 44610 44611 44608 44609 44614 44612 44613	249
2608	2608	44615 44616	8
2609	2609	44618 44617	38
2610	2610	44657 44656 44659 44658 44660 44640 44641 44642 44643 44644 44645 44646 44647 44648 44649 44650 44651 44652 44653 44654 44655 44627 44626 44625 44624 44631 44630 44629 44628 44635 44634 44633 44632 44639 44638 44637 44636 44619 44622 44623 44620 44621	155
2611	2611	44661 44663 44662 44664	14
2612	2612	44665 44666	8
2613	2613	44676 44675 44674 44673 44672 44667 44669 44668 44671 44670	50
2614	2614	44678 44677	12
2615	2615	44681 44680 44679	16
2617	2617	44683 44682	16
2618	2618	44690 44691 44688 44689 44687 44686 44685 44684	26
2621	2621	44692	4
2623	2623	44705 44704 44706 44702 44703 44700 44701 44698 44699 44696 44697 44694 44695 44693	66
2624	2624	44732 44728 44729 44730 44731 44724 44725 44726 44727 44720 44721 44722 44723 44717 44716 44719 44718 44713 44712 44715 44714 44709 44708 44711 44710 44707	139
2625	2625	44733 44734 44735 44752 44747 44746 44745 44744 44751 44750 44749 44748 44739 44738 44737 44736 44743 44742 44741 44740	82
2626	2626	44777 44776 44778 44769 44768 44771 44770 44773 44772 44775 44774 44762 44763 44760 44761 44766 44767 44764 44765 44754 44755 44753 44758 44759 44756 44757	142
2627	2627	44779 44781 44780 44782	55
2628	2628	44784 44783	8
2629	2629	44785 44786 44787 44788 44789 44790	21
2630	2630	44804 44805 44806 44807 44800 44801 44802 44803 44808 44809 44810 44811 44792 44793 44794 44795 44796 44797 44798 44799 44791	84
2631	2631	44812 44813 44814	12
2632	2632	44834 44832 44833 44815 44821 44820 44823 44822 44817 44816 44819 44818 44829 44828 44831 44830 44825 44824 44827 44826	115
2633	2633	44838 44839 44836 44837 44835 44846 44847 44844 44845 44842 44843 44840 44841 44855 44854 44853 44852 44851 44850 44849 44848 44863 44862 44861 44860 44859 44858 44857 44856 44864 44865 44866 44867 44868 44869 44870 44871 44872 44873 44874 44875	231
2634	2634	44876 44877	18
2635	2635	44878 44879 44880	24
2637	2637	44881 44883 44882 44885 44884 44887 44886	52
2638	2638	44889 44888 44891 44890 44893 44892 44895 44894	33
2639	2639	44898 44899 44896 44897 44902 44903 44900 44901 44906 44907 44904 44905 44910 44911 44908 44909 44913 44912	85
2640	2640	44936 44933 44932 44935 44934 44929 44928 44931 44930 44915 44914 44919 44918 44917 44916 44923 44922 44921 44920 44927 44926 44925 44924	80
2641	2641	44964 44963 44962 44961 44960 44941 44940 44943 44942 44937 44939 44938 44956 44957 44958 44959 44952 44953 44954 44955 44948 44949 44950 44951 44944 44945 44946 44947	133
2642	2642	44975 44974 44973 44972 44971 44970 44969 44968 44967 44966 44965 44980 44981 44978 44979 44976 44977	62
2649	2649	44988 44986 44987 44984 44985 44982 44983	66
2650	2650	44989	9
2651	2651	44990 44991 44993 44992 44995 44994	31
2652	2652	44997 44996 44999 44998	24
2654	2654	45001 45000 45003 45002 45005 45004 45007 45006 45008 45009 45010 45011 45012	108
2655	2655	45035 45034 45033 45032 45039 45038 45037 45036 45027 45026 45025 45024 45031 45030 45029 45028 45042 45040 45041 45016 45017 45018 45019 45020 45021 45022 45023 45013 45014 45015	106
2656	2656	45048 45049 45043 45046 45047 45044 45045	32
2657	2657	45050 45051 45054 45055 45052 45053 45067 45066 45065 45064 45071 45070 45069 45068 45059 45058 45057 45056 45063 45062 45061 45060	102
2658	2658	45082 45083 45080 45081 45084 45085 45074 45075 45072 45073 45078 45079 45076 45077	66
2659	2659	45097 45096 45099 45098 45101 45100 45089 45088 45091 45090 45093 45092 45095 45094 45086 45087	76
2660	2660	45103 45102 45104 45105 45106 45107	45
2661	2661	45108	4
2662	2662	45109 45110 45111	15
2663	2663	45112	16
2664	2664	45121 45120 45113 45114 45115 45116 45117 45118 45119	59
2665	2665	45135 45134 45133 45132 45131 45130 45129 45128 45127 45126 45125 45124 45123 45122 45136 45137	90
2666	2666	45142 45143 45140 45141 45138 45139	15
2667	2667	45165 45164 45167 45166 45161 45160 45163 45162 45157 45156 45159 45158 45153 45152 45155 45154 45150 45151 45148 45149 45146 45147 45144 45145	81
2668	2668	45180 45181 45182 45183 45176 45177 45178 45179 45172 45173 45174 45175 45168 45169 45170 45171 45186 45187 45184 45185 45190 45191 45188 45189	103
2669	2669	45216 45217 45218 45219 45220 45221 45222 45223 45224 45225 45226 45227 45228 45194 45195 45192 45193 45198 45199 45196 45197 45203 45202 45201 45200 45207 45206 45205 45204 45211 45210 45209 45208 45215 45214 45213 45212	218
2670	2670	45229 45230 45231 45233 45232 45235 45234 45237 45236 45239 45238 45241 45240	42
2671	2671	45243 45242 45244	17
2672	2672	45248 45249 45245 45247 45246	51
2673	2673	45254 45255 45252 45253 45250 45251 45262 45263 45260 45261 45258 45259 45256 45257 45269 45268 45267 45266 45265 45264	160
2674	2674	45284 45285 45286 45287 45280 45281 45282 45283 45271 45270 45279 45278 45277 45276 45275 45274 45273 45272	107
2675	2675	45292 45293 45294 45295 45288 45289 45290 45291 45301 45300 45303 45302 45297 45296 45299 45298 45308 45305 45304 45307 45306	108
2676	2676	45309 45311 45310 45312	50
2677	2677	45328 45329 45321 45320 45323 45322 45325 45324 45327 45326 45313 45315 45314 45317 45316 45319 45318	86
2679	2679	45396 45392 45393 45394 45395 45389 45388 45391 45390 45385 45384 45387 45386 45381 45380 45383 45382 45377 45376 45379 45378 45370 45371 45368 45369 45374 45375 45372 45373 45362 45363 45360 45361 45366 45367 45364 45365 45355 45354 45353 45352 45359 45358 45357 45356 45347 45346 45345 45344 45351 45350 45349 45348 45336 45337 45338 45339 45340 45341 45342 45343 45330 45331 45332 45333 45334 45335	379
2680	2680	45400 45401 45397 45398 45399	34
2682	2682	45421 45420 45419 45418 45417 45416 45415 45414 45413 45412 45411 45410 45409 45408 45404 45405 45406 45407 45402 45403	120
2683	2683	45434 45435 45432 45433 45430 45431 45428 45429 45426 45427 45424 45425 45423 45422	68
2684	2684	45438 45439 45436 45437 45440 45441 45442 45443 45444 45445 45446 45447	61
2685	2685	45448 45449 45450 45451	38
2686	2686	45452	41
2689	2689	45457 45456 45459 45458 45461 45460 45453 45454 45455	61
2690	2690	45463 45462 45465 45464 45467 45466	59
2691	2691	45469 45468	9
2692	2692	45472 45471 45470	19
2693	2693	45474 45475 45473 45478 45479 45476 45477 45482 45483 45480 45481 45484	56
2694	2694	45486 45487 45485	20
2695	2695	45508 45509 45504 45505 45506 45507 45491 45490 45489 45488 45495 45494 45493 45492 45499 45498 45497 45496 45503 45502 45501 45500	109
2696	2696	45510 45511 45516 45517 45512 45513 45514 45515	48
2697	2697	45536 45525 45524 45527 45526 45521 45520 45523 45522 45533 45532 45535 45534 45529 45528 45531 45530 45518 45519	89
2698	2698	45540 45541 45538 45539 45537	24
2699	2699	45542 45543 45544 45545	18
2700	2700	45548 45546 45547	14
2701	2701	45549	18
2702	2702	45559 45558 45557 45556 45555 45554 45553 45552 45560 45550 45551	78
2703	2703	45581 45580 45579 45578 45577 45576 45575 45574 45573 45572 45571 45570 45569 45568 45567 45566 45565 45564 45563 45562 45561	87
2704	2704	45583 45582 45584	31
2705	2705	45598 45599 45596 45597 45594 45595 45592 45593 45590 45591 45588 45589 45586 45587 45585 45613 45612 45609 45608 45611 45610 45605 45604 45607 45606 45601 45600 45603 45602	153
2706	2706	45615 45614	15
2707	2707	45616	15
2708	2708	45635 45634 45633 45632 45636 45628 45629 45630 45631 45624 45625 45626 45627 45620 45621 45622 45623 45617 45618 45619	96
2709	2709	45643 45642 45641 45640 45645 45644 45639 45638 45637	64
2711	2711	45647 45646 45658 45659 45656 45657 45660 45650 45651 45648 45649 45654 45655 45652 45653	80
2712	2712	45662 45663 45661	12
2713	2713	45665 45664 45667 45666	19
2714	2714	45673 45672 45675 45674 45677 45676 45679 45678 45669 45668 45671 45670 45680 45681	69
2734	2734	45682	3
2735	2735	45683	1
2736	2736	45684	2
2737	2737	45685	16
2738	2738	45688 45689 45690 45691 45686 45687	23
2739	2739	45692	14
2742	2742	45693 45694 45695 45698 45696 45697	60
2743	2743	45699	12
2745	2745	45702 45703 45700 45701 45710 45711 45708 45709 45706 45707 45704 45705	65
2746	2746	45715 45714 45713 45712	31
2747	2747	45719 45718 45717 45716 45727 45726 45725 45724 45723 45722 45721 45720 45732 45733 45734 45735 45728 45729 45730 45731 45740 45741 45742 45743 45736 45737 45738 45739 45749 45748 45751 45750 45745 45744 45747 45746 45753 45752 45754	174
2748	2748	45756 45755	15
2749	2749	45762 45763 45760 45761 45766 45767 45764 45765 45757 45759 45758	51
2750	2750	45770 45771 45768 45769 45774 45775 45772 45773 45776	53
2751	2751	45779 45778 45777 45780	42
2752	2752	45783 45782 45781	12
2754	2754	45787 45786 45785 45784 45791 45790 45789 45788	59
2755	2755	45792 45793 45794 45795	18
2756	2756	45796 45797 45798 45799 45800 45801 45802 45803 45804 45805 45806 45807 45809 45808 45811 45810 45813 45812 45815 45814	95
2757	2757	45816	8
2758	2758	45817	10
2759	2759	45819 45818 45821 45820 45823 45822 45852 45853 45854 45848 45849 45850 45851 45844 45845 45846 45847 45840 45841 45842 45843 45837 45836 45839 45838 45833 45832 45835 45834 45829 45828 45831 45830 45825 45824 45827 45826	164
2760	2760	45855 45867 45866 45865 45864 45863 45862 45861 45860 45859 45858 45857 45856	68
2763	2763	45868	8
2764	2764	45872 45873 45871 45870 45869	32
2765	2765	45874 45875	28
2767	2767	45886 45884 45885 45882 45883 45880 45881 45878 45879 45876 45877	68
2768	2768	45897 45896 45899 45898 45889 45888 45891 45890 45893 45892 45895 45894 45887	63
2769	2769	45912 45913 45914 45915 45916 45917 45918 45919 45904 45905 45906 45907 45908 45909 45910 45911 45901 45900 45903 45902 45928 45923 45922 45921 45920 45927 45926 45925 45924	120
2771	2771	45929	1
2772	2772	45938 45939 45936 45937 45942 45943 45940 45941 45931 45930 45935 45934 45933 45932	103
2773	2773	45944	4
2774	2774	45946 45947 45945 45948	21
2776	2776	45950 45951 45949 45956 45957 45958 45959 45952 45953 45954 45955 45960 45961	94
2777	2777	45973 45972 45975 45974 45969 45968 45971 45970 45981 45980 45983 45982 45977 45976 45979 45978 45964 45965 45966 45967 45962 45963 45984	97
2778	2778	46006 46005 46004 46003 46002 46001 46000 45990 45991 45988 45989 45986 45987 45985 45998 45999 45996 45997 45994 45995 45992 45993	90
2783	2783	46007 46015 46014 46013 46012 46011 46010 46009 46008	67
2784	2784	46016	10
2786	2786	46017 46018 46019 46020 46021 46022 46023 46024 46025 46026	49
2787	2787	46033 46032 46035 46034 46027 46028 46029 46030 46031	68
2788	2788	46037 46036 46039 46038 46041 46040	39
2789	2789	46042	6
2790	2790	46043 46045 46044 46047 46046 46050 46051 46048 46049 46054 46055 46052 46053 46056 46057	64
2791	2791	46067 46066 46065 46064 46071 46070 46069 46068 46075 46074 46073 46072 46079 46078 46077 46076 46058 46059 46062 46063 46060 46061 46083 46082 46081 46080 46087 46086 46085 46084 46091 46090 46089 46088 46095 46094 46093 46092 46098 46099 46096 46097 46100	183
2794	2794	46102 46103 46101 46106 46107 46104 46105	42
2795	2795	46113 46112 46115 46114 46117 46116 46119 46118 46121 46120 46122 46110 46111 46108 46109	95
2796	2796	46123 46125 46124 46127 46126 46128 46129 46130 46131 46132 46133 46134 46135	62
2797	2797	46136 46137 46138 46139 46140 46141 46142 46143 46151 46150 46149 46148 46147 46146 46145 46144 46159 46158 46157 46156 46155 46154 46153 46152 46166 46167 46164 46165 46162 46163 46160 46161 46174 46172 46173 46170 46171 46168 46169	150
2799	2799	46177 46176 46179 46178 46175	67
2800	2800	46181 46180 46183 46182 46189 46188 46191 46190 46185 46184 46187 46186	50
2801	2801	46192 46193 46194	44
2802	2802	46196 46197 46198 46199 46195 46200 46201 46202 46203	54
2803	2803	46204	7
2804	2804	46205 46206 46207 46218 46219 46216 46217 46222 46223 46220 46221 46210 46211 46208 46209 46214 46215 46212 46213 46225 46224	140
2805	2805	46227 46226 46228	35
2806	2806	46235 46234 46233 46232 46231 46230 46229	29
2808	2808	46236	4
2809	2809	46248 46249 46250 46251 46252 46253 46254 46255 46240 46241 46242 46243 46244 46245 46246 46247 46256 46239 46238 46237	104
2813	2813	46265 46264 46257 46259 46258 46261 46260 46263 46262	50
2814	2814	46267 46266 46269 46268 46271 46270 46286 46287 46284 46285 46282 46283 46280 46281 46278 46279 46276 46277 46274 46275 46272 46273 46302 46301 46300 46299 46298 46297 46296 46295 46294 46293 46292 46291 46290 46289 46288	182
2815	2815	46308 46309 46310 46304 46305 46306 46307 46303	74
2816	2816	46311	19
2817	2817	46316 46317 46318 46319 46312 46313 46314 46315 46329 46328 46325 46324 46327 46326 46321 46320 46323 46322	84
2818	2818	46331 46330	15
2819	2819	46332	9
2820	2820	46333 46335 46334 46336	23
2822	2822	46337	4
2823	2823	46352 46353 46354 46339 46338 46341 46340 46343 46342 46345 46344 46347 46346 46349 46348 46351 46350	90
2826	2826	46355 46356 46357 46358 46359 46360 46361 46362 46363 46364 46365	65
2827	2827	46386 46387 46384 46385 46388 46389 46371 46370 46369 46368 46375 46374 46373 46372 46379 46378 46377 46376 46383 46382 46381 46380 46366 46367	149
2828	2828	46390	22
2829	2829	46391	8
2831	2831	46394 46395 46392 46393 46398 46396 46397	29
2833	2833	46399 46405 46404 46407 46406 46401 46400 46403 46402	63
2834	2834	46409 46408 46410	33
2835	2835	46413 46412 46414 46411	36
2836	2836	46420 46421 46422 46423 46416 46417 46418 46419 46424 46425 46426 46427 46415	65
2837	2837	46439 46438 46437 46436 46435 46434 46433 46432 46443 46442 46441 46440 46428 46429 46430 46431	90
2841	2841	46444	1
2846	2846	46454 46455 46452 46453 46450 46451 46448 46449 46458 46459 46456 46457 46447 46446 46445	103
2847	2847	46462 46463 46460 46461 46472 46464 46465 46466 46467 46468 46469 46470 46471	63
2851	2851	46473 46474 46475 46476 46477 46478 46479	23
2854	2854	46481 46480 46483 46482	24
2855	2855	46504 46498 46499 46496 46497 46502 46503 46500 46501 46489 46488 46491 46490 46493 46492 46495 46494 46485 46484 46487 46486	95
2856	2856	46505	4
2858	2858	46506 46507 46508 46509	41
2860	2860	46510	8
2861	2861	46523 46522 46521 46520 46527 46526 46525 46524 46515 46514 46513 46512 46519 46518 46517 46516 46511 46532 46533 46534 46528 46529 46530 46531	108
2862	2862	46553 46552 46555 46554 46549 46548 46551 46550 46545 46544 46547 46546 46540 46541 46542 46543 46536 46537 46538 46539 46535	99
2867	2867	46560 46557 46556 46559 46558	42
2868	2868	46566 46564 46565 46562 46563 46561	39
2870	2870	46568 46569 46567	9
2871	2871	46590 46589 46588 46587 46586 46585 46584 46583 46582 46581 46580 46579 46578 46577 46576 46574 46575 46572 46573 46570 46571	93
2873	2873	46599 46598 46597 46596 46595 46594 46593 46592 46607 46606 46605 46604 46603 46602 46601 46600 46614 46615 46612 46613 46610 46611 46608 46609 46616 46617 46591	116
2875	2875	46622 46623 46620 46621 46618 46619 46628 46625 46624 46627 46626	97
2876	2876	46629	22
2877	2877	46630	3
2878	2878	46631 46637 46636 46638 46633 46632 46635 46634	43
2879	2879	46639 46644 46645 46646 46647 46640 46641 46642 46643 46652 46653 46648 46649 46650 46651	74
2880	2880	46654 46655 46657 46656	23
2881	2881	46658	5
2883	2883	46659 46663 46662 46661 46660	48
2884	2884	46667 46666 46665 46664 46671 46670 46669 46668 46674 46675 46672 46673 46678 46679 46676 46677 46682 46683 46680 46681 46686 46687 46684 46685 46689 46688 46691 46690 46693 46692	102
2888	2888	46695 46694 46697 46696 46699 46698 46701 46700 46703 46702 46704 46705 46706 46707 46708 46709 46710 46711 46712 46713 46714 46715 46716 46717 46718 46719	127
2890	2890	46720	4
2891	2891	46722 46721	4
2892	2892	46723	3
2893	2893	46724	4
2894	2894	46725	9
2895	2895	46726	2
2896	2896	46727	8
2898	2898	46728	4
2901	2901	46734 46735 46732 46733 46730 46731 46729 46738 46737 46736	52
2903	2903	46740 46739	17
2904	2904	46741	4
2906	2906	46742	5
2907	2907	46743	4
2908	2908	46744	8
2909	2909	46751 46750 46749 46748 46747 46746 46745 46752 46753 46754	92
2910	2910	46756 46757 46758 46759 46755	23
2911	2911	46760 46761 46762 46763	27
2913	2913	46764 46765 46766 46767 46773 46772 46774 46769 46768 46771 46770	51
2914	2914	46781 46780 46783 46782 46777 46776 46779 46778 46775	32
2915	2915	46786 46787 46784 46785 46788	24
2916	2916	46790 46791 46789	20
2917	2917	46794 46795 46792 46793 46796	19
2918	2918	46798 46799 46797 46803 46802 46801 46800 46805 46804	32
2919	2919	46810 46809 46808 46807 46806	42
2920	2920	46811 46815 46814 46813 46812 46816 46817 46818 46819 46820 46821	54
2921	2921	46824 46825 46826 46822 46823	24
2922	2922	46827 46828 46829 46830 46831	26
2923	2923	46833 46832	27
2924	2924	46835 46834	14
2925	2925	46840 46837 46836 46839 46838	23
2926	2926	46841 46843 46842	24
2927	2927	46845 46844 46847 46846	43
2928	2928	46853 46852 46855 46854 46849 46848 46851 46850 46856	67
2929	2929	46868 46869 46870 46864 46865 46866 46867 46861 46860 46863 46862 46857 46859 46858	87
2930	2930	46871 46876 46877 46878 46879 46872 46873 46874 46875 46882 46881 46880	62
2931	2931	46883	31
2933	2933	46902 46900 46901 46898 46899 46896 46897 46887 46886 46885 46884 46895 46894 46893 46892 46891 46890 46889 46888	103
2936	2936	46903 46910 46908 46909 46906 46907 46904 46905	34
2937	2937	46911 46913 46912 46915 46914 46917 46916	44
2938	2938	46928 46929 46930 46931 46932 46933 46934 46935 46936 46937 46938 46939 46940 46941 46942 46943 46919 46918 46921 46920 46923 46922 46925 46924 46927 46926 46944	128
2939	2939	46947 46946 46945 46950 46949 46948	36
2940	2940	46951	4
2941	2941	46952	2
2943	2943	46962 46963 46960 46961 46966 46967 46964 46965 46970 46971 46968 46969 46972 46973 46955 46954 46953 46959 46958 46957 46956	69
2944	2944	46974 46975 46988 46984 46985 46986 46987 46980 46981 46982 46983 46976 46977 46978 46979	59
2945	2945	47004 47001 47000 47003 47002 46997 46996 46999 46998 46993 46992 46995 46994 46989 46990 46991	67
2947	2947	47005 47007 47006 47008 47009	15
2948	2948	47012 47013 47010 47011	31
2949	2949	47016 47014 47015	12
2950	2950	47020 47018 47019 47017	19
2951	2951	47022 47023 47021	18
2954	2954	47039 47038 47037 47036 47035 47034 47033 47032 47031 47030 47029 47028 47027 47026 47025 47024 47048 47049 47050 47051 47040 47041 47042 47043 47044 47045 47046 47047	111
2955	2955	47057 47056 47058 47052 47053 47054 47055	33
2956	2956	47059 47061 47060 47063 47062	28
2957	2957	47064	2
2959	2959	47065 47067 47066 47068	43
2960	2960	47069	4
2961	2961	47071 47070 47074 47072 47073	27
2962	2962	47075 47076 47077	25
2963	2963	47099 47098 47097 47096 47091 47090 47089 47088 47095 47094 47093 47092 47082 47083 47080 47081 47086 47087 47084 47085 47078 47079	93
2964	2964	47100	12
2966	2966	47102 47101	7
2967	2967	47115 47114 47113 47112 47107 47106 47105 47104 47111 47110 47109 47108 47103	47
2968	2968	47122 47123 47120 47121 47124 47119 47118 47117 47116	57
2969	2969	47126 47127 47125	20
2973	2973	47160 47152 47153 47154 47155 47156 47157 47158 47159 47145 47144 47147 47146 47149 47148 47151 47150 47137 47136 47139 47138 47141 47140 47143 47142 47130 47131 47128 47129 47134 47135 47132 47133	201
2974	2974	47161	8
2975	2975	47171 47170 47169 47168 47162 47163 47164 47165 47166 47167	64
2976	2976	47184 47183 47182 47181 47180 47179 47178 47177 47176 47175 47174 47173 47172	71
2977	2977	47188 47189 47186 47187 47185	28
2978	2978	47198 47196 47197 47194 47195 47192 47193 47190 47191	47
2979	2979	47264 47265 47266 47267 47268 47269 47270 47271 47272 47273 47274 47275 47251 47250 47249 47248 47255 47254 47253 47252 47259 47258 47257 47256 47263 47262 47261 47260 47234 47235 47232 47233 47238 47239 47236 47237 47242 47243 47240 47241 47246 47247 47244 47245 47228 47229 47230 47231 47224 47225 47226 47227 47220 47221 47222 47223 47216 47217 47218 47219 47213 47212 47215 47214 47209 47208 47211 47210 47205 47204 47207 47206 47201 47200 47203 47202 47199	392
2980	2980	47281 47280 47283 47282 47285 47284 47287 47286 47289 47288 47276 47277 47278 47279	59
2982	2982	47290	3
2983	2983	47302 47303 47300 47301 47298 47299 47296 47297 47310 47308 47309 47306 47307 47304 47305 47291 47293 47292 47295 47294	104
2984	2984	47312 47311	16
2985	2985	47313	18
2986	2986	47314	18
2987	2987	47328 47319 47318 47317 47316 47315 47327 47326 47325 47324 47323 47322 47321 47320	96
2988	2988	47332 47333 47334 47329 47330 47331	26
2989	2989	47335 47340 47341 47336 47337 47338 47339	29
2990	2990	47345 47344 47342 47343	27
2993	2993	47346	6
2994	2994	47349 47348 47351 47350 47347 47352	40
2995	2995	47357 47356 47358 47353 47355 47354	45
2996	2996	47359 47368 47361 47360 47363 47362 47365 47364 47367 47366	46
2998	2998	47369 47371 47370 47373 47372 47374	28
2999	2999	47375 47376 47377	13
3001	3001	47384 47385 47386 47387 47388 47389 47390 47391 47378 47379 47380 47381 47382 47383	61
3004	3004	47403 47402 47401 47400 47405 47404 47395 47394 47393 47392 47399 47398 47397 47396	91
3005	3005	47407 47406 47410 47411 47408 47409	28
3007	3007	47425 47424 47418 47419 47416 47417 47422 47423 47420 47421 47414 47415 47412 47413	64
3008	3008	47471 47470 47469 47468 47467 47466 47465 47464 47463 47462 47461 47460 47459 47458 47457 47456 47472 47473 47437 47436 47439 47438 47433 47432 47435 47434 47429 47428 47431 47430 47427 47426 47452 47453 47454 47455 47448 47449 47450 47451 47444 47445 47446 47447 47440 47441 47442 47443	244
3009	3009	47474	18
3010	3010	47488 47489 47490 47491 47492 47493 47494 47495 47496 47497 47498 47486 47487 47484 47485 47482 47483 47480 47481 47478 47479 47476 47477 47475	156
3012	3012	47499 47500 47501 47502 47503 47505 47504 47507 47506 47508	55
3013	3013	47509 47511 47510 47513 47512 47515 47514 47517 47516	50
3014	3014	47522 47523 47520 47521 47519 47518	43
3015	3015	47526 47527 47524 47525 47530 47528 47529	45
3016	3016	47531 47534 47535 47532 47533 47536	51
3017	3017	47539 47538 47537 47540	23
3018	3018	47543 47542 47541 47547 47546 47545 47544 47549 47548	40
3020	3020	47556 47557 47558 47559 47552 47553 47554 47555 47564 47560 47561 47562 47563 47551 47550	81
3021	3021	47565	8
3024	3024	47588 47589 47586 47587 47584 47585 47566 47567 47573 47572 47575 47574 47569 47568 47571 47570 47581 47580 47583 47582 47577 47576 47579 47578	110
3025	3025	47590 47591 47598 47599 47596 47597 47594 47595 47592 47593 47607 47606 47605 47604 47603 47602 47601 47600 47612 47611 47610 47609 47608	106
3026	3026	47640 47641 47638 47639 47636 47637 47634 47635 47632 47633 47631 47630 47629 47628 47627 47626 47625 47624 47623 47622 47621 47620 47619 47618 47617 47616 47615 47614 47613	117
3027	3027	47646 47644 47645 47642 47643	33
3028	3028	47647	27
3030	3030	47660 47657 47656 47659 47658 47653 47652 47655 47654 47649 47648 47651 47650	80
3031	3031	47672 47673 47674 47675 47668 47669 47670 47671 47664 47665 47666 47667 47661 47663 47662	77
3032	3032	47691 47690 47689 47688 47693 47692 47683 47682 47681 47680 47687 47686 47685 47684 47676 47677 47678 47679	74
3034	3034	47696 47697 47695 47694	15
3035	3035	47706 47707 47704 47705 47710 47711 47708 47709 47698 47699 47702 47703 47700 47701 47721 47720 47723 47722 47725 47724 47713 47712 47715 47714 47717 47716 47719 47718	119
3036	3036	47726	9
3037	3037	47736 47737 47738 47739 47740 47741 47742 47728 47729 47730 47731 47732 47733 47734 47735 47727	94
3038	3038	47750 47751 47748 47749 47746 47747 47744 47745 47758 47759 47756 47757 47754 47755 47752 47753 47743	78
3039	3039	47761 47760	14
3041	3041	47762	4
3043	3043	47763	16
3044	3044	47764	3
3046	3046	47767 47766 47765 47775 47774 47773 47772 47771 47770 47769 47768 47776 47777 47778	68
3047	3047	47779	10
3048	3048	47780	4
3049	3049	47781 47782 47783 47788 47789 47790 47791 47784 47785 47786 47787	66
3051	3051	47797 47796 47799 47798 47793 47792 47795 47794 47801 47800	56
3052	3052	47810 47811 47808 47809 47814 47815 47812 47813 47818 47819 47816 47817 47820 47821 47805 47804 47807 47806 47803 47802	87
3053	3053	47827 47826 47825 47824 47830 47829 47828 47822 47823	49
3054	3054	47831	4
3058	3058	47835 47834 47833 47832 47839 47838 47837 47836 47840 47841 47842 47843 47844 47845 47846 47847 47848 47849	91
3059	3059	47857 47856 47859 47858 47861 47860 47863 47862 47865 47864 47867 47866 47869 47868 47871 47870 47850 47851 47852 47853 47854 47855 47873 47872 47875 47874	100
3061	3061	47876	10
3062	3062	47877 47879 47878	18
3063	3063	47880	1
3065	3065	47885 47884 47887 47886 47881 47883 47882 47892 47893 47894 47895 47888 47889 47890 47891	117
3068	3068	47896 47897	29
3069	3069	47900 47901 47898 47899	23
3070	3070	47902 47903 47910 47909 47908 47907 47906 47905 47904	48
3071	3071	47919 47918 47917 47916 47915 47914 47913 47912 47911 47926 47927 47924 47925 47922 47923 47920 47921	80
3072	3072	47937 47936 47939 47938 47941 47940 47934 47935 47932 47933 47930 47931 47928 47929	76
3073	3073	47945 47944 47947 47946 47949 47948 47951 47950 47943 47942	68
3075	3075	47960 47961 47952 47953 47954 47955 47956 47957 47958 47959	67
3076	3076	47962 47963 47964 47965 47966	50
3077	3077	47967 47978 47977 47976 47971 47970 47969 47968 47975 47974 47973 47972	52
3078	3078	47979 47982 47981 47980	26
3079	3079	47983 47986 47984 47985	11
3080	3080	47987 47990 47991 47988 47989	20
3081	3081	48004 48005 48006 48007 48000 48001 48002 48003 48012 48013 48014 48015 48008 48009 48010 48011 48016 47994 47995 47992 47993 47998 47999 47996 47997	114
3082	3082	48021 48020 48023 48022 48017 48019 48018 48028 48025 48024 48027 48026	61
3083	3083	48029 48031 48030 48034 48035 48032 48033	30
3084	3084	48038 48039 48036 48037 48042 48040 48041	42
3085	3085	48046 48047 48044 48045 48043	39
3086	3086	48064 48065 48066 48067 48068 48069 48070 48071 48055 48054 48053 48052 48051 48050 48049 48048 48063 48062 48061 48060 48059 48058 48057 48056	127
3089	3089	48072 48073 48074 48075	15
3090	3090	48076 48077 48078 48079 48081 48080 48083 48082 48085 48084 48087 48086 48089 48088 48091 48090 48093 48092 48095 48094 48096	112
3092	3092	48097	4
3093	3093	48098 48099 48100	30
3094	3094	48102 48103 48101 48106 48107 48104 48105 48110 48108 48109	57
3096	3096	48111 48115 48114 48113 48112 48119 48118 48117 48116 48123 48122 48121 48120 48127 48126 48125 48124 48130 48129 48128	89
3097	3097	48131 48135 48134 48133 48132 48139 48138 48137 48136 48143 48142 48141 48140	71
3098	3098	48144 48145	12
3100	3100	48146	8
3101	3101	48176 48177 48178 48179 48180 48181 48182 48183 48184 48185 48186 48187 48188 48189 48190 48191 48161 48160 48163 48162 48165 48164 48167 48166 48169 48168 48171 48170 48173 48172 48175 48174 48147 48150 48151 48148 48149 48154 48155 48152 48153 48158 48159 48156 48157 48199 48198 48197 48196 48195 48194 48193 48192 48201 48200	301
3104	3104	48208 48209 48207 48206 48205 48204 48203 48202	43
3106	3106	48210	4
3107	3107	48211	3
3108	3108	48212 48213	34
3111	3111	48214 48215 48218 48219 48216 48217	23
3112	3112	48220	4
3113	3113	48225 48224 48222 48223 48221	16
3114	3114	48227 48226	7
3115	3115	48244 48240 48241 48242 48243 48229 48228 48231 48230 48237 48236 48239 48238 48233 48232 48235 48234	80
3116	3116	48245 48246 48247	24
3117	3117	48248 48249	5
3119	3119	48258 48259 48256 48257 48260 48252 48253 48254 48255 48250 48251	65
3120	3120	48266 48267 48264 48265 48268 48269 48262 48263 48261	69
3121	3121	48275 48274 48273 48272 48270 48271	32
3122	3122	48288 48289 48290 48291 48292 48293 48294 48283 48282 48281 48280 48287 48286 48285 48284 48279 48278 48277 48276	95
3124	3124	48295	2
3127	3127	48296	23
3129	3129	48297	6
3130	3130	48298	4
3131	3131	48305 48304 48307 48306 48309 48308 48311 48310 48299 48300 48301 48302 48303	66
3133	3133	48313 48312 48315 48314 48317 48316 48319 48318 48381 48380 48383 48382 48377 48376 48379 48378 48373 48372 48375 48374 48369 48368 48371 48370 48364 48365 48366 48367 48360 48361 48362 48363 48356 48357 48358 48359 48352 48353 48354 48355 48351 48350 48349 48348 48347 48346 48345 48344 48343 48342 48341 48340 48339 48338 48337 48336 48334 48335 48332 48333 48330 48331 48328 48329 48326 48327 48324 48325 48322 48323 48320 48321 48416 48385 48384 48387 48386 48389 48388 48391 48390 48393 48392 48395 48394 48397 48396 48399 48398 48400 48401 48402 48403 48404 48405 48406 48407 48408 48409 48410 48411 48412 48413 48414 48415	439
3134	3134	48419 48418 48417 48423 48422 48421 48420 48427 48426 48425 48424 48431 48430 48429 48428 48434 48435 48432 48433 48436 48437	64
3135	3135	48438 48439 48442 48443 48440 48441 48446 48447 48444 48445	43
3136	3136	48452 48449 48448 48451 48450	25
3137	3137	48453 48455 48454 48456	41
3138	3138	48461 48460 48463 48462 48457 48459 48458 48468 48469 48470 48471 48464 48465 48466 48467 48472 48473 48474	89
3139	3139	48476 48475	31
3140	3140	48483 48482 48481 48480 48477 48478 48479	31
3141	3141	48487 48486 48485 48484 48495 48494 48493 48492 48491 48490 48489 48488 48502 48503 48500 48501 48498 48499 48496 48497	175
3142	3142	48504	4
3143	3143	48520 48521 48512 48513 48514 48515 48516 48517 48518 48519 48510 48511 48508 48509 48506 48507 48505	76
3144	3144	48522 48523 48524 48525 48526 48527	40
3145	3145	48546 48547 48544 48545 48537 48536 48539 48538 48541 48540 48543 48542 48529 48528 48531 48530 48533 48532 48535 48534	90
3146	3146	48554 48555 48552 48553 48558 48559 48556 48557 48550 48551 48548 48549 48563 48562 48561 48560	115
3147	3147	48571 48570 48569 48568 48575 48574 48573 48572 48567 48566 48565 48564 48576 48577	74
3148	3148	48588 48589 48590 48591 48584 48585 48586 48587 48580 48581 48582 48583 48578 48579 48604 48601 48600 48603 48602 48597 48596 48599 48598 48593 48592 48595 48594	132
3150	3150	48616 48617 48614 48615 48612 48613 48610 48611 48608 48609 48605 48607 48606	81
3151	3151	48622 48623 48620 48621 48618 48619 48626 48625 48624	46
3152	3152	48627	16
3154	3154	48633 48632 48631 48630 48629 48628	79
3156	3156	48634	1
3158	3158	48636 48635	11
3160	3160	48640 48639 48638 48637	27
3167	3167	48662 48663 48660 48661 48658 48659 48656 48657 48664 48647 48646 48645 48644 48643 48642 48641 48655 48654 48653 48652 48651 48650 48649 48648	110
3168	3168	48666 48665	19
3169	3169	48670 48671 48668 48669 48667	32
3170	3170	48677 48676 48679 48678 48673 48672 48675 48674	26
3171	3171	48688 48689 48685 48684 48687 48686 48681 48680 48683 48682	40
3174	3174	48692 48693 48694 48695 48690 48691 48696 48697 48698	60
3175	3175	48700 48701 48702 48703 48699 48707 48706 48705 48704 48710 48709 48708	64
3176	3176	48720 48711 48715 48714 48713 48712 48719 48718 48717 48716	79
3178	3178	48722 48723 48721 48726 48727 48724 48725 48730 48731 48728 48729 48734 48732 48733	100
3179	3179	48735 48752 48753 48754 48755 48756 48757 48758 48737 48736 48739 48738 48741 48740 48743 48742 48745 48744 48747 48746 48749 48748 48751 48750	110
3180	3180	48759 48760	29
3182	3182	48774 48772 48773 48770 48771 48768 48769 48761 48762 48763 48764 48765 48766 48767	74
3184	3184	48780 48778 48779 48776 48777 48775	33
3185	3185	48788 48787 48786 48785 48784 48782 48783 48781	44
3186	3186	48794 48793 48792 48791 48790 48789	42
3187	3187	48799 48798 48797 48796 48795 48800	31
3188	3188	48804 48801 48802 48803	26
3190	3190	48805 48806	37
3191	3191	48807	10
3192	3192	48812 48813 48814 48815 48808 48809 48810 48811	48
3193	3193	48825 48824 48821 48820 48823 48822 48817 48816 48819 48818	70
3194	3194	48829 48828 48831 48830 48827 48826 48848 48842 48843 48840 48841 48846 48847 48844 48845 48834 48835 48832 48833 48838 48839 48836 48837	108
3199	3199	48859 48858 48857 48856 48863 48862 48861 48860 48851 48850 48849 48855 48854 48853 48852 48864 48865 48866	105
3200	3200	48867	22
3201	3201	48868	14
3203	3203	48869 48870 48871	11
3204	3204	48872 48873 48874 48875 48876 48877	45
3205	3205	48889 48888 48891 48890 48892 48881 48880 48883 48882 48885 48884 48887 48886 48878 48879	83
3206	3206	48893	8
3207	3207	48895 48894 48901 48900 48903 48902 48897 48896 48899 48898 48905 48904	59
3208	3208	48906	4
3209	3209	48909 48908 48911 48910 48907 48916 48917 48918 48919 48912 48913 48914 48915 48924 48925 48926 48927 48920 48921 48922 48923 48935 48934 48933 48932 48931 48930 48929 48928 48942 48941 48940 48939 48938 48937 48936	187
3210	3210	48943 48950 48948 48949 48946 48947 48944 48945	37
3211	3211	48951 48958 48959 48956 48957 48954 48955 48952 48953 48961 48960 48963 48962 48965 48964 48967 48966 48969 48968 48971 48970 48973 48972 48975 48974 48976 48977 48978 48979 48980 48981 48982 48983 48984 48985 48986	157
3212	3212	48987 48988	18
3213	3213	48989 48990 48991 48995 48994 48993 48992 48999 48998 48997 48996	60
3214	3214	49002 49001 49000	28
3215	3215	49003 49007 49006 49005 49004	22
3216	3216	49010 49008 49009	15
3217	3217	49011 49012 49013	12
3218	3218	49014	4
3220	3220	49015	3
3221	3221	49016	1
3222	3222	49017	3
3224	3224	49032 49033 49034 49035 49028 49029 49030 49031 49024 49025 49026 49027 49018 49019 49022 49023 49020 49021	124
3225	3225	49036 49037 49038 49039 49049 49048 49045 49044 49047 49046 49041 49040 49043 49042	75
3226	3226	49053 49052 49055 49054 49051 49050 49060 49061 49058 49059 49056 49057	56
3227	3227	49070 49071 49068 49069 49066 49067 49064 49065 49062 49063 49072	62
3228	3228	49087 49086 49085 49084 49083 49082 49081 49080 49079 49078 49077 49076 49075 49074 49073 49096 49088 49089 49090 49091 49092 49093 49094 49095	104
3229	3229	49097	4
3230	3230	49098 49099 49100 49101 49102 49103 49105 49104 49107 49106 49109 49108 49110	64
3232	3232	49113 49112 49115 49114 49117 49116 49119 49118 49111 49130 49131 49128 49129 49132 49133 49122 49123 49120 49121 49126 49127 49124 49125	97
3233	3233	49134 49135 49147 49146 49145 49144 49151 49150 49149 49148 49139 49138 49137 49136 49143 49142 49141 49140	67
3234	3234	49164 49165 49166 49167 49160 49161 49162 49163 49156 49157 49158 49159 49152 49153 49154 49155 49169 49168	104
3235	3235	49181 49180 49183 49182 49177 49176 49179 49178 49173 49172 49175 49174 49171 49170 49192 49190 49191 49188 49189 49186 49187 49184 49185	120
3236	3236	49193	4
3237	3237	49196 49194 49195	25
3239	3239	49198 49199 49197 49201 49200	29
3240	3240	49202	4
3244	3244	49203	12
3245	3245	49204	5
3246	3246	49209 49208 49207 49206 49205	17
3247	3247	49212 49211 49210	26
3248	3248	49213	19
3249	3249	49215 49214 49224 49225 49216 49217 49218 49219 49220 49221 49222 49223	62
3250	3250	49226 49227 49228 49229 49230	31
3251	3251	49231 49241 49240 49242 49233 49232 49235 49234 49237 49236 49239 49238	77
3252	3252	49243 49245 49244 49247 49246 49258 49259 49256 49257 49262 49263 49260 49261 49250 49251 49248 49249 49254 49255 49252 49253	121
3256	3256	49275 49274 49273 49272 49267 49266 49265 49264 49271 49270 49269 49268	56
3258	3258	49276	4
3259	3259	49285 49284 49287 49286 49281 49280 49283 49282 49293 49292 49295 49294 49289 49288 49291 49290 49300 49301 49302 49303 49296 49297 49298 49299 49304 49305 49279 49278 49277	160
3261	3261	49308 49306 49307	14
3262	3262	49309 49310 49311 49319 49318 49317 49316 49315 49314 49313 49312 49321 49320	74
3263	3263	49327 49326 49325 49324 49323 49322 49334 49335 49332 49333 49330 49331 49328 49329 49338 49339 49336 49337	84
3265	3265	49342 49343 49340 49341 49345 49344 49347 49346 49349 49348 49351 49350 49352	70
3266	3266	49353	13
3268	3268	49355 49354 49357 49356	13
3269	3269	49359 49358 49360 49361 49362 49363 49364 49365 49366 49367 49368 49369 49370 49371 49372 49373 49374 49375 49376	95
3270	3270	49379 49378 49377 49381 49380	40
3273	3273	49414 49412 49413 49410 49411 49408 49409 49383 49382 49387 49386 49385 49384 49391 49390 49389 49388 49394 49395 49392 49393 49398 49399 49396 49397 49402 49403 49400 49401 49406 49407 49404 49405	145
3274	3274	49418 49419 49416 49417 49415	25
3276	3276	49429 49428 49427 49426 49425 49424 49422 49423 49420 49421	64
3277	3277	49435 49434 49433 49432 49431 49430	13
3278	3278	49436	20
3280	3280	49437	2
3282	3282	49439 49438 49465 49464 49461 49460 49463 49462 49457 49456 49459 49458 49452 49453 49454 49455 49448 49449 49450 49451 49444 49445 49446 49447 49440 49441 49442 49443	153
3284	3284	49468 49467 49466	34
3285	3285	49469 49471 49470 49498 49497 49496 49491 49490 49489 49488 49495 49494 49493 49492 49482 49483 49480 49481 49486 49487 49484 49485 49474 49475 49472 49473 49478 49479 49476 49477	161
3287	3287	49499 49502 49501 49500	43
3289	3289	49503	15
3290	3290	49504 49505 49506 49507 49508	25
3291	3291	49540 49539 49538 49537 49536 49529 49528 49531 49530 49533 49532 49535 49534 49521 49520 49523 49522 49525 49524 49527 49526 49512 49513 49514 49515 49516 49517 49518 49519 49509 49510 49511	136
3292	3292	49543 49542 49541 49544	61
3294	3294	49545	4
3296	3296	49558 49559 49556 49557 49554 49555 49552 49553 49551 49550 49549 49548 49547 49546	67
3297	3297	49562 49563 49560 49561	25
3298	3298	49566 49567 49564 49565 49569 49568	35
3299	3299	49584 49585 49573 49572 49575 49574 49571 49570 49581 49580 49583 49582 49577 49576 49579 49578	79
3300	3300	49588 49589 49590 49586 49587	25
3301	3301	49591 49596 49597 49592 49593 49594 49595	28
3303	3303	49598 49599	8
3304	3304	49600	1
3306	3306	49603 49602 49601 49605 49604	52
3307	3307	49618 49619 49616 49617 49622 49620 49621 49607 49606 49611 49610 49609 49608 49615 49614 49613 49612	100
3308	3308	49623 49626 49627 49624 49625 49630 49631 49628 49629 49633 49632 49635 49634 49636	78
3309	3309	49648 49649 49650 49651 49652 49637 49639 49638 49641 49640 49643 49642 49645 49644 49647 49646	73
3310	3310	49653 49654 49655 49656 49657 49658 49659 49660 49661 49662 49663 49672 49664 49665 49666 49667 49668 49669 49670 49671	79
3312	3312	49673 49674 49675	20
3313	3313	49676 49677 49678	31
3314	3314	49679	11
3315	3315	49681 49680 49683 49682 49684	33
3317	3317	49688 49685 49687 49686	26
3319	3319	49689 49691 49690 49692	18
3323	3323	49693 49694	7
3331	3331	49698 49699 49696 49697 49702 49700 49701 49695	35
3332	3332	49706 49707 49704 49705 49710 49711 49708 49709 49703 49715 49714 49713 49712 49716	51
3334	3334	49718 49717	8
3335	3335	49723 49722 49721 49720 49727 49726 49725 49724 49719 49728 49729 49730	63
3336	3336	49732 49733 49731	56
3338	3338	49766 49764 49765 49762 49763 49760 49761 49740 49741 49742 49743 49736 49737 49738 49739 49734 49735 49757 49756 49759 49758 49753 49752 49755 49754 49749 49748 49751 49750 49745 49744 49747 49746	142
3339	3339	49768 49767	61
3340	3340	49793 49792 49795 49794 49797 49796 49799 49798 49801 49800 49803 49802 49804 49774 49775 49772 49773 49770 49771 49769 49791 49790 49789 49788 49787 49786 49785 49784 49783 49782 49781 49780 49779 49778 49777 49776	159
3342	3342	49805	8
3343	3343	49807 49806 49808 49809 49810 49811 49812 49813 49814 49815 49816 49817 49818	88
3344	3344	49825 49824 49819 49820 49821 49822 49823	88
3345	3345	49826	13
3353	3353	49827 49828	10
3371	3371	49829	2
3374	3374	49831 49830	8
3377	3377	49835 49834 49833 49832	7
3385	3385	49839 49838 49837 49836 49842 49843 49840 49841 49846 49844 49845	45
3386	3386	49847 49850 49851 49848 49849	28
3388	3388	49852	2
3389	3389	49854 49853	6
3390	3390	49855 49861 49860 49857 49856 49859 49858	55
3391	3391	49862	8
3392	3392	49890 49889 49888 49863 49869 49868 49871 49870 49865 49864 49867 49866 49876 49877 49878 49879 49872 49873 49874 49875 49884 49885 49886 49887 49880 49881 49882 49883	121
3393	3393	49895 49894 49893 49892 49891 49897 49896	37
3395	3395	49903 49902 49901 49900 49899 49898	36
3396	3396	49906 49907 49904 49905	20
3398	3398	49908 49909	17
3399	3399	49910	7
3400	3400	49920 49911 49918 49919 49916 49917 49914 49915 49912 49913	59
3401	3401	49921	2
3402	3402	49936 49930 49931 49928 49929 49934 49935 49932 49933 49922 49923 49926 49927 49924 49925	77
3403	3403	49947 49946 49945 49944 49951 49950 49949 49948 49939 49938 49937 49943 49942 49941 49940	62
3404	3404	49952 49953 49954	15
3405	3405	49960 49961 49962 49963 49964 49965 49966 49967 49955 49956 49957 49958 49959	70
3406	3406	49968	4
3407	3407	49977 49976 49969 49971 49970 49973 49972 49975 49974	47
3408	3408	49978	3
3409	3409	49979 49981 49980 49983 49982 49990 49988 49989 49986 49987 49984 49985	74
3412	3412	49991	7
3414	3414	49994 49995 49992 49993	10
3415	3415	49996	5
3416	3416	49997	4
3417	3417	49998	5
3421	3421	50010 50009 50008 50007 50006 50005 50004 50003 50002 50001 50000 49999	77
3424	3424	50011	24
3425	3425	50012	5
3428	3428	50024 50025 50020 50021 50022 50023 50016 50017 50018 50019 50015 50014 50013	67
3429	3429	50026	14
3430	3430	50041 50040 50037 50036 50039 50038 50033 50032 50035 50034 50028 50029 50030 50031 50027	62
3431	3431	50051 50050 50049 50048 50054 50053 50052 50045 50044 50047 50046 50043 50042	69
3432	3432	50064 50065 50055 50059 50058 50057 50056 50063 50062 50061 50060	56
3433	3433	50066	27
3434	3434	50081 50080 50067 50070 50071 50068 50069 50074 50075 50072 50073 50078 50079 50076 50077	68
3435	3435	50083 50082 50085 50084 50087 50086 50089 50088 50090	39
3437	3437	50096 50097 50098 50099 50100 50101 50102 50103 50104 50105 50106 50107 50108 50109 50110 50111 50091 50093 50092 50095 50094 50132 50130 50131 50128 50129 50119 50118 50117 50116 50115 50114 50113 50112 50127 50126 50125 50124 50123 50122 50121 50120	209
3438	3438	50134 50135 50133 50140 50141 50138 50139 50136 50137	37
3440	3440	50142 50143	20
3441	3441	50145 50144 50146	39
3442	3442	50147	4
3443	3443	50149 50148 50151 50150 50157 50156 50158 50153 50152 50155 50154	74
3444	3444	50176 50164 50165 50166 50167 50160 50161 50162 50163 50172 50173 50174 50175 50168 50169 50170 50171 50159	88
3447	3447	50180 50181 50182 50183 50177 50178 50179 50184 50185 50186	56
3448	3448	50188 50189 50190 50191 50187 50197 50196 50199 50198 50193 50192 50195 50194 50201 50200	72
3452	3452	50205 50204 50207 50206 50203 50202 50214 50215 50212 50213 50210 50211 50208 50209 50222 50223 50220 50221 50218 50219 50216 50217 50231 50230 50229 50228 50227 50226 50225 50224	134
3453	3453	50240 50241 50239 50238 50237 50236 50235 50234 50233 50232	51
3454	3454	50242 50243 50244 50245 50246 50247	25
3455	3455	50248 50249 50250 50251 50252 50253 50254 50255 50257 50256 50259 50258 50261 50260 50263 50262 50265 50264 50267 50266 50269 50268	89
3456	3456	50271 50270 50274 50275 50272 50273 50278 50279 50276 50277 50282 50283 50280 50281 50286 50287 50284 50285 50291 50290 50289 50288 50295 50294 50293 50292 50299 50298 50297 50296 50303 50302 50301 50300	136
3457	3457	50309 50308 50305 50304 50307 50306	29
3458	3458	50317 50316 50319 50318 50313 50312 50315 50314 50311 50310 50332 50333 50334 50335 50328 50329 50330 50331 50324 50325 50326 50327 50320 50321 50322 50323 50340 50339 50338 50337 50336	131
3459	3459	50349 50348 50347 50346 50345 50344 50343 50342 50341	44
3460	3460	50369 50368 50371 50370 50373 50372 50374 50351 50350 50366 50367 50364 50365 50362 50363 50360 50361 50358 50359 50356 50357 50354 50355 50352 50353	109
3461	3461	50377 50376 50379 50378 50381 50380 50383 50382 50375 50384 50385 50386	68
3463	3463	50392 50393 50394 50395 50396 50397 50398 50399 50387 50388 50389 50390 50391 50401 50400	79
3464	3464	50411 50410 50409 50408 50415 50414 50413 50412 50403 50402 50407 50406 50405 50404 50418 50419 50416 50417 50422 50423 50420 50421	107
3465	3465	50455 50454 50453 50452 50451 50450 50449 50448 50462 50461 50460 50459 50458 50457 50456 50438 50439 50436 50437 50434 50435 50432 50433 50446 50447 50444 50445 50442 50443 50440 50441 50426 50427 50424 50425 50430 50431 50428 50429	133
3466	3466	50463 50485 50484 50481 50480 50483 50482 50468 50469 50470 50471 50464 50465 50466 50467 50476 50477 50478 50479 50472 50473 50474 50475	115
3468	3468	50498 50499 50496 50497 50500 50487 50486 50493 50492 50495 50494 50489 50488 50491 50490	98
3469	3469	50502 50503 50501 50506 50507 50504 50505 50508 50509	51
3470	3470	50510	8
3471	3471	50515 50514 50513 50512 50519 50518 50517 50516 50521 50520 50511	59
3472	3472	50523 50522 50527 50526 50525 50524 50528	55
3473	3473	50529 50530 50531 50532 50533	38
3474	3474	50534	4
3475	3475	50535	2
3476	3476	50545 50544 50547 50546 50549 50548 50551 50550 50553 50552 50555 50554 50557 50556 50559 50558 50536 50537 50538 50539 50540 50541 50542 50543	99
3477	3477	50573 50572 50571 50570 50569 50568 50567 50566 50565 50564 50563 50562 50561 50560	79
3478	3478	50590 50591 50588 50589 50586 50587 50584 50585 50582 50583 50580 50581 50578 50579 50576 50577 50575 50574 50597 50596 50599 50598 50593 50592 50595 50594	101
3479	3479	50605 50604 50607 50606 50601 50600 50603 50602	47
3480	3480	50650 50651 50648 50649 50654 50655 50652 50653 50642 50643 50640 50641 50646 50647 50644 50645 50635 50634 50633 50632 50639 50638 50637 50636 50627 50626 50625 50624 50631 50630 50629 50628 50665 50664 50667 50666 50669 50668 50671 50670 50657 50656 50659 50658 50661 50660 50663 50662 50620 50621 50622 50623 50616 50617 50618 50619 50612 50613 50614 50615 50608 50609 50610 50611	281
3481	3481	50680 50681 50682 50683 50684 50685 50686 50687 50672 50673 50674 50675 50676 50677 50678 50679 50688 50689	106
3484	3484	50690 50691 50692 50693 50694 50695 50696 50697 50698 50699 50700	64
3485	3485	50701 50702 50703 50705 50704 50707 50706 50708	55
3486	3486	50722 50723 50720 50721 50726 50724 50725 50709 50711 50710 50713 50712 50715 50714 50717 50716 50719 50718	86
3489	3489	50756 50757 50758 50759 50752 50753 50754 50755 50764 50765 50766 50767 50760 50761 50762 50763 50768 50727 50730 50731 50728 50729 50734 50735 50732 50733 50739 50738 50737 50736 50743 50742 50741 50740 50747 50746 50745 50744 50751 50750 50749 50748	166
3490	3490	50788 50789 50786 50787 50784 50785 50773 50772 50775 50774 50769 50771 50770 50781 50780 50783 50782 50777 50776 50779 50778	87
3491	3491	50790 50791 50792 50793	22
3492	3492	50798 50799 50796 50797 50794 50795 50800	41
3494	3494	50807 50806 50805 50804 50803 50802 50801 50813 50812 50811 50810 50809 50808	60
3496	3496	50825 50824 50827 50826 50829 50828 50817 50816 50819 50818 50821 50820 50823 50822 50815 50814	84
3497	3497	50830	19
3498	3498	50831 50832 50833 50834	22
3500	3500	50840 50841 50842 50843 50835 50836 50837 50838 50839	101
3501	3501	50849 50848 50844 50845 50846 50847	40
3504	3504	50859 50858 50857 50856 50862 50861 50860 50851 50850 50855 50854 50853 50852	65
3505	3505	50863	20
3506	3506	50866 50864 50865	34
3507	3507	50867 50870 50871 50868 50869	33
3508	3508	50874 50875 50872 50873 50878 50876 50877	29
3509	3509	50889 50888 50890 50885 50884 50887 50886 50881 50880 50883 50882 50879	65
3511	3511	50893 50892 50895 50894 50891 50896 50897 50898 50899	51
3512	3512	50927 50926 50925 50924 50923 50922 50921 50920 50919 50918 50917 50916 50915 50914 50913 50912 50932 50930 50931 50928 50929 50908 50909 50910 50911 50904 50905 50906 50907 50900 50901 50902 50903	148
3513	3513	50946 50947 50944 50945 50950 50951 50948 50949 50954 50955 50952 50953 50942 50943 50940 50941 50938 50939 50936 50937 50934 50935 50933	157
3514	3514	50956	2
3515	3515	50957	3
3516	3516	50958	4
3518	3518	50959	4
3519	3519	50960	3
3520	3520	50961	4
3522	3522	50963 50962 50967 50966 50965 50964 50971 50970 50969 50968	45
3525	3525	50972	6
3526	3526	50993 50992 50995 50994 50976 50977 50978 50979 50980 50981 50982 50983 50984 50985 50986 50987 50988 50989 50990 50991 50975 50974 50973	95
3527	3527	50996	4
3528	3528	50997	4
3530	3530	51026 51025 51024 51014 51015 51012 51013 51010 51011 51008 51009 51022 51023 51020 51021 51018 51019 51016 51017 50999 50998 51001 51000 51003 51002 51005 51004 51007 51006	148
3532	3532	51031 51030 51029 51028 51027	50
3534	3534	51044 51045 51046 51040 51041 51042 51043 51039 51038 51037 51036 51035 51034 51033 51032	74
3535	3535	51056 51047 51052 51053 51054 51055 51048 51049 51050 51051	53
3536	3536	51075 51074 51073 51072 51077 51076 51061 51060 51063 51062 51057 51059 51058 51069 51068 51071 51070 51065 51064 51067 51066	131
3538	3538	51080 51079 51078	20
3539	3539	51096 51097 51090 51091 51088 51089 51094 51095 51092 51093 51083 51082 51081 51087 51086 51085 51084	83
3540	3540	51104 51098 51099 51102 51103 51100 51101	27
3541	3541	51120 51121 51122 51123 51124 51125 51113 51112 51115 51114 51117 51116 51119 51118 51105 51107 51106 51109 51108 51111 51110	91
3542	3542	51137 51136 51128 51129 51130 51131 51132 51133 51134 51135 51126 51127	58
3543	3543	51160 51158 51159 51156 51157 51154 51155 51152 51153 51151 51150 51149 51148 51147 51146 51145 51144 51143 51142 51141 51140 51139 51138	87
3544	3544	51173 51172 51169 51168 51171 51170 51166 51167 51164 51165 51162 51163 51161	70
3545	3545	51181 51180 51182 51177 51176 51179 51178 51175 51174	58
3546	3546	51204 51205 51206 51200 51201 51202 51203 51196 51197 51198 51199 51192 51193 51194 51195 51188 51189 51190 51191 51184 51185 51186 51187 51183	99
3547	3547	51229 51228 51231 51230 51225 51224 51227 51226 51221 51220 51223 51222 51217 51216 51219 51218 51212 51213 51214 51215 51208 51209 51210 51211 51207 51232 51233	129
3548	3548	51250 51249 51248 51246 51247 51244 51245 51242 51243 51240 51241 51238 51239 51236 51237 51234 51235	68
3549	3549	51263 51262 51261 51260 51259 51258 51257 51256 51255 51254 51253 51252 51251 51264 51265 51266 51267 51268 51269 51270 51271	85
3550	3550	51280 51272 51273 51274 51275 51276 51277 51278 51279	54
3551	3551	51289 51288 51291 51290 51293 51292 51295 51294 51281 51283 51282 51285 51284 51287 51286 51298 51296 51297	81
3552	3552	51299	24
3554	3554	51300	4
3557	3557	51306 51304 51305 51302 51303 51301	36
3558	3558	51315 51314 51313 51312 51307 51310 51311 51308 51309	40
3559	3559	51323 51322 51321 51320 51325 51324 51319 51318 51317 51316	77
3562	3562	51326	6
3563	3563	51327 51333 51332 51335 51334 51329 51328 51331 51330	62
3564	3564	51348 51349 51350 51351 51344 51345 51346 51347 51356 51357 51352 51353 51354 51355 51341 51340 51343 51342 51337 51336 51339 51338	112
3565	3565	51358 51359 51367 51366 51365 51364 51363 51362 51361 51360 51371 51370 51369 51368	56
3566	3566	51378 51376 51377 51375 51374 51373 51372	28
3567	3567	51382 51383 51380 51381 51379 51388 51389 51386 51387 51384 51385	29
3568	3568	51390 51391 51393 51392 51395 51394 51396	33
3570	3570	51408 51409 51410 51411 51412 51413 51414 51415 51416 51417 51418 51397 51399 51398 51401 51400 51403 51402 51405 51404 51407 51406	114
3571	3571	51419 51420 51421 51422 51423 51425 51424	29
3572	3572	51427 51426 51430 51429 51428	26
3573	3573	51442 51443 51440 51441 51446 51447 51444 51445 51448 51449 51431 51435 51434 51433 51432 51439 51438 51437 51436	96
3574	3574	51462 51460 51461 51458 51459 51456 51457 51450 51451 51454 51455 51452 51453	56
3577	3577	51464 51465 51463	8
3579	3579	51466	6
3580	3580	51467	4
3581	3581	51468	4
3582	3582	51470 51471 51469 51480 51479 51478 51477 51476 51475 51474 51473 51472	54
3583	3583	51482 51481	11
3584	3584	51487 51486 51485 51484 51483 51500 51501 51502 51496 51497 51498 51499 51492 51493 51494 51495 51488 51489 51490 51491	103
3586	3586	51503 51517 51516 51519 51518 51513 51512 51515 51514 51509 51508 51511 51510 51505 51504 51507 51506 51522 51520 51521	103
3588	3588	51523 51524 51525	17
3590	3590	51526 51527	17
3591	3591	51528 51529	20
3592	3592	51530	2
3593	3593	51531 51534 51535 51532 51533	26
3595	3595	51547 51546 51545 51544 51551 51550 51549 51548 51539 51538 51537 51536 51543 51542 51541 51540 51552 51553 51554	70
3596	3596	51555	4
3598	3598	51556	1
3599	3599	51557 51558	12
3600	3600	51559	4
3601	3601	51560	16
3602	3602	51561	2
3603	3603	51562 51563 51564 51565 51566 51567 51569 51568	58
3605	3605	51571 51570 51573 51572 51574	28
3609	3609	51576 51575	36
3610	3610	51577 51579 51578 51581 51580 51583 51582 51591 51590 51589 51588 51587 51586 51585 51584 51599 51598 51597 51596 51595 51594 51593 51592 51602 51600 51601	168
3611	3611	51606 51604 51605 51603	29
3612	3612	51607	2
3614	3614	51614 51615 51612 51613 51610 51611 51608 51609 51620 51617 51616 51619 51618	87
3615	3615	51621 51623 51622 51629 51628 51631 51630 51625 51624 51627 51626 51636 51632 51633 51634 51635	66
3616	3616	51637 51638 51639 51640 51641 51642 51643	33
3617	3617	51644	4
3621	3621	51645 51646 51647 51648	47
3623	3623	51649	4
3624	3624	51651 51650	7
3625	3625	51655 51654 51653 51652 51656	42
3626	3626	51659 51658 51657 51661 51660	26
3627	3627	51663 51662 51666 51667 51664 51665 51670 51668 51669	25
3628	3628	51671 51672	19
3631	3631	51674 51673	4
3632	3632	51675 51678 51679 51676 51677 51681 51680 51683 51682 51685 51684 51687 51686 51689 51688 51691 51690	76
3633	3633	51693 51692 51695 51694 51696 51697 51698 51699 51700 51701 51702 51703 51704 51705 51706 51707 51708 51709 51710 51711 51729 51728 51720 51721 51722 51723 51724 51725 51726 51727 51712 51713 51714 51715 51716 51717 51718 51719	205
3634	3634	51731 51730	12
3635	3635	51737 51736 51733 51732 51735 51734	39
3636	3636	51744 51745 51739 51738 51741 51740 51743 51742	37
3638	3638	51746 51747 51750 51748 51749	42
3639	3639	51751	8
3640	3640	51752	2
3641	3641	51753	46
3642	3642	51754	12
3643	3643	51755 51756	14
3645	3645	51768 51763 51762 51761 51760 51767 51766 51765 51764 51758 51759 51757	49
3647	3647	51771 51770 51769 51774 51773 51772	34
3648	3648	51775 51784 51780 51781 51782 51783 51776 51777 51778 51779	66
3649	3649	51785	14
3650	3650	51818 51816 51817 51814 51815 51812 51813 51810 51811 51808 51809 51805 51804 51807 51806 51801 51800 51803 51802 51797 51796 51799 51798 51793 51792 51795 51794 51788 51789 51790 51791 51786 51787	127
3652	3652	51839 51838 51837 51836 51835 51834 51833 51832 51831 51830 51829 51828 51827 51826 51825 51824 51822 51823 51820 51821 51819 51841 51840 51843 51842	112
3653	3653	51856 51857 51858 51859 51860 51861 51862 51863 51845 51844 51847 51846 51849 51848 51851 51850 51853 51852 51855 51854	79
3654	3654	51890 51891 51888 51889 51892 51893 51875 51874 51873 51872 51879 51878 51877 51876 51883 51882 51881 51880 51887 51886 51885 51884 51864 51865 51866 51867 51868 51869 51870 51871	138
3655	3655	51894	12
3656	3656	51895	2
3657	3657	51896	1
3659	3659	51898 51899 51897 51902 51903 51900 51901 51940 51939 51938 51937 51936 51924 51925 51926 51927 51920 51921 51922 51923 51932 51933 51934 51935 51928 51929 51930 51931 51909 51908 51911 51910 51905 51904 51907 51906 51917 51916 51919 51918 51913 51912 51915 51914	174
3661	3661	51958 51959 51956 51957 51954 51955 51952 51953 51960 51943 51942 51941 51951 51950 51949 51948 51947 51946 51945 51944	90
3663	3663	51978 51979 51976 51977 51982 51983 51980 51981 51970 51971 51968 51969 51974 51975 51972 51973 51984 51966 51967 51964 51965 51962 51963 51961	133
3667	3667	51985	2
3669	3669	51986	7
3671	3671	51987 51991 51990 51989 51988	35
3676	3676	51992	3
3677	3677	51995 51994 51993 51996	52
3678	3678	51997	8
3679	3679	52000 52001 52002 52003 52004 51999 51998	22
3681	3681	52008 52009 52010 52005 52006 52007	46
3682	3682	52011 52012 52013 52014 52015	49
3683	3683	52017 52016 52019 52018 52020	25
3685	3685	52021	22
3687	3687	52025 52024 52027 52026 52028 52023 52022	54
3689	3689	52029 52031 52030 52034 52032 52033	56
3690	3690	52046 52047 52044 52045 52042 52043 52040 52041 52038 52039 52036 52037 52035 52049 52048	104
3691	3691	52064 52065 52066 52063 52062 52061 52060 52059 52058 52057 52056 52055 52054 52053 52052 52051 52050	69
3692	3692	52076 52077 52078 52079 52072 52073 52074 52075 52068 52069 52070 52071 52067 52081 52080	141
3693	3693	52085 52084 52083 52082	38
3694	3694	52093 52092 52095 52094 52089 52088 52091 52090 52087 52086	47
3695	3695	52099 52098 52097 52096 52101 52100	24
3697	3697	52103 52102	23
3698	3698	52107 52106 52105 52104 52111 52110 52109 52108 52112 52113	80
3699	3699	52114 52115 52116	19
3700	3700	52118 52119 52117	11
3703	3703	52122 52123 52120 52121 52124	31
3704	3704	52126 52125	7
3705	3705	52129 52128 52131 52130 52133 52132 52135 52134 52137 52136 52138 52127	55
3706	3706	52139 52140	7
3707	3707	52141 52143 52142 52144 52145 52146 52147 52148 52149 52150 52151 52152 52153 52154 52155 52156 52157 52158 52159 52160	87
3708	3708	52167 52166 52165 52164 52163 52162 52161 52169 52168	57
3709	3709	52175 52174 52173 52172 52171 52170 52176	44
3710	3710	52182 52183 52180 52181 52178 52179 52177 52184	39
3711	3711	52190 52191 52188 52189 52186 52187 52185	41
3714	3714	52192	5
3715	3715	52193	6
3716	3716	52197 52196 52199 52198 52195 52194 52201 52200	60
3717	3717	52205 52204 52207 52206 52203 52202 52212 52213 52214 52208 52209 52210 52211	69
3718	3718	52228 52229 52230 52231 52224 52225 52226 52227 52215 52220 52221 52222 52223 52216 52217 52218 52219	85
3719	3719	52241 52240 52236 52237 52238 52239 52232 52233 52234 52235	47
3720	3720	52245 52244 52247 52246 52243 52242 52253 52252 52254 52249 52248 52251 52250	63
3721	3721	52255 52260 52261 52258 52259 52256 52257	70
3722	3722	52262 52263 52270 52271 52268 52269 52266 52267 52264 52265	50
3724	3724	52279 52278 52277 52276 52275 52274 52273 52272 52287 52286 52285 52284 52283 52282 52281 52280	61
3725	3725	52288 52289 52290 52291 52292 52293 52294	46
3726	3726	52295 52296 52297 52298 52299 52300 52301 52302	37
3727	3727	52305 52304 52307 52306 52309 52308 52311 52310 52313 52312 52315 52314 52317 52316 52319 52318 52303 52322 52320 52321	111
3729	3729	52323	6
3733	3733	52324	7
3734	3734	52325	4
3736	3736	52326 52327 52330 52331 52328 52329 52332 52333	24
3737	3737	52334	15
3738	3738	52339 52338 52337 52336 52343 52342 52341 52340 52347 52346 52345 52344 52351 52350 52349 52348 52335 52372 52373 52368 52369 52370 52371 52365 52364 52367 52366 52361 52360 52363 52362 52357 52356 52359 52358 52353 52352 52355 52354	149
3739	3739	52376 52377 52378 52379 52374 52375	37
3740	3740	52380	11
3741	3741	52381	2
3742	3742	52382 52383 52398 52397 52396 52395 52394 52393 52392 52391 52390 52389 52388 52387 52386 52385 52384	75
3743	3743	52417 52416 52414 52415 52412 52413 52410 52411 52408 52409 52406 52407 52404 52405 52402 52403 52400 52401 52399	96
3744	3744	52440 52441 52442 52443 52444 52432 52433 52434 52435 52436 52437 52438 52439 52425 52424 52427 52426 52429 52428 52431 52430 52419 52418 52421 52420 52423 52422	121
3745	3745	52445 52446 52447 52459 52458 52457 52456 52463 52462 52461 52460 52451 52450 52449 52448 52455 52454 52453 52452	75
3746	3746	52464 52465	19
3748	3748	52480 52474 52475 52472 52473 52478 52479 52476 52477 52466 52467 52470 52471 52468 52469	69
3749	3749	52484 52485 52482 52483 52481	52
3750	3750	52486 52487 52494 52495 52492 52493 52490 52491 52488 52489 52496	53
3753	3753	52503 52502 52501 52500 52499 52498 52497 52508 52507 52506 52505 52504	83
3755	3755	52511 52510 52509 52516 52517 52512 52513 52514 52515	39
3756	3756	52518	8
3757	3757	52519 52524 52525 52526 52527 52520 52521 52522 52523 52533 52532 52535 52534 52529 52528 52531 52530 52537 52536 52539 52538	97
3759	3759	52541 52540 52542	24
3760	3760	52546 52547 52544 52545 52550 52551 52548 52549 52554 52555 52552 52553 52558 52559 52556 52557 52560 52543	105
3761	3761	52563 52562 52561	23
3762	3762	52564	7
3763	3763	52567 52566 52565 52570 52569 52568	44
3764	3764	52571 52575 52574 52573 52572 52576 52577 52578 52579 52580 52581 52582 52583 52584 52585 52586 52587 52588 52589 52590 52591 52593 52592 52595 52594 52597 52596 52599 52598 52601 52600 52603 52602 52605 52604 52607 52606 52623 52622 52621 52620 52619 52618 52617 52616 52615 52614 52613 52612 52611 52610 52609 52608 52638 52639 52636 52637 52634 52635 52632 52633 52630 52631 52628 52629 52626 52627 52624 52625 52640	371
3765	3765	52641	2
3766	3766	52644 52643 52642	16
3767	3767	52653 52652 52655 52654 52649 52648 52651 52650 52645 52647 52646 52664 52660 52661 52662 52663 52656 52657 52658 52659	100
3769	3769	52665	4
3773	3773	52668 52666 52667	34
3774	3774	52683 52682 52681 52680 52687 52686 52685 52684 52675 52674 52673 52672 52679 52678 52677 52676 52669 52670 52671	90
3775	3775	52688	4
3777	3777	52689	10
3778	3778	52690 52691	48
3779	3779	52692	1
3780	3780	52698 52699 52696 52697 52702 52703 52700 52701 52694 52695 52693 52705 52704 52707 52706 52708	82
3781	3781	52709	3
3782	3782	52710	3
3784	3784	52711	4
3785	3785	52712	4
3786	3786	52713	3
3787	3787	52714	4
3788	3788	52715 52717 52716 52719 52718 52720	36
3789	3789	52728 52729 52730 52721 52722 52723 52724 52725 52726 52727	68
3790	3790	52731 52732 52733 52734 52735 52736 52737	40
3792	3792	52738 52739 52740 52741 52742 52743 52744 52745 52746 52747 52748	62
3793	3793	52787 52786 52785 52784 52789 52788 52770 52771 52768 52769 52774 52775 52772 52773 52778 52779 52776 52777 52782 52783 52780 52781 52753 52752 52755 52754 52757 52756 52759 52758 52761 52760 52763 52762 52765 52764 52767 52766 52749 52750 52751	222
3794	3794	52791 52790 52793 52792	22
3797	3797	52794	10
3798	3798	52804 52800 52801 52802 52803 52795 52799 52798 52797 52796	36
3799	3799	52805 52806 52807 52808	31
3800	3800	52821 52820 52823 52822 52817 52816 52819 52818 52829 52828 52825 52824 52827 52826 52812 52813 52814 52815 52809 52810 52811	123
3802	3802	52838 52839 52836 52837 52834 52835 52832 52833 52840 52831 52830	49
3803	3803	52842 52841	11
3804	3804	52846 52847 52844 52845 52843	21
3805	3805	52855 52854 52853 52852 52851 52850 52849 52848 52863 52862 52861 52860 52859 52858 52857 52856 52922 52923 52920 52921 52924 52925 52914 52915 52912 52913 52918 52919 52916 52917 52907 52906 52905 52904 52911 52910 52909 52908 52899 52898 52897 52896 52903 52902 52901 52900 52888 52889 52890 52891 52892 52893 52894 52895 52880 52881 52882 52883 52884 52885 52886 52887 52873 52872 52875 52874 52877 52876 52879 52878 52865 52864 52867 52866 52869 52868 52871 52870	364
3806	3806	52933 52932 52934 52929 52928 52931 52930 52926 52927	53
3807	3807	52935	4
3808	3808	52936	4
3809	3809	52937	4
3812	3812	52939 52938	20
3815	3815	52941 52940	12
3817	3817	52944 52945 52943 52942	25
3818	3818	52946 52947	24
3819	3819	52956 52957 52958 52959 52952 52953 52954 52955 52948 52949 52950 52951	61
3820	3820	52963 52962 52961 52960	27
3821	3821	52964	4
3822	3822	52974 52973 52972 52971 52970 52969 52968 52967 52966 52965	33
3824	3824	52980 52978 52979 52976 52977 52975	36
3825	3825	52986 52984 52985 52982 52983 52981	24
3826	3826	52987	4
3827	3827	52992 52990 52991 52988 52989	36
3829	3829	52994 52995 52993 52998 52999 52996 52997 53000 53001	50
3830	3830	53058 53056 53057 53024 53025 53026 53027 53028 53029 53030 53031 53032 53033 53034 53035 53036 53037 53038 53039 53041 53040 53043 53042 53045 53044 53047 53046 53049 53048 53051 53050 53053 53052 53055 53054 53002 53003 53006 53007 53004 53005 53011 53010 53009 53008 53015 53014 53013 53012 53019 53018 53017 53016 53023 53022 53021 53020	222
3831	3831	53062 53063 53060 53061 53059 53070 53071 53068 53069 53066 53067 53064 53065 53079 53078 53077 53076 53075 53074 53073 53072 53080	104
3832	3832	53084 53083 53082 53081	28
3834	3834	53085	30
3835	3835	53088 53089 53087 53086	55
3837	3837	53092 53093 53094 53095 53090 53091 53100 53101 53102 53103 53096 53097 53098 53099 53109 53108 53111 53110 53105 53104 53107 53106	105
3838	3838	53117 53116 53118 53113 53112 53115 53114	47
3839	3839	53119	3
3842	3842	53123 53122 53121 53120 53125 53124	41
3844	3844	53131 53130 53129 53128 53135 53134 53133 53132 53127 53126 53136 53137	45
3845	3845	53161 53160 53163 53162 53165 53164 53167 53166 53153 53152 53155 53154 53157 53156 53159 53158 53176 53177 53168 53169 53170 53171 53172 53173 53174 53175 53146 53147 53144 53145 53150 53151 53148 53149 53138 53139 53142 53143 53140 53141	177
3847	3847	53178 53179 53180	15
3848	3848	53181	38
3849	3849	53182 53183	29
3850	3850	53186 53185 53184	20
3851	3851	53190 53189 53188 53187	11
3852	3852	53193 53192 53191	21
3853	3853	53199 53198 53197 53196 53195 53194 53204 53202 53203 53200 53201	65
3854	3854	53212 53210 53211 53208 53209 53206 53207 53205	43
3855	3855	53214 53215 53213	24
3858	3858	53216	4
3859	3859	53217	21
3860	3860	53224 53221 53220 53223 53222 53219 53218	35
3861	3861	53229 53228 53231 53230 53225 53227 53226 53232 53233	37
3866	3866	53234	3
3872	3872	53244 53245 53246 53247 53240 53241 53242 53243 53236 53237 53238 53239 53235 53260 53257 53256 53259 53258 53253 53252 53255 53254 53249 53248 53251 53250	109
3873	3873	53295 53294 53293 53292 53291 53290 53289 53288 53287 53286 53285 53284 53283 53282 53281 53280 53298 53299 53296 53297 53261 53263 53262 53276 53277 53278 53279 53272 53273 53274 53275 53268 53269 53270 53271 53264 53265 53266 53267	185
3874	3874	53310 53311 53308 53309 53306 53307 53304 53305 53302 53303 53300 53301 53347 53346 53345 53344 53321 53320 53323 53322 53325 53324 53327 53326 53313 53312 53315 53314 53317 53316 53319 53318 53336 53337 53338 53339 53340 53341 53342 53343 53328 53329 53330 53331 53332 53333 53334 53335	234
3875	3875	53353 53352 53351 53350 53349 53348	29
3876	3876	53354	18
3877	3877	53355	12
3878	3878	53356	3
3880	3880	53357	1
3881	3881	53359 53358 53360 53361	24
3882	3882	53370 53368 53369 53362 53363 53366 53367 53364 53365	57
3885	3885	53371	1
3886	3886	53374 53372 53373	24
3888	3888	53380 53381 53382 53383 53376 53377 53378 53379 53388 53389 53390 53391 53384 53385 53386 53387 53397 53396 53399 53398 53393 53392 53395 53394 53400 53375	137
3890	3890	53401 53403 53402	11
3891	3891	53408 53409 53405 53404 53407 53406	35
3892	3892	53412 53410 53411	19
3894	3894	53413	16
3896	3896	53414 53415 53416	12
3897	3897	53422 53423 53420 53421 53418 53419 53417 53431 53430 53429 53428 53427 53426 53425 53424 53439 53438 53437 53436 53435 53434 53433 53432 53440 53441 53442 53443 53444 53445 53446 53447 53448 53449 53450 53451 53452 53453 53454 53455 53457 53456 53458	258
3898	3898	53459 53461 53460 53462	24
3899	3899	53463 53465 53464 53466	34
3900	3900	53467 53469 53468 53471 53470	18
3901	3901	53474 53472 53473	20
3902	3902	53475 53478 53479 53476 53477 53482 53483 53480 53481 53486 53487 53484 53485	86
3903	3903	53490 53489 53488	40
3905	3905	53491 53495 53494 53493 53492 53499 53498 53497 53496 53503 53502 53501 53500 53508 53507 53506 53505 53504	97
3907	3907	53522 53523 53520 53521 53519 53518 53517 53516 53515 53514 53513 53512 53511 53510 53509	84
3908	3908	53526 53527 53524 53525	39
3909	3909	53532 53530 53531 53528 53529	41
3910	3910	53534 53535 53533	11
3911	3911	53552 53553 53549 53548 53551 53550 53545 53544 53547 53546 53541 53540 53543 53542 53537 53536 53539 53538	86
3912	3912	53556 53557 53554 53555	16
3913	3913	53558	24
3914	3914	53564 53565 53566 53567 53560 53561 53562 53563 53559	57
3915	3915	53571 53570 53569 53568 53575 53574 53573 53572	45
3916	3916	53579 53578 53577 53576 53581 53580	56
3917	3917	53584 53583 53582	17
3918	3918	53586 53587 53585	21
3919	3919	53594 53595 53592 53593 53598 53596 53597 53590 53591 53588 53589	61
3920	3920	53601 53600 53603 53602 53605 53604 53599	27
3921	3921	53609 53608 53611 53610 53613 53612 53607 53606	41
3922	3922	53638 53636 53637 53634 53635 53632 53633 53624 53625 53626 53627 53628 53629 53630 53631 53616 53617 53618 53619 53620 53621 53622 53623 53615 53614	133
3924	3924	53652 53651 53650 53649 53648 53639 53646 53647 53644 53645 53642 53643 53640 53641	54
3930	3930	53664 53665 53666 53667 53655 53654 53653 53663 53662 53661 53660 53659 53658 53657 53656	137
3931	3931	53668 53669 53670 53671 53672 53673	47
3932	3932	53685 53684 53687 53686 53681 53680 53683 53682 53688 53676 53677 53678 53679 53674 53675	65
3934	3934	53693 53692 53695 53694 53689 53691 53690 53698 53699 53696 53697 53702 53703 53700 53701 53706 53707 53704 53705	110
3935	3935	53715 53714 53713 53712 53719 53718 53717 53716 53710 53711 53708 53709	77
3936	3936	53728 53729 53730 53731 53732 53723 53722 53721 53720 53727 53726 53725 53724	55
3937	3937	53733 53734 53735 53736 53737	33
3938	3938	53738 53739 53740 53741	55
3939	3939	53742 53743	14
3941	3941	53745 53744 53747 53746 53748	60
3942	3942	53749 53751 53750 53753 53752	44
3943	3943	53754	8
3944	3944	53755 53757 53756	23
3945	3945	53759 53758 53761 53760 53762	37
3946	3946	53763 53765 53764	10
3947	3947	53768 53767 53766	24
3948	3948	53769 53771 53770	15
3949	3949	53773 53772 53774	10
3950	3950	53775 53776	15
3951	3951	53777 53778	24
3952	3952	53779 53780	39
3953	3953	53784 53785 53786 53787 53788 53789 53790 53781 53782 53783	37
3954	3954	53791 53795 53794 53793 53792 53797 53796	59
3955	3955	53803 53802 53801 53800 53807 53806 53805 53804 53799 53798 53818 53819 53816 53817 53820 53810 53811 53808 53809 53814 53815 53812 53813	86
3957	3957	53822 53823 53821 53828 53825 53824 53827 53826	50
3958	3958	53837 53836 53839 53838 53833 53832 53835 53834 53829 53831 53830 53848 53849 53850 53851 53844 53845 53846 53847 53840 53841 53842 53843	93
3959	3959	53852 53853	27
3960	3960	53854 53855 53871 53870 53869 53868 53867 53866 53865 53864 53863 53862 53861 53860 53859 53858 53857 53856 53872	93
3961	3961	53876 53874 53875 53873	10
3962	3962	53882 53880 53881 53878 53879 53877	18
3964	3964	53888 53886 53887 53884 53885 53883	28
3965	3965	53889 53890 53891 53892	20
3966	3966	53893	4
3967	3967	53894 53895 53896 53897 53898 53899 53900 53901	39
3968	3968	53902 53903 53904	14
3969	3969	53905 53907 53906 53909 53908 53911 53910 53913 53912 53915 53914 53917 53916 53919 53918 53922 53920 53921	69
3970	3970	53923 53926 53927 53924 53925 53930 53931 53928 53929 53934 53935 53932 53933	58
3971	3971	53939 53938 53937 53936 53943 53942 53941 53940 53947 53946 53945 53944 53951 53950 53949 53948 53956 53957 53958 53959 53952 53953 53954 53955 53964 53965 53966 53967 53960 53961 53962 53963 53973 53972 53975 53974 53969 53968 53971 53970 53981 53980 53983 53982 53977 53976 53979 53978 53990 53991 53988 53989 53986 53987 53984 53985 53994 53995 53992 53993	248
3972	3972	53998 53999 53996 53997 54007 54006 54005 54004 54003 54002 54001 54000 54015 54014 54013 54012 54011 54010 54009 54008 54017 54016	95
3973	3973	54018	3
3974	3974	54025 54024 54019 54023 54022 54021 54020	46
3975	3975	54042 54043 54040 54041 54046 54047 54044 54045 54034 54035 54032 54033 54038 54039 54036 54037 54027 54026 54031 54030 54029 54028 54072 54073 54074 54075 54076 54077 54078 54079 54064 54065 54066 54067 54068 54069 54070 54071 54057 54056 54059 54058 54061 54060 54063 54062 54049 54048 54051 54050 54053 54052 54055 54054 54083 54082 54081 54080	244
3976	3976	54088 54087 54086 54085 54084	18
3977	3977	54093 54092 54091 54090 54089	39
3978	3978	54096 54095 54094	20
3980	3980	54102 54103 54100 54101 54098 54099 54097	28
3981	3981	54110 54111 54108 54109 54106 54107 54104 54105 54117 54116 54119 54118 54113 54112 54115 54114	63
3984	3984	54146 54147 54144 54145 54148 54149 54140 54141 54142 54143 54136 54137 54138 54139 54132 54133 54134 54135 54128 54129 54130 54131 54125 54124 54127 54126 54121 54120 54123 54122	146
3985	3985	54162 54161 54160 54150 54151 54154 54155 54152 54153 54158 54159 54156 54157	52
3986	3986	54163 54167 54166 54165 54164 54171 54170 54169 54168 54175 54174 54173 54172 54176 54177 54178 54179 54180 54181 54182 54183 54184 54185 54186 54187 54188 54189	103
3987	3987	54193 54192 54195 54194 54190 54191	22
3988	3988	54197 54196 54199 54198 54201 54200 54203 54202 54205 54204	86
3989	3989	54207 54206 54214 54215 54212 54213 54210 54211 54208 54209 54220 54221 54218 54219 54216 54217	92
3990	3990	54222	5
3991	3991	54231 54230 54229 54228 54227 54226 54225 54224 54236 54235 54234 54233 54232 54223	55
3992	3992	54238 54237	8
3993	3993	54239 54240	6
3994	3994	54244 54245 54246 54247 54241 54242 54243 54248 54249 54250	27
3995	3995	54252 54251	23
3996	3996	54272 54261 54260 54263 54262 54257 54256 54259 54258 54269 54268 54271 54270 54265 54264 54267 54266 54253 54254 54255	113
3997	3997	54276 54273 54275 54274	34
3998	3998	54277	12
3999	3999	54279 54278	8
4000	4000	54280	4
4001	4001	54285 54284 54286 54281 54283 54282	23
4003	4003	54287 54292 54293 54294 54295 54288 54289 54290 54291	52
4004	4004	54311 54310 54309 54308 54307 54306 54305 54304 54319 54318 54317 54316 54315 54314 54313 54312 54300 54301 54302 54303 54296 54297 54298 54299	100
4006	4006	54326 54327 54324 54325 54322 54323 54320 54321 54332 54333 54330 54331 54328 54329	71
4007	4007	54334	8
4008	4008	54337 54336 54335	11
4009	4009	54339 54338 54341 54340	43
4010	4010	54343 54342	12
4011	4011	54345 54344 54346	21
4012	4012	54347 54349 54348	12
4013	4013	54371 54370 54369 54368 54375 54374 54373 54372 54379 54378 54377 54376 54383 54382 54381 54380 54386 54387 54384 54385 54390 54391 54388 54389 54394 54395 54392 54393 54351 54350 54352 54353 54354 54355 54356 54357 54358 54359 54360 54361 54362 54363 54364 54365 54366 54367	201
4014	4014	54440 54438 54439 54436 54437 54434 54435 54432 54433 54412 54413 54414 54415 54408 54409 54410 54411 54404 54405 54406 54407 54400 54401 54402 54403 54429 54428 54431 54430 54425 54424 54427 54426 54421 54420 54423 54422 54417 54416 54419 54418 54398 54399 54396 54397	171
4015	4015	54446 54447 54444 54445 54442 54443 54441	62
4016	4016	54449 54448	8
4017	4017	54464 54463 54462 54461 54460 54459 54458 54457 54456 54455 54454 54453 54452 54451 54450	80
4018	4018	54465 54466 54467 54468 54469	24
4019	4019	54472 54473 54474 54475 54476 54477 54478 54479 54470 54471 54480	56
4020	4020	54481	4
4021	4021	54482	37
4022	4022	54489 54488 54491 54490 54492 54483 54485 54484 54487 54486	51
4023	4023	54493 54494	12
4024	4024	54496 54495	8
4025	4025	54498 54499 54497	12
4026	4026	54500	16
4027	4027	54506 54507 54504 54505 54510 54511 54508 54509 54502 54503 54501 54515 54514 54513 54512 54516	48
4028	4028	54517	29
4030	4030	54519 54518	12
4031	4031	54521 54520	20
4032	4032	54523 54522 54527 54526 54525 54524 54535 54534 54533 54532 54531 54530 54529 54528 54543 54542 54541 54540 54539 54538 54537 54536	86
4033	4033	54548 54549 54546 54547 54544 54545	35
4034	4034	54550	16
4035	4035	54565 54564 54567 54566 54561 54560 54563 54562 54569 54568 54570 54551 54558 54559 54556 54557 54554 54555 54552 54553	79
4036	4036	54610 54608 54609 54595 54594 54593 54592 54599 54598 54597 54596 54603 54602 54601 54600 54607 54606 54605 54604 54580 54581 54582 54583 54576 54577 54578 54579 54588 54589 54590 54591 54584 54585 54586 54587 54573 54572 54575 54574 54571	187
4037	4037	54611 54614 54615 54612 54613 54616 54617	33
4038	4038	54625 54624 54618 54619 54622 54623 54620 54621	41
4039	4039	54626	4
4041	4041	54640 54641 54642 54643 54644 54627 54629 54628 54631 54630 54633 54632 54635 54634 54637 54636 54639 54638	93
4043	4043	54645	10
4044	4044	54646 54647 54648 54649 54650 54651 54652 54653 54654 54655	38
4045	4045	54660 54661 54658 54659 54656 54657	27
4048	4048	54672 54670 54671 54668 54669 54666 54667 54664 54665 54662 54663	49
4049	4049	54674 54673	5
4050	4050	54676 54675	15
4051	4051	54696 54697 54692 54693 54694 54695 54688 54689 54690 54691 54687 54686 54685 54684 54683 54682 54681 54680 54679 54678 54677	96
4052	4052	54698	7
4053	4053	54709 54708 54710 54705 54704 54707 54706 54700 54701 54702 54703 54699	66
4056	4056	54711	6
4058	4058	54722 54723 54720 54721 54724 54725 54717 54716 54719 54718 54713 54712 54715 54714	58
4059	4059	54726 54727	13
4060	4060	54728 54729	8
4061	4061	54752 54753 54754 54755 54756 54757 54747 54746 54745 54744 54751 54750 54749 54748 54739 54738 54737 54736 54743 54742 54741 54740 54730 54731 54734 54735 54732 54733	116
4062	4062	54758 54759	18
4063	4063	54760 54761 54762 54763 54764 54765 54766 54767	43
4064	4064	54768	5
4065	4065	54769	24
4066	4066	54777 54776 54779 54778 54781 54780 54783 54782 54771 54770 54773 54772 54775 54774 54785 54784 54786	94
4067	4067	54787 54789 54788 54791 54790 54793 54792	21
4068	4068	54795 54794 54797 54796 54799 54798 54800 54801 54802 54803 54804 54805 54806 54807 54808 54809 54810	82
4069	4069	54811 54812 54813 54814 54815 54819 54818 54817 54816 54823 54822 54821 54820 54824	63
4070	4070	54853 54852 54855 54854 54849 54848 54851 54850 54861 54860 54863 54862 54857 54856 54859 54858 54868 54869 54870 54871 54864 54865 54866 54867 54827 54826 54825 54831 54830 54829 54828 54834 54835 54832 54833 54838 54839 54836 54837 54842 54843 54840 54841 54846 54847 54844 54845	166
4071	4071	54872	49
4072	4072	54873	9
4073	4073	54874 54875	12
4074	4074	54876	16
4075	4075	54877 54878 54879 54887 54886 54885 54884 54883 54882 54881 54880 54895 54894 54893 54892 54891 54890 54889 54888 54898 54896 54897	89
4076	4076	54899	16
4077	4077	54920 54921 54922 54923 54924 54925 54926 54927 54912 54913 54914 54915 54916 54917 54918 54919 54929 54928 54902 54903 54900 54901 54910 54911 54908 54909 54906 54907 54904 54905	131
4078	4078	54931 54930 54932	12
4079	4079	54933	12
4080	4080	54934	4
4081	4081	54937 54936 54939 54938 54941 54940 54943 54942 54935 54946 54944 54945	44
4083	4083	54947 54948	6
4084	4084	54950 54949	6
4085	4085	54952 54953 54951	12
4086	4086	54954 54955 54958 54956 54957	25
4087	4087	54959	20
4088	4088	54961 54960	34
4089	4089	54971 54970 54969 54968 54973 54972 54963 54962 54967 54966 54965 54964	54
4090	4090	54976 54977 54978 54979 54975 54974	20
4091	4091	54980 54981 54982	14
4092	4092	54988 54984 54985 54986 54987 54983	34
4093	4093	54989 54990 54991 54993 54992 54994	28
4094	4094	54997 54996 54995	5
4095	4095	55000 54999 54998	6
4096	4096	55001 55002	18
4097	4097	55005 55004 55006 55003	16
4099	4099	55007	12
4100	4100	55012 55010 55011 55008 55009	36
4101	4101	55014 55013	6
4102	4102	55018 55016 55017 55015	32
4104	4104	55020 55019	13
4105	4105	55022 55023 55021 55039 55038 55037 55036 55035 55034 55033 55032 55031 55030 55029 55028 55027 55026 55025 55024 55043 55042 55041 55040 55045 55044	114
4106	4106	55058 55059 55056 55057 55062 55063 55060 55061 55066 55067 55064 55065 55068 55047 55046 55051 55050 55049 55048 55055 55054 55053 55052	111
4107	4107	55070 55071 55069 55073 55072 55075 55074 55077 55076 55079 55078 55080	51
4108	4108	55081	4
4109	4109	55088 55089 55090 55091 55092 55093 55094 55095 55096 55083 55082 55085 55084 55087 55086	47
4110	4110	55097	15
4111	4111	55098	4
4113	4113	55099 55100	5
4114	4114	55101	3
4115	4115	55102	3
4116	4116	55104 55103	5
4117	4117	55106 55105	6
4118	4118	55111 55110 55109 55108 55107 55113 55112	16
4120	4120	55115 55114	6
4122	4122	55116	4
4123	4123	55117	8
4125	4125	55118	4
4126	4126	55120 55121 55119	21
4127	4127	55122	4
4129	4129	55126 55124 55125 55123	15
4130	4130	55127 55130 55131 55128 55129	33
4131	4131	55134 55132 55133	15
4132	4132	55168 55135 55156 55157 55158 55159 55152 55153 55154 55155 55164 55165 55166 55167 55160 55161 55162 55163 55141 55140 55143 55142 55137 55136 55139 55138 55149 55148 55151 55150 55145 55144 55147 55146	124
4134	4134	55170 55171 55169	27
4135	4135	55178 55176 55177 55174 55175 55172 55173	20
4136	4136	55179 55180	8
4138	4138	55195 55194 55193 55192 55199 55198 55197 55196 55187 55186 55185 55184 55191 55190 55189 55188 55182 55183 55181 55200	104
4139	4139	55208 55209 55210 55211 55212 55213 55214 55201 55202 55203 55204 55205 55206 55207	75
4140	4140	55244 55242 55243 55240 55241 55238 55239 55236 55237 55234 55235 55232 55233 55225 55224 55227 55226 55229 55228 55231 55230 55217 55216 55219 55218 55221 55220 55223 55222 55215	103
4141	4141	55246 55247 55245	29
4143	4143	55260 55259 55258 55257 55256 55255 55254 55253 55252 55251 55250 55249 55248	61
4145	4145	55263 55262 55261 55276 55272 55273 55274 55275 55268 55269 55270 55271 55264 55265 55266 55267	65
4146	4146	55301 55300 55297 55296 55299 55298 55293 55292 55295 55294 55289 55288 55291 55290 55285 55284 55287 55286 55281 55280 55283 55282 55277 55278 55279	118
4147	4147	55312 55313 55314 55315 55309 55308 55311 55310 55305 55304 55307 55306 55303 55302	60
4148	4148	55324 55325 55326 55320 55321 55322 55323 55316 55317 55318 55319	51
4149	4149	55346 55347 55344 55345 55343 55342 55341 55340 55339 55338 55337 55336 55335 55334 55333 55332 55331 55330 55329 55328 55327	120
4150	4150	55350 55351 55348 55349	16
4151	4151	55356 55357 55354 55355 55352 55353	22
4152	4152	55358 55359 55376 55377 55378 55379 55380 55369 55368 55371 55370 55373 55372 55375 55374 55361 55360 55363 55362 55365 55364 55367 55366	112
4153	4153	55384 55385 55381 55382 55383	22
4154	4154	55410 55411 55408 55409 55414 55415 55412 55413 55403 55402 55401 55400 55407 55406 55405 55404 55395 55394 55393 55392 55399 55398 55397 55396 55386 55387 55388 55389 55390 55391	113
4155	4155	55418 55419 55416 55417 55422 55423 55420 55421 55428 55429 55430 55431 55424 55425 55426 55427 55432	68
4156	4156	55445 55444 55447 55446 55441 55440 55443 55442 55436 55437 55438 55439 55433 55434 55435	64
4157	4157	55462 55460 55461 55458 55459 55456 55457 55453 55452 55455 55454 55449 55448 55451 55450	58
4158	4158	55479 55478 55477 55476 55475 55474 55473 55472 55481 55480 55463 55470 55471 55468 55469 55466 55467 55464 55465	91
4159	4159	55487 55486 55485 55484 55483 55482 55488 55489 55490 55491	44
4160	4160	55492 55493	16
4161	4161	55494 55495 55496 55497 55498 55499 55500 55501 55502 55503	42
4162	4162	55505 55504 55507 55506 55509 55508 55511 55510 55513 55512	50
4163	4163	55514	1
4164	4164	55522 55523 55520 55521 55524 55515 55517 55516 55519 55518	56
4165	4165	55539 55538 55537 55536 55543 55542 55541 55540 55546 55545 55544 55526 55527 55525 55530 55531 55528 55529 55534 55535 55532 55533	88
4166	4166	55547 55551 55550 55549 55548 55554 55553 55552	41
4167	4167	55562 55561 55560 55559 55558 55557 55556 55555	47
4168	4168	55567 55566 55565 55564 55563 55580 55578 55579 55576 55577 55574 55575 55572 55573 55570 55571 55568 55569	91
4169	4169	55582 55581	22
4170	4170	55583	28
4171	4171	55593 55592 55595 55594 55589 55588 55591 55590 55585 55584 55587 55586	59
4172	4172	55597 55596 55598	23
4173	4173	55599	4
4174	4174	55612 55613 55614 55615 55608 55609 55610 55611 55604 55605 55606 55607 55600 55601 55602 55603 55619 55618 55617 55616 55620	78
4175	4175	55621	29
4176	4176	55624 55623 55622	15
4177	4177	55656 55649 55648 55651 55650 55653 55652 55655 55654 55627 55626 55625 55631 55630 55629 55628 55642 55643 55640 55641 55646 55647 55644 55645 55634 55635 55632 55633 55638 55639 55636 55637	149
4178	4178	55657 55659 55658 55661 55660 55662	33
4179	4179	55663 55672 55673 55674 55664 55665 55666 55667 55668 55669 55670 55671	43
4180	4180	55675	4
4181	4181	55676 55677 55678 55679 55682 55683 55680 55681	42
4182	4182	55686 55687 55684 55685 55694 55695 55692 55693 55690 55691 55688 55689 55703 55702 55701 55700 55699 55698 55697 55696 55711 55710 55709 55708 55707 55706 55705 55704	107
4183	4183	55716 55717 55718 55719 55712 55713 55714 55715 55724 55725 55726 55727 55720 55721 55722 55723 55733 55732 55735 55734 55729 55728 55731 55730 55741 55740 55743 55742 55737 55736 55739 55738 55746 55747 55744 55745 55750 55751 55748 55749 55754 55755 55752 55753 55758 55759 55756 55757 55760	196
4184	4184	55763 55762 55761 55767 55766 55765 55764	46
4186	4186	55768	7
4187	4187	55776 55777 55771 55770 55769 55775 55774 55773 55772	67
4188	4188	55778 55779	12
4189	4189	55780 55781	8
4190	4190	55782 55783 55784 55785 55786 55787 55788 55789 55790 55791 55793 55792 55795 55794 55797 55796 55799 55798 55801 55800 55803 55802 55805 55804 55807 55806 55824 55825 55826 55827 55828 55829 55817 55816 55819 55818 55821 55820 55823 55822 55809 55808 55811 55810 55813 55812 55815 55814	194
4191	4191	55830	16
4192	4192	55832 55833 55834 55835 55836 55837 55838 55839 55831 55858 55859 55856 55857 55851 55850 55849 55848 55855 55854 55853 55852 55843 55842 55841 55840 55847 55846 55845 55844	102
4193	4193	55860	7
4194	4194	55866 55867 55864 55865 55870 55871 55868 55869 55862 55863 55861 55877 55876 55878 55873 55872 55875 55874	81
4196	4196	55881 55880 55883 55882 55879	19
4199	4199	55884	1
4200	4200	55900 55901 55902 55903 55896 55897 55898 55899 55892 55893 55894 55895 55888 55889 55890 55891 55885 55887 55886 55914 55913 55912 55911 55910 55909 55908 55907 55906 55905 55904	115
4201	4201	55926 55927 55924 55925 55922 55923 55920 55921 55919 55918 55917 55916 55915	59
4202	4202	55930 55931 55928 55929	9
4203	4203	55934 55935 55932 55933 55953 55952 55955 55954 55957 55956 55959 55958 55961 55960 55963 55962 55965 55964 55967 55966 55936 55937 55938 55939 55940 55941 55942 55943 55944 55945 55946 55947 55948 55949 55950 55951 55970 55971 55968 55969	200
4204	4204	55974 55975 55972 55973 55976	31
4205	4205	55987 55986 55985 55984 55991 55990 55989 55988 55995 55994 55993 55992 55999 55998 55997 55996 55978 55979 55977 55982 55983 55980 55981 56004 56000 56001 56002 56003	140
4206	4206	56005 56006 56007 56008	26
4207	4207	56012 56013 56009 56010 56011	42
4208	4208	56020 56017 56016 56019 56018 56014 56015	48
4209	4209	56021 56022	6
4211	4211	56023 56029 56028 56025 56024 56027 56026	27
4212	4212	56030	12
4213	4213	56031	4
4214	4214	56055 56054 56053 56052 56051 56050 56049 56048 56056 56038 56039 56036 56037 56034 56035 56032 56033 56046 56047 56044 56045 56042 56043 56040 56041	85
4215	4215	56062 56061 56060 56059 56058 56057	28
4216	4216	56063 56075 56074 56073 56072 56079 56078 56077 56076 56067 56066 56065 56064 56071 56070 56069 56068 56090 56088 56089 56082 56083 56080 56081 56086 56087 56084 56085	92
4217	4217	56091 56092 56093	20
4218	4218	56094	15
4219	4219	56095 56097 56096 56098	23
4220	4220	56105 56104 56107 56106 56109 56108 56111 56110 56099 56101 56100 56103 56102 56120 56112 56113 56114 56115 56116 56117 56118 56119	100
4221	4221	56121 56122 56123 56124 56125 56126	40
4222	4222	56127 56138 56137 56136 56135 56134 56133 56132 56131 56130 56129 56128	60
4223	4223	56143 56142 56141 56140 56139 56158 56159 56156 56157 56154 56155 56152 56153 56150 56151 56148 56149 56146 56147 56144 56145 56164 56161 56160 56163 56162	101
4224	4224	56173 56172 56175 56174 56169 56168 56171 56170 56165 56167 56166 56180 56176 56177 56178 56179	64
4225	4225	56181	4
4226	4226	56188 56189 56190 56191 56184 56185 56186 56187 56182 56183 56194 56195 56192 56193 56198 56199 56196 56197 56200 56201	70
4227	4227	56202 56203 56206 56207 56204 56205 56211 56210 56209 56208 56215 56214 56213 56212 56219 56218 56217 56216 56223 56222 56221 56220 56224 56225 56226 56227 56228 56229 56230 56231 56232 56233 56234 56235 56236 56237 56238 56239 56241 56240 56243 56242 56245 56244 56246	231
4228	4228	56247 56249 56248 56251 56250 56252	18
4229	4229	56253 56255 56254 56262 56263 56260 56261 56258 56259 56256 56257 56270 56271 56268 56269 56266 56267 56264 56265 56272	86
4230	4230	56274 56273	15
4231	4231	56279 56278 56277 56276 56275 56283 56282 56281 56280	45
4232	4232	56287 56286 56285 56284 56292 56293 56294 56295 56288 56289 56290 56291 56296 56297	59
4233	4233	56300 56301 56302 56303 56298 56299 56304	45
4234	4234	56325 56324 56327 56326 56321 56320 56323 56322 56329 56328 56309 56308 56311 56310 56305 56307 56306 56317 56316 56319 56318 56313 56312 56315 56314	96
4237	4237	56330	4
4238	4238	56333 56332 56331	9
4239	4239	56335 56334	8
4240	4240	56336 56337 56338	12
4242	4242	56356 56355 56354 56353 56352 56340 56341 56342 56343 56339 56348 56349 56350 56351 56344 56345 56346 56347	86
4243	4243	56385 56384 56387 56386 56389 56388 56391 56390 56393 56392 56395 56394 56374 56375 56372 56373 56370 56371 56368 56369 56382 56383 56380 56381 56378 56379 56376 56377 56359 56358 56357 56367 56366 56365 56364 56363 56362 56361 56360	167
4244	4244	56400 56397 56396 56399 56398	21
4245	4245	56401	4
4246	4246	56419 56418 56417 56416 56423 56422 56421 56420 56427 56426 56425 56424 56428 56402 56403 56404 56405 56406 56407 56408 56409 56410 56411 56412 56413 56414 56415	120
4248	4248	56429	16
4249	4249	56431 56430	6
4250	4250	56432 56433	8
4251	4251	56434 56435 56436 56437	16
4253	4253	56438 56439	22
4255	4255	56440 56441	8
4257	4257	56442	7
4258	4258	56443	3
4260	4260	56446 56447 56444 56445 56448 56449 56450 56451	29
4262	4262	56490 56491 56488 56489 56486 56487 56484 56485 56482 56483 56480 56481 56477 56476 56479 56478 56473 56472 56475 56474 56469 56468 56471 56470 56465 56464 56467 56466 56460 56461 56462 56463 56456 56457 56458 56459 56452 56453 56454 56455	168
4263	4263	56512 56513 56511 56510 56509 56508 56507 56506 56505 56504 56503 56502 56501 56500 56499 56498 56497 56496 56494 56495 56492 56493	71
4264	4264	56529 56528 56531 56530 56533 56532 56535 56534 56520 56521 56522 56523 56524 56525 56526 56527 56514 56515 56516 56517 56518 56519	77
4265	4265	56537 56536	12
4266	4266	56546 56547 56544 56545 56550 56551 56548 56549 56539 56538 56541 56540 56543 56542	74
4267	4267	56554 56555 56552 56553 56556 56557	28
4268	4268	56558 56559	10
4269	4269	56571 56570 56569 56568 56572 56563 56562 56561 56560 56567 56566 56565 56564	68
4270	4270	56575 56574 56573 56579 56578 56577 56576	19
4271	4271	56583 56582 56581 56580 56591 56590 56589 56588 56587 56586 56585 56584 56596 56597 56594 56595 56592 56593	49
4272	4272	56598 56599 56602 56600 56601	27
4273	4273	56613 56612 56615 56614 56609 56608 56611 56610 56617 56616 56606 56607 56604 56605 56603	83
4275	4275	56621 56620 56623 56622 56619 56618 56624 56625 56626 56627	49
4276	4276	56628 56629 56630 56631 56636 56637 56638 56639 56632 56633 56634 56635	42
4278	4278	56643 56642 56641 56640 56647 56646 56645 56644 56651 56650 56649 56648	51
4279	4279	56654 56653 56652	28
4280	4280	56655 56656	8
4281	4281	56658 56659 56657 56662 56663 56660 56661 56666 56667 56664 56665 56668 56669	48
4282	4282	56673 56672 56675 56674 56677 56676 56679 56678 56681 56680 56683 56682 56685 56684 56687 56686 56688 56689 56690 56691 56692 56693 56694 56695 56696 56697 56698 56699 56700 56701 56670 56671	101
4283	4283	56702 56703 56718 56719 56716 56717 56714 56715 56712 56713 56710 56711 56708 56709 56706 56707 56704 56705 56723 56722 56721 56720	73
4284	4284	56726 56725 56724	12
4285	4285	56733 56732 56731 56730 56729 56728 56727	36
4286	4286	56736 56737 56735 56734	34
4288	4288	56738 56739	6
4289	4289	56748 56749 56750 56751 56744 56745 56746 56747 56740 56741 56742 56743 56753 56752	60
4291	4291	56776 56777 56770 56771 56768 56769 56774 56775 56772 56773 56765 56764 56767 56766 56761 56760 56763 56762 56757 56756 56759 56758 56755 56754	95
4292	4292	56778 56779 56782 56783 56780 56781 56787 56786 56785 56784 56790 56789 56788	52
4293	4293	56794 56793 56792 56791	24
4294	4294	56800 56801 56802 56803 56795 56799 56798 56797 56796	46
4295	4295	56804 56805	8
4296	4296	56806 56807	16
4297	4297	56808 56809 56810 56811	19
4298	4298	56812 56813 56814 56815	11
4299	4299	56816	4
4300	4300	56817	4
4301	4301	56825 56824 56827 56826 56829 56828 56831 56830 56819 56818 56821 56820 56823 56822 56833 56832 56835 56834 56836	70
4302	4302	56848 56837 56839 56838 56841 56840 56843 56842 56845 56844 56847 56846	50
4303	4303	56849 56850 56851 56852 56853 56854 56855 56856 56857 56858 56859 56860 56861 56862	46
4304	4304	56863 56864	32
4305	4305	56866 56865	27
4306	4306	56882 56883 56880 56881 56886 56887 56884 56885 56888 56889 56867 56871 56870 56869 56868 56875 56874 56873 56872 56879 56878 56877 56876	101
4307	4307	56901 56900 56903 56902 56897 56896 56899 56898 56908 56905 56904 56907 56906 56890 56891 56894 56895 56892 56893	80
4309	4309	56916 56917 56918 56919 56912 56913 56914 56915 56920 56921 56909 56911 56910	61
4310	4310	56924 56925 56926 56927 56922 56923 56950 56951 56948 56949 56946 56947 56944 56945 56952 56935 56934 56933 56932 56931 56930 56929 56928 56943 56942 56941 56940 56939 56938 56937 56936	122
4311	4311	56954 56955 56953	14
4312	4312	56958 56959 56956 56957 56968 56969 56970 56971 56972 56973 56960 56961 56962 56963 56964 56965 56966 56967	84
4313	4313	56977 56976 56979 56978 56981 56980 56974 56975	34
4314	4314	56985 56984 56987 56986 56989 56988 56983 56982	45
4316	4316	56991 56990 57011 57010 57009 57008 57014 57013 57012 57002 57003 57000 57001 57006 57007 57004 57005 56994 56995 56992 56993 56998 56999 56996 56997	105
4317	4317	57015	8
4318	4318	57017 57016	12
4319	4319	57045 57044 57046 57041 57040 57043 57042 57036 57037 57038 57039 57032 57033 57034 57035 57028 57029 57030 57031 57024 57025 57026 57027 57019 57018 57023 57022 57021 57020	181
4320	4320	57049 57048 57050 57047	12
4322	4322	57052 57051	7
4323	4323	57053 57054	8
4324	4324	57055	4
4325	4325	57062 57063 57060 57061 57058 57059 57056 57057	25
4326	4326	57064	2
4327	4327	57087 57086 57085 57084 57083 57082 57081 57080 57079 57078 57077 57076 57075 57074 57073 57072 57070 57071 57068 57069 57066 57067 57065 57091 57090 57089 57088 57095 57094 57093 57092 57099 57098 57097 57096 57103 57102 57101 57100 57104 57105	192
4328	4328	57106 57107 57110 57111 57108 57109 57114 57115 57112 57113 57118 57119 57116 57117 57121 57120 57123 57122 57125 57124 57127 57126 57129 57128 57131 57130 57133 57132 57135 57134	131
4329	4329	57136	8
4330	4330	57159 57158 57157 57156 57155 57154 57153 57152 57164 57163 57162 57161 57160 57137 57138 57139 57140 57141 57142 57143 57144 57145 57146 57147 57148 57149 57150 57151	106
4331	4331	57167 57166 57165 57174 57175 57172 57173 57170 57171 57168 57169 57176	53
4332	4332	57178 57179 57177	9
4334	4334	57182 57183 57180 57181 57189 57188 57191 57190 57185 57184 57187 57186 57197 57196 57198 57193 57192 57195 57194	129
4335	4335	57199 57204 57205 57206 57207 57200 57201 57202 57203	53
4336	4336	57208	29
4338	4338	57209 57210 57211	20
4339	4339	57212 57213	12
4340	4340	57214 57215 57216	6
4341	4341	57217	2
4342	4342	57218 57219	32
4343	4343	57224 57225 57222 57223 57220 57221	22
4344	4344	57226 57227 57230 57228 57229	13
4345	4345	57231	8
4346	4346	57242 57241 57240 57235 57234 57233 57232 57239 57238 57237 57236	83
4348	4348	57243	10
4349	4349	57246 57245 57244	20
4350	4350	57247 57248 57249 57250 57251	24
4351	4351	57256 57257 57258 57259 57260 57261 57252 57253 57254 57255	44
4352	4352	57262	16
4353	4353	57263 57264	9
4354	4354	57265 57266	7
4355	4355	57267 57268	5
4358	4358	57273 57272 57275 57274 57277 57276 57269 57271 57270	30
4359	4359	57282 57283 57280 57281 57279 57278	16
4360	4360	57284	9
4361	4361	57294 57295 57292 57293 57290 57291 57288 57289 57286 57287 57285	78
4363	4363	57301 57300 57299 57298 57297 57296	18
4364	4364	57304 57303 57302	12
4365	4365	57307 57306 57305	12
4366	4366	57311 57310 57309 57308 57312 57313 57314 57315	37
4367	4367	57324 57325 57326 57327 57320 57321 57322 57323 57316 57317 57318 57319 57328	61
4369	4369	57333 57332 57334 57329 57331 57330	24
4370	4370	57335	8
4371	4371	57336	8
4372	4372	57341 57340 57342 57337 57339 57338	34
4373	4373	57343 57354 57355 57352 57353 57350 57351 57348 57349 57346 57347 57344 57345	61
4374	4374	57358 57359 57356 57357 57368 57367 57366 57365 57364 57363 57362 57361 57360	69
4376	4376	57375 57374 57373 57372 57371 57370 57369 57388 57389 57390 57391 57384 57385 57386 57387 57380 57381 57382 57383 57376 57377 57378 57379	82
4377	4377	57393 57392	9
4378	4378	57395 57394	12
4379	4379	57396	4
4380	4380	57397 57398	11
4382	4382	57405 57404 57406 57401 57400 57403 57402 57399	44
4387	4387	57408 57409 57407	9
4388	4388	57410 57411 57412	12
4389	4389	57413	4
4390	4390	57418 57416 57417 57414 57415	16
4391	4391	57419	4
4392	4392	57422 57423 57420 57421 57434 57433 57432 57427 57426 57425 57424 57431 57430 57429 57428	66
4393	4393	57435 57439 57438 57437 57436 57448 57449 57450 57451 57452 57453 57454 57440 57441 57442 57443 57444 57445 57446 57447	75
4394	4394	57455 57457 57456 57459 57458 57461 57460 57462	38
4395	4395	57479 57478 57477 57476 57475 57474 57473 57472 57480 57465 57464 57467 57466 57469 57468 57471 57470 57463	78
4399	4399	57484 57483 57482 57481	21
4400	4400	57487 57486 57485 57492 57493 57490 57491 57488 57489	63
4401	4401	57494 57495 57502 57503 57500 57501 57498 57499 57496 57497 57508 57505 57504 57507 57506	70
4402	4402	57509 57511 57510 57517 57516 57519 57518 57513 57512 57515 57514 57520 57521 57522	39
4403	4403	57523	10
4404	4404	57629 57628 57631 57630 57625 57624 57627 57626 57621 57620 57623 57622 57617 57616 57619 57618 57612 57613 57614 57615 57608 57609 57610 57611 57604 57605 57606 57607 57600 57601 57602 57603 57640 57638 57639 57636 57637 57634 57635 57632 57633 57539 57538 57537 57536 57543 57542 57541 57540 57547 57546 57545 57544 57551 57550 57549 57548 57554 57555 57552 57553 57558 57559 57556 57557 57562 57563 57560 57561 57566 57567 57564 57565 57569 57568 57571 57570 57573 57572 57575 57574 57577 57576 57579 57578 57581 57580 57583 57582 57584 57585 57586 57587 57588 57589 57590 57591 57592 57593 57594 57595 57596 57597 57598 57599 57524 57525 57526 57527 57532 57533 57534 57535 57528 57529 57530 57531	476
4405	4405	57642 57641	15
4406	4406	57646 57647 57644 57645 57643	91
4407	4407	57656 57655 57654 57653 57652 57651 57650 57649 57648	56
4410	4410	57672 57673 57674 57675 57664 57665 57666 57667 57668 57669 57670 57671 57663 57662 57661 57660 57659 57658 57657	75
4411	4411	57681 57680 57683 57682 57685 57684 57676 57677 57678 57679	44
4412	4412	57689 57688 57691 57690 57693 57692 57695 57694 57687 57686 57706 57707 57704 57705 57710 57711 57708 57709 57698 57699 57696 57697 57702 57703 57700 57701	117
4413	4413	57715 57714 57713 57712 57716	25
4414	4414	57744 57733 57732 57735 57734 57729 57728 57731 57730 57741 57740 57743 57742 57737 57736 57739 57738 57723 57722 57721 57720 57727 57726 57725 57724 57719 57718 57717	94
4415	4415	57745 57746	8
4416	4416	57748 57749 57750 57751 57747 57756 57757 57758 57759 57752 57753 57754 57755 57762 57761 57760	75
4417	4417	57780 57781 57778 57779 57776 57777 57767 57766 57765 57764 57763 57775 57774 57773 57772 57771 57770 57769 57768	94
4418	4418	57793 57792 57795 57794 57797 57796 57799 57798 57801 57800 57782 57783 57790 57791 57788 57789 57786 57787 57784 57785	79
4419	4419	57808 57809 57810 57811 57812 57813 57814 57815 57816 57817 57818 57819 57803 57802 57805 57804 57807 57806	83
4420	4420	57820 57821 57822	11
4421	4421	57823 57840 57827 57826 57825 57824 57831 57830 57829 57828 57835 57834 57833 57832 57839 57838 57837 57836	83
4422	4422	57842 57843 57841 57846 57847 57844 57845 57850 57851 57848 57849 57854 57852 57853	69
4423	4423	57858 57856 57857 57855	15
4424	4424	57866 57867 57864 57865 57868 57869 57859 57862 57863 57860 57861	33
4425	4425	57870 57871	8
4426	4426	57875 57874 57873 57872 57878 57877 57876	42
4427	4427	57879	33
4428	4428	57880	12
4429	4429	57881	4
4430	4430	57896 57897 57898 57899 57900 57901 57902 57903 57888 57889 57890 57891 57892 57893 57894 57895 57905 57904 57906 57883 57882 57887 57886 57885 57884	90
4431	4431	57907 57909 57908 57911 57910	55
4433	4433	57913 57912 57915 57914 57916	34
4434	4434	57932 57930 57931 57928 57929 57926 57927 57924 57925 57922 57923 57920 57921 57917 57919 57918	84
4435	4435	57964 57965 57966 57967 57960 57961 57962 57963 57956 57957 57958 57959 57952 57953 57954 57955 57977 57976 57973 57972 57975 57974 57969 57968 57971 57970 57934 57935 57933 57951 57950 57949 57948 57947 57946 57945 57944 57943 57942 57941 57940 57939 57938 57937 57936	156
4436	4436	57980 57979 57978	10
4437	4437	57987 57986 57985 57984 57981 57983 57982	26
4438	4438	57991 57990 57989 57988 57995 57994 57993 57992 57999 57998 57997 57996 58002 58003 58000 58001 58006 58007 58004 58005 58008 58009	92
4439	4439	58016 58010 58011 58014 58015 58012 58013	23
4440	4440	58017 58019 58018 58020	13
4441	4441	58021	1
4442	4442	58023 58022 58025 58024 58027 58026 58029 58028 58030	38
4443	4443	58031	31
4444	4444	58054 58053 58052 58051 58050 58049 58048 58032 58033 58034 58035 58036 58037 58038 58039 58040 58041 58042 58043 58044 58045 58046 58047	143
4445	4445	58085 58084 58087 58086 58081 58080 58083 58082 58093 58092 58095 58094 58089 58088 58091 58090 58100 58101 58096 58097 58098 58099 58055 58063 58062 58061 58060 58059 58058 58057 58056 58070 58071 58068 58069 58066 58067 58064 58065 58078 58079 58076 58077 58074 58075 58072 58073	184
4447	4447	58102 58103 58108 58104 58105 58106 58107	28
4448	4448	58109 58110	5
4449	4449	58112 58111	8
4450	4450	58120 58121 58113 58114 58115 58116 58117 58118 58119	39
4451	4451	58122 58123 58124 58125	37
4452	4452	58129 58128 58126 58127	14
4453	4453	58180 58176 58177 58178 58179 58171 58170 58169 58168 58175 58174 58173 58172 58163 58162 58161 58160 58167 58166 58165 58164 58154 58155 58152 58153 58158 58159 58156 58157 58146 58147 58144 58145 58150 58151 58148 58149 58137 58136 58139 58138 58141 58140 58143 58142 58131 58130 58133 58132 58135 58134	213
4454	4454	58241 58240 58242 58239 58238 58237 58236 58235 58234 58233 58232 58231 58230 58229 58228 58227 58226 58225 58224 58222 58223 58220 58221 58218 58219 58216 58217 58214 58215 58212 58213 58210 58211 58208 58209 58205 58204 58207 58206 58201 58200 58203 58202 58197 58196 58199 58198 58193 58192 58195 58194 58188 58189 58190 58191 58184 58185 58186 58187 58181 58182 58183	202
4455	4455	58243 58245 58244 58246	12
4456	4456	58247 58249 58248 58250	8
4457	4457	58256 58257 58258 58259 58260 58261 58262 58263 58264 58251 58253 58252 58255 58254	74
4458	4458	58265 58266 58267 58268 58269 58270 58271	44
4459	4459	58273 58272	11
4460	4460	58290 58291 58288 58289 58294 58292 58293 58275 58274 58279 58278 58277 58276 58283 58282 58281 58280 58287 58286 58285 58284	98
4461	4461	58295 58298 58299 58296 58297 58302 58303 58300 58301	50
4462	4462	58324 58325 58326 58327 58320 58321 58322 58323 58332 58328 58329 58330 58331 58309 58308 58311 58310 58305 58304 58307 58306 58317 58316 58319 58318 58313 58312 58315 58314	108
4463	4463	58343 58342 58341 58340 58339 58338 58337 58336 58333 58334 58335	40
4464	4464	58358 58359 58356 58357 58354 58355 58352 58353 58366 58367 58364 58365 58362 58363 58360 58361 58351 58350 58349 58348 58347 58346 58345 58344	133
4465	4465	58374 58375 58372 58373 58370 58371 58368 58369	55
4467	4467	58376 58377	8
4469	4469	58378 58379	4
4475	4475	58380	2
4476	4476	58382 58383 58381 58390 58389 58388 58387 58386 58385 58384	28
4477	4477	58391 58392	17
4479	4479	58399 58398 58397 58396 58395 58394 58393 58404 58405 58406 58407 58400 58401 58402 58403 58412 58413 58414 58415 58408 58409 58410 58411 58416	115
4480	4480	58421 58420 58423 58422 58417 58419 58418 58429 58428 58431 58430 58425 58424 58427 58426 58434 58435 58432 58433 58438 58439 58436 58437 58442 58443 58440 58441 58446 58447 58444 58445 58451 58450 58449 58448	151
4481	4481	58454 58453 58452	10
4482	4482	58455 58456	7
4483	4483	58459 58458 58457	15
4484	4484	58461 58460	41
4485	4485	58463 58462 58464 58465 58466 58467	18
4486	4486	58468 58469	27
4487	4487	58470 58471 58472 58473 58474 58475 58476 58477 58478 58479 58481 58480 58483 58482 58485 58484 58487 58486 58488	85
4488	4488	58489 58490	12
4489	4489	58491 58493 58492 58494	16
4494	4494	58495	4
4500	4500	58496	2
4501	4501	58497	4
4502	4502	58507 58506 58505 58504 58503 58502 58501 58500 58499 58498	36
4505	4505	58508	4
4508	4508	58509	1
4510	4510	58510	4
4511	4511	58511	2
4512	4512	58512	1
4513	4513	58513	4
4514	4514	58514	2
4515	4515	58516 58517 58515	28
4516	4516	58518	3
4520	4520	58526 58527 58524 58525 58522 58523 58520 58521 58519 58541 58540 58543 58542 58537 58536 58539 58538 58533 58532 58535 58534 58529 58528 58531 58530 58556 58557 58558 58559 58552 58553 58554 58555 58548 58549 58550 58551 58544 58545 58546 58547 58571 58570 58569 58568 58575 58574 58573 58572 58563 58562 58561 58560 58567 58566 58565 58564 58586 58587 58584 58585 58590 58591 58588 58589 58578 58579 58576 58577 58582 58583 58580 58581 58601 58600 58603 58602 58605 58604 58607 58606 58593 58592 58595 58594 58597 58596 58599 58598 58608 58609	308
4524	4524	58610 58611 58612 58613 58614	23
4525	4525	58616 58617 58618 58615	16
4526	4526	58628 58629 58630 58631 58624 58625 58626 58627 58632 58633 58634 58619 58620 58621 58622 58623	86
4527	4527	58645 58644 58646 58641 58640 58643 58642 58636 58637 58638 58639 58635	50
4529	4529	58647 58648	11
4530	4530	58649	12
4534	4534	58652 58651 58650	9
4535	4535	58653 58655 58654 58656	16
4537	4537	58657	2
4538	4538	58673 58672 58662 58663 58660 58661 58658 58659 58670 58671 58668 58669 58666 58667 58664 58665	78
4540	4540	58674	4
4541	4541	58675	2
4542	4542	58676	7
4546	4546	58677	1
4551	4551	58678	1
4554	4554	58679	4
4558	4558	58684 58683 58682 58681 58680	23
4559	4559	58685	6
4560	4560	58687 58686 58688 58689 58690 58691 58692 58693	30
4561	4561	58705 58704 58707 58706 58709 58708 58710 58694 58695 58696 58697 58698 58699 58700 58701 58702 58703	94
4562	4562	58711 58712	53
4563	4563	58713	24
4564	4564	58714	4
4565	4565	58715 58717 58716 58719 58718 58720	21
4568	4568	58721	4
4573	4573	58722 58723 58726 58727 58724 58725 58728	48
4574	4574	58739 58738 58737 58736 58741 58740 58730 58731 58729 58734 58735 58732 58733	52
4575	4575	58743 58742 58746 58745 58744	41
4577	4577	58747	4
4578	4578	58780 58781 58782 58783 58776 58777 58778 58779 58772 58773 58774 58775 58768 58769 58770 58771 58765 58764 58767 58766 58761 58760 58763 58762 58757 58756 58759 58758 58753 58752 58755 58754 58814 58815 58812 58813 58810 58811 58808 58809 58806 58807 58804 58805 58802 58803 58800 58801 58799 58798 58797 58796 58795 58794 58793 58792 58791 58790 58789 58788 58787 58786 58785 58784 58840 58841 58842 58843 58844 58845 58846 58847 58832 58833 58834 58835 58836 58837 58838 58839 58825 58824 58827 58826 58829 58828 58831 58830 58817 58816 58819 58818 58821 58820 58823 58822 58849 58848 58751 58750 58749 58748	443
4579	4579	58851 58850	15
4580	4580	58853 58852	9
4581	4581	58859 58858 58857 58856 58855 58854	48
4583	4583	58866 58867 58864 58865 58870 58868 58869 58863 58862 58861 58860	75
4585	4585	58871	7
4587	4587	58872	3
4588	4588	58873	6
4589	4589	58874	13
4590	4590	58875	15
4591	4591	58876	8
4592	4592	58882 58883 58880 58881 58886 58887 58884 58885 58890 58891 58888 58889 58892 58878 58879 58877	78
4594	4594	58893	14
4595	4595	58894 58895 58899 58898 58897 58896 58903 58902 58901 58900 58905 58904	41
4596	4596	58912 58907 58906 58911 58910 58909 58908	67
4597	4597	58913 58914 58915 58916 58917 58918 58919 58920 58921 58922 58923	53
4599	4599	58924 58925	12
4601	4601	58926 58927	16
4602	4602	58929 58928 58931 58930 58933 58932 58935 58934 58937 58936 58939 58938 58941 58940 58943 58942 58950 58951 58948 58949 58946 58947 58944 58945 58958 58959 58956 58957 58954 58955 58952 58953 58960	142
4603	4603	58980 58981 58982 58983 58976 58977 58978 58979 58988 58989 58990 58991 58984 58985 58986 58987 58997 58996 58999 58998 58993 58992 58995 58994 58967 58966 58965 58964 58963 58962 58961 58975 58974 58973 58972 58971 58970 58969 58968	160
4604	4604	59019 59018 59017 59016 59023 59022 59021 59020 59011 59010 59009 59008 59015 59014 59013 59012 59034 59035 59032 59033 59036 59026 59027 59024 59025 59030 59031 59028 59029 59005 59004 59007 59006 59001 59000 59003 59002	172
4605	4605	59038 59037	8
4606	4606	59041 59040 59043 59042 59045 59044 59046 59039	56
4607	4607	59049 59048 59051 59050 59053 59052 59055 59054 59047 59056	56
4608	4608	59064 59065 59066 59067 59068 59069 59070 59071 59057 59058 59059 59060 59061 59062 59063 59082 59081 59080 59079 59078 59077 59076 59075 59074 59073 59072	83
4609	4609	59087 59086 59085 59084 59083 59088	32
4610	4610	59089	13
4612	4612	59094 59092 59093 59090 59091	27
4613	4613	59117 59116 59119 59118 59113 59112 59115 59114 59109 59108 59111 59110 59105 59104 59107 59106 59120 59121 59122 59123 59102 59103 59100 59101 59098 59099 59096 59097 59095	162
4614	4614	59132 59133 59134 59128 59129 59130 59131 59124 59125 59126 59127	46
4615	4615	59136 59137 59138 59135	19
4616	4616	59139	16
4617	4617	59153 59152 59140 59141 59142 59143 59144 59145 59146 59147 59148 59149 59150 59151	84
4618	4618	59155 59154 59157 59156 59159 59158 59161 59160 59163 59162 59165 59164 59167 59166	64
4619	4619	59170 59171 59168 59169 59172	52
4620	4620	59174 59175 59173 59178 59179 59176 59177 59182 59183 59180 59181	58
4621	4621	59187 59186 59185 59184 59190 59189 59188	20
4622	4622	59191 59192	10
4623	4623	59195 59194 59193 59199 59198 59197 59196 59200	35
4624	4624	59201 59202 59203	9
4625	4625	59204 59205 59206 59207 59212 59213 59214 59215 59208 59209 59210 59211	59
4626	4626	59234 59232 59233 59221 59220 59223 59222 59217 59216 59219 59218 59229 59228 59231 59230 59225 59224 59227 59226	85
4627	4627	59238 59239 59236 59237 59235 59244 59242 59243 59240 59241	32
4628	4628	59255 59254 59253 59252 59251 59250 59249 59248 59257 59256 59246 59247 59245	50
4630	4630	59280 59281 59282 59283 59273 59272 59275 59274 59277 59276 59279 59278 59265 59264 59267 59266 59269 59268 59271 59270 59263 59262 59261 59260 59259 59258	132
4632	4632	59322 59323 59320 59321 59326 59327 59324 59325 59314 59315 59312 59313 59318 59319 59316 59317 59307 59306 59305 59304 59311 59310 59309 59308 59299 59298 59297 59296 59303 59302 59301 59300 59288 59289 59290 59291 59292 59293 59294 59295 59284 59285 59286 59287 59369 59368 59367 59366 59365 59364 59363 59362 59361 59360 59356 59357 59358 59359 59352 59353 59354 59355 59348 59349 59350 59351 59344 59345 59346 59347 59341 59340 59343 59342 59337 59336 59339 59338 59333 59332 59335 59334 59329 59328 59331 59330	410
4633	4633	59423 59422 59421 59420 59419 59418 59417 59416 59415 59414 59413 59412 59411 59410 59409 59408 59406 59407 59404 59405 59402 59403 59400 59401 59398 59399 59396 59397 59394 59395 59392 59393 59424 59425 59426 59427 59390 59391 59388 59389 59386 59387 59384 59385 59382 59383 59380 59381 59378 59379 59376 59377 59375 59374 59373 59372 59371 59370	251
4634	4634	59436 59432 59433 59434 59435 59428 59429 59430 59431	33
4635	4635	59441 59440 59442 59437 59438 59439	46
4636	4636	59475 59474 59473 59472 59477 59476 59466 59467 59464 59465 59470 59471 59468 59469 59458 59459 59456 59457 59462 59463 59460 59461 59453 59452 59455 59454 59449 59448 59451 59450 59445 59444 59447 59446 59443	245
4637	4637	59483 59482 59481 59480 59487 59486 59485 59484 59479 59478 59488 59489 59490 59491	68
4638	4638	59504 59496 59497 59498 59499 59500 59501 59502 59503 59492 59493 59494 59495	61
4640	4640	59513 59512 59515 59514 59517 59516 59518 59505 59507 59506 59509 59508 59511 59510	64
4641	4641	59519 59536 59527 59526 59525 59524 59523 59522 59521 59520 59535 59534 59533 59532 59531 59530 59529 59528	77
4642	4642	59542 59543 59540 59541 59538 59539 59537 59544	77
4643	4643	59546 59547 59545	12
4646	4646	59550 59551 59548 59549 59552	15
4647	4647	59585 59584 59572 59573 59574 59575 59568 59569 59570 59571 59580 59581 59582 59583 59576 59577 59578 59579 59557 59556 59559 59558 59553 59555 59554 59565 59564 59567 59566 59561 59560 59563 59562	121
4648	4648	59600 59601 59587 59586 59591 59590 59589 59588 59595 59594 59593 59592 59599 59598 59597 59596	87
4649	4649	59602	18
4652	4652	59603 59606 59607 59604 59605 59610 59611 59608 59609 59612 59613	54
4653	4653	59614 59615 59617 59616 59619 59618 59621 59620 59623 59622 59625 59624 59627 59626	61
4654	4654	59632 59633 59634 59635 59629 59628 59631 59630	40
4655	4655	59636 59637 59638	41
4656	4656	59639 59640 59641 59642 59643 59644 59645	52
4659	4659	59652 59648 59649 59650 59651 59646 59647	30
4660	4660	59653 59654	10
4661	4661	59660 59661 59662 59663 59656 59657 59658 59659 59655 59664	43
4662	4662	59677 59676 59679 59678 59673 59672 59675 59674 59669 59668 59671 59670 59665 59667 59666 59694 59695 59692 59693 59690 59691 59688 59689 59686 59687 59684 59685 59682 59683 59680 59681 59696	136
4663	4663	59712 59713 59714 59711 59710 59709 59708 59707 59706 59705 59704 59703 59702 59701 59700 59699 59698 59697	73
4664	4664	59720 59721 59722 59723 59724 59725 59726 59727 59715 59716 59717 59718 59719 59737 59736 59739 59738 59741 59740 59743 59742 59729 59728 59731 59730 59733 59732 59735 59734 59744	138
4665	4665	59746 59747 59745 59750 59748 59749	35
4666	4666	59754 59755 59752 59753 59758 59759 59756 59757 59751 59761 59760	55
4670	4670	59771 59770 59769 59768 59775 59774 59773 59772 59763 59762 59767 59766 59765 59764 59781 59780 59783 59782 59777 59776 59779 59778	105
4671	4671	59789 59788 59791 59790 59785 59784 59787 59786 59796 59792 59793 59794 59795	57
4672	4672	59797 59798	25
4673	4673	59799 59804 59805 59806 59807 59800 59801 59802 59803 59815 59814 59813 59812 59811 59810 59809 59808 59823 59822 59821 59820 59819 59818 59817 59816 59826 59827 59824 59825	127
4674	4674	59830 59831 59828 59829 59838 59839 59836 59837 59834 59835 59832 59833	47
4675	4675	59841 59840 59843 59842 59844	45
4677	4677	59845 59847 59846 59849 59848 59851 59850 59853 59852 59855 59854	68
4678	4678	59856 59857 59858 59859 59860	42
4679	4679	59861 59862 59863 59864 59865 59866	29
4681	4681	59867 59868 59869 59870 59871 59875 59874 59873 59872 59876	50
4682	4682	59877	37
4683	4683	59879 59878 59883 59882 59881 59880 59887 59886 59885 59884 59890 59891 59888 59889 59894 59892 59893	79
4686	4686	59914 59915 59912 59913 59916 59906 59907 59904 59905 59910 59911 59908 59909 59895 59898 59899 59896 59897 59902 59903 59900 59901	121
4687	4687	59929 59928 59923 59922 59921 59920 59927 59926 59925 59924 59918 59919 59917	77
4688	4688	59936 59937 59938 59939 59940 59941 59931 59930 59935 59934 59933 59932	61
4689	4689	59944 59945 59946 59947 59948 59949 59950 59951 59942 59943	55
4690	4690	59961 59960 59963 59962 59953 59952 59955 59954 59957 59956 59959 59958	76
4691	4691	59968 59965 59964 59967 59966	26
4692	4692	59969	12
4694	4694	59970	16
4695	4695	59972 59971	13
4698	4698	60000 60001 60002 59999 59998 59997 59996 59995 59994 59993 59992 59991 59990 59989 59988 59987 59986 59985 59984 59982 59983 59980 59981 59978 59979 59976 59977 59974 59975 59973	139
4700	4700	60012 60013 60014 60008 60009 60010 60011 60004 60005 60006 60007 60003	80
4703	4703	60025 60024 60026 60021 60020 60023 60022 60017 60016 60019 60018 60015	48
4704	4704	60027	8
4705	4705	60029 60028 60031 60030 60050 60051 60048 60049 60035 60034 60033 60032 60039 60038 60037 60036 60043 60042 60041 60040 60047 60046 60045 60044	106
4706	4706	60054 60052 60053	38
4707	4707	60065 60064 60067 60066 60069 60068 60071 60070 60072 60055 60058 60059 60056 60057 60062 60063 60060 60061	108
4708	4708	60100 60099 60098 60097 60096 60080 60081 60082 60083 60084 60085 60086 60087 60088 60089 60090 60091 60092 60093 60094 60095 60073 60075 60074 60077 60076 60079 60078	91
4709	4709	60103 60102 60101 60109 60108 60107 60106 60105 60104	55
4710	4710	60110	15
4711	4711	60118 60119 60116 60117 60114 60115 60112 60113 60120 60111	51
4712	4712	60121	11
4713	4713	60129 60128 60130 60126 60127 60124 60125 60122 60123	47
4714	4714	60131	3
4715	4715	60133 60132	8
4717	4717	60148 60149 60144 60145 60146 60147 60135 60134 60141 60140 60143 60142 60137 60136 60139 60138	104
4718	4718	60150 60151 60156 60157 60152 60153 60154 60155	43
4720	4720	60158	23
4724	4724	60168 60160 60161 60162 60163 60164 60165 60166 60167 60159	39
4725	4725	60169 60170 60171 60172 60173	39
4726	4726	60174	4
4727	4727	60175 60176	24
4728	4728	60177	7
4729	4729	60178	6
4731	4731	60179 60180	22
4732	4732	60236 60237 60238 60239 60232 60233 60234 60235 60228 60229 60230 60231 60224 60225 60226 60227 60249 60248 60251 60250 60245 60244 60247 60246 60241 60240 60243 60242 60202 60203 60200 60201 60206 60207 60204 60205 60194 60195 60192 60193 60198 60199 60196 60197 60219 60218 60217 60216 60223 60222 60221 60220 60211 60210 60209 60208 60215 60214 60213 60212 60185 60184 60187 60186 60189 60188 60191 60190 60181 60183 60182	289
4733	4733	60253 60252 60255 60254	21
4734	4734	60270 60271 60268 60269 60266 60267 60264 60265 60262 60263 60260 60261 60258 60259 60256 60257 60272	94
4735	4735	60279 60278 60277 60276 60275 60274 60273	40
4736	4736	60287 60286 60285 60284 60283 60282 60281 60280 60289 60288 60290	55
4737	4737	60291 60293 60292 60295 60294 60297 60296 60298	44
4738	4738	60299 60301 60300 60303 60302 60304 60305 60306 60307 60308 60309 60310 60311 60312 60313 60314	72
4739	4739	60315 60316 60317	17
4740	4740	60323 60322 60321 60320 60327 60326 60325 60324 60331 60330 60329 60328 60334 60333 60332 60318 60319	87
4741	4741	60335 60338 60339 60336 60337 60342 60340 60341	49
4742	4742	60353 60352 60354 60343 60346 60347 60344 60345 60350 60351 60348 60349	57
4743	4743	60357 60356 60359 60358 60355 60365 60364 60366 60361 60360 60363 60362	94
4744	4744	60391 60390 60389 60388 60387 60386 60385 60384 60393 60392 60367 60372 60373 60374 60375 60368 60369 60370 60371 60380 60381 60382 60383 60376 60377 60378 60379	127
4745	4745	60398 60397 60396 60395 60394	23
4746	4746	60399	12
4751	4751	60406 60407 60404 60405 60402 60403 60400 60401 60410 60411 60408 60409	60
4752	4752	60420 60421 60418 60419 60416 60417 60414 60415 60412 60413	91
4753	4753	60422 60423 60428 60426 60427 60424 60425	50
4754	4754	60439 60438 60437 60436 60435 60434 60433 60432 60446 60445 60444 60443 60442 60441 60440 60430 60431 60429	95
4756	4756	60447 60452 60453 60454 60455 60448 60449 60450 60451 60456 60457	32
4757	4757	60469 60468 60471 60470 60465 60464 60467 60466 60477 60476 60473 60472 60475 60474 60460 60461 60462 60463 60458 60459	94
4758	4758	60479 60478 60482 60483 60480 60481	55
4759	4759	60486 60487 60484 60485 60490 60491 60488 60489 60494 60495 60492 60493	78
4761	4761	60499 60498 60497 60496 60503 60502 60501 60500 60507 60506 60505 60504 60511 60510 60509 60508 60512 60513 60514 60515 60516 60517 60518 60519 60520	120
4762	4762	60521 60522	18
4763	4763	60529 60528 60531 60530 60533 60532 60535 60534 60537 60536 60539 60538 60541 60540 60543 60542 60523 60524 60525 60526 60527 60547 60546 60545 60544	116
4764	4764	60564 60565 60562 60563 60560 60561 60559 60558 60557 60556 60555 60554 60553 60552 60551 60550 60549 60548	81
4765	4765	60574 60575 60572 60573 60570 60571 60568 60569 60566 60567 60577 60576 60579 60578	63
4766	4766	60580	2
4767	4767	60581 60583 60582	43
4768	4768	60596 60592 60593 60594 60595 60589 60588 60591 60590 60585 60584 60587 60586	51
4769	4769	60604 60605 60606 60607 60600 60601 60602 60603 60597 60598 60599 60617 60616 60611 60610 60609 60608 60615 60614 60613 60612	121
4770	4770	60626 60624 60625 60619 60618 60623 60622 60621 60620	32
4771	4771	60627 60630 60631 60628 60629	46
4772	4772	60634 60635 60632 60633 60638 60639 60636 60637 60641 60640	56
4773	4773	60664 60665 60666 60667 60668 60656 60657 60658 60659 60660 60661 60662 60663 60649 60648 60651 60650 60653 60652 60655 60654 60643 60642 60645 60644 60647 60646	115
4774	4774	60672 60673 60669 60670 60671	15
4775	4775	60676 60677 60674 60675	17
4777	4777	60678 60679 60684 60685 60686 60687 60680 60681 60682 60683 60693 60692 60694 60689 60688 60691 60690	73
4778	4778	60695 60701 60700 60703 60702 60697 60696 60699 60698 60710 60711 60708 60709 60706 60707 60704 60705 60716 60714 60715 60712 60713	136
4779	4779	60718 60719 60717 60726 60725 60724 60723 60722 60721 60720	44
4784	4784	60727 60730 60729 60728	34
4785	4785	60731	12
4786	4786	60735 60734 60733 60732 60736	35
4787	4787	60737 60738 60739	11
4788	4788	60740 60741 60742 60743 60744 60745 60746 60747 60748 60749 60750 60751 60753 60752 60755 60754 60757 60756	87
4791	4791	60759 60758	3
4792	4792	60761 60760 60763 60762 60765 60764 60767 60766 60770 60771 60768 60769 60774 60775 60772 60773	69
4793	4793	60778 60779 60776 60777 60782 60783 60780 60781 60787 60786 60785 60784 60791 60790 60789 60788 60795 60794 60793 60792 60799 60798 60797 60796 60805 60804 60806 60801 60800 60803 60802	173
4794	4794	60812 60809 60808 60811 60810 60807	43
4795	4795	60813 60815 60814 60820 60821 60822 60823 60816 60817 60818 60819	86
4796	4796	60828 60829 60830 60831 60824 60825 60826 60827 60834 60833 60832	50
4798	4798	60841 60840 60839 60838 60837 60836 60835	64
4799	4799	60847 60846 60845 60844 60843 60842 60856 60857 60854 60855 60852 60853 60850 60851 60848 60849	90
4800	4800	60858 60859	18
4801	4801	60862 60863 60860 60861 60873 60872 60874 60865 60864 60867 60866 60869 60868 60871 60870	68
4802	4802	60875 60877 60876 60878	12
4803	4803	60879 60888 60889 60890 60891 60892 60893 60894 60895 60880 60881 60882 60883 60884 60885 60886 60887 60904 60899 60898 60897 60896 60903 60902 60901 60900	114
4804	4804	60906 60905	10
4805	4805	60907 60911 60910 60909 60908 60922 60923 60920 60921 60914 60915 60912 60913 60918 60919 60916 60917	65
4806	4806	60928 60929 60926 60927 60924 60925	25
4807	4807	60945 60944 60930 60931 60934 60935 60932 60933 60938 60939 60936 60937 60942 60943 60940 60941	73
4808	4808	60960 60961 60962 60963 60964 60965 60966 60967 60947 60946 60951 60950 60949 60948 60955 60954 60953 60952 60959 60958 60957 60956	100
4809	4809	60976 60968 60969 60970 60971 60972 60973 60974 60975	38
4810	4810	60977 60979 60978 60981 60980 60983 60982	42
4811	4811	60985 60984 60987 60986 60988	36
4812	4812	60989 60991 60990	21
4813	4813	60996 60997 60994 60995 60992 60993	114
4814	4814	60998 60999	6
4815	4815	61000	3
4816	4816	61008 61006 61007 61004 61005 61002 61003 61001	31
4817	4817	61015 61014 61013 61012 61011 61010 61009 61020 61019 61018 61017 61016	61
4818	4818	61021	4
4821	4821	61024 61025 61026 61027 61023 61022	36
4822	4822	61028	1
4823	4823	61029 61030 61031 61032	28
4824	4824	61033	3
4825	4825	61034 61035	8
4826	4826	61040 61036 61037 61038 61039	17
4828	4828	61045 61044 61041 61043 61042	23
4829	4829	61047 61046 61053 61052 61055 61054 61049 61048 61051 61050	61
4830	4830	61064 61059 61058 61057 61056 61063 61062 61061 61060	61
4831	4831	61074 61075 61072 61073 61076 61067 61066 61065 61071 61070 61069 61068	63
4832	4832	61082 61083 61080 61081 61078 61079 61077	45
4834	4834	61089 61088 61091 61090 61093 61092 61086 61087 61084 61085	47
4835	4835	61104 61105 61106 61107 61108 61109 61097 61096 61099 61098 61101 61100 61103 61102 61095 61094	74
4836	4836	61110	6
4837	4837	61112 61113 61114 61115 61116 61117 61118 61119 61111 61123 61122 61121 61120	65
4838	4838	61124	3
4839	4839	61130 61129 61128 61127 61126 61125	20
4841	4841	61136 61137 61135 61134 61133 61132 61131	42
4842	4842	61150 61148 61149 61146 61147 61144 61145 61142 61143 61140 61141 61138 61139	75
4843	4843	61168 61169 61170 61165 61164 61167 61166 61161 61160 61163 61162 61157 61156 61159 61158 61153 61152 61155 61154 61151	93
4844	4844	61176 61177 61172 61173 61174 61175 61171	21
4845	4845	61184 61185 61186 61187 61188 61189 61190 61191 61192 61193 61194 61195 61196 61197 61198 61199 61180 61181 61182 61183 61178 61179	103
4846	4846	61201 61200 61203 61202 61204	28
4847	4847	61205	8
4848	4848	61207 61206 61209 61208 61211 61210 61213 61212 61214	47
4849	4849	61218 61219 61216 61217 61220 61221 61215	46
4850	4850	61222 61223	8
4852	4852	61226 61227 61224 61225 61230 61228 61229	26
4853	4853	61231	15
4855	4855	61232	3
4856	4856	61235 61234 61233 61236	31
4857	4857	61239 61238 61237	19
4858	4858	61242 61241 61240	20
4859	4859	61243	12
4860	4860	61244	5
4861	4861	61247 61246 61245 61248 61249 61250	22
4862	4862	61252 61253 61254 61255 61251 61260 61261 61262 61263 61256 61257 61258 61259 61265 61264 61266	64
4863	4863	61286 61287 61284 61285 61282 61283 61280 61281 61269 61268 61271 61270 61267 61277 61276 61279 61278 61273 61272 61275 61274	102
4865	4865	61290 61291 61288 61289	32
4866	4866	61294 61295 61292 61293 61303 61302 61301 61300 61299 61298 61297 61296 61311 61310 61309 61308 61307 61306 61305 61304 61321 61320 61323 61322 61324 61313 61312 61315 61314 61317 61316 61319 61318	136
4867	4867	61325 61326	35
4868	4868	61327 61328 61329 61330 61331 61332 61333 61334	48
4869	4869	61355 61354 61353 61352 61359 61358 61357 61356 61347 61346 61345 61344 61351 61350 61349 61348 61360 61361 61336 61337 61338 61339 61340 61341 61342 61343 61335	152
4871	4871	61362 61363 61364	19
4880	4880	61365	4
4887	4887	61366 61367	2
4888	4888	61370 61371 61368 61369 61374 61375 61372 61373	67
4889	4889	61377 61376 61378	9
4890	4890	61388 61385 61384 61387 61386 61381 61380 61383 61382 61379	61
4891	4891	61389 61391 61390 61404 61405 61400 61401 61402 61403 61396 61397 61398 61399 61392 61393 61394 61395	64
4892	4892	61423 61422 61421 61420 61419 61418 61417 61416 61415 61414 61413 61412 61411 61410 61409 61408 61434 61435 61432 61433 61430 61431 61428 61429 61426 61427 61424 61425 61406 61407	150
4895	4895	61436	1
4898	4898	61438 61439 61437 61451 61450 61449 61448 61447 61446 61445 61444 61443 61442 61441 61440	88
4899	4899	61455 61454 61453 61452 61460 61458 61459 61456 61457	74
4900	4900	61470 61468 61469 61466 61467 61464 61465 61462 61463 61461	60
4901	4901	61484 61481 61480 61483 61482 61477 61476 61479 61478 61473 61472 61475 61474 61471	150
4902	4902	61504 61485 61487 61486 61500 61501 61502 61503 61496 61497 61498 61499 61492 61493 61494 61495 61488 61489 61490 61491	100
4903	4903	61515 61514 61513 61512 61519 61518 61517 61516 61507 61506 61505 61511 61510 61509 61508 61528 61522 61523 61520 61521 61526 61527 61524 61525	121
4908	4908	61570 61568 61569 61545 61544 61547 61546 61549 61548 61551 61550 61537 61536 61539 61538 61541 61540 61543 61542 61560 61561 61562 61563 61564 61565 61566 61567 61552 61553 61554 61555 61556 61557 61558 61559 61530 61531 61529 61534 61535 61532 61533	259
4909	4909	61574 61575 61572 61573 61571 61582 61583 61580 61581 61578 61579 61576 61577 61591 61590 61589 61588 61587 61586 61585 61584 61593 61592	98
4910	4910	61596 61595 61594	12
4911	4911	61604 61600 61601 61602 61603 61599 61598 61597	40
4914	4914	61605	4
4915	4915	61606 61607 61612 61613 61608 61609 61610 61611	33
4916	4916	61614 61615 61617 61616 61619 61618	27
4917	4917	61634 61635 61632 61633 61638 61639 61636 61637 61621 61620 61623 61622 61629 61628 61631 61630 61625 61624 61627 61626	130
4918	4918	61640	8
4919	4919	61642 61643 61641 61646 61647 61644 61645 61651 61650 61649 61648 61655 61654 61653 61652 61656	81
4920	4920	61664 61665 61666 61667 61668 61669 61670 61671 61672 61673 61674 61675 61676 61677 61678 61679 61681 61680 61683 61682 61685 61684 61687 61686 61689 61688 61691 61690 61693 61692 61695 61694 61659 61658 61657 61663 61662 61661 61660	178
4921	4921	61696	3
4922	4922	61701 61700 61703 61702 61697 61699 61698	60
4923	4923	61724 61725 61720 61721 61722 61723 61716 61717 61718 61719 61712 61713 61714 61715 61709 61708 61711 61710 61705 61704 61707 61706	146
4924	4924	61743 61742 61741 61740 61739 61738 61737 61736 61735 61734 61733 61732 61731 61730 61729 61728 61726 61727	100
4925	4925	61744 61745	36
4926	4926	61750 61748 61749 61746 61747	26
4929	4929	61769 61768 61771 61770 61761 61760 61763 61762 61765 61764 61767 61766 61758 61759 61756 61757 61754 61755 61752 61753 61751	97
4930	4930	61773 61772 61774	20
4931	4931	61784 61785 61786 61787 61788 61789 61790 61776 61777 61778 61779 61780 61781 61782 61783 61775	86
4932	4932	61795 61794 61793 61792 61796 61791	49
4933	4933	61800 61799 61798 61797	11
4935	4935	61803 61802 61801 61805 61804	17
4936	4936	61808 61809 61807 61806	17
4937	4937	61845 61844 61847 61846 61841 61840 61843 61842 61828 61829 61830 61831 61824 61825 61826 61827 61836 61837 61838 61839 61832 61833 61834 61835 61818 61819 61816 61817 61822 61823 61820 61821 61810 61811 61814 61815 61812 61813	160
4938	4938	61862 61860 61861 61858 61859 61856 61857 61853 61852 61855 61854 61849 61848 61851 61850	82
4939	4939	61879 61878 61877 61876 61875 61874 61873 61872 61884 61883 61882 61881 61880 61863 61870 61871 61868 61869 61866 61867 61864 61865	128
4940	4940	61888 61889 61890 61891 61892 61893 61894 61895 61896 61897 61898 61899 61900 61887 61886 61885	82
4941	4941	61922 61923 61920 61921 61926 61927 61924 61925 61930 61928 61929 61905 61904 61907 61906 61909 61908 61911 61910 61913 61912 61915 61914 61917 61916 61919 61918 61901 61902 61903	93
4942	4942	61955 61954 61953 61952 61939 61938 61937 61936 61943 61942 61941 61940 61947 61946 61945 61944 61951 61950 61949 61948 61931 61934 61935 61932 61933	115
4943	4943	61963 61962 61961 61960 61967 61966 61965 61964 61959 61958 61957 61956 61978 61979 61976 61977 61982 61983 61980 61981 61970 61971 61968 61969 61974 61975 61972 61973 61985 61984 61987 61986 61989 61988	138
4944	4944	61993 61992 61995 61994 61996 61991 61990	34
4945	4945	61997 61999 61998 62008 62009 62010 62000 62001 62002 62003 62004 62005 62006 62007	87
4948	4948	62022 62021 62020 62019 62018 62017 62016 62011 62012 62013 62014 62015	89
4949	4949	62025 62024 62023	21
4950	4950	62031 62030 62029 62028 62027 62026 62032	49
4951	4951	62034 62035 62033	22
4952	4952	62036	1
4953	4953	62037	24
4955	4955	62038 62039	10
4956	4956	62042 62040 62041	16
4957	4957	62082 62080 62081 62046 62047 62044 62045 62043 62061 62060 62063 62062 62057 62056 62059 62058 62053 62052 62055 62054 62049 62048 62051 62050 62076 62077 62078 62079 62072 62073 62074 62075 62068 62069 62070 62071 62064 62065 62066 62067	205
4958	4958	62083	10
4959	4959	62086 62087 62084 62085 62090 62091 62088 62089 62094 62095 62092 62093 62099 62098 62097 62096 62103 62102 62101 62100 62107 62106 62105 62104 62111 62110 62109 62108 62112 62113	136
4960	4960	62114 62115 62116 62117 62118 62119 62120	32
4963	4963	62121 62122 62123 62124 62125 62126 62127 62129 62128	69
4964	4964	62130	4
4965	4965	62131	6
4967	4967	62133 62132	8
4968	4968	62135 62134 62136	28
4971	4971	62144 62137 62139 62138 62141 62140 62143 62142	81
4972	4972	62150 62151 62148 62149 62146 62147 62145 62158 62159 62156 62157 62154 62155 62152 62153 62167 62166 62165 62164 62163 62162 62161 62160	156
4973	4973	62175 62174 62173 62172 62171 62170 62169 62168	74
4974	4974	62180 62181 62182 62183 62176 62177 62178 62179 62188 62189 62190 62184 62185 62186 62187	88
4975	4975	62191 62197 62196 62199 62198 62193 62192 62195 62194 62201 62200	75
4978	4978	62205 62204 62206 62203 62202	17
4979	4979	62207	2
4980	4980	62209 62208 62211 62210 62213 62212 62214	54
4981	4981	62215	1
4982	4982	62224 62225 62226 62227 62228 62217 62216 62219 62218 62221 62220 62223 62222	65
4983	4983	62232 62233 62234 62235 62236 62237 62238 62239 62229 62230 62231 62258 62259 62256 62257 62262 62260 62261 62251 62250 62249 62248 62255 62254 62253 62252 62243 62242 62241 62240 62247 62246 62245 62244	169
4994	4994	62263	2
4995	4995	62264	17
4996	4996	62265	24
4997	4997	62266	25
4998	4998	62267	8
5000	5000	62268 62269	8
5011	5011	62270 62271	3
5012	5012	62273 62272 62274	10
5013	5013	62275	11
5014	5014	62276	14
5016	5016	62277	3
5017	5017	62278	11
5018	5018	62279	16
5019	5019	62281 62280	19
5020	5020	62282	9
5021	5021	62284 62283	9
5022	5022	62285 62286	39
5023	5023	62287	4
5024	5024	62288	20
5025	5025	62289	4
5026	5026	62290	20
5027	5027	62291	12
5028	5028	62292 62293	33
5029	5029	62300 62301 62302 62303 62296 62297 62298 62299 62294 62295 62311 62310 62309 62308 62307 62306 62305 62304	77
5031	5031	62322 62320 62321 62319 62318 62317 62316 62315 62314 62313 62312	39
5032	5032	62328 62326 62327 62324 62325 62323	37
5033	5033	62329	11
5034	5034	62330 62331	13
5036	5036	62336 62337 62338 62339 62334 62335 62332 62333	40
5037	5037	62340 62341	22
5038	5038	62342 62343	13
5039	5039	62344 62345	34
5040	5040	62346 62347	6
5041	5041	62348 62349	9
5042	5042	62350 62351	10
5044	5044	62353 62352 62355 62354 62357 62356 62359 62358 62361 62360 62363 62362 62365 62364 62367 62366 62368	78
5045	5045	62370 62371 62369 62372	24
5046	5046	62374 62375 62373 62378 62379 62376 62377 62380 62381	36
5047	5047	62385 62384 62382 62383	31
5048	5048	62386	7
5049	5049	62404 62405 62406 62407 62400 62401 62402 62403 62408 62409 62387 62391 62390 62389 62388 62395 62394 62393 62392 62399 62398 62397 62396	119
5050	5050	62417 62416 62419 62418 62412 62413 62414 62415 62410 62411	46
5051	5051	62421 62420	12
5052	5052	62423 62422 62429 62428 62431 62430 62425 62424 62427 62426 62438 62439 62436 62437 62434 62435 62432 62433 62446 62447 62444 62445 62442 62443 62440 62441	114
5053	5053	62448	3
5054	5054	62455 62454 62453 62452 62451 62450 62449 62458 62457 62456	42
5055	5055	62460 62459	5
5056	5056	62461	4
5057	5057	62462	12
5058	5058	62464 62463	8
5059	5059	62466 62465	8
5060	5060	62468 62467	14
5061	5061	62470 62469	10
5062	5062	62471	40
5063	5063	62472	6
5065	5065	62474 62473	13
5066	5066	62476 62475	9
5067	5067	62478 62477	12
5068	5068	62479 62480	12
5069	5069	62481	4
5070	5070	62482	3
5071	5071	62484 62483	8
5072	5072	62486 62485	7
5073	5073	62487 62488	15
5074	5074	62489	4
5075	5075	62490 62491	12
5076	5076	62492 62493	12
5077	5077	62494 62495	15
5078	5078	62496	10
5079	5079	62497 62498	16
5080	5080	62500 62499	14
5081	5081	62501 62502	12
5082	5082	62503 62504	5
5083	5083	62505 62506	15
5084	5084	62508 62507	8
5085	5085	62509 62510	11
5086	5086	62606 62607 62604 62605 62602 62603 62600 62601 62598 62599 62596 62597 62594 62595 62592 62593 62617 62616 62615 62614 62613 62612 62611 62610 62609 62608 62511 62516 62517 62518 62519 62512 62513 62514 62515 62524 62525 62526 62527 62520 62521 62522 62523 62561 62560 62563 62562 62565 62564 62567 62566 62569 62568 62571 62570 62573 62572 62575 62574 62576 62577 62578 62579 62580 62581 62582 62583 62584 62585 62586 62587 62588 62589 62590 62591 62531 62530 62529 62528 62535 62534 62533 62532 62539 62538 62537 62536 62543 62542 62541 62540 62546 62547 62544 62545 62550 62551 62548 62549 62554 62555 62552 62553 62558 62559 62556 62557	445
5087	5087	62628 62624 62625 62626 62627 62623 62622 62621 62620 62619 62618	43
5088	5088	62629	18
5089	5089	62636 62637 62638 62639 62632 62633 62634 62635 62630 62631 62645 62644 62641 62640 62643 62642	56
5090	5090	62652 62649 62648 62651 62650 62647 62646	36
5091	5091	62653 62655 62654 62658 62659 62656 62657 62662 62663 62660 62661	73
5093	5093	62666 62667 62664 62665 62670 62671 62668 62669 62675 62674 62673 62672	98
5094	5094	62680 62679 62678 62677 62676	32
5095	5095	62683 62682 62681 62684	11
5096	5096	62685	21
5097	5097	62688 62687 62686	36
5098	5098	62696 62697 62698 62699 62700 62701 62702 62703 62689 62690 62691 62692 62693 62694 62695 62705 62704 62707 62706	56
5099	5099	62709 62708 62711 62710	35
5100	5100	62713 62712 62715 62714 62717 62716 62719 62718 62720	41
5101	5101	62725 62724 62721 62723 62722	29
5102	5102	62727 62726 62733 62732 62729 62728 62731 62730	34
5103	5103	62740 62741 62742 62743 62736 62737 62738 62739 62744 62735 62734	43
5104	5104	62748 62745 62746 62747	24
5105	5105	62757 62756 62755 62754 62753 62752 62749 62750 62751	52
5109	5109	62758	7
5110	5110	62759 62760	6
5111	5111	62765 62764 62763 62762 62761	18
5112	5112	62774 62775 62772 62773 62770 62771 62768 62769 62782 62783 62780 62781 62778 62779 62776 62777 62767 62766 62800 62801 62802 62803 62804 62805 62785 62784 62787 62786 62789 62788 62791 62790 62793 62792 62795 62794 62797 62796 62799 62798	169
5113	5113	62819 62818 62817 62816 62823 62822 62821 62820 62827 62826 62825 62824 62831 62830 62829 62828 62806 62807 62808 62809 62810 62811 62812 62813 62814 62815	121
5114	5114	62834 62835 62832 62833 62838 62839 62836 62837 62842 62843 62840 62841 62844	70
5115	5115	62865 62864 62866 62860 62861 62862 62863 62856 62857 62858 62859 62852 62853 62854 62855 62848 62849 62850 62851 62846 62847 62845	93
5116	5116	62869 62868 62867	25
5117	5117	62882 62883 62880 62881 62877 62876 62879 62878 62873 62872 62875 62874 62871 62870	57
5118	5118	62907 62906 62905 62904 62903 62902 62901 62900 62899 62898 62897 62896 62894 62895 62892 62893 62890 62891 62888 62889 62886 62887 62884 62885	123
5119	5119	62911 62910 62909 62908 62912 62913 62914 62915 62916 62917	44
5120	5120	62937 62936 62938 62929 62928 62931 62930 62933 62932 62935 62934 62920 62921 62922 62923 62924 62925 62926 62927 62918 62919	90
5121	5121	62944 62945 62939 62941 62940 62943 62942	42
5122	5122	62954 62955 62952 62953 62958 62959 62956 62957 62946 62947 62950 62951 62948 62949	78
5123	5123	62979 62978 62977 62976 62983 62982 62981 62980 62985 62984 62971 62970 62969 62968 62975 62974 62973 62972 62963 62962 62961 62960 62967 62966 62965 62964	135
5124	5124	62987 62986 62991 62990 62989 62988 62994 62995 62992 62993 62998 62999 62996 62997	103
5125	5125	63002 63003 63000 63001 63006 63007 63004 63005 63009 63008 63011 63010 63012	101
5126	5126	63013 63015 63014 63017 63016 63019 63018 63020	66
5129	5129	63021	2
5130	5130	63022	7
5131	5131	63023 63024 63025	43
5132	5132	63026 63027 63028 63029 63030 63031 63032	39
5134	5134	63033	4
5136	5136	63034	4
5137	5137	63035 63036 63037 63038 63039 63046 63045 63044 63043 63042 63041 63040	66
5138	5138	63047 63055 63054 63053 63052 63051 63050 63049 63048 63062 63063 63060 63061 63058 63059 63056 63057 63070 63068 63069 63066 63067 63064 63065	95
5139	5139	63071	10
5141	5141	63072	10
5142	5142	63077 63076 63079 63078 63073 63075 63074 63085 63084 63087 63086 63081 63080 63083 63082 63088 63089	75
5143	5143	63092 63093 63094 63095 63090 63091 63096 63097	42
5147	5147	63106 63107 63104 63105 63108 63109 63100 63101 63102 63103 63098 63099	57
5148	5148	63114 63115 63112 63113 63110 63111	55
5150	5150	63118 63119 63116 63117 63131 63130 63129 63128 63133 63132 63123 63122 63121 63120 63127 63126 63125 63124	124
5151	5151	63135 63134 63144 63145 63146 63147 63148 63149 63136 63137 63138 63139 63140 63141 63142 63143	83
5152	5152	63150 63151	9
5155	5155	63152	14
5156	5156	63153	15
5157	5157	63161 63160 63163 63162 63165 63164 63167 63166 63155 63154 63157 63156 63159 63158 63170 63168 63169	72
5158	5158	63178 63176 63177 63174 63175 63172 63173 63171	49
5159	5159	63182 63183 63180 63181 63179 63187 63186 63185 63184	76
5160	5160	63191 63190 63189 63188	14
5161	5161	63192	30
5162	5162	63193	4
5163	5163	63199 63198 63197 63196 63195 63194 63200 63201 63202 63203	52
5164	5164	63204	4
5166	5166	63205	1
5167	5167	63206	24
5168	5168	63212 63208 63209 63210 63211 63207	36
5170	5170	63213 63214 63215 63225 63224 63227 63226 63221 63220 63223 63222 63217 63216 63219 63218	75
5171	5171	63228	4
5172	5172	63229 63231 63230 63248 63249 63233 63232 63235 63234 63237 63236 63239 63238 63241 63240 63243 63242 63245 63244 63247 63246	82
5173	5173	63250 63251 63252 63253 63254	24
5175	5175	63255 63256 63257 63258 63259 63260 63261 63262 63263 63265 63264	42
5176	5176	63267 63266	14
5177	5177	63271 63270 63269 63268 63275 63274 63273 63272 63277 63276	71
5178	5178	63279 63278	20
5180	5180	63282 63283 63280 63281 63286 63284 63285	43
5181	5181	63287 63290 63291 63288 63289 63294 63295 63292 63293 63312 63301 63300 63303 63302 63297 63296 63299 63298 63309 63308 63311 63310 63305 63304 63307 63306	89
5183	5183	63316 63317 63318 63313 63314 63315	41
5185	5185	63319 63320 63321 63322 63323	30
5186	5186	63324 63325 63326 63327 63335 63334 63333 63332 63331 63330 63329 63328 63343 63342 63341 63340 63339 63338 63337 63336	106
5187	5187	63360 63361 63362 63350 63351 63348 63349 63346 63347 63344 63345 63358 63359 63356 63357 63354 63355 63352 63353	95
5188	5188	63385 63384 63377 63376 63379 63378 63381 63380 63383 63382 63368 63369 63370 63371 63372 63373 63374 63375 63363 63364 63365 63366 63367	131
5189	5189	63386	14
5192	5192	63387 63389 63388 63391 63390 63392	35
5193	5193	63393	36
5194	5194	63394	4
5195	5195	63402 63403 63400 63401 63406 63407 63404 63405 63395 63398 63399 63396 63397	59
5196	5196	63419 63418 63417 63416 63422 63421 63420 63411 63410 63409 63408 63415 63414 63413 63412	63
5197	5197	63423	3
5198	5198	63424 63425 63426	19
5199	5199	63427	4
5201	5201	63436 63432 63433 63434 63435 63428 63429 63430 63431	48
5202	5202	63449 63448 63451 63450 63445 63444 63447 63446 63441 63440 63443 63442 63437 63438 63439	77
5203	5203	63453 63452 63455 63454 63464 63462 63463 63460 63461 63458 63459 63456 63457	61
5204	5204	63475 63474 63473 63472 63470 63471 63468 63469 63466 63467 63465	66
5205	5205	63492 63491 63490 63489 63488 63487 63486 63485 63484 63483 63482 63481 63480 63479 63478 63477 63476	89
5206	5206	63493	4
5207	5207	63497 63496 63495 63494	30
5208	5208	63506 63504 63505 63503 63502 63501 63500 63499 63498	32
5209	5209	63508 63507	36
5210	5210	63510 63511 63509	31
5211	5211	63518 63516 63517 63514 63515 63512 63513	46
5212	5212	63525 63524 63521 63520 63523 63522 63519	29
5213	5213	63536 63537 63538 63533 63532 63535 63534 63529 63528 63531 63530 63527 63526	61
5214	5214	63539	4
5215	5215	63544 63545 63540 63541 63542 63543	20
5216	5216	63554 63553 63552 63548 63549 63550 63551 63546 63547	75
5217	5217	63561 63560 63555 63559 63558 63557 63556	42
5218	5218	63576 63577 63570 63571 63568 63569 63574 63575 63572 63573 63563 63562 63567 63566 63565 63564	111
5219	5219	63578	4
5220	5220	63579 63582 63580 63581	36
5221	5221	63585 63584 63583	29
5222	5222	63593 63592 63587 63586 63589 63588 63591 63590	59
5223	5223	63594	3
5224	5224	63595 63597 63596 63598	54
5225	5225	63600 63601 63602 63599	18
5226	5226	63608 63609 63610 63611 63612 63613 63614 63615 63603 63604 63605 63606 63607 63648 63649 63639 63638 63637 63636 63635 63634 63633 63632 63647 63646 63645 63644 63643 63642 63641 63640 63622 63623 63620 63621 63618 63619 63616 63617 63630 63631 63628 63629 63626 63627 63624 63625	178
5227	5227	63652 63650 63651	23
5230	5230	63653 63654 63655 63656 63657 63658 63659	43
5231	5231	63669 63668 63671 63670 63665 63664 63667 63666 63673 63672 63675 63674 63660 63661 63662 63663	91
5232	5232	63677 63676 63679 63678	13
5233	5233	63680	32
5234	5234	63681	4
5235	5235	63682 63683 63686 63687 63684 63685 63690 63691 63688 63689	68
5236	5236	63698 63697 63696 63694 63695 63692 63693	40
5237	5237	63699	7
5239	5239	63712 63703 63702 63701 63700 63707 63706 63705 63704 63711 63710 63709 63708	65
5240	5240	63713 63714 63715 63716 63717 63718 63719 63720 63721 63722 63723 63724	51
5241	5241	63725 63726	11
5242	5242	63727	3
5243	5243	63729 63728 63731 63730 63733 63732 63735 63734 63737 63736 63739 63738 63741 63740 63743 63742 63757 63756 63759 63758 63753 63752 63755 63754 63749 63748 63751 63750 63745 63744 63747 63746 63760 63761	141
5244	5244	63764 63765 63766 63762 63763	19
5245	5245	63791 63790 63789 63788 63787 63786 63785 63784 63783 63782 63781 63780 63779 63778 63777 63776 63804 63805 63802 63803 63800 63801 63798 63799 63796 63797 63794 63795 63792 63793 63772 63773 63774 63775 63768 63769 63770 63771 63767	187
5246	5246	63806	8
5247	5247	63809 63808 63811 63810 63813 63812 63815 63814 63807	46
5248	5248	63816	4
5249	5249	63843 63842 63841 63840 63845 63844 63817 63819 63818 63821 63820 63823 63822 63832 63833 63834 63835 63836 63837 63838 63839 63824 63825 63826 63827 63828 63829 63830 63831	120
5250	5250	63851 63850 63849 63848 63855 63854 63853 63852 63847 63846	52
5251	5251	63866 63867 63864 63865 63870 63871 63868 63869 63858 63859 63856 63857 63862 63863 63860 63861 63876 63877 63878 63879 63872 63873 63874 63875 63884 63885 63886 63887 63880 63881 63882 63883 63888	156
5252	5252	63904 63905 63893 63892 63895 63894 63889 63891 63890 63901 63900 63903 63902 63897 63896 63899 63898	106
5253	5253	63910 63911 63908 63909 63906 63907 63914 63915 63912 63913	71
5254	5254	63916 63917	22
5255	5255	63918 63919 63926 63925 63924 63923 63922 63921 63920	56
5257	5257	63936 63937 63938 63939 63940 63941 63942 63943 63944 63945 63946 63927 63935 63934 63933 63932 63931 63930 63929 63928	75
5258	5258	63947 63948 63949 63950 63951 63953 63952 63955 63954 63957 63956 63959 63958 63960	71
5259	5259	63970 63971 63968 63969 63974 63975 63972 63973 63976 63961 63963 63962 63965 63964 63967 63966	73
5260	5260	63978 63979 63977 63982 63983 63980 63981 63986 63985 63984	49
5261	5261	63987 63991 63990 63989 63988 63994 63993 63992	46
5262	5262	63995 63998 63997 63996	25
5263	5263	64003 64002 64001 64000 64005 64004 63999	49
5265	5265	64006	6
5270	5270	64094 64095 64092 64093 64090 64091 64088 64089 64086 64087 64084 64085 64082 64083 64080 64081 64079 64078 64077 64076 64075 64074 64073 64072 64071 64070 64069 64068 64067 64066 64065 64064 64124 64125 64126 64127 64120 64121 64122 64123 64116 64117 64118 64119 64112 64113 64114 64115 64109 64108 64111 64110 64105 64104 64107 64106 64101 64100 64103 64102 64097 64096 64099 64098 64026 64027 64024 64025 64030 64031 64028 64029 64018 64019 64016 64017 64022 64023 64020 64021 64011 64010 64009 64008 64015 64014 64013 64012 64007 64056 64057 64058 64059 64060 64061 64062 64063 64048 64049 64050 64051 64052 64053 64054 64055 64041 64040 64043 64042 64045 64044 64047 64046 64033 64032 64035 64034 64037 64036 64039 64038	551
5271	5271	64147 64146 64145 64144 64149 64148 64130 64131 64128 64129 64134 64135 64132 64133 64138 64139 64136 64137 64142 64143 64140 64141	88
5272	5272	64151 64150 64153 64152	30
5273	5273	64155 64154 64157 64156	60
5274	5274	64159 64158 64160	43
5275	5275	64161 64162 64163 64164 64165 64166 64167 64168 64169 64170 64171 64172 64173	59
5276	5276	64196 64194 64195 64192 64193 64177 64176 64179 64178 64181 64180 64183 64182 64185 64184 64187 64186 64189 64188 64191 64190 64174 64175	111
5277	5277	64214 64213 64212 64211 64210 64209 64208 64198 64199 64197 64206 64207 64204 64205 64202 64203 64200 64201	79
5278	5278	64215	9
5279	5279	64223 64222 64221 64220 64219 64218 64217 64216 64228 64229 64230 64231 64224 64225 64226 64227	80
5280	5280	64241 64240 64243 64242 64236 64237 64238 64239 64232 64233 64234 64235	40
5281	5281	64245 64244 64247 64246 64253 64252 64255 64254 64249 64248 64251 64250 64265 64264 64267 64266 64269 64268 64271 64270 64257 64256 64259 64258 64261 64260 64263 64262	124
5282	5282	64280 64281 64282 64283 64284 64272 64273 64274 64275 64276 64277 64278 64279	81
5283	5283	64285 64286 64287 64299 64298 64297 64296 64291 64290 64289 64288 64295 64294 64293 64292	85
5285	5285	64303 64302 64301 64300 64312 64306 64307 64304 64305 64310 64311 64308 64309	54
5286	5286	64333 64332 64335 64334 64329 64328 64331 64330 64325 64324 64327 64326 64321 64320 64323 64322 64340 64341 64342 64343 64336 64337 64338 64339 64314 64315 64313 64318 64319 64316 64317	161
5287	5287	64348 64349 64350 64351 64344 64345 64346 64347	41
5288	5288	64360 64359 64358 64357 64356 64355 64354 64353 64352	48
5289	5289	64367 64366 64365 64364 64363 64362 64361 64382 64383 64380 64381 64378 64379 64376 64377 64374 64375 64372 64373 64370 64371 64368 64369 64384 64385	109
5290	5290	64386 64387	10
5291	5291	64388 64389 64390 64391 64392 64393 64394 64395 64396 64397 64398 64399 64401 64400 64402	65
5292	5292	64403 64405 64404 64407 64406 64409 64408 64411 64410 64413 64412 64415 64414 64418 64419 64416 64417	82
5293	5293	64422 64423 64420 64421 64426 64424 64425	53
5294	5294	64427 64430 64431 64428 64429 64435 64434 64433 64432 64439 64438 64437 64436 64440	52
5295	5295	64443 64442 64441 64446 64445 64444	43
5296	5296	64452 64453 64454 64448 64449 64450 64451 64447	53
5297	5297	64455 64460 64461 64462 64463 64456 64457 64458 64459 64465 64464 64466	94
5299	5299	64467	20
5301	5301	64469 64468 64470	43
5302	5302	64471 64477 64476 64479 64478 64473 64472 64475 64474 64486 64487 64484 64485 64482 64483 64480 64481 64494 64495 64492 64493 64490 64491 64488 64489 64503 64502 64501 64500 64499 64498 64497 64496 64507 64506 64505 64504	216
5303	5303	64508	3
5305	5305	64509	8
5306	5306	64530 64531 64528 64529 64519 64518 64517 64516 64515 64514 64513 64512 64527 64526 64525 64524 64523 64522 64521 64520 64511 64510	117
5307	5307	64549 64548 64551 64550 64545 64544 64547 64546 64534 64535 64532 64533 64542 64543 64540 64541 64538 64539 64536 64537	133
5308	5308	64564 64565 64560 64561 64562 64563 64557 64556 64559 64558 64553 64552 64555 64554	62
5309	5309	64566 64567 64572 64573 64574 64575 64568 64569 64570 64571 64579 64578 64577 64576 64583 64582 64581 64580 64584	102
5310	5310	64594 64595 64592 64593 64598 64599 64596 64597 64600 64587 64586 64585 64591 64590 64589 64588	93
5311	5311	64624 64625 64626 64627 64628 64629 64630 64631 64632 64633 64609 64608 64611 64610 64613 64612 64615 64614 64617 64616 64619 64618 64621 64620 64623 64622 64602 64603 64601 64606 64607 64604 64605	141
5313	5313	64634 64635 64636 64637	32
5314	5314	64638 64639 64640	16
5315	5315	64642 64643 64641	28
5316	5316	64646 64644 64645	33
5317	5317	64648 64647	28
5318	5318	64656 64654 64655 64652 64653 64650 64651 64649	57
5321	5321	64668 64667 64666 64665 64664 64663 64662 64661 64660 64659 64658 64657	61
5322	5322	64684 64685 64680 64681 64682 64683 64676 64677 64678 64679 64672 64673 64674 64675 64671 64670 64669	77
5323	5323	64697 64696 64699 64698 64693 64692 64695 64694 64689 64688 64691 64690 64686 64687	61
5324	5324	64701 64700 64703 64702 64720 64714 64715 64712 64713 64718 64719 64716 64717 64706 64707 64704 64705 64710 64711 64708 64709	83
5325	5325	64723 64722 64721 64726 64725 64724	29
5326	5326	64731 64730 64729 64728 64727	32
5327	5327	64733 64732	20
5328	5328	64736 64735 64734	12
5330	5330	64737 64738 64739 64740 64741 64742 64743	42
5331	5331	64761 64760 64763 64762 64765 64764 64753 64752 64755 64754 64757 64756 64759 64758 64744 64745 64746 64747 64748 64749 64750 64751	177
5332	5332	64767 64766 64773 64772 64774 64769 64768 64771 64770	45
5333	5333	64775 64781 64780 64782 64777 64776 64779 64778	46
5335	5335	64783 64784 64785 64786	40
5336	5336	64788 64789 64790 64787	35
5337	5337	64791 64796 64792 64793 64794 64795	33
5338	5338	64797 64798 64799	28
5339	5339	64807 64806 64805 64804 64803 64802 64801 64800 64809 64808	66
5340	5340	64815 64814 64813 64812 64811 64810 64822 64823 64820 64821 64818 64819 64816 64817 64830 64831 64828 64829 64826 64827 64824 64825 64833 64832 64835 64834 64837 64836 64839 64838 64841 64840 64843 64842 64845 64844 64846	171
5341	5341	64847 64848 64849 64850 64851 64852 64853 64854 64855 64856	53
5342	5342	64867 64866 64865 64864 64869 64868 64857 64858 64859 64860 64861 64862 64863	50
5343	5343	64871 64870 64875 64874 64873 64872 64879 64878 64877 64876 64882 64880 64881	49
5344	5344	64883 64886 64887 64884 64885 64890 64888 64889	67
5345	5345	64891 64894 64895 64892 64893 64908 64909 64910 64904 64905 64906 64907 64900 64901 64902 64903 64896 64897 64898 64899	79
5347	5347	64911 64912	11
5348	5348	64916 64913 64915 64914	28
5349	5349	64917	4
5350	5350	64940 64941 64938 64939 64936 64937 64934 64935 64932 64933 64930 64931 64928 64929 64925 64924 64927 64926 64921 64920 64923 64922 64919 64918	120
5352	5352	64942 64943 64954 64953 64952 64951 64950 64949 64948 64947 64946 64945 64944	59
5353	5353	64958 64957 64956 64955	22
5355	5355	64959 64968 64960 64961 64962 64963 64964 64965 64966 64967	51
5356	5356	64969 64970 64971 64972	16
5357	5357	64973 64974 64975 64976	16
5358	5358	64985 64984 64987 64986 64977 64979 64978 64981 64980 64983 64982	63
5359	5359	65002 65003 65000 65001 65006 65007 65004 65005 64994 64995 64992 64993 64998 64999 64996 64997 65008 64989 64988 64991 64990	89
5360	5360	65009	4
5361	5361	65019 65018 65017 65016 65023 65022 65021 65020 65011 65010 65015 65014 65013 65012	84
5366	5366	65024	4
5368	5368	65025	4
5369	5369	65026	3
5370	5370	65027	4
5373	5373	65029 65028	48
5374	5374	65031 65030	26
5375	5375	65042 65043 65040 65041 65046 65047 65044 65045 65035 65034 65033 65032 65039 65038 65037 65036	81
5377	5377	65050 65051 65048 65049 65054 65055 65052 65053 65057 65056 65059 65058 65061 65060 65063 65062 65065 65064 65067 65066 65068	115
5379	5379	65072 65073 65074 65075 65076 65077 65078 65079 65080 65081 65082 65083 65084 65085 65069 65071 65070	77
5380	5380	65086	11
5384	5384	65087 65095 65094 65093 65092 65091 65090 65089 65088 65103 65102 65101 65100 65099 65098 65097 65096	99
5385	5385	65104 65105	23
5388	5388	65110 65111 65108 65109 65106 65107 65114 65112 65113	45
5389	5389	65118 65119 65116 65117 65115 65120	21
5390	5390	65121	14
5392	5392	65140 65141 65136 65137 65138 65139 65125 65124 65127 65126 65123 65122 65133 65132 65135 65134 65129 65128 65131 65130	128
5393	5393	65142	3
5394	5394	65143 65148 65149 65150 65151 65144 65145 65146 65147 65160 65154 65155 65152 65153 65158 65159 65156 65157	96
5396	5396	65179 65178 65177 65176 65180 65171 65170 65169 65168 65175 65174 65173 65172 65162 65163 65161 65166 65167 65164 65165	84
5397	5397	65183 65182 65181 65184 65185 65186 65187 65188 65189 65190	81
5398	5398	65201 65200 65203 65202 65204 65192 65193 65194 65195 65196 65197 65198 65199 65191	53
5399	5399	65209 65208 65211 65210 65212 65205 65207 65206	58
5400	5400	65213	12
5401	5401	65215 65214 65216	17
5402	5402	65226 65227 65224 65225 65222 65223 65220 65221 65218 65219 65217	56
5403	5403	65228	4
5404	5404	65247 65246 65245 65244 65243 65242 65241 65240 65239 65238 65237 65236 65235 65234 65233 65232 65230 65231 65229 65277 65276 65279 65278 65273 65272 65275 65274 65269 65268 65271 65270 65265 65264 65267 65266 65260 65261 65262 65263 65256 65257 65258 65259 65252 65253 65254 65255 65248 65249 65250 65251 65281 65280 65283 65282 65284	280
5405	5405	65285 65287 65286	24
5406	5406	65289 65288 65291 65290 65293 65292 65295 65294 65296 65297 65298 65299 65300 65301 65302 65303 65304	68
5407	5407	65305 65306 65307 65308 65309 65310	34
5408	5408	65311 65315 65314 65313 65312 65316	33
5409	5409	65319 65318 65317 65321 65320	23
5410	5410	65323 65322 65327 65326 65325 65324 65330 65331 65328 65329 65334 65335 65332 65333 65338 65339 65336 65337 65342 65343 65340 65341 65348 65345 65344 65347 65346	118
5411	5411	65349 65351 65350 65353 65352	37
5412	5412	65357 65356 65359 65358 65355 65354 65360	48
5413	5413	65364 65365 65366 65367 65361 65362 65363 65372 65373 65368 65369 65370 65371	62
5414	5414	65374 65375 65379 65378 65377 65376	36
5415	5415	65380	15
5416	5416	65383 65382 65381 65386 65385 65384	21
5417	5417	65388 65387	16
5418	5418	65391 65390 65389 65398 65399 65396 65397 65394 65395 65392 65393 65406 65407 65404 65405 65402 65403 65400 65401 65408 65409 65410 65411 65412 65413 65414 65415	105
5419	5419	65416	3
5420	5420	65417 65418 65419 65420	37
5421	5421	65421 65422 65423	25
5422	5422	65425 65424	16
5423	5423	65427 65426 65429 65428	24
5424	5424	65433 65432 65435 65434 65437 65436 65439 65438 65431 65430 65442 65443 65440 65441 65446 65447 65444 65445	85
5425	5425	65450 65451 65448 65449 65454 65455 65452 65453 65467 65466 65465 65464 65469 65468 65459 65458 65457 65456 65463 65462 65461 65460	108
5426	5426	65471 65470 65480 65481 65482 65476 65477 65478 65479 65472 65473 65474 65475	55
5427	5427	65484 65485 65486 65487 65483	17
5428	5428	65489 65488 65491 65490	31
5435	5435	65501 65500 65503 65502 65497 65496 65499 65498 65493 65492 65495 65494 65506 65507 65504 65505	73
5437	5437	65516 65517 65514 65515 65512 65513 65510 65511 65508 65509	54
5438	5438	65518 65519 65533 65532 65531 65530 65529 65528 65527 65526 65525 65524 65523 65522 65521 65520	73
5439	5439	65535 65534 65552 65553 65554 65555 65556 65557 65558 65537 65536 65539 65538 65541 65540 65543 65542 65545 65544 65547 65546 65549 65548 65551 65550	123
5441	5441	65559 65560	11
5442	5442	65561 65562 65563 65564 65565 65566 65567 65571 65570 65569 65568 65575 65574 65573 65572	77
5443	5443	65579 65578 65577 65576 65582 65581 65580	53
5445	5445	65586 65587 65584 65585 65590 65588 65589 65583	36
5446	5446	65591 65594 65595 65592 65593 65598 65599 65596 65597 65600	42
5447	5447	65601 65602	8
5448	5448	65605 65604 65607 65606 65603 65609 65608 65611 65610	38
5449	5449	65620 65621 65622 65623 65616 65617 65618 65619 65628 65629 65630 65631 65624 65625 65626 65627 65613 65612 65615 65614 65634 65633 65632	84
5455	5455	65635	4
5457	5457	65636	4
5458	5458	65637	3
5459	5459	65639 65638 65640	12
5464	5464	65641	1
5470	5470	65654 65655 65652 65653 65650 65651 65648 65649 65647 65646 65645 65644 65643 65642	43
5471	5471	65660 65661 65658 65659 65656 65657	17
5491	5491	65662	1
5501	5501	65663	3
5504	5504	65664	4
5508	5508	65665	3
5510	5510	65666	4
5512	5512	65667	2
5521	5521	65668	2
5526	5526	65669	4
5527	5527	65670	3
5528	5528	65671	4
5530	5530	65672	2
5531	5531	65673	1
5532	5532	65674	4
5534	5534	65675	1
5539	5539	65676	2
5541	5541	65681 65680 65683 65682 65677 65678 65679	36
5542	5542	65685 65684 65686	35
5543	5543	65687	12
5544	5544	65689 65688 65690	14
5545	5545	65691 65693 65692 65695 65694 65698 65699 65696 65697 65702 65700 65701	56
5546	5546	65723 65722 65721 65720 65727 65726 65725 65724 65715 65714 65713 65712 65719 65718 65717 65716 65706 65707 65704 65705 65710 65711 65708 65709 65703 65757 65756 65759 65758 65753 65752 65755 65754 65749 65748 65751 65750 65745 65744 65747 65746 65740 65741 65742 65743 65736 65737 65738 65739 65732 65733 65734 65735 65728 65729 65730 65731 65780 65779 65778 65777 65776 65774 65775 65772 65773 65770 65771 65768 65769 65766 65767 65764 65765 65762 65763 65760 65761	343
5547	5547	65787 65786 65785 65784 65783 65782 65781	62
5548	5548	65791 65790 65789 65788 65795 65794 65793 65792 65797 65796	69
5549	5549	65799 65798 65803 65802 65801 65800 65807 65806 65805 65804 65810 65811 65808 65809 65814 65815 65812 65813 65818 65819 65816 65817 65820 65821	134
5550	5550	65822 65823 65825 65824 65827 65826 65829 65828 65831 65830 65833 65832	71
5551	5551	65835 65834 65837 65836 65839 65838 65840 65841 65842 65843 65844 65845	47
5552	5552	65846 65847 65848 65849 65850 65851 65852 65853 65854 65855 65857 65856	55
5553	5553	65858	6
5554	5554	65863 65862 65861 65860 65859 65869 65868 65867 65866 65865 65864	63
5555	5555	65871 65870 65878 65879 65876 65877 65874 65875 65872 65873 65882 65883 65880 65881	80
5557	5557	65884	12
5558	5558	65885	4
5559	5559	65886	12
5560	5560	65887 65893 65892 65895 65894 65889 65888 65891 65890 65897 65896 65898	80
5561	5561	65901 65900 65903 65902 65899 65908 65909 65910 65911 65904 65905 65906 65907 65916 65917 65918 65919 65912 65913 65914 65915	112
5562	5562	65922 65923 65920 65921 65926 65927 65924 65925	42
5563	5563	65930 65931 65928 65929 65934 65935 65932 65933 65947 65946 65945 65944 65951 65950 65949 65948 65939 65938 65937 65936 65943 65942 65941 65940 65960 65952 65953 65954 65955 65956 65957 65958 65959	118
5564	5564	65961	6
5565	5565	65962 65963 65964 65965 65966 65967 65969 65968 65971 65970 65972	62
5566	5566	65977 65976 65979 65978 65981 65980 65983 65982 65973 65975 65974 65998 65999 65996 65997 65994 65995 65992 65993 65990 65991 65988 65989 65986 65987 65984 65985 66011 66010 66009 66008 66007 66006 66005 66004 66003 66002 66001 66000	176
5567	5567	66015 66014 66013 66012 66028 66024 66025 66026 66027 66020 66021 66022 66023 66016 66017 66018 66019	74
5568	5568	66029	4
5569	5569	66048 66030 66031 66045 66044 66047 66046 66041 66040 66043 66042 66037 66036 66039 66038 66033 66032 66035 66034	94
5570	5570	66049 66050	11
5571	5571	66052 66051	5
5572	5572	66053 66055 66054 66057 66056 66058	56
5573	5573	66087 66086 66085 66084 66083 66082 66081 66080 66068 66069 66070 66071 66064 66065 66066 66067 66076 66077 66078 66079 66072 66073 66074 66075 66061 66060 66063 66062 66059	130
5574	5574	66088	2
5575	5575	66102 66100 66101 66098 66099 66096 66097 66095 66094 66093 66092 66091 66090 66089	71
5576	5576	66103 66106 66104 66105	26
5577	5577	66108 66107	37
5578	5578	66109	20
5579	5579	66110 66111 66128 66129 66130 66131 66132 66133 66113 66112 66115 66114 66117 66116 66119 66118 66121 66120 66123 66122 66125 66124 66127 66126	106
5580	5580	66145 66144 66134 66135 66136 66137 66138 66139 66140 66141 66142 66143	57
5581	5581	66147 66146 66150 66149 66148	38
5582	5582	66151 66154 66153 66152	16
5583	5583	66162 66163 66160 66161 66166 66167 66164 66165 66170 66171 66168 66169 66174 66175 66172 66173 66155 66159 66158 66157 66156 66180 66181 66176 66177 66178 66179	128
5584	5584	66184 66185 66182 66183	16
5585	5585	66220 66221 66218 66219 66216 66217 66214 66215 66212 66213 66210 66211 66208 66209 66205 66204 66207 66206 66201 66200 66203 66202 66197 66196 66199 66198 66193 66192 66195 66194 66188 66189 66190 66191 66186 66187	135
5586	5586	66230 66229 66228 66227 66226 66225 66224 66222 66223	57
5587	5587	66239 66238 66237 66236 66235 66234 66233 66232 66231 66264 66257 66256 66259 66258 66261 66260 66263 66262 66248 66249 66250 66251 66252 66253 66254 66255 66240 66241 66242 66243 66244 66245 66246 66247	111
5588	5588	66265	35
5590	5590	66274 66275 66272 66273 66276 66267 66266 66269 66268 66271 66270	37
5592	5592	66280 66278 66279 66277	12
5594	5594	66282 66283 66281 66286 66284 66285	22
5599	5599	66299 66298 66297 66296 66301 66300 66291 66290 66289 66288 66295 66294 66293 66292 66287	104
5600	5600	66303 66302 66311 66310 66309 66308 66307 66306 66305 66304 66315 66314 66313 66312	72
5601	5601	66337 66336 66338 66319 66318 66317 66316 66326 66327 66324 66325 66322 66323 66320 66321 66334 66335 66332 66333 66330 66331 66328 66329	111
5602	5602	66340 66339	11
5603	5603	66341 66343 66342 66349 66348 66351 66350 66345 66344 66347 66346 66356 66357 66358 66359 66352 66353 66354 66355 66364 66365 66366 66367 66360 66361 66362 66363 66371 66370 66369 66368 66373 66372	234
5604	5604	66375 66374 66379 66378 66377 66376 66383 66382 66381 66380 66386 66387 66384 66385 66390 66391 66388 66389 66394 66392 66393	152
5605	5605	66395 66396	12
5606	5606	66401 66400 66402 66398 66399 66397	32
5607	5607	66403 66405 66404 66407 66406 66409 66408 66410	51
5608	5608	66411 66413 66412 66415 66414 66416 66417 66418	37
5609	5609	66419 66420 66421 66422 66423 66424 66425 66426 66427 66428 66429 66430 66431 66476 66477 66478 66479 66472 66473 66474 66475 66468 66469 66470 66471 66464 66465 66466 66467 66485 66484 66486 66481 66480 66483 66482 66446 66447 66444 66445 66442 66443 66440 66441 66438 66439 66436 66437 66434 66435 66432 66433 66463 66462 66461 66460 66459 66458 66457 66456 66455 66454 66453 66452 66451 66450 66449 66448	287
5610	5610	66487	8
5611	5611	66493 66492 66495 66494 66489 66488 66491 66490 66496 66497	54
5612	5612	66506 66507 66504 66505 66510 66511 66508 66509 66498 66499 66502 66503 66500 66501	69
5614	5614	66515 66514 66513 66512 66516	35
5615	5615	66528 66529 66530 66523 66522 66521 66520 66527 66526 66525 66524 66519 66518 66517	71
5616	5616	66536 66537 66538 66539 66540 66541 66542 66543 66531 66532 66533 66534 66535 66544	75
5617	5617	66553 66552 66545 66547 66546 66549 66548 66551 66550	99
5619	5619	66555 66554 66557 66556 66559 66558 66561 66560 66563 66562 66565 66564 66567 66566	72
5620	5620	66568	12
5621	5621	66569 66571 66570 66573 66572	43
5622	5622	66576 66577 66578 66579 66575 66574	75
5623	5623	66584 66585 66586 66587 66580 66581 66582 66583	45
5624	5624	66588 66589 66590 66591 66600 66595 66594 66593 66592 66599 66598 66597 66596	59
5625	5625	66603 66602 66601 66607 66606 66605 66604	37
5626	5626	66618 66616 66617 66610 66611 66608 66609 66614 66615 66612 66613	64
5627	5627	66619 66622 66620 66621	44
5628	5628	66625 66624 66626 66623	45
5629	5629	66627	15
5630	5630	66629 66628 66630	18
5631	5631	66644 66640 66641 66642 66643 66637 66636 66639 66638 66633 66632 66635 66634 66631	64
5632	5632	66652 66653 66654 66655 66648 66649 66650 66651 66645 66646 66647 66663 66662 66661 66660 66659 66658 66657 66656	82
5633	5633	66672 66673 66671 66670 66669 66668 66667 66666 66665 66664	71
5634	5634	66674	6
5635	5635	66680 66678 66679 66676 66677 66675	40
5636	5636	66686 66687 66684 66685 66682 66683 66681 66688 66689	56
5638	5638	66705 66704 66707 66706 66709 66708 66711 66710 66713 66712 66715 66714 66717 66716 66719 66718 66690 66691 66692 66693 66694 66695 66696 66697 66698 66699 66700 66701 66702 66703 66720 66721	158
5639	5639	66737 66736 66722 66723 66726 66727 66724 66725 66730 66731 66728 66729 66734 66735 66732 66733	56
5640	5640	66739 66738	4
5641	5641	66752 66743 66742 66741 66740 66747 66746 66745 66744 66751 66750 66749 66748	61
5642	5642	66756 66753 66754 66755	23
5643	5643	66757 66758 66759 66764 66760 66761 66762 66763	49
5644	5644	66773 66772 66774 66769 66768 66771 66770 66765 66766 66767	59
5645	5645	66775 66781 66780 66783 66782 66777 66776 66779 66778 66803 66802 66801 66800 66790 66791 66788 66789 66786 66787 66784 66785 66798 66799 66796 66797 66794 66795 66792 66793	147
5646	5646	66807 66806 66805 66804 66815 66814 66813 66812 66811 66810 66809 66808	51
5647	5647	66827 66826 66825 66824 66831 66830 66829 66828 66819 66818 66817 66816 66823 66822 66821 66820 66834 66835 66832 66833 66836	90
5648	5648	66842 66843 66840 66841 66846 66847 66844 66845 66838 66839 66837 66849 66848 66851 66850 66852	40
5649	5649	66857 66856 66859 66858 66861 66860 66863 66862 66853 66855 66854 66872 66873 66874 66875 66876 66877 66878 66879 66864 66865 66866 66867 66868 66869 66870 66871	81
5650	5650	66891 66890 66889 66888 66887 66886 66885 66884 66883 66882 66881 66880	62
5651	5651	66895 66894 66893 66892 66904 66905 66902 66903 66900 66901 66898 66899 66896 66897	80
5653	5653	66908 66906 66907	26
5654	5654	66910 66911 66909 66925 66924 66927 66926 66921 66920 66923 66922 66917 66916 66919 66918 66913 66912 66915 66914	76
5655	5655	66928	4
5656	5656	66929	4
5657	5657	66936 66937 66938 66939 66932 66933 66934 66935 66930 66931	28
5658	5658	66940 66941 66942 66943 66946 66947 66944 66945 66950 66951 66948 66949 66954 66955 66952 66953 66958 66959 66956 66957 66963 66962 66961 66960 66967 66966 66965 66964 66971 66970 66969 66968	100
5659	5659	66975 66974 66973 66972 66976 66977 66978 66979 66980 66981 66982	37
5660	5660	66983 66984 66985 66986 66987 66988 66989 66990 66991 66993 66992 66995 66994 66997 66996 66999 66998 67001 67000 67002	105
5661	5661	67014 67015 67012 67013 67010 67011 67008 67009 67020 67021 67018 67019 67016 67017 67003 67005 67004 67007 67006	72
5662	5662	67022 67023 67031 67030 67029 67028 67027 67026 67025 67024 67033 67032	45
5663	5663	67037 67036 67035 67034	28
5664	5664	67039 67038 67040 67041	7
5665	5665	67044 67045 67042 67043	17
5666	5666	67046 67047	8
5669	5669	67048	1
5670	5670	67049 67050 67051	13
5672	5672	67052 67053 67054 67055 67061 67060 67063 67062 67057 67056 67059 67058	76
5673	5673	67069 67068 67070 67065 67064 67067 67066	33
5674	5674	67077 67076 67073 67072 67075 67074 67071	51
5675	5675	67084 67081 67080 67083 67082 67079 67078	27
5679	5679	67085 67087 67086	20
5681	5681	67092 67093 67088 67089 67090 67091	26
5683	5683	67094	3
5684	5684	67100 67101 67102 67096 67097 67098 67099 67095	54
5685	5685	67137 67136 67139 67138 67141 67140 67134 67135 67132 67133 67130 67131 67128 67129 67126 67127 67124 67125 67122 67123 67120 67121 67119 67118 67117 67116 67115 67114 67113 67112 67111 67110 67109 67108 67107 67106 67105 67104 67103	160
5687	5687	67145 67144 67147 67146 67149 67148 67143 67142	35
5688	5688	67150	3
5689	5689	67151	2
5691	5691	67152 67153 67154 67155 67156	14
5692	5692	67157	2
5693	5693	67158 67159	5
5694	5694	67160	4
5695	5695	67161	14
5696	5696	67177 67176 67171 67170 67169 67168 67175 67174 67173 67172 67162 67163 67164 67165 67166 67167	88
5697	5697	67179 67178 67183 67182 67181 67180	30
5698	5698	67194 67195 67192 67193 67198 67196 67197 67186 67187 67184 67185 67190 67191 67188 67189	62
5699	5699	67199 67204 67205 67206 67207 67200 67201 67202 67203	55
5701	5701	67212 67213 67208 67209 67210 67211	26
5702	5702	67217 67216 67218 67214 67215	28
5703	5703	67221 67220 67223 67222 67219 67225 67224 67227 67226	44
5704	5704	67228	5
5705	5705	67234 67232 67233 67229 67231 67230	25
5709	5709	67238 67239 67236 67237 67235 67242 67243 67240 67241	42
5710	5710	67264 67255 67254 67253 67252 67251 67250 67249 67248 67263 67262 67261 67260 67259 67258 67257 67256 67246 67247 67244 67245	88
5713	5713	67265 67266 67267 67268	28
5714	5714	67269 67270 67271 67272	33
5715	5715	67280 67273 67274 67275 67276 67277 67278 67279	22
5716	5716	67281 67283 67282	12
5717	5717	67285 67284 67287 67286 67289 67288 67291 67290 67293 67292 67295 67294	57
5718	5718	67296	15
5719	5719	67297	8
5720	5720	67298 67299 67300 67301	21
5723	5723	67302 67303 67306 67307 67304 67305 67308	52
5724	5724	67315 67314 67313 67312 67319 67318 67317 67316 67323 67322 67321 67320 67324 67310 67311 67309	79
5725	5725	67327 67326 67325 67332 67331 67330 67329 67328	34
5730	5730	67343 67342 67341 67340 67339 67338 67337 67336 67335 67334 67333 67346 67347 67344 67345	73
5731	5731	67354 67352 67353 67350 67351 67348 67349	35
5732	5732	67356 67355	12
5733	5733	67358 67359 67357	22
5734	5734	67373 67372 67375 67374 67369 67368 67371 67370 67365 67364 67367 67366 67361 67360 67363 67362 67388 67389 67384 67385 67386 67387 67380 67381 67382 67383 67376 67377 67378 67379	148
5735	5735	67395 67394 67393 67392 67397 67396 67390 67391	49
5736	5736	67403 67402 67401 67400 67407 67406 67405 67404 67399 67398 67408	53
5737	5737	67410 67411 67409 67414 67415 67412 67413	32
5738	5738	67416	17
5741	5741	67433 67432 67435 67434 67437 67436 67439 67438 67425 67424 67427 67426 67429 67428 67431 67430 67448 67440 67441 67442 67443 67444 67445 67446 67447 67418 67419 67417 67422 67423 67420 67421	160
5742	5742	67449	12
5743	5743	67450	17
5744	5744	67451 67452 67453 67454 67455 67462 67463 67460 67461 67458 67459 67456 67457 67470 67471 67468 67469 67466 67467 67464 67465 67479 67478 67477 67476 67475 67474 67473 67472 67483 67482 67481 67480	144
5745	5745	67492 67493 67494 67495 67488 67489 67490 67491 67496 67487 67486 67485 67484	86
5748	5748	67500 67501 67502 67503 67497 67498 67499 67509 67508 67511 67510 67505 67504 67507 67506 67512	84
5749	5749	67522 67523 67520 67521 67526 67527 67524 67525 67530 67528 67529 67517 67516 67519 67518 67513 67515 67514	95
5750	5750	67531 67534 67535 67532 67533 67539 67538 67537 67536 67543 67542 67541 67540 67544	48
5751	5751	67552 67553 67554 67555 67547 67546 67545 67551 67550 67549 67548	40
5752	5752	67556 67557 67558 67559 67560 67561 67562 67563 67564 67565 67566 67567 67569 67568 67570	82
5753	5753	67571 67573 67572	20
5755	5755	67575 67574 67577 67576 67578	17
5756	5756	67579 67581 67580 67583 67582	41
5757	5757	67585 67584 67587 67586 67589 67588 67590	26
5758	5758	67591 67593 67592 67595 67594 67597 67596 67598	45
5759	5759	67599 67600 67601 67602 67603 67604 67605 67606 67607 67608 67609	87
5760	5760	67610	8
5762	5762	67611	4
5764	5764	67612	4
5765	5765	67613 67614 67615 67619 67618 67617 67616 67623 67622 67621 67620 67627 67626 67625 67624 67631 67630 67629 67628 67632 67633	103
5766	5766	67634 67635 67636 67637	15
5768	5768	67638	4
5769	5769	67639 67642 67643 67640 67641 67644 67645	39
5770	5770	67646 67647 67649 67648 67650	55
5771	5771	67651	4
5772	5772	67652	3
5773	5773	67653 67655 67654 67660 67657 67656 67659 67658	34
5774	5774	67661 67663 67662 67664	32
5775	5775	67668 67669 67670 67671 67665 67666 67667 67676 67677 67678 67672 67673 67674 67675	90
5776	5776	67679 67687 67686 67685 67684 67683 67682 67681 67680 67695 67694 67693 67692 67691 67690 67689 67688 67696 67697	87
5777	5777	67702 67703 67700 67701 67698 67699 67706 67704 67705	37
5778	5778	67720 67721 67722 67723 67724 67725 67726 67727 67712 67713 67714 67715 67716 67717 67718 67719 67729 67728 67731 67730 67732 67710 67711 67708 67709 67707	120
5779	5779	67733	15
5780	5780	67737 67736 67739 67738 67741 67740 67742 67735 67734	34
5781	5781	67743 67744 67745	36
5782	5782	67754 67755 67752 67753 67756 67757 67746 67747 67750 67751 67748 67749	56
5784	5784	67758 67759 67769 67768 67763 67762 67761 67760 67767 67766 67765 67764	62
5785	5785	67770	22
5786	5786	67771 67775 67774 67773 67772 67776 67777	42
5787	5787	67784 67780 67781 67782 67783 67778 67779	22
5789	5789	67785 67786	13
5793	5793	67788 67789 67790 67791 67787 67792	41
5794	5794	67793	8
5795	5795	67794	4
5796	5796	67795	19
5797	5797	67800 67797 67796 67799 67798	52
5798	5798	67805 67804 67807 67806 67801 67803 67802 67810 67811 67808 67809	57
5799	5799	67822 67823 67820 67821 67818 67819 67816 67817 67814 67815 67812 67813 67839 67838 67837 67836 67835 67834 67833 67832 67831 67830 67829 67828 67827 67826 67825 67824 67841 67840	131
5800	5800	67858 67859 67856 67857 67862 67863 67860 67861 67864 67865 67843 67842 67847 67846 67845 67844 67851 67850 67849 67848 67855 67854 67853 67852	106
5801	5801	67866	4
5803	5803	67867 67868 67869	6
5804	5804	67870	4
5808	5808	67871 67872	24
5809	5809	67888 67889 67890 67891 67892 67893 67894 67895 67873 67875 67874 67877 67876 67879 67878 67881 67880 67883 67882 67885 67884 67887 67886	106
5810	5810	67896 67897 67898 67899	13
5811	5811	67900 67901 67902 67903 67926 67927 67924 67925 67922 67923 67920 67921 67934 67935 67932 67933 67930 67931 67928 67929 67911 67910 67909 67908 67907 67906 67905 67904 67919 67918 67917 67916 67915 67914 67913 67912 67956 67957 67958 67959 67952 67953 67954 67955 67941 67940 67943 67942 67937 67936 67939 67938 67949 67948 67951 67950 67945 67944 67947 67946	251
5812	5812	67995 67994 67993 67992 67999 67998 67997 67996 67987 67986 67985 67984 67991 67990 67989 67988 67978 67979 67976 67977 67982 67983 67980 67981 67970 67971 67968 67969 67974 67975 67972 67973 68000 68001 67964 67965 67966 67967 67960 67961 67962 67963	156
5813	5813	68025 68024 68027 68026 68029 68028 68031 68030 68017 68016 68019 68018 68021 68020 68023 68022 68008 68009 68010 68011 68012 68013 68014 68015 68002 68003 68004 68005 68006 68007 68063 68062 68061 68060 68059 68058 68057 68056 68055 68054 68053 68052 68051 68050 68049 68048 68046 68047 68044 68045 68042 68043 68040 68041 68038 68039 68036 68037 68034 68035 68032 68033 68081 68080 68082 68076 68077 68078 68079 68072 68073 68074 68075 68068 68069 68070 68071 68064 68065 68066 68067	279
5814	5814	68101 68100 68103 68102 68097 68096 68099 68098 68105 68104 68106 68093 68092 68095 68094 68089 68088 68091 68090 68085 68084 68087 68086 68083	102
5815	5815	68109 68108 68111 68110 68107 68116 68117 68118 68112 68113 68114 68115	79
5821	5821	68119 68120 68121	37
5822	5822	68135 68134 68133 68132 68131 68130 68129 68128 68136 68124 68125 68126 68127 68122 68123	60
5824	5824	68143 68142 68141 68140 68139 68138 68137 68148 68149 68146 68147 68144 68145	62
5825	5825	68150 68151 68156 68157 68154 68155 68152 68153	37
5827	5827	68158 68159 68161 68160 68163 68162 68165 68164 68167 68166 68169 68168 68171 68170 68173 68172 68175 68174 68176 68177 68178 68179 68180	112
5828	5828	68195 68194 68193 68192 68199 68198 68197 68196 68203 68202 68201 68200 68207 68206 68205 68204 68210 68211 68208 68209 68181 68182 68183 68184 68185 68186 68187 68188 68189 68190 68191	147
5829	5829	68214 68215 68212 68213 68218 68219 68216 68217 68220	60
5830	5830	68228 68229 68230 68224 68225 68226 68227 68222 68223 68221	39
5831	5831	68231	4
5832	5832	68232 68233 68234	12
5833	5833	68236 68237 68238 68239 68235 68245 68244 68241 68240 68243 68242	50
5835	5835	68246	8
5836	5836	68270 68271 68268 68269 68266 68267 68264 68265 68262 68263 68260 68261 68258 68259 68256 68257 68275 68274 68273 68272 68253 68252 68255 68254 68249 68248 68251 68250 68247	113
5837	5837	68276	39
5838	5838	68277	3
5839	5839	68278	28
5840	5840	68279	4
5841	5841	68280	4
5842	5842	68287 68286 68285 68284 68283 68282 68281 68288 68289 68290 68291 68292	53
5843	5843	68293 68294	19
5844	5844	68296 68295	28
5845	5845	68297	10
5846	5846	68298 68299 68300 68301 68302	29
5848	5848	68303 68313 68312 68314 68305 68304 68307 68306 68309 68308 68311 68310	66
5849	5849	68322 68323 68320 68321 68324 68315 68317 68316 68319 68318	54
5851	5851	68330 68328 68329 68326 68327 68325	29
5852	5852	68331 68334 68332 68333	17
5853	5853	68335 68345 68344 68339 68338 68337 68336 68343 68342 68341 68340	64
5854	5854	68347 68346 68351 68350 68349 68348 68359 68358 68357 68356 68355 68354 68353 68352 68362 68361 68360	97
5855	5855	68367 68366 68365 68364 68363	36
5856	5856	68374 68375 68372 68373 68370 68371 68368 68369 68380 68381 68378 68379 68376 68377	70
5857	5857	68389 68388 68391 68390 68385 68384 68387 68386 68396 68393 68392 68395 68394 68382 68383	113
5859	5859	68404 68405 68406 68407 68400 68401 68402 68403 68412 68413 68414 68415 68408 68409 68410 68411 68397 68399 68398 68419 68418 68417 68416 68423 68422 68421 68420 68424	116
5860	5860	68434 68435 68432 68433 68427 68426 68425 68431 68430 68429 68428	72
5861	5861	68438 68439 68436 68437 68440	17
5862	5862	68441	1
5863	5863	68442 68443 68444 68445	30
5864	5864	68449 68448 68446 68447	28
5865	5865	68451 68450 68453 68452 68455 68454 68457 68456 68459 68458 68461 68460 68463 68462	74
5866	5866	68464 68465 68466 68467 68468 68469 68470 68471 68472 68473 68474 68475 68476 68477	60
5867	5867	68490 68491 68488 68489 68486 68487 68484 68485 68482 68483 68480 68481 68478 68479	99
5868	5868	68499 68498 68497 68496 68494 68495 68492 68493	48
5869	5869	68501 68500	10
5877	5877	68502	4
5878	5878	68512 68513 68514 68515 68511 68510 68509 68508 68507 68506 68505 68504 68503	55
5879	5879	68541 68540 68543 68542 68537 68536 68539 68538 68533 68532 68535 68534 68529 68528 68531 68530 68524 68525 68526 68527 68520 68521 68522 68523 68516 68517 68518 68519 68554 68552 68553 68546 68547 68544 68545 68550 68551 68548 68549	165
5880	5880	68561 68560 68555 68558 68559 68556 68557	46
5881	5881	68563 68562 68567 68566 68565 68564	35
5882	5882	68571 68570 68569 68568	39
5883	5883	68574 68573 68572	12
5885	5885	68584 68585 68576 68577 68578 68579 68580 68581 68582 68583 68575	59
5889	5889	68593 68592 68595 68594 68586 68587 68588 68589 68590 68591	42
5890	5890	68601 68600 68603 68602 68605 68604 68607 68606 68597 68596 68599 68598 68617 68616 68619 68618 68621 68620 68622 68609 68608 68611 68610 68613 68612 68615 68614	126
5891	5891	68623 68632 68633 68634 68635 68636 68637 68638 68639 68624 68625 68626 68627 68628 68629 68630 68631 68651 68650 68649 68648 68652 68643 68642 68641 68640 68647 68646 68645 68644	134
5892	5892	68653	13
5893	5893	68655 68654 68658 68659 68656 68657 68660 68661	55
5894	5894	68672 68666 68667 68664 68665 68670 68671 68668 68669 68662 68663	74
5895	5895	68681 68680 68683 68682 68677 68676 68679 68678 68673 68675 68674	67
5896	5896	68685 68684 68687 68686 68692 68688 68689 68690 68691	50
5897	5897	68700 68701 68702 68703 68696 68697 68698 68699 68693 68694 68695	101
5898	5898	68708 68707 68706 68705 68704	35
5899	5899	68710 68709	22
5900	5900	68713 68712 68711	11
5901	5901	68719 68718 68717 68716 68715 68714 68724 68725 68722 68723 68720 68721	56
5902	5902	68728 68726 68727	13
5903	5903	68730 68729	8
5904	5904	68731	13
5905	5905	68736 68737 68738 68734 68735 68732 68733	26
5906	5906	68739 68740 68741 68742 68743 68744	14
5907	5907	68745 68746 68747 68748 68749 68750 68751 68753 68752 68755 68754 68757 68756 68759 68758 68761 68760 68763 68762 68765 68764 68767 68766 68770 68771 68768 68769 68774 68775 68772 68773 68778 68779 68776 68777	185
5908	5908	68782 68783 68780 68781	33
5909	5909	68787 68786 68785 68784 68791 68790 68789 68788 68795 68794 68793 68792 68798 68797 68796	67
5910	5910	68799	2
5911	5911	68804 68805 68806 68800 68801 68802 68803	72
5912	5912	68807 68812 68808 68809 68810 68811	23
5913	5913	68813 68814 68815 68821 68820 68823 68822 68817 68816 68819 68818 68829 68828 68831 68830 68825 68824 68827 68826 68838 68839 68836 68837 68834 68835 68832 68833 68842 68843 68840 68841	180
5914	5914	68846 68847 68844 68845 68850 68849 68848	30
5915	5915	68855 68854 68853 68852 68851 68857 68856	50
5916	5916	68863 68862 68861 68860 68859 68858 68864	46
5917	5917	68875 68874 68873 68872 68867 68866 68865 68871 68870 68869 68868	72
5918	5918	68876	4
5919	5919	68882 68883 68880 68881 68884 68879 68878 68877	39
5920	5920	68890 68891 68888 68889 68894 68895 68892 68893 68886 68887 68885 68896	69
5922	5922	68897 68898	35
5923	5923	68899 68900	23
5924	5924	68901 68902	20
5925	5925	68904 68903	20
5926	5926	68905	4
5927	5927	68907 68906	20
5928	5928	68909 68908	32
5929	5929	68912 68913 68914 68915 68916 68917 68918 68919 68911 68910	79
5930	5930	68920 68921	18
5931	5931	68922 68923	20
5932	5932	68928 68924 68925 68926 68927	8
5933	5933	68938 68937 68936 68935 68934 68933 68932 68931 68930 68929	37
5934	5934	68958 68959 68956 68957 68954 68955 68952 68953 68950 68951 68948 68949 68946 68947 68944 68945 68943 68942 68941 68940 68939 68969 68968 68965 68964 68967 68966 68961 68960 68963 68962	146
5935	5935	68984 68985 68986 68980 68981 68982 68983 68976 68977 68978 68979 68973 68972 68975 68974 68971 68970	83
5936	5936	68988 68989 68987	18
5937	5937	68990 68991	20
5938	5938	68992 68993	20
5939	5939	68994	10
5940	5940	68995	31
5941	5941	68996	18
5942	5942	68997	27
5943	5943	68998	21
5944	5944	68999 69000	7
5945	5945	69001	20
5946	5946	69002	9
5947	5947	69003	5
5948	5948	69004	15
5949	5949	69005	20
5950	5950	69006	11
5951	5951	69007	8
5952	5952	69008	26
5953	5953	69009	28
5954	5954	69010	23
5955	5955	69011	12
5956	5956	69012	4
5957	5957	69013	16
5958	5958	69015 69014	23
5959	5959	69019 69018 69017 69016	21
5960	5960	69023 69022 69021 69020 69024	37
5961	5961	69025 69026 69027	31
5962	5962	69028 69029 69030 69031	21
5963	5963	69041 69040 69043 69042 69045 69044 69046 69032 69033 69034 69035 69036 69037 69038 69039	79
5965	5965	69075 69074 69073 69072 69062 69063 69060 69061 69058 69059 69056 69057 69070 69071 69068 69069 69066 69067 69064 69065 69047 69049 69048 69051 69050 69053 69052 69055 69054	118
5966	5966	69079 69078 69077 69076 69082 69081 69080	43
5967	5967	69087 69086 69085 69084 69083 69088 69089	49
5968	5968	69092 69093 69094 69095 69090 69091 69096	37
5969	5969	69105 69104 69100 69101 69102 69103 69097 69098 69099	55
5970	5970	69106	3
5971	5971	69133 69132 69135 69134 69129 69128 69131 69130 69125 69124 69127 69126 69121 69120 69123 69122 69136 69137 69138 69139 69109 69108 69111 69110 69107 69117 69116 69119 69118 69113 69112 69115 69114	148
5972	5972	69148 69144 69145 69146 69147 69140 69141 69142 69143	31
5973	5973	69149 69150	8
5974	5974	69153 69152 69151	18
5975	5975	69185 69184 69187 69186 69188 69167 69166 69165 69164 69163 69162 69161 69160 69159 69158 69157 69156 69155 69154 69182 69183 69180 69181 69178 69179 69176 69177 69174 69175 69172 69173 69170 69171 69168 69169	153
5976	5976	69193 69192 69195 69194 69197 69196 69189 69191 69190	32
5977	5977	69199 69198 69200 69201 69202 69203 69204	32
5978	5978	69208 69209 69210 69211 69212 69213 69214 69215 69205 69206 69207	45
5979	5979	69227 69226 69225 69224 69231 69230 69229 69228 69219 69218 69217 69216 69223 69222 69221 69220 69234 69235 69232 69233	65
5980	5980	69242 69240 69241 69238 69239 69236 69237	44
5981	5981	69243 69246 69244 69245	25
5982	5982	69248 69247	13
5983	5983	69252 69249 69250 69251	44
5984	5984	69253 69254 69255 69256 69257 69258 69259	37
5986	5986	69260	4
5987	5987	69261 69262 69263	26
5988	5988	69264	4
5989	5989	69269 69268 69271 69270 69265 69267 69266 69272	72
5990	5990	69346 69347 69344 69345 69350 69351 69348 69349 69354 69355 69352 69353 69358 69359 69356 69357 69363 69362 69361 69360 69365 69364 69312 69313 69314 69315 69316 69317 69318 69319 69320 69321 69322 69323 69324 69325 69326 69327 69329 69328 69331 69330 69333 69332 69335 69334 69337 69336 69339 69338 69341 69340 69343 69342 69286 69287 69284 69285 69282 69283 69280 69281 69294 69295 69292 69293 69290 69291 69288 69289 69303 69302 69301 69300 69299 69298 69297 69296 69311 69310 69309 69308 69307 69306 69305 69304 69277 69276 69279 69278 69273 69275 69274	411
5991	5991	69367 69366	33
5993	5993	69371 69370 69369 69368 69375 69374 69373 69372 69385 69384 69383 69382 69381 69380 69379 69378 69377 69376	83
5995	5995	69386	4
5996	5996	69388 69387	17
5997	5997	69390 69389	23
5998	5998	69404 69402 69403 69400 69401 69398 69399 69396 69397 69394 69395 69392 69393 69391	102
5999	5999	69428 69424 69425 69426 69427 69421 69420 69423 69422 69417 69416 69419 69418 69413 69412 69415 69414 69409 69408 69411 69410 69406 69407 69405	125
6000	6000	69443 69442 69441 69440 69445 69444 69436 69437 69438 69439 69432 69433 69434 69435 69429 69430 69431	98
6001	6001	69473 69472 69474 69466 69467 69464 69465 69470 69471 69468 69469 69458 69459 69456 69457 69462 69463 69460 69461 69451 69450 69449 69448 69455 69454 69453 69452 69447 69446	123
6002	6002	69475	10
6003	6003	69481 69480 69483 69482 69485 69484 69487 69486 69477 69476 69479 69478	60
6004	6004	69488 69489 69490 69491 69492 69493	48
6005	6005	69540 69541 69542 69536 69537 69538 69539 69527 69526 69525 69524 69523 69522 69521 69520 69535 69534 69533 69532 69531 69530 69529 69528 69510 69511 69508 69509 69506 69507 69504 69505 69518 69519 69516 69517 69514 69515 69512 69513 69496 69497 69498 69499 69500 69501 69502 69503 69494 69495	194
6006	6006	69543	15
6007	6007	69557 69556 69559 69558 69553 69552 69555 69554 69560 69548 69549 69550 69551 69544 69545 69546 69547	84
6008	6008	69561 69562	8
6009	6009	69570 69568 69569 69565 69564 69567 69566 69563	47
6010	6010	69571 69574 69572 69573	33
6011	6011	69587 69586 69585 69584 69590 69589 69588 69575 69578 69579 69576 69577 69582 69583 69580 69581	59
6012	6012	69591 69595 69594 69593 69592 69597 69596	39
6013	6013	69598	4
6014	6014	69599	16
6015	6015	69600 69601 69602 69603 69604	32
6016	6016	69605	6
6018	6018	69606 69607 69608 69609	30
6019	6019	69632 69617 69616 69619 69618 69621 69620 69623 69622 69625 69624 69627 69626 69629 69628 69631 69630 69610 69611 69612 69613 69614 69615	103
6020	6020	69666 69667 69664 69665 69649 69648 69651 69650 69653 69652 69655 69654 69657 69656 69659 69658 69661 69660 69663 69662 69633 69634 69635 69636 69637 69638 69639 69640 69641 69642 69643 69644 69645 69646 69647	205
6021	6021	69668	3
6023	6023	69669	8
6024	6024	69670 69671 69672	23
6025	6025	69673	2
6026	6026	69680 69674 69675 69678 69679 69676 69677	37
6027	6027	69683 69682 69681 69687 69686 69685 69684 69691 69690 69689 69688 69695 69694 69693 69692 69700 69701 69702 69703 69696 69697 69698 69699	108
6029	6029	69708 69704 69705 69706 69707	27
6030	6030	69717 69716 69719 69718 69713 69712 69715 69714 69721 69720 69709 69710 69711	46
6031	6031	69734 69735 69732 69733 69730 69731 69728 69729 69740 69741 69738 69739 69736 69737 69725 69724 69727 69726 69723 69722	100
6033	6033	69746 69745 69744 69742 69743	28
6034	6034	69751 69750 69749 69748 69747 69759 69758 69757 69756 69755 69754 69753 69752 69761 69760	98
6035	6035	69762	4
6037	6037	69769 69768 69771 69770 69773 69772 69775 69774 69763 69765 69764 69767 69766	100
6038	6038	69776 69777 69778 69779 69780 69781	45
6039	6039	69784 69785 69786 69787 69788 69789 69782 69783	40
6040	6040	69790 69791	8
6041	6041	69792	1
6042	6042	69803 69802 69801 69800 69804 69795 69794 69793 69799 69798 69797 69796	82
6044	6044	69816 69817 69810 69811 69808 69809 69814 69815 69812 69813 69807 69806 69805	75
6046	6046	69818 69819 69822 69823 69820 69821 69832 69829 69828 69831 69830 69825 69824 69827 69826	109
6047	6047	69833 69835 69834	32
6048	6048	69837 69836 69839 69838	21
6049	6049	69844 69840 69841 69842 69843	16
6050	6050	69845	1
6051	6051	69872 69873 69871 69870 69869 69868 69867 69866 69865 69864 69863 69862 69861 69860 69859 69858 69857 69856 69852 69853 69854 69855 69848 69849 69850 69851 69846 69847	113
6052	6052	69882 69880 69881 69878 69879 69876 69877 69874 69875	42
6053	6053	69883	8
6054	6054	69890 69891 69888 69889 69894 69895 69892 69893 69898 69899 69896 69897 69902 69903 69900 69901 69906 69905 69904 69886 69887 69884 69885	116
6055	6055	69920 69921 69922 69907 69911 69910 69909 69908 69915 69914 69913 69912 69919 69918 69917 69916	73
6056	6056	69923 69924 69925 69926	30
6057	6057	69927 69928 69929 69930 69931 69932 69933	41
6059	6059	69934	3
6060	6060	69935 69937 69936 69939 69938 69941 69940 69943 69942 69945 69944	75
6061	6061	69947 69946 69949 69948 69951 69950 69958 69959 69956 69957 69954 69955 69952 69953 69960 69961	84
6062	6062	69966 69967 69964 69965 69962 69963 69975 69974 69973 69972 69971 69970 69969 69968 69979 69978 69977 69976	131
6063	6063	69988 69984 69985 69986 69987 69983 69982 69981 69980	47
6064	6064	69989 69990 69991 69996 69997 69998 69999 69992 69993 69994 69995 70005 70004 70007 70006 70001 70000 70003 70002 70008	112
6065	6065	70009 70011 70010	38
6066	6066	70013 70012	29
6068	6068	70015 70014 70027 70026 70025 70024 70031 70030 70029 70028 70019 70018 70017 70016 70023 70022 70021 70020 70034 70035 70032 70033	83
6069	6069	70036	4
6070	6070	70038 70039 70037	39
6071	6071	70042 70043 70040 70041 70044 70045	63
6072	6072	70049 70048 70051 70050 70052 70046 70047	40
6073	6073	70057 70056 70059 70058 70061 70060 70063 70062 70053 70055 70054 70072 70073 70074 70075 70076 70077 70064 70065 70066 70067 70068 70069 70070 70071	82
6074	6074	70078 70079 70089 70088 70087 70086 70085 70084 70083 70082 70081 70080	65
6075	6075	70095 70094 70093 70092 70091 70090 70108 70106 70107 70104 70105 70102 70103 70100 70101 70098 70099 70096 70097	89
6076	6076	70109	4
6078	6078	70110 70111	22
6079	6079	70117 70116 70113 70112 70115 70114	31
6080	6080	70125 70124 70121 70120 70123 70122 70119 70118	55
6081	6081	70127 70126 70128 70129 70130 70131	45
6082	6082	70132	8
6084	6084	70133 70134 70135	23
6085	6085	70136	4
6086	6086	70137	5
6087	6087	70148 70149 70150 70151 70144 70145 70146 70147 70152 70153 70154 70155 70140 70141 70142 70143 70138 70139	90
6088	6088	70156	5
6089	6089	70165 70164 70167 70166 70161 70160 70163 70162 70173 70172 70175 70174 70169 70168 70171 70170 70157 70158 70159 70194 70193 70192 70182 70183 70180 70181 70178 70179 70176 70177 70190 70191 70188 70189 70186 70187 70184 70185	185
6090	6090	70199 70198 70197 70196 70195 70207 70206 70205 70204 70203 70202 70201 70200 70208 70209 70210	70
6091	6091	70211	1
6093	6093	70212	19
6094	6094	70213 70214 70215 70216 70217 70218	18
6095	6095	70225 70224 70219 70220 70221 70222 70223	34
6096	6096	70227 70226 70229 70228 70231 70230 70233 70232	34
6097	6097	70235 70234 70237 70236 70239 70238 70242 70243 70240 70241 70246 70247 70244 70245 70250 70251 70248 70249 70254 70252 70253	86
6098	6098	70259 70258 70257 70256 70263 70262 70261 70260 70267 70266 70265 70264 70271 70270 70269 70268 70255 70296 70297 70298 70292 70293 70294 70295 70288 70289 70290 70291 70285 70284 70287 70286 70281 70280 70283 70282 70277 70276 70279 70278 70273 70272 70275 70274	208
6099	6099	70300 70301 70299	20
6100	6100	70302 70303 70304	18
6101	6101	70320 70319 70318 70317 70316 70315 70314 70313 70312 70311 70310 70309 70308 70307 70306 70305	80
6102	6102	70332 70330 70331 70328 70329 70326 70327 70324 70325 70322 70323 70321	72
6103	6103	70334 70335 70333 70344 70337 70336 70339 70338 70341 70340 70343 70342	56
6104	6104	70345 70347 70346 70348	35
6105	6105	70360 70361 70362 70363 70364 70365 70366 70367 70352 70353 70354 70355 70356 70357 70358 70359 70349 70351 70350 70377 70376 70371 70370 70369 70368 70375 70374 70373 70372	138
6106	6106	70379 70378 70381 70380	24
6107	6107	70384 70385 70383 70382	29
6109	6109	70392 70393 70386 70387 70390 70391 70388 70389	39
6111	6111	70406 70407 70404 70405 70402 70403 70400 70401 70394 70395 70398 70399 70396 70397	82
6113	6113	70408	4
6114	6114	70409	2
6116	6116	70410	16
6118	6118	70414 70412 70413 70411	19
6119	6119	70415	15
6122	6122	70417 70416	11
6123	6123	70423 70422 70421 70420 70419 70418 70429 70428 70427 70426 70425 70424	50
6130	6130	70430	1
6131	6131	70431 70436 70432 70433 70434 70435	45
6132	6132	70437 70438	5
6133	6133	70439 70440 70441	46
6134	6134	70444 70442 70443	16
6135	6135	70445 70446 70447 70453 70452 70455 70454 70449 70448 70451 70450 70461 70460 70463 70462 70457 70456 70459 70458 70466 70467 70464 70465 70470 70471 70468 70469 70474 70475 70472 70473 70476 70477	144
6137	6137	70478	3
6139	6139	70479	7
6140	6140	70482 70481 70480	18
6141	6141	70483 70484	8
6142	6142	70485	9
6143	6143	70487 70486 70491 70490 70489 70488 70495 70494 70493 70492 70496 70497	66
6144	6144	70498	1
6145	6145	70499 70500 70501 70502 70503 70504 70505 70506 70507 70508 70509	66
6147	6147	70510 70511 70513 70512	17
6148	6148	70515 70514 70517 70516	18
6149	6149	70519 70518 70521 70520 70523 70522 70525 70524 70526	54
6150	6150	70527 70531 70530 70529 70528	24
6151	6151	70543 70542 70541 70540 70539 70538 70537 70536 70535 70534 70533 70532 70548 70546 70547 70544 70545	89
6152	6152	70558 70559 70556 70557 70554 70555 70552 70553 70550 70551 70549 70573 70572 70574 70569 70568 70571 70570 70565 70564 70567 70566 70561 70560 70563 70562	122
6153	6153	70575 70588 70589 70590 70591 70584 70585 70586 70587 70580 70581 70582 70583 70576 70577 70578 70579	85
6155	6155	70600 70595 70594 70593 70592 70599 70598 70597 70596	39
6156	6156	70601	4
6161	6161	70603 70602 70607 70606 70605 70604	41
6162	6162	70618 70616 70617 70610 70611 70608 70609 70614 70615 70612 70613	49
6164	6164	70619 70622 70623 70620 70621 70633 70632 70635 70634 70637 70636 70639 70638 70625 70624 70627 70626 70629 70628 70631 70630 70640 70641 70642 70643 70644 70645 70646	156
6165	6165	70648 70647	16
6166	6166	70649 70650 70651 70652 70653 70654 70655 70656 70657 70658 70659 70660	60
6167	6167	70664 70665 70666 70667 70668 70669 70670 70661 70662 70663	45
6168	6168	70681 70680 70682 70673 70672 70675 70674 70677 70676 70679 70678 70671	61
6169	6169	70690 70691 70688 70689 70694 70692 70693 70683 70685 70684 70687 70686	53
6170	6170	70704 70698 70699 70696 70697 70702 70703 70700 70701 70695	48
6171	6171	70732 70733 70728 70729 70730 70731 70724 70725 70726 70727 70720 70721 70722 70723 70715 70714 70713 70712 70719 70718 70717 70716 70707 70706 70705 70711 70710 70709 70708	118
6172	6172	70783 70782 70781 70780 70779 70778 70777 70776 70775 70774 70773 70772 70771 70770 70769 70768 70766 70767 70764 70765 70762 70763 70760 70761 70758 70759 70756 70757 70754 70755 70752 70753 70749 70748 70751 70750 70745 70744 70747 70746 70741 70740 70743 70742 70737 70736 70739 70738 70734 70735 70785 70784 70787 70786 70789 70788 70791 70790 70793 70792 70795 70794	275
6174	6174	70796	4
6178	6178	70797 70798	9
6179	6179	70819 70818 70817 70816 70823 70822 70821 70820 70827 70826 70825 70824 70830 70829 70828 70800 70801 70802 70803 70804 70805 70806 70807 70808 70809 70810 70811 70812 70813 70814 70815 70799	138
6180	6180	70834 70835 70832 70833 70838 70839 70836 70837 70831	56
6184	6184	70842 70843 70840 70841 70846 70844 70845	55
6185	6185	70847	8
6186	6186	70853 70852 70855 70854 70849 70848 70851 70850 70857 70856 70859 70858	72
6188	6188	70861 70860	29
6190	6190	70922 70923 70920 70921 70926 70927 70924 70925 70914 70915 70912 70913 70918 70919 70916 70917 70930 70929 70928 70902 70903 70900 70901 70898 70899 70896 70897 70910 70911 70908 70909 70906 70907 70904 70905 70887 70886 70885 70884 70883 70882 70881 70880 70895 70894 70893 70892 70891 70890 70889 70888 70868 70869 70870 70871 70864 70865 70866 70867 70876 70877 70878 70879 70872 70873 70874 70875 70863 70862	306
6191	6191	70944 70939 70938 70937 70936 70943 70942 70941 70940 70931 70935 70934 70933 70932	44
6192	6192	70945 70946 70947 70948	16
6193	6193	70949	1
6194	6194	70952 70953 70954 70955 70956 70957 70958 70959 70950 70951 70961 70960 70963 70962 70964	84
6196	6196	70988 70986 70987 70984 70985 70982 70983 70980 70981 70978 70979 70976 70977 70969 70968 70971 70970 70973 70972 70975 70974 70965 70967 70966	148
6197	6197	70990 70991 70989	16
6199	6199	70995 70994 70993 70992	24
6200	6200	71020 71021 71022 71023 71016 71017 71018 71019 71012 71013 71014 71015 71008 71009 71010 71011 71028 71025 71024 71027 71026 71007 71006 71005 71004 71003 71002 71001 71000 70999 70998 70997 70996	147
6201	6201	71033 71032 71034 71029 71031 71030	29
6202	6202	71037 71036 71039 71038 71035 71043 71042 71041 71040 71044	60
6203	6203	71073 71072 71047 71046 71045 71051 71050 71049 71048 71055 71054 71053 71052 71058 71059 71056 71057 71062 71063 71060 71061 71066 71067 71064 71065 71070 71071 71068 71069	139
6204	6204	71075 71074 71077 71076 71079 71078 71081 71080 71083 71082 71085 71084 71087 71086 71088 71089 71090 71091 71092 71093 71094 71095 71096	116
6205	6205	71111 71110 71109 71108 71107 71106 71105 71104 71116 71115 71114 71113 71112 71097 71098 71099 71100 71101 71102 71103	76
6207	6207	71119 71118 71117 71120	28
6208	6208	71141 71140 71143 71142 71137 71136 71139 71138 71144 71126 71127 71124 71125 71122 71123 71121 71134 71135 71132 71133 71130 71131 71128 71129	110
6209	6209	71149 71148 71151 71150 71145 71147 71146 71156 71157 71158 71159 71152 71153 71154 71155	68
6210	6210	71160	4
6212	6212	71161 71162 71163	12
6213	6213	71172 71173 71168 71169 71170 71171 71164 71165 71166 71167	72
6214	6214	71174 71175	29
6215	6215	71180 71181 71182 71183 71176 71177 71178 71179	42
6218	6218	71193 71192 71194 71189 71188 71191 71190 71185 71184 71187 71186	51
6219	6219	71197 71196 71199 71198 71195 71217 71216 71214 71215 71212 71213 71210 71211 71208 71209 71206 71207 71204 71205 71202 71203 71200 71201	71
6220	6220	71227 71226 71225 71224 71223 71222 71221 71220 71219 71218	49
6221	6221	71257 71256 71259 71258 71261 71260 71263 71262 71249 71248 71251 71250 71253 71252 71255 71254 71240 71241 71242 71243 71244 71245 71246 71247 71232 71233 71234 71235 71236 71237 71238 71239 71283 71282 71281 71280 71274 71275 71272 71273 71278 71279 71276 71277 71266 71267 71264 71265 71270 71271 71268 71269 71231 71230 71229 71228	245
6222	6222	71291 71290 71289 71288 71295 71294 71293 71292 71287 71286 71285 71284 71316 71317 71318 71319 71312 71313 71314 71315 71320 71321 71301 71300 71303 71302 71297 71296 71299 71298 71309 71308 71311 71310 71305 71304 71307 71306	155
6223	6223	71324 71325 71326 71327 71322 71323 71350 71351 71348 71349 71346 71347 71344 71345 71352 71353 71335 71334 71333 71332 71331 71330 71329 71328 71343 71342 71341 71340 71339 71338 71337 71336	130
6224	6224	71361 71360 71363 71362 71358 71359 71356 71357 71354 71355	44
6226	6226	71365 71364 71366	34
6227	6227	71376 71377 71378 71379 71380 71367 71369 71368 71371 71370 71373 71372 71375 71374	81
6228	6228	71381 71382 71383 71384 71385 71386 71387 71388 71389 71390 71391 71395 71394 71393 71392 71397 71396	70
6229	6229	71410 71411 71408 71409 71414 71415 71412 71413 71416 71417 71399 71398 71403 71402 71401 71400 71407 71406 71405 71404	84
6230	6230	71438 71439 71436 71437 71434 71435 71432 71433 71430 71431 71428 71429 71426 71427 71424 71425 71418 71419 71422 71423 71420 71421	135
6231	6231	71440	5
6232	6232	71447 71446 71445 71444 71443 71442 71441	44
6233	6233	71455 71454 71453 71452 71451 71450 71449 71448 71460 71461 71456 71457 71458 71459	59
6234	6234	71468 71469 71470 71471 71464 71465 71466 71467 71462 71463 71485 71484 71486 71481 71480 71483 71482 71477 71476 71479 71478 71473 71472 71475 71474	93
6235	6235	71498 71496 71497 71490 71491 71488 71489 71494 71495 71492 71493 71487	63
6236	6236	71499	4
6237	6237	71502 71503 71500 71501 71515 71514 71513 71512 71519 71518 71517 71516 71507 71506 71505 71504 71511 71510 71509 71508 71520 71521 71522 71523	142
6238	6238	71528 71529 71530 71531 71524 71525 71526 71527	81
6239	6239	71532	14
6240	6240	71533 71534 71535 71545 71544 71547 71546 71549 71548 71551 71550 71537 71536 71539 71538 71541 71540 71543 71542 71555 71554 71553 71552	112
6241	6241	71559 71558 71557 71556 71567 71566 71565 71564 71563 71562 71561 71560 71568	61
6242	6242	71574 71575 71572 71573 71570 71571 71569 71582 71583 71580 71581 71578 71579 71576 71577 71584	72
6243	6243	71585 71587 71586	37
6244	6244	71588	4
6245	6245	71589 71591 71590	29
6247	6247	71597 71596 71599 71598 71593 71592 71595 71594 71604 71600 71601 71602 71603	59
6249	6249	71618 71617 71616 71605 71606 71607 71612 71613 71614 71615 71608 71609 71610 71611	51
6250	6250	71619 71623 71622 71621 71620 71627 71626 71625 71624 71631 71630 71629 71628 71634 71635 71632 71633 71638 71639 71636 71637	108
6251	6251	71642 71643 71640 71641 71646 71647 71644 71645 71649 71648 71651 71650	58
6252	6252	71653 71652 71655 71654 71657 71656 71659 71658 71661 71660 71663 71662 71664 71665 71666 71667 71668	128
6253	6253	71669 71670 71671 71672 71673 71674 71675 71676 71677 71678 71679 71680 71681 71682	107
6255	6255	71683 71684 71685 71686 71687 71688 71689 71690 71691	71
6256	6256	71692 71693 71694 71695 71697 71696 71699 71698 71700	30
6257	6257	71701 71703 71702 71705 71704 71706	60
6258	6258	71714 71715 71712 71713 71718 71719 71716 71717 71722 71723 71720 71721 71726 71727 71724 71725 71731 71730 71729 71728 71734 71733 71732 71707 71709 71708 71711 71710	110
6259	6259	71735 71739 71738 71737 71736 71743 71742 71741 71740 71744 71745 71746 71747	61
6260	6260	71748 71749 71750 71751 71752 71753 71754 71755	43
6261	6261	71756	1
6262	6262	71757	4
6265	6265	71758 71759 71761 71760 71762	17
6266	6266	71764 71763	2
6267	6267	71778 71779 71776 71777 71765 71767 71766 71773 71772 71775 71774 71769 71768 71771 71770	80
6268	6268	71780	4
6269	6269	71782 71783 71781 71790 71791 71788 71789 71786 71787 71784 71785 71792	85
6271	6271	71809 71808 71810 71799 71798 71797 71796 71795 71794 71793 71807 71806 71805 71804 71803 71802 71801 71800	68
6273	6273	71811 71813 71812 71815 71814	13
6275	6275	71816	8
6276	6276	71817 71819 71818	26
6278	6278	71821 71820 71823 71822 71824 71825 71826 71827 71828 71829 71830 71831	108
6279	6279	71832 71833 71834	19
6280	6280	71835	8
6281	6281	71849 71848 71843 71842 71841 71840 71847 71846 71845 71844 71836 71837 71838 71839	66
6283	6283	71851 71850 71852	14
6284	6284	71855 71854 71853 71858 71859 71856 71857	44
6285	6285	71860	4
6286	6286	71866 71867 71864 71865 71870 71871 71868 71869 71862 71863 71861 71876 71873 71872 71875 71874	65
6287	6287	71877	6
6288	6288	71878	4
6289	6289	71881 71880 71879	24
6290	6290	71884 71883 71882	10
6292	6292	71885 71887 71886 71888	14
6293	6293	71892 71889 71890 71891	16
6294	6294	71910 71909 71908 71907 71906 71905 71904 71900 71901 71902 71903 71896 71897 71898 71899 71893 71894 71895	97
6295	6295	71919 71918 71917 71916 71915 71914 71913 71912 71911 71924 71925 71922 71923 71920 71921	67
6296	6296	71930 71928 71929 71926 71927	60
6297	6297	71934 71935 71932 71933 71931	72
6298	6298	71938 71939 71936 71937 71942 71943 71940 71941 71946 71944 71945	50
6299	6299	71947	21
6300	6300	71948	9
6301	6301	71955 71954 71953 71952 71959 71958 71957 71956 71963 71962 71961 71960 71965 71964 71950 71951 71949	69
6302	6302	71966	4
6303	6303	71968 71969 71970 71971 71972 71973 71974 71975 71976 71977 71978 71979 71980 71967	56
6304	6304	71985 71984 71987 71986 71989 71988 71991 71990 71993 71992 71981 71982 71983	51
6305	6305	71995 71994 71997 71996 71999 71998 72000	40
6307	6307	72002 72001	23
6308	6308	72020 72019 72018 72017 72016 72006 72007 72004 72005 72003 72014 72015 72012 72013 72010 72011 72008 72009	85
6309	6309	72036 72032 72033 72034 72035 72023 72022 72021 72031 72030 72029 72028 72027 72026 72025 72024	132
6310	6310	72037 72038 72039 72040 72041 72042 72043	40
6311	6311	72066 72065 72064 72053 72052 72055 72054 72049 72048 72051 72050 72061 72060 72063 72062 72057 72056 72059 72058 72044 72045 72046 72047	114
6312	6312	72072 72067 72071 72070 72069 72068	24
6313	6313	72090 72091 72088 72089 72092 72082 72083 72080 72081 72086 72087 72084 72085 72075 72074 72073 72079 72078 72077 72076	89
6314	6314	72105 72104 72106 72097 72096 72099 72098 72101 72100 72103 72102 72094 72095 72093	71
6315	6315	72107 72109 72108 72110	44
6316	6316	72120 72121 72122 72123 72124 72125 72126 72127 72112 72113 72114 72115 72116 72117 72118 72119 72111 72173 72172 72169 72168 72171 72170 72165 72164 72167 72166 72161 72160 72163 72162 72158 72159 72156 72157 72154 72155 72152 72153 72150 72151 72148 72149 72146 72147 72144 72145 72143 72142 72141 72140 72139 72138 72137 72136 72135 72134 72133 72132 72131 72130 72129 72128	275
6317	6317	72176 72177 72178 72175 72174	23
6318	6318	72192 72193 72194 72195 72188 72189 72190 72191 72184 72185 72186 72187 72180 72181 72182 72183 72179	88
6319	6319	72196 72197 72198 72199 72204 72205 72206 72207 72200 72201 72202 72203 72213 72212 72215 72214 72209 72208 72211 72210 72221 72220 72223 72222 72217 72216 72219 72218 72228 72229 72226 72227 72224 72225	161
6320	6320	72230 72231 72238 72239 72236 72237 72234 72235 72232 72233 72241 72240	54
6321	6321	72247 72246 72245 72244 72243 72242 72251 72250 72249 72248	53
6322	6322	72255 72254 72253 72252 72256 72257 72258 72259	49
6323	6323	72260 72261 72262 72263 72264 72265 72266 72267 72268 72269 72270 72271 72272	148
6324	6324	72273 72275 72274 72277 72276 72278	23
6325	6325	72279 72281 72280 72283 72282 72285 72284 72287 72286 72290 72291 72288 72289 72294 72292 72293	70
6326	6326	72295 72298 72299 72296 72297 72302 72303 72300 72301 72304	56
6327	6327	72321 72320 72322 72307 72306 72305 72311 72310 72309 72308 72315 72314 72313 72312 72319 72318 72317 72316	100
6328	6328	72333 72332 72335 72334 72329 72328 72331 72330 72325 72324 72327 72326 72323 72340 72341 72342 72343 72336 72337 72338 72339	101
6329	6329	72348 72349 72350 72351 72344 72345 72346 72347 72367 72366 72365 72364 72363 72362 72361 72360 72359 72358 72357 72356 72355 72354 72353 72352 72382 72383 72380 72381 72378 72379 72376 72377 72374 72375 72372 72373 72370 72371 72368 72369 72393 72392 72395 72394 72397 72396 72399 72398 72385 72384 72387 72386 72389 72388 72391 72390 72408 72409 72410 72411 72412 72413 72414 72415 72400 72401 72402 72403 72404 72405 72406 72407 72426 72425 72424 72419 72418 72417 72416 72423 72422 72421 72420	377
6330	6330	72427 72431 72430 72429 72428 72432 72433	47
6332	6332	72440 72441 72434 72435 72438 72439 72436 72437	56
6334	6334	72442 72443 72444 72445	39
6335	6335	72454 72455 72452 72453 72450 72451 72448 72449 72462 72460 72461 72458 72459 72456 72457 72446 72447	75
6336	6336	72469 72468 72467 72466 72465 72464 72463	51
6337	6337	72471 72470 72479 72478 72477 72476 72475 72474 72473 72472 72480 72481 72482 72483	52
6338	6338	72484 72485 72486	22
6340	6340	72487 72492 72493 72494 72488 72489 72490 72491	55
6341	6341	72501 72500 72503 72502 72497 72496 72499 72498 72505 72504 72507 72506 72495	63
6343	6343	72508	33
6344	6344	72509 72511 72510 72529 72528 72514 72515 72512 72513 72518 72519 72516 72517 72522 72523 72520 72521 72526 72527 72524 72525	95
6346	6346	72531 72530 72535 72534 72533 72532 72539 72538 72537 72536 72540	44
6348	6348	72543 72542 72541 72561 72560 72563 72562 72565 72564 72567 72566 72544 72545 72546 72547 72548 72549 72550 72551 72552 72553 72554 72555 72556 72557 72558 72559	139
6349	6349	72569 72568 72571 72570	16
6351	6351	72572	1
6353	6353	72573	3
6354	6354	72591 72590 72589 72588 72587 72586 72585 72584 72583 72582 72581 72580 72579 72578 72577 72576 72575 72574	100
6355	6355	72600 72601 72598 72599 72596 72597 72594 72595 72592 72593	56
6356	6356	72606 72607 72604 72605 72602 72603 72628 72629 72624 72625 72626 72627 72621 72620 72623 72622 72617 72616 72619 72618 72613 72612 72615 72614 72609 72608 72611 72610	119
6357	6357	72636 72632 72633 72634 72635 72630 72631	50
6358	6358	72637 72638 72639 72666 72667 72664 72665 72670 72671 72668 72669 72658 72659 72656 72657 72662 72663 72660 72661 72651 72650 72649 72648 72655 72654 72653 72652 72643 72642 72641 72640 72647 72646 72645 72644 72688 72689 72690 72681 72680 72683 72682 72685 72684 72687 72686 72673 72672 72675 72674 72677 72676 72679 72678	295
6359	6359	72696 72697 72698 72699 72700 72701 72702 72703 72691 72692 72693 72694 72695 72712 72713 72714 72715 72716 72717 72718 72719 72704 72705 72706 72707 72708 72709 72710 72711 72721 72720 72723 72722 72725 72724 72727 72726	218
6361	6361	72746 72744 72745 72738 72739 72736 72737 72742 72743 72740 72741 72729 72728 72731 72730 72733 72732 72735 72734	133
6362	6362	72747 72750 72751 72748 72749 72763 72762 72761 72760 72755 72754 72753 72752 72759 72758 72757 72756	77
6363	6363	72776 72777 72772 72773 72774 72775 72768 72769 72770 72771 72767 72766 72765 72764	69
6364	6364	72778	16
6366	6366	72780 72781 72782 72779	36
6367	6367	72783 72785 72784 72787 72786	62
6368	6368	72796 72793 72792 72795 72794 72789 72788 72791 72790	37
6369	6369	72797	17
6370	6370	72814 72815 72812 72813 72810 72811 72808 72809 72806 72807 72804 72805 72802 72803 72800 72801 72799 72798	76
6378	6378	72867 72866 72865 72864 72871 72870 72869 72868 72875 72874 72873 72872 72877 72876 72833 72832 72835 72834 72837 72836 72839 72838 72841 72840 72843 72842 72845 72844 72847 72846 72848 72849 72850 72851 72852 72853 72854 72855 72856 72857 72858 72859 72860 72861 72862 72863 72831 72830 72829 72828 72827 72826 72825 72824 72823 72822 72821 72820 72819 72818 72817 72816	243
6379	6379	72901 72900 72903 72902 72897 72896 72899 72898 72905 72904 72907 72906 72879 72878 72882 72883 72880 72881 72886 72887 72884 72885 72890 72891 72888 72889 72894 72895 72892 72893	165
6380	6380	72909 72908 72911 72910 72912	32
6381	6381	72916 72913 72914 72915	37
6382	6382	72917	12
6383	6383	72918 72919 72924 72925 72926 72927 72920 72921 72922 72923	57
6386	6386	72970 72971 72968 72969 72974 72972 72973 72962 72963 72960 72961 72966 72967 72964 72965 72935 72934 72933 72932 72931 72930 72929 72928 72943 72942 72941 72940 72939 72938 72937 72936 72950 72951 72948 72949 72946 72947 72944 72945 72958 72959 72956 72957 72954 72955 72952 72953	188
6388	6388	72992 72993 72994 72995 72996 72997 72987 72986 72985 72984 72991 72990 72989 72988 72979 72978 72977 72976 72983 72982 72981 72980 72975	90
6389	6389	73000 73001 73002 73003 72998 72999	30
6390	6390	73004 73005 73006	12
6392	6392	73007	2
6393	6393	73009 73008 73011 73010 73013 73012 73014	23
6394	6394	73017 73016 73015	12
6396	6396	73019 73018	10
6397	6397	73020	2
6398	6398	73034 73035 73032 73033 73030 73031 73028 73029 73026 73027 73024 73025 73021 73023 73022	62
6399	6399	73036	14
6400	6400	73037	15
6401	6401	73048 73047 73046 73045 73044 73043 73042 73041 73040 73038 73039	55
6402	6402	73068 73069 73064 73065 73066 73067 73060 73061 73062 73063 73056 73057 73058 73059 73055 73054 73053 73052 73051 73050 73049	78
6404	6404	73121 73120 73123 73122 73124 73106 73107 73104 73105 73110 73111 73108 73109 73114 73115 73112 73113 73118 73119 73116 73117 73091 73090 73089 73088 73095 73094 73093 73092 73099 73098 73097 73096 73103 73102 73101 73100 73085 73084 73087 73086 73081 73080 73083 73082 73077 73076 73079 73078 73073 73072 73075 73074 73070 73071	297
6405	6405	73125 73127 73126	15
6406	6406	73129 73128	8
6408	6408	73136 73137 73138 73131 73130 73133 73132 73135 73134	32
6409	6409	73139 73140 73141 73142 73143 73144 73145 73146	35
6410	6410	73147	4
6411	6411	73174 73175 73172 73173 73170 73171 73168 73169 73180 73178 73179 73176 73177 73159 73158 73157 73156 73155 73154 73153 73152 73167 73166 73165 73164 73163 73162 73161 73160 73148 73149 73150 73151	148
6413	6413	73189 73188 73191 73190 73185 73184 73187 73186 73193 73192 73182 73183 73181	47
6414	6414	73195 73194	10
6415	6415	73196	4
6416	6416	73204 73205 73200 73201 73202 73203 73197 73199 73198	45
6417	6417	73206	4
6418	6418	73207	1
6419	6419	73212 73208 73209 73210 73211	37
6420	6420	73228 73229 73230 73231 73224 73225 73226 73227 73220 73221 73222 73223 73216 73217 73218 73219 73241 73240 73237 73236 73239 73238 73233 73232 73235 73234 73213 73214 73215	95
6422	6422	73244 73243 73242	9
6423	6423	73245 73247 73246 73248	16
6424	6424	73249	2
6425	6425	73250	3
6426	6426	73288 73289 73290 73291 73292 73293 73294 73280 73281 73282 73283 73284 73285 73286 73287 73262 73263 73260 73261 73258 73259 73256 73257 73254 73255 73252 73253 73251 73279 73278 73277 73276 73275 73274 73273 73272 73271 73270 73269 73268 73267 73266 73265 73264	206
6427	6427	73295 73297 73296	12
6428	6428	73298	16
6430	6430	73299 73300	5
6431	6431	73301 73303 73302	12
6432	6432	73304	4
6435	6435	73305 73306	8
6437	6437	73307 73308	6
6438	6438	73309	12
6439	6439	73310	21
6440	6440	73311	4
6441	6441	73322 73323 73320 73321 73314 73315 73312 73313 73318 73319 73316 73317	52
6443	6443	73326 73327 73324 73325 73328	44
6445	6445	73330 73329	6
6446	6446	73331 73333 73332	8
6447	6447	73334	49
6448	6448	73337 73336 73335	11
6449	6449	73338	12
6450	6450	73339	19
6451	6451	73341 73340	10
6452	6452	73342	8
6454	6454	73348 73345 73344 73347 73346 73343	21
6455	6455	73349	19
6457	6457	73351 73350	16
6458	6458	73357 73356 73359 73358 73353 73352 73355 73354 73364 73365 73366 73367 73360 73361 73362 73363 73372 73373 73368 73369 73370 73371	77
6460	6460	73409 73408 73411 73410 73413 73412 73415 73414 73417 73416 73419 73418 73421 73420 73423 73422 73424 73374 73375 73383 73382 73381 73380 73379 73378 73377 73376 73391 73390 73389 73388 73387 73386 73385 73384 73398 73399 73396 73397 73394 73395 73392 73393 73406 73407 73404 73405 73402 73403 73400 73401	201
6461	6461	73425 73426	8
6462	6462	73427 73428	5
6463	6463	73429 73430	8
6464	6464	73431 73432 73433	14
6465	6465	73434 73435	7
6466	6466	73436 73437 73438 73439 73443 73442 73441 73440 73447 73446 73445 73444 73451 73450 73449 73448 73455 73454 73453 73452 73458 73459 73456 73457 73462 73463 73460 73461 73466 73467 73464 73465	146
6467	6467	73478 73476 73477 73474 73475 73472 73473 73470 73471 73468 73469	60
6468	6468	73503 73502 73501 73500 73499 73498 73497 73496 73495 73494 73493 73492 73491 73490 73489 73488 73486 73487 73484 73485 73482 73483 73480 73481 73479 73521 73520 73516 73517 73518 73519 73512 73513 73514 73515 73508 73509 73510 73511 73504 73505 73506 73507	206
6469	6469	73522	47
6470	6470	73524 73523	20
6473	6473	73563 73562 73561 73560 73565 73564 73555 73554 73553 73552 73559 73558 73557 73556 73546 73547 73544 73545 73550 73551 73548 73549 73538 73539 73536 73537 73542 73543 73540 73541 73533 73532 73535 73534 73529 73528 73531 73530 73525 73527 73526	143
6474	6474	73567 73566 73568 73569 73570 73571	25
6475	6475	73572	12
6477	6477	73573	12
6479	6479	73574	18
6480	6480	73620 73618 73619 73616 73617 73607 73606 73605 73604 73603 73602 73601 73600 73615 73614 73613 73612 73611 73610 73609 73608 73593 73592 73595 73594 73597 73596 73599 73598 73585 73584 73587 73586 73589 73588 73591 73590 73576 73577 73578 73579 73580 73581 73582 73583 73575	206
6481	6481	73621	4
6484	6484	73622	19
6485	6485	73623	12
6486	6486	73624	4
6487	6487	73625	8
6489	6489	73626	47
6491	6491	73630 73631 73628 73629 73627 73652 73653 73654 73655 73648 73649 73650 73651 73656 73657 73637 73636 73639 73638 73633 73632 73635 73634 73645 73644 73647 73646 73641 73640 73643 73642	160
6492	6492	73658 73659	39
6493	6493	73667 73666 73665 73664 73669 73668 73660 73661 73662 73663	32
6494	6494	73670	5
6495	6495	73671 73672	11
6497	6497	73673	4
6498	6498	73674	4
6499	6499	73675 73677 73676	10
6500	6500	73678	4
6503	6503	73682 73683 73680 73681 73686 73687 73684 73685 73690 73691 73688 73689 73694 73695 73692 73693 73679 73697 73696 73699 73698 73701 73700 73703 73702 73704	95
6504	6504	73712 73713 73714 73715 73716 73717 73718 73719 73720 73721 73722 73723 73724 73725 73726 73727 73705 73707 73706 73709 73708 73711 73710 73731 73730 73729 73728	118
6505	6505	73734 73733 73732	12
6506	6506	73735 73736	8
6507	6507	73737	8
6508	6508	73738	4
6509	6509	73739 73742 73741 73740	22
6510	6510	73746 73747 73744 73745 73743	28
6511	6511	73750 73748 73749	7
6512	6512	73751	4
6513	6513	73752 73753	12
6518	6518	73754 73755 73758 73759 73756 73757 73776 73777 73778 73761 73760 73763 73762 73765 73764 73767 73766 73769 73768 73771 73770 73773 73772 73775 73774	107
6521	6521	73779 73780 73781 73782 73783 73784 73785	33
6522	6522	73786 73787	7
6524	6524	73788 73789 73790	19
6526	6526	73791	31
6527	6527	73799 73798 73797 73796 73795 73794 73793 73792 73803 73802 73801 73800	42
6528	6528	73807 73806 73805 73804	14
6529	6529	73812 73813 73810 73811 73808 73809	34
6530	6530	73814 73815 73822 73820 73821 73818 73819 73816 73817	35
6531	6531	73823 73844 73845 73846 73847 73840 73841 73842 73843 73852 73848 73849 73850 73851 73829 73828 73831 73830 73825 73824 73827 73826 73837 73836 73839 73838 73833 73832 73835 73834	145
6532	6532	73853 73854 73855	9
6533	6533	73856	2
6534	6534	73866 73867 73864 73865 73868 73858 73859 73857 73862 73863 73860 73861	36
6535	6535	73869	12
6536	6536	73872 73870 73871	8
6537	6537	73873	4
6538	6538	73875 73874	4
6540	6540	73876	2
6541	6541	73878 73877	5
6542	6542	73883 73882 73881 73880 73885 73884 73879	20
6544	6544	73887 73886	7
6545	6545	73888 73889 73890 73891 73892 73893 73894	32
6546	6546	73896 73897 73898 73899 73900 73901 73895	54
6552	6552	73905 73904 73907 73906 73908 73902 73903	61
6553	6553	73909	19
6554	6554	73913 73912 73915 73914 73911 73910	28
6555	6555	73943 73942 73941 73940 73939 73938 73937 73936 73934 73935 73932 73933 73930 73931 73928 73929 73926 73927 73924 73925 73922 73923 73920 73921 73917 73916 73919 73918	110
6556	6556	73945 73944	8
6557	6557	73951 73950 73949 73948 73947 73946 73952	21
6558	6558	73977 73976 73978 73973 73972 73975 73974 73969 73968 73971 73970 73964 73965 73966 73967 73960 73961 73962 73963 73956 73957 73958 73959 73953 73954 73955	105
6559	6559	73981 73980 73983 73982 73979 73985 73984 73987 73986 73989 73988 73991 73990 73993 73992 73994	59
6560	6560	73995	2
6561	6561	73996	24
6562	6562	73997 73999 73998 74000 74001 74002 74003 74004 74005 74006 74007 74008 74009 74010 74011	58
6563	6563	74012 74013 74014 74015 74019 74018 74017 74016 74023 74022 74021 74020	45
6564	6564	74024	4
6565	6565	74027 74026 74025 74031 74030 74029 74028	47
6567	6567	74032 74033	2
6568	6568	74053 74052 74055 74054 74049 74048 74051 74050 74061 74060 74063 74062 74057 74056 74059 74058 74068 74069 74070 74071 74064 74065 74066 74067 74076 74077 74078 74079 74072 74073 74074 74075 74034 74035 74038 74039 74036 74037 74042 74043 74040 74041 74046 74047 74044 74045	182
6569	6569	74087 74086 74085 74084 74083 74082 74081 74080 74095 74094 74093 74092 74091 74090 74089 74088 74102 74103 74100 74101 74098 74099 74096 74097 74108 74106 74107 74104 74105	123
6570	6570	74110 74111 74109 74120 74121 74122 74123 74124 74112 74113 74114 74115 74116 74117 74118 74119	104
6571	6571	74125	8
6572	6572	74126 74127 74137 74136 74138 74129 74128 74131 74130 74133 74132 74135 74134	69
6573	6573	74139	1
6574	6574	74141 74140	5
6575	6575	74143 74142 74152 74146 74147 74144 74145 74150 74151 74148 74149	64
6577	6577	74154 74155 74153 74158 74159 74156 74157 74163 74162 74161 74160	42
6578	6578	74171 74170 74169 74168 74175 74174 74173 74172 74167 74166 74165 74164	48
6579	6579	74188 74189 74190 74191 74184 74185 74186 74187 74180 74181 74182 74183 74176 74177 74178 74179	79
6580	6580	74193 74192	6
6581	6581	74205 74204 74207 74206 74201 74200 74203 74202 74197 74196 74199 74198 74195 74194 74220 74218 74219 74216 74217 74214 74215 74212 74213 74210 74211 74208 74209	113
6582	6582	74222 74223 74221 74238 74237 74236 74235 74234 74233 74232 74231 74230 74229 74228 74227 74226 74225 74224	80
6583	6583	74239 74240	7
6584	6584	74241	9
6585	6585	74244 74243 74242	21
6586	6586	74246 74245	13
6587	6587	74247	19
6588	6588	74248	10
6589	6589	74273 74272 74274 74262 74263 74260 74261 74258 74259 74256 74257 74270 74271 74268 74269 74266 74267 74264 74265 74255 74254 74253 74252 74251 74250 74249	146
6590	6590	74277 74276 74279 74278 74275 74281 74280 74283 74282	45
6591	6591	74284	14
6592	6592	74292 74293 74288 74289 74290 74291 74285 74287 74286	32
6594	6594	74307 74306 74305 74304 74311 74310 74309 74308 74314 74313 74312 74294 74295 74300 74301 74302 74303 74296 74297 74298 74299	89
6595	6595	74315	10
6596	6596	74319 74318 74317 74316	20
6597	6597	74337 74336 74339 74338 74322 74323 74320 74321 74326 74327 74324 74325 74330 74331 74328 74329 74334 74335 74332 74333	72
6598	6598	74352 74353 74354 74355 74356 74357 74358 74359 74360 74341 74340 74343 74342 74345 74344 74347 74346 74349 74348 74351 74350	86
6599	6599	74361 74362 74363 74364	23
6600	6600	74365 74366 74367 74380 74381 74378 74379 74376 74377 74374 74375 74372 74373 74370 74371 74368 74369	69
6601	6601	74382	2
6602	6602	74399 74398 74397 74396 74395 74394 74393 74392 74391 74390 74389 74388 74387 74386 74385 74384 74383	107
6603	6603	74408 74409 74410 74404 74405 74406 74407 74400 74401 74402 74403	55
6604	6604	74421 74420 74423 74422 74417 74416 74419 74418 74412 74413 74414 74415 74411	90
6605	6605	74425 74424	19
6606	6606	74426	1
6609	6609	74429 74428 74427	9
6610	6610	74431 74430	35
6611	6611	74434 74432 74433	14
6612	6612	74435 74436	9
6613	6613	74440 74438 74439 74437	17
6614	6614	74441	21
6618	6618	74442 74443	8
6629	6629	74444	4
6644	6644	74445	2
6651	6651	74446	1
6666	6666	74447	1
6669	6669	74448	15
6672	6672	74449	1
6687	6687	74450	1
6698	6698	74451	1
6707	6707	74452	1
6729	6729	74453	4
6737	6737	74456 74455 74454	7
6739	6739	74459 74458 74457	9
6740	6740	74460	1
6742	6742	74461	4
6743	6743	74462	1
6747	6747	74464 74463	9
6748	6748	74465	4
6760	6760	74466	2
6765	6765	74467	1
6772	6772	74468	5
6776	6776	74469	9
6780	6780	74472 74473 74470 74471	11
6793	6793	74481 74480 74483 74482 74484 74474 74475 74476 74477 74478 74479	51
6794	6794	74488 74485 74487 74486	83
6795	6795	74489 74491 74490 74493 74492 74495 74494 74501 74500 74503 74502 74497 74496 74499 74498 74509 74508 74511 74510 74505 74504 74507 74506 74516 74517 74518 74512 74513 74514 74515	124
6796	6796	74519 74524 74525 74520 74521 74522 74523	30
6797	6797	74526 74527	5
6798	6798	74535 74534 74533 74532 74531 74530 74529 74528 74543 74542 74541 74540 74539 74538 74537 74536 74550 74551 74548 74549 74546 74547 74544 74545 74556 74554 74555 74552 74553	134
6799	6799	74561 74560 74563 74562 74565 74564 74567 74566 74569 74568 74571 74570 74573 74572 74558 74559 74557	83
6800	6800	74575 74574	8
6801	6801	74576 74577 74578 74579 74580 74581 74582 74583 74584 74585	42
6803	6803	74595 74594 74593 74592 74599 74598 74597 74596 74601 74600 74586 74587 74588 74589 74590 74591	73
6804	6804	74603 74602 74607 74606 74605 74604 74610 74611 74608 74609 74614 74615 74612 74613 74618 74619 74616 74617 74622 74623 74620 74621 74624 74625 74626	114
6807	6807	74627	6
6808	6808	74632 74633 74634 74635 74628 74629 74630 74631	29
6809	6809	74660 74658 74659 74656 74657 74636 74637 74638 74639 74653 74652 74655 74654 74649 74648 74651 74650 74645 74644 74647 74646 74641 74640 74643 74642	123
6810	6810	74662 74661	7
6811	6811	74663	4
6812	6812	74668 74666 74667 74664 74665	29
6813	6813	74669	4
6814	6814	74696 74697 74688 74689 74690 74691 74692 74693 74694 74695 74670 74671 74687 74686 74685 74684 74683 74682 74681 74680 74679 74678 74677 74676 74675 74674 74673 74672	100
6815	6815	74698 74699 74700 74701	29
6816	6816	74720 74702 74703 74713 74712 74715 74714 74717 74716 74719 74718 74705 74704 74707 74706 74709 74708 74711 74710	68
6817	6817	74722 74723 74721	12
6818	6818	74724	26
6819	6819	74726 74725	8
6820	6820	74730 74731 74728 74729 74734 74735 74732 74733 74727 74737 74736	69
6822	6822	74738	4
6823	6823	74739 74740	6
6824	6824	74747 74746 74745 74744 74750 74749 74748 74743 74742 74741	45
6826	6826	74751 74752	8
6828	6828	74778 74779 74776 74777 74782 74783 74780 74781 74770 74771 74768 74769 74774 74775 74772 74773 74763 74762 74761 74760 74767 74766 74765 74764 74755 74754 74753 74759 74758 74757 74756 74793 74792 74795 74794 74797 74796 74798 74785 74784 74787 74786 74789 74788 74791 74790	214
6829	6829	74800 74799	16
6830	6830	74808 74809 74801 74802 74803 74804 74805 74806 74807	52
6832	6832	74810 74811 74812 74813	17
6833	6833	74814	4
6834	6834	74815 74816	12
6835	6835	74817	24
6836	6836	74818	4
6838	6838	74846 74847 74844 74845 74842 74843 74840 74841 74838 74839 74836 74837 74834 74835 74832 74833 74831 74830 74829 74828 74827 74826 74825 74824 74823 74822 74821 74820 74819 74876 74877 74878 74879 74872 74873 74874 74875 74868 74869 74870 74871 74864 74865 74866 74867 74861 74860 74863 74862 74857 74856 74859 74858 74853 74852 74855 74854 74849 74848 74851 74850 74899 74898 74897 74896 74900 74882 74883 74880 74881 74886 74887 74884 74885 74890 74891 74888 74889 74894 74895 74892 74893	343
6839	6839	74903 74902 74901	12
6840	6840	74904	4
6842	6842	74905	37
6843	6843	74906	4
6844	6844	74907 74911 74910 74909 74908 74928 74912 74913 74914 74915 74916 74917 74918 74919 74920 74921 74922 74923 74924 74925 74926 74927	88
6845	6845	74929 74931 74930 74933 74932 74935 74934 74936	28
6846	6846	74937	4
6847	6847	74938	3
6849	6849	74939	4
6850	6850	74941 74940 74943 74942 74967 74966 74965 74964 74963 74962 74961 74960 74975 74974 74973 74972 74971 74970 74969 74968 74950 74951 74948 74949 74946 74947 74944 74945 74958 74959 74956 74957 74954 74955 74952 74953 74976 74977 74978	119
6851	6851	74979	40
6852	6852	74980 74981	20
6853	6853	74982	2
6854	6854	74983	4
6855	6855	74984	3
6857	6857	74985	4
6858	6858	74988 74989 74990 74986 74987	20
6859	6859	74991	4
6860	6860	74996 74993 74992 74995 74994	43
6861	6861	74997	2
6862	6862	74998	8
6863	6863	74999	20
6864	6864	75001 75000 75003 75002	40
6865	6865	75004	23
6866	6866	75005 75006	8
6867	6867	75007 75008	8
6868	6868	75009 75011 75010	14
6869	6869	75013 75012	14
6872	6872	75017 75016 75019 75018 75021 75020 75022 75015 75014	30
6873	6873	75023 75024	2
6875	6875	75025 75026	13
6876	6876	75027 75028 75029 75030 75031	55
6877	6877	75032 75033 75034	9
6878	6878	75035 75036	8
6879	6879	75037 75038 75039 75051 75050 75049 75048 75055 75054 75053 75052 75043 75042 75041 75040 75047 75046 75045 75044 75064 75058 75059 75056 75057 75062 75063 75060 75061	122
6881	6881	75065	16
6882	6882	75066 75067 75068	13
6883	6883	75070 75071 75069 75072	12
6884	6884	75073 75074	20
6885	6885	75076 75075	11
6886	6886	75085 75084 75087 75086 75081 75080 75083 75082 75077 75079 75078 75100 75101 75102 75103 75096 75097 75098 75099 75092 75093 75094 75095 75088 75089 75090 75091	97
6890	6890	75104	4
6891	6891	75107 75106 75105	12
6892	6892	75113 75112 75111 75110 75109 75108	24
6893	6893	75114	14
6894	6894	75116 75115	6
6897	6897	75119 75118 75117 75134 75135 75132 75133 75130 75131 75128 75129 75126 75127 75124 75125 75122 75123 75120 75121 75136 75137 75138 75139 75140 75141 75142 75143 75144 75145 75146 75147 75148 75149 75150 75151 75153 75152 75155 75154 75157 75156 75159 75158 75160	155
6898	6898	75161 75163 75162 75165 75164 75167 75166 75170 75171 75168 75169 75174 75175 75172 75173 75176 75177	54
6899	6899	75178	12
6900	6900	75179 75182 75183 75180 75181 75184	30
6901	6901	75185	23
6902	6902	75187 75186 75188	11
6903	6903	75190 75189	12
6904	6904	75191 75194 75193 75192	65
6905	6905	75195 75196	3
6906	6906	75197	8
6908	6908	75198	7
6909	6909	75199 75200	9
6911	6911	75204 75205 75206 75207 75201 75202 75203 75208 75209 75210	41
6912	6912	75212 75213 75214 75215 75211 75216	30
6913	6913	75217 75218	8
6914	6914	75221 75220 75223 75222 75219 75225 75224	53
6915	6915	75226	1
6916	6916	75228 75227	9
6917	6917	75229 75231 75230 75238 75239 75236 75237 75234 75235 75232 75233 75246 75247 75244 75245 75242 75243 75240 75241 75255 75254 75253 75252 75251 75250 75249 75248 75256	119
6918	6918	75257	35
6920	6920	75263 75262 75261 75260 75259 75258 75266 75265 75264	33
6921	6921	75273 75272 75271 75270 75269 75268 75267	36
6922	6922	75276 75275 75274	12
6923	6923	75278 75277	6
6924	6924	75280 75279	9
6925	6925	75281	11
6926	6926	75297 75296 75299 75298 75294 75295 75292 75293 75290 75291 75288 75289 75286 75287 75284 75285 75282 75283	88
6927	6927	75308 75305 75304 75307 75306 75301 75300 75303 75302	34
6928	6928	75309 75310	8
6929	6929	75311	8
6930	6930	75312	7
6931	6931	75313	3
6932	6932	75314 75315	6
6935	6935	75316	4
6937	6937	75317	4
6938	6938	75324 75325 75326 75327 75320 75321 75322 75323 75318 75319	46
6939	6939	75339 75338 75337 75336 75342 75341 75340 75331 75330 75329 75328 75335 75334 75333 75332	28
6940	6940	75343	25
6941	6941	75344	4
6942	6942	75360 75354 75355 75352 75353 75358 75359 75356 75357 75346 75347 75345 75350 75351 75348 75349	105
6943	6943	75369 75368 75371 75370 75373 75372 75374 75361 75363 75362 75365 75364 75367 75366	54
6944	6944	75384 75385 75376 75377 75378 75379 75380 75381 75382 75383 75375	48
6945	6945	75386 75387 75388 75389 75390 75391 75410 75409 75408 75398 75399 75396 75397 75394 75395 75392 75393 75406 75407 75404 75405 75402 75403 75400 75401	128
6946	6946	75415 75414 75413 75412 75411 75417 75416	39
6947	6947	75428 75429 75430 75431 75424 75425 75426 75427 75423 75422 75421 75420 75419 75418	49
6948	6948	75432 75433	8
6949	6949	75445 75444 75447 75446 75441 75440 75443 75442 75453 75452 75455 75454 75449 75448 75451 75450 75436 75437 75438 75439 75434 75435 75475 75474 75473 75472 75476 75458 75459 75456 75457 75462 75463 75460 75461 75466 75467 75464 75465 75470 75471 75468 75469	240
6952	6952	75488 75489 75490 75491 75492 75493 75494 75495 75496 75497 75498 75499 75500 75479 75478 75477 75483 75482 75481 75480 75487 75486 75485 75484	102
6953	6953	75505 75504 75507 75506 75509 75508 75511 75510 75513 75512 75515 75514 75517 75516 75519 75518 75501 75502 75503 75525 75524 75526 75521 75520 75523 75522	118
6954	6954	75528 75527	9
6955	6955	75529 75530	6
6956	6956	75533 75532 75535 75534 75531 75544 75545 75540 75541 75542 75543 75536 75537 75538 75539	83
6957	6957	75546	1
6958	6958	75547	4
6959	6959	75548	4
6962	6962	75559 75558 75557 75556 75555 75554 75553 75552 75549 75550 75551	59
6963	6963	75562 75561 75560	4
6964	6964	75567 75566 75565 75564 75563 75574 75572 75573 75570 75571 75568 75569	51
6965	6965	75575	3
6966	6966	75576 75577	14
6967	6967	75578 75579	12
6968	6968	75582 75583 75580 75581 75627 75626 75625 75624 75631 75630 75629 75628 75619 75618 75617 75616 75623 75622 75621 75620 75632 75633 75593 75592 75595 75594 75597 75596 75599 75598 75585 75584 75587 75586 75589 75588 75591 75590 75608 75609 75610 75611 75612 75613 75614 75615 75600 75601 75602 75603 75604 75605 75606 75607	194
6969	6969	75634	4
6970	6970	75635	6
6971	6971	75636	14
6972	6972	75638 75637	7
6973	6973	75639	10
6974	6974	75642 75643 75640 75641 75646 75647 75644 75645 75652 75653 75654 75655 75648 75649 75650 75651 75660 75661 75662 75663 75656 75657 75658 75659 75669 75668 75671 75670 75665 75664 75667 75666 75676 75673 75672 75675 75674	187
6975	6975	75682 75680 75681 75677 75679 75678	31
6976	6976	75683	28
6977	6977	75686 75684 75685	12
6978	6978	75687	8
6979	6979	75694 75695 75692 75693 75690 75691 75688 75689 75696	50
6980	6980	75697	3
6981	6981	75699 75698	16
6982	6982	75701 75700	49
6983	6983	75702	3
6984	6984	75703 75704	3
6987	6987	75706 75705	5
6989	6989	75709 75708 75707	15
6990	6990	75710	11
6992	6992	75711 75746 75747 75744 75745 75750 75751 75748 75749 75754 75755 75752 75753 75758 75759 75756 75757 75763 75762 75761 75760 75767 75766 75765 75764 75771 75770 75769 75768 75775 75774 75773 75772 75712 75713 75714 75715 75716 75717 75718 75719 75720 75721 75722 75723 75724 75725 75726 75727 75729 75728 75731 75730 75733 75732 75735 75734 75737 75736 75739 75738 75741 75740 75743 75742	274
6993	6993	75779 75778 75777 75776 75783 75782 75781 75780 75787 75786 75785 75784 75791 75790 75789 75788 75794 75792 75793	88
6994	6994	75795 75798 75799 75796 75797 75802 75803 75800 75801 75804 75805	50
6995	6995	75806 75807 75809 75808 75811 75810 75813 75812 75815 75814 75817 75816 75819 75818 75821 75820 75823 75822 75824 75825 75826 75827 75828 75829 75830 75831	116
6996	6996	75832 75833 75834	19
6997	6997	75835	34
6999	6999	75843 75842 75841 75840 75836 75837 75838 75839	25
7001	7001	75847 75846 75845 75844 75855 75854 75853 75852 75851 75850 75849 75848 75856	62
7003	7003	75857	32
7004	7004	75862 75863 75860 75861 75858 75859 75868 75869 75866 75867 75864 75865	58
7006	7006	75914 75915 75912 75913 75906 75907 75904 75905 75910 75911 75908 75909 75870 75871 75877 75876 75879 75878 75873 75872 75875 75874 75885 75884 75887 75886 75881 75880 75883 75882 75892 75893 75894 75895 75888 75889 75890 75891 75900 75901 75902 75903 75896 75897 75898 75899	173
7007	7007	75918 75919 75916 75917 75923 75922 75921 75920 75924	62
7009	7009	75929 75928 75927 75926 75925	12
7011	7011	75930	18
7012	7012	75931	8
7013	7013	75935 75934 75933 75932 75944 75945 75936 75937 75938 75939 75940 75941 75942 75943	72
7014	7014	75946 75947 75948 75949 75950 75951 75953 75952 75954	52
7015	7015	75980 75978 75979 75976 75977 75974 75975 75972 75973 75970 75971 75968 75969 75961 75960 75963 75962 75965 75964 75967 75966 75955 75957 75956 75959 75958	120
7016	7016	75982 75983 75981 75999 75998 75997 75996 75995 75994 75993 75992 75991 75990 75989 75988 75987 75986 75985 75984	90
7017	7017	76000 76001	29
7018	7018	76002	22
7020	7020	76003	28
7021	7021	76012 76013 76014 76015 76008 76009 76010 76011 76004 76005 76006 76007 76017 76016	56
7022	7022	76018	4
7023	7023	76024 76021 76020 76023 76022 76019	28
7024	7024	76029 76028 76025 76027 76026	16
7025	7025	76031 76030 76048 76049 76050 76051 76033 76032 76035 76034 76037 76036 76039 76038 76041 76040 76043 76042 76045 76044 76047 76046	94
7029	7029	76052	16
7030	7030	76053 76054	11
7032	7032	76055 76056 76057 76058 76059 76060 76061	36
7035	7035	76062 76063 76082 76083 76080 76081 76086 76087 76084 76085 76090 76088 76089 76067 76066 76065 76064 76071 76070 76069 76068 76075 76074 76073 76072 76079 76078 76077 76076	140
7036	7036	76097 76096 76091 76094 76095 76092 76093	60
7037	7037	76098	12
7038	7038	76099	11
7039	7039	76100	17
7040	7040	76101	8
7041	7041	76103 76102	23
7042	7042	76109 76108 76105 76104 76107 76106	42
7043	7043	76116 76117 76118 76119 76112 76113 76114 76115 76120 76111 76110	55
7044	7044	76121 76122	8
7046	7046	76124 76125 76126 76127 76123 76144 76135 76134 76133 76132 76131 76130 76129 76128 76143 76142 76141 76140 76139 76138 76137 76136	136
7047	7047	76160 76161 76162 76163 76164 76165 76150 76151 76148 76149 76146 76147 76145 76158 76159 76156 76157 76154 76155 76152 76153	99
7048	7048	76177 76176 76179 76178 76168 76169 76170 76171 76172 76173 76174 76175 76166 76167	59
7049	7049	76181 76180	9
7050	7050	76185 76184 76187 76186 76189 76188 76191 76190 76183 76182 76194 76195 76192 76193	77
7051	7051	76196	4
7052	7052	76200 76201 76198 76199 76197	18
7053	7053	76209 76208 76202 76203 76206 76207 76204 76205	44
7054	7054	76210	3
7055	7055	76236 76232 76233 76234 76235 76228 76229 76230 76231 76224 76225 76226 76227 76219 76218 76217 76216 76223 76222 76221 76220 76211 76215 76214 76213 76212	139
7057	7057	76237	8
7059	7059	76245 76244 76247 76246 76241 76240 76243 76242 76238 76239	60
7060	7060	76248	4
7061	7061	76249 76250	4
7062	7062	76251	4
7063	7063	76252	4
7065	7065	76253 76254	7
7066	7066	76255 76256	10
7067	7067	76262 76263 76260 76261 76258 76259 76257	26
7070	7070	76287 76286 76285 76284 76283 76282 76281 76280 76279 76278 76277 76276 76275 76274 76273 76272 76270 76271 76268 76269 76266 76267 76264 76265 76292 76291 76290 76289 76288	126
7071	7071	76294 76293	13
7072	7072	76295 76303 76302 76301 76300 76299 76298 76297 76296 76310 76311 76308 76309 76306 76307 76304 76305 76312 76313	88
7075	7075	76324 76321 76320 76323 76322 76318 76319 76316 76317 76314 76315	50
7076	7076	76325 76327 76326 76332 76329 76328 76331 76330	53
7077	7077	76333	7
7079	7079	76335 76334 76340 76341 76342 76343 76336 76337 76338 76339 76348 76349 76350 76344 76345 76346 76347	63
7083	7083	76353 76352 76351	10
7084	7084	76355 76354 76359 76358 76357 76356 76363 76362 76361 76360 76366 76365 76364	54
7085	7085	76367 76370 76371 76368 76369 76372 76373	68
7086	7086	76384 76374 76375 76378 76379 76376 76377 76382 76383 76380 76381	78
7087	7087	76385	4
7088	7088	76387 76386 76389 76388 76391 76390 76393 76392	38
7089	7089	76395 76394 76397 76396 76399 76398 76400 76401	37
7090	7090	76418 76419 76416 76417 76402 76403 76404 76405 76406 76407 76408 76409 76410 76411 76412 76413 76414 76415	73
7091	7091	76424 76425 76422 76423 76420 76421	32
7092	7092	76430 76431 76428 76429 76426 76427 76440 76439 76438 76437 76436 76435 76434 76433 76432	66
7093	7093	76488 76489 76482 76483 76480 76481 76486 76487 76484 76485 76460 76461 76462 76463 76456 76457 76458 76459 76452 76453 76454 76455 76448 76449 76450 76451 76477 76476 76479 76478 76473 76472 76475 76474 76469 76468 76471 76470 76465 76464 76467 76466 76447 76446 76445 76444 76443 76442 76441	219
7094	7094	76490 76491	12
7095	7095	76492 76493	12
7096	7096	76512 76513 76514 76515 76494 76495 76507 76506 76505 76504 76511 76510 76509 76508 76499 76498 76497 76496 76503 76502 76501 76500	103
7097	7097	76520 76521 76522 76523 76524 76525 76526 76527 76516 76517 76518 76519 76537 76536 76539 76538 76541 76540 76543 76542 76529 76528 76531 76530 76533 76532 76535 76534 76583 76582 76581 76580 76579 76578 76577 76576 76586 76585 76584 76564 76565 76566 76567 76560 76561 76562 76563 76572 76573 76574 76575 76568 76569 76570 76571 76549 76548 76551 76550 76545 76544 76547 76546 76557 76556 76559 76558 76553 76552 76555 76554	283
7098	7098	76589 76588 76587	9
7099	7099	76592 76591 76590	10
7100	7100	76593	4
7101	7101	76598 76596 76597 76594 76595	25
7102	7102	76609 76608 76611 76610 76613 76612 76599 76606 76607 76604 76605 76602 76603 76600 76601	61
7104	7104	76614	26
7105	7105	76615 76617 76616 76619 76618 76621 76620	22
7107	7107	76622	4
7108	7108	76643 76642 76641 76640 76647 76646 76645 76644 76648 76624 76625 76626 76627 76628 76629 76630 76631 76632 76633 76634 76635 76636 76637 76638 76639 76623	147
7109	7109	76658 76659 76656 76657 76651 76650 76649 76655 76654 76653 76652	45
7110	7110	76662 76660 76661	15
7111	7111	76663 76666 76664 76665	28
7113	7113	76667	1
7115	7115	76672 76673 76670 76671 76668 76669	21
7116	7116	76680 76681 76682 76683 76676 76677 76678 76679 76674 76675	74
7117	7117	76684 76685 76686	13
7118	7118	76687	4
7119	7119	76688	4
7121	7121	76689 76691 76690	12
7122	7122	76692	43
7123	7123	76693 76695 76694	8
7124	7124	76704 76705 76701 76700 76703 76702 76697 76696 76699 76698	34
7125	7125	76761 76760 76753 76752 76755 76754 76757 76756 76759 76758 76744 76745 76746 76747 76748 76749 76750 76751 76736 76737 76738 76739 76740 76741 76742 76743 76735 76734 76733 76732 76731 76730 76729 76728 76727 76726 76725 76724 76723 76722 76721 76720 76718 76719 76716 76717 76714 76715 76712 76713 76710 76711 76708 76709 76706 76707	244
7127	7127	76795 76794 76793 76792 76799 76798 76797 76796 76787 76786 76785 76784 76791 76790 76789 76788 76778 76779 76776 76777 76782 76783 76780 76781 76770 76771 76768 76769 76774 76775 76772 76773 76763 76762 76765 76764 76767 76766 76803 76802 76801 76800	136
7128	7128	76805 76804	5
7129	7129	76808 76807 76806	11
7131	7131	76811 76810 76809 76815 76814 76813 76812 76826 76827 76824 76825 76830 76831 76828 76829 76818 76819 76816 76817 76822 76823 76820 76821 76833 76832 76835 76834 76837 76836 76838	154
7132	7132	76841 76840 76843 76842 76845 76844 76839	34
7133	7133	76847 76846 76856 76857 76858 76848 76849 76850 76851 76852 76853 76854 76855	43
7134	7134	76859 76860 76861 76862 76863 76874 76873 76872 76871 76870 76869 76868 76867 76866 76865 76864	64
7135	7135	76879 76878 76877 76876 76875	17
7136	7136	76880 76881	7
7137	7137	76886 76884 76885 76882 76883	30
7138	7138	76888 76887	18
7139	7139	76889	26
7140	7140	76892 76890 76891	32
7141	7141	76894 76893	16
7142	7142	76895	10
7143	7143	76896	17
7144	7144	76897	5
7145	7145	76899 76898	12
7147	7147	76900	8
7148	7148	76901	4
7149	7149	76902	25
7150	7150	76930 76931 76928 76929 76934 76935 76932 76933 76938 76939 76936 76937 76942 76943 76940 76941 76945 76944 76909 76908 76911 76910 76905 76904 76907 76906 76903 76924 76925 76926 76927 76920 76921 76922 76923 76916 76917 76918 76919 76912 76913 76914 76915	155
7152	7152	76946	4
7153	7153	76947 76951 76950 76949 76948 76955 76954 76953 76952 76959 76958 76957 76956 76960 76961 76962 76963 76964	104
7154	7154	76965 76966	12
7155	7155	76967	2
7156	7156	76968	2
7158	7158	76969 76970	8
7159	7159	76971 76972 76973 76974 76975 76977 76976 76979 76978 76980	30
7160	7160	76981 76983 76982 76985 76984 76987 76986 76989 76988 76991 76990 76998 76999 76996 76997 76994 76995 76992 76993 77000	73
7161	7161	77001	8
7162	7162	77006 77007 77004 77005 77002 77003 77015 77014 77013 77012 77011 77010 77009 77008 77023 77022 77021 77020 77019 77018 77017 77016	118
7165	7165	77024 77025 77026 77027	11
7166	7166	77028 77029	8
7167	7167	77030 77031 77036 77037 77038 77039 77032 77033 77034 77035 77041 77040 77042	62
7168	7168	77045 77044 77047 77046 77043 77049 77048 77051 77050	39
7169	7169	77053 77052 77055 77054 77057 77056 77059 77058 77060	48
7170	7170	77061	4
7172	7172	77062	16
7173	7173	77072 77073 77074 77075 77076 77065 77064 77067 77066 77069 77068 77071 77070 77063	50
7175	7175	77080 77081 77082 77083 77084 77085 77086 77087 77077 77078 77079 77114 77115 77112 77113 77118 77119 77116 77117 77106 77107 77104 77105 77110 77111 77108 77109 77099 77098 77097 77096 77103 77102 77101 77100 77091 77090 77089 77088 77095 77094 77093 77092 77125 77124 77127 77126 77121 77120 77123 77122	176
7176	7176	77128	1
7177	7177	77129 77131 77130	22
7178	7178	77148 77149 77150 77151 77144 77145 77146 77147 77140 77141 77142 77143 77136 77137 77138 77139 77133 77132 77135 77134 77152	82
7180	7180	77168 77167 77166 77165 77164 77163 77162 77161 77160 77159 77158 77157 77156 77155 77154 77153	106
7181	7181	77170 77169	8
7182	7182	77172 77171	8
7183	7183	77184 77182 77183 77180 77181 77178 77179 77176 77177 77174 77175 77173	46
7184	7184	77185 77186 77187 77188 77189 77190 77191	31
7185	7185	77192	16
7186	7186	77201 77200 77203 77202 77205 77204 77207 77206 77209 77208 77211 77210 77213 77212 77215 77214 77193 77194 77195 77196 77197 77198 77199 77218 77219 77216 77217 77220 77221	122
7187	7187	77235 77234 77233 77232 77239 77238 77237 77236 77243 77242 77241 77240 77247 77246 77245 77244 77222 77223 77226 77227 77224 77225 77230 77231 77228 77229 77269 77268 77271 77270 77265 77264 77267 77266 77273 77272 77252 77253 77254 77255 77248 77249 77250 77251 77260 77261 77262 77263 77256 77257 77258 77259	182
7188	7188	77277 77276 77279 77278 77275 77274 77286 77287 77284 77285 77282 77283 77280 77281 77292 77290 77291 77288 77289	65
7189	7189	77297 77296 77294 77295 77293	45
7190	7190	77303 77302 77301 77300 77299 77298 77311 77310 77309 77308 77307 77306 77305 77304 77327 77326 77325 77324 77323 77322 77321 77320 77319 77318 77317 77316 77315 77314 77313 77312 77334 77332 77333 77330 77331 77328 77329	121
7191	7191	77357 77356 77359 77358 77353 77352 77355 77354 77349 77348 77351 77350 77345 77344 77347 77346 77360 77342 77343 77340 77341 77338 77339 77336 77337 77335	92
7192	7192	77372 77373 77374 77375 77368 77369 77370 77371 77364 77365 77366 77367 77361 77362 77363 77387 77386 77385 77384 77391 77390 77389 77388 77379 77378 77377 77376 77383 77382 77381 77380 77392 77393	150
7194	7194	77402 77403 77400 77401 77406 77407 77404 77405 77394 77395 77398 77399 77396 77397	55
7195	7195	77417 77416 77419 77418 77421 77420 77423 77422 77409 77408 77411 77410 77413 77412 77415 77414 77432 77433 77424 77425 77426 77427 77428 77429 77430 77431	82
7196	7196	77434 77435 77436 77437 77438	19
7197	7197	77440 77439	12
7199	7199	77446 77447 77444 77445 77442 77443 77441 77454 77455 77452 77453 77450 77451 77448 77449 77457 77456	63
7200	7200	77459 77458	6
7201	7201	77463 77462 77461 77460 77470 77469 77468 77467 77466 77465 77464	43
7202	7202	77476 77477 77478 77479 77472 77473 77474 77475 77480 77471	19
7203	7203	77484 77485 77486 77487 77481 77482 77483 77493 77492 77495 77494 77489 77488 77491 77490 77501 77500 77503 77502 77497 77496 77499 77498 77506 77507 77504 77505 77510 77511 77508 77509 77512	115
7204	7204	77514 77515 77513 77518 77519 77516 77517 77522 77521 77520	40
7205	7205	77523	6
7206	7206	77527 77526 77525 77524 77531 77530 77529 77528 77534 77533 77532	56
7207	7207	77536 77537 77538 77539 77540 77541 77542 77543 77544 77545 77546 77547 77548 77549 77535	73
7208	7208	77550 77551 77553 77552 77555 77554 77557 77556 77559 77558	44
7209	7209	77561 77560 77563 77562 77565 77564 77567 77566 77584 77585 77581 77580 77583 77582 77577 77576 77579 77578 77573 77572 77575 77574 77569 77568 77571 77570	84
7210	7210	77586	18
7211	7211	77622 77620 77621 77618 77619 77616 77617 77615 77614 77613 77612 77611 77610 77609 77608 77607 77606 77605 77604 77603 77602 77601 77600 77596 77597 77598 77599 77592 77593 77594 77595 77588 77589 77590 77591 77587	125
7212	7212	77630 77631 77628 77629 77626 77627 77624 77625 77623 77641 77640 77633 77632 77635 77634 77637 77636 77639 77638	97
7214	7214	77700 77701 77702 77703 77696 77697 77698 77699 77704 77690 77691 77688 77689 77694 77695 77692 77693 77682 77683 77680 77681 77686 77687 77684 77685 77675 77674 77673 77672 77679 77678 77677 77676 77667 77666 77665 77664 77671 77670 77669 77668 77656 77657 77658 77659 77660 77661 77662 77663 77648 77649 77650 77651 77652 77653 77654 77655 77643 77642 77645 77644 77647 77646	260
7215	7215	77705	4
7216	7216	77716 77713 77712 77715 77714 77708 77709 77710 77711 77706 77707	30
7217	7217	77734 77735 77732 77733 77730 77731 77728 77729 77742 77740 77741 77738 77739 77736 77737 77717 77719 77718 77725 77724 77727 77726 77721 77720 77723 77722	102
7218	7218	77743	4
7220	7220	77751 77750 77749 77748 77747 77746 77745 77744 77757 77756 77755 77754 77753 77752	58
7221	7221	77759 77758 77760	31
7222	7222	77761 77762 77763 77764 77765 77766 77767 77768	52
7223	7223	77843 77842 77841 77840 77847 77846 77845 77844 77826 77827 77824 77825 77830 77831 77828 77829 77834 77835 77832 77833 77838 77839 77836 77837 77811 77810 77809 77808 77815 77814 77813 77812 77819 77818 77817 77816 77823 77822 77821 77820 77794 77795 77792 77793 77798 77799 77796 77797 77802 77803 77800 77801 77806 77807 77804 77805 77777 77776 77779 77778 77781 77780 77783 77782 77785 77784 77787 77786 77789 77788 77791 77790 77769 77770 77771 77772 77773 77774 77775	277
7224	7224	77873 77872 77856 77857 77858 77859 77860 77861 77862 77863 77864 77865 77866 77867 77868 77869 77870 77871 77851 77850 77849 77848 77855 77854 77853 77852	98
7225	7225	77875 77874 77877 77876 77879 77878 77881 77880 77883 77882	41
7227	7227	77909 77908 77907 77906 77905 77904 77894 77895 77892 77893 77890 77891 77888 77889 77902 77903 77900 77901 77898 77899 77896 77897 77885 77884 77887 77886	79
7228	7228	77911 77910	5
7229	7229	77916 77915 77914 77913 77912	12
7230	7230	77919 77918 77917	12
7231	7231	77920 77921 77922	10
7232	7232	77924 77925 77926 77927 77923 77928 77929 77930 77931	21
7233	7233	77932	4
7234	7234	77941 77940 77943 77942 77937 77936 77939 77938 77945 77944 77946 77933 77934 77935	37
7235	7235	77949 77948 77947	10
7236	7236	77951 77950 77961 77960 77955 77954 77953 77952 77959 77958 77957 77956	45
7237	7237	77963 77962	8
7238	7238	77967 77966 77965 77964	23
7239	7239	77968 77969	8
7240	7240	77978 77979 77976 77977 77980 77981 77970 77971 77974 77975 77972 77973	47
7241	7241	78008 78009 78010 78011 78012 78000 78001 78002 78003 78004 78005 78006 78007 77993 77992 77995 77994 77997 77996 77999 77998 77985 77984 77987 77986 77989 77988 77991 77990 77982 77983	128
7243	7243	78013 78014	8
7244	7244	78040 78038 78039 78036 78037 78034 78035 78032 78033 78031 78030 78029 78028 78027 78026 78025 78024 78023 78022 78021 78020 78019 78018 78017 78016 78015	117
7245	7245	78049 78048 78046 78047 78044 78045 78042 78043 78041	33
7246	7246	78064 78061 78060 78063 78062 78057 78056 78059 78058 78053 78052 78055 78054 78051 78050	64
7247	7247	78076 78077 78072 78073 78074 78075 78068 78069 78070 78071 78065 78066 78067	52
7248	7248	78078 78079	6
7249	7249	78114 78115 78112 78113 78118 78119 78116 78117 78122 78123 78120 78121 78124 78080 78081 78082 78083 78084 78085 78086 78087 78088 78089 78090 78091 78092 78093 78094 78095 78097 78096 78099 78098 78101 78100 78103 78102 78105 78104 78107 78106 78109 78108 78111 78110	185
7250	7250	78126 78127 78125 78131 78130 78129 78128 78135 78134 78133 78132 78139 78138 78137 78136 78141 78140	50
7251	7251	78148 78149 78150 78151 78144 78145 78146 78147 78156 78157 78158 78159 78152 78153 78154 78155 78165 78164 78167 78166 78161 78160 78163 78162 78169 78168 78170 78143 78142	131
7252	7252	78171	12
7253	7253	78176 78173 78172 78175 78174	37
7254	7254	78182 78183 78180 78181 78178 78179 78177 78188 78189 78186 78187 78184 78185	55
7255	7255	78190 78191 78199 78198 78197 78196 78195 78194 78193 78192 78206 78205 78204 78203 78202 78201 78200	68
7257	7257	78207 78241 78240 78217 78216 78219 78218 78221 78220 78223 78222 78209 78208 78211 78210 78213 78212 78215 78214 78232 78233 78234 78235 78236 78237 78238 78239 78224 78225 78226 78227 78228 78229 78230 78231	148
7258	7258	78251 78250 78249 78248 78255 78254 78253 78252 78243 78242 78247 78246 78245 78244 78256	68
7259	7259	78304 78285 78284 78287 78286 78281 78280 78283 78282 78277 78276 78279 78278 78273 78272 78275 78274 78300 78301 78302 78303 78296 78297 78298 78299 78292 78293 78294 78295 78288 78289 78290 78291 78266 78267 78264 78265 78270 78271 78268 78269 78258 78259 78257 78262 78263 78260 78261	225
7261	7261	78307 78306 78305	28
7262	7262	78319 78318 78317 78316 78315 78314 78313 78312 78311 78310 78309 78308 78334 78335 78332 78333 78330 78331 78328 78329 78326 78327 78324 78325 78322 78323 78320 78321 78342 78343 78340 78341 78338 78339 78336 78337 78344 78345	204
7263	7263	78359 78358 78357 78356 78355 78354 78353 78352 78367 78366 78365 78364 78363 78362 78361 78360 78350 78351 78348 78349 78346 78347 78372 78373 78374 78375 78368 78369 78370 78371 78376 78377 78378 78379	145
7264	7264	78380 78381	8
7267	7267	78389 78388 78391 78390 78385 78384 78387 78386 78392 78382 78383	59
7268	7268	78402 78403 78400 78401 78397 78396 78399 78398 78393 78395 78394	45
7269	7269	78406 78404 78405	47
7270	7270	78407 78410 78411 78408 78409 78414 78415 78412 78413	48
7272	7272	78419 78418 78417 78416 78423 78422 78421 78420	46
7273	7273	78427 78426 78425 78424 78431 78430 78429 78428 78432 78433 78434	50
7274	7274	78435	3
7275	7275	78449 78448 78451 78450 78453 78452 78455 78454 78457 78456 78436 78437 78438 78439 78440 78441 78442 78443 78444 78445 78446 78447	70
7276	7276	78459 78458 78461 78460 78463 78462 78467 78466 78465 78464	43
7277	7277	78470 78469 78468	16
7281	7281	78471	3
7282	7282	78472	31
7283	7283	78490 78491 78488 78489 78486 78487 78484 78485 78482 78483 78480 78481 78479 78478 78477 78476 78475 78474 78473	96
7284	7284	78494 78495 78492 78493 78501 78500 78497 78496 78499 78498	63
7285	7285	78520 78521 78522 78523 78516 78517 78518 78519 78512 78513 78514 78515 78509 78508 78511 78510 78505 78504 78507 78506 78503 78502	218
7286	7286	78554 78555 78552 78553 78558 78559 78556 78557 78546 78547 78544 78545 78550 78551 78548 78549 78539 78538 78537 78536 78543 78542 78541 78540 78531 78530 78529 78528 78535 78534 78533 78532 78561 78560 78563 78562 78564 78524 78525 78526 78527	362
7287	7287	78569 78568 78571 78570 78573 78572 78574 78565 78567 78566	88
7288	7288	78592 78593 78594 78584 78585 78586 78587 78588 78589 78590 78591 78576 78577 78578 78579 78580 78581 78582 78583 78575	110
7289	7289	78596 78597 78598 78599 78595 78604 78605 78606 78600 78601 78602 78603	52
7290	7290	78607	4
7292	7292	78613 78612 78615 78614 78609 78608 78611 78610	84
7293	7293	78617 78616 78618	33
7296	7296	78621 78620 78623 78622 78619 78630 78631 78628 78629 78626 78627 78624 78625 78634 78635 78632 78633	73
7297	7297	78636 78637	8
7300	7300	78656 78657 78658 78659 78660 78661 78662 78663 78664 78665 78666 78667 78668 78669 78670 78671 78673 78672 78675 78674 78677 78676 78679 78678 78681 78680 78683 78682 78685 78684 78687 78686 78690 78691 78688 78689 78694 78695 78692 78693 78698 78699 78696 78697 78702 78703 78700 78701 78707 78706 78705 78704 78711 78710 78709 78708 78712 78638 78639 78647 78646 78645 78644 78643 78642 78641 78640 78655 78654 78653 78652 78651 78650 78649 78648	285
7301	7301	78713	7
7302	7302	78715 78714 78719 78718 78717 78716 78721 78720 78722	38
7303	7303	78724 78723	8
7304	7304	78733 78732 78735 78734 78729 78728 78731 78730 78725 78727 78726 78740 78736 78737 78738 78739	68
7305	7305	78741 78742 78743	46
7306	7306	78744 78745 78746	35
7307	7307	78748 78749 78747	10
7308	7308	78750	4
7310	7310	78751 78755 78754 78753 78752	73
7311	7311	78767 78766 78765 78764 78763 78762 78761 78760 78759 78758 78757 78756 78770 78768 78769	51
7312	7312	78772 78771	8
7313	7313	78776 78774 78775 78773	13
7314	7314	78785 78784 78787 78786 78788 78782 78783 78780 78781 78778 78779 78777	39
7315	7315	78793 78792 78795 78794 78789 78791 78790	18
7316	7316	78797 78796 78799 78798 78800	14
7317	7317	78801 78802	8
7318	7318	78808 78809 78803 78804 78805 78806 78807	29
7319	7319	78810 78811 78812 78813 78814 78815 78827 78826 78825 78824 78831 78830 78829 78828 78819 78818 78817 78816 78823 78822 78821 78820 78842 78843 78840 78841 78846 78847 78844 78845 78834 78835 78832 78833 78838 78839 78836 78837 78848	156
7320	7320	78849	1
7321	7321	78850	9
7323	7323	78856 78857 78851 78854 78855 78852 78853	201
7324	7324	78875 78874 78873 78872 78867 78866 78865 78864 78871 78870 78869 78868 78858 78859 78862 78863 78860 78861	82
7325	7325	78876	11
7326	7326	78878 78877	8
7327	7327	78880 78881 78882 78883 78879	18
7328	7328	78897 78896 78899 78898 78888 78889 78890 78891 78892 78893 78894 78895 78884 78885 78886 78887	79
7330	7330	78905 78904 78906 78901 78900 78903 78902	34
7331	7331	78907	4
7332	7332	78909 78908 78911 78910 78973 78972 78975 78974 78969 78968 78971 78970 78965 78964 78967 78966 78961 78960 78963 78962 78956 78957 78958 78959 78952 78953 78954 78955 78948 78949 78950 78951 78944 78945 78946 78947 78943 78942 78941 78940 78939 78938 78937 78936 78935 78934 78933 78932 78931 78930 78929 78928 78926 78927 78924 78925 78922 78923 78920 78921 78918 78919 78916 78917 78914 78915 78912 78913 78979 78978 78977 78976	385
7333	7333	78980	28
7334	7334	79024 79025 79026 79027 79028 79029 79030 79031 79032 79009 79008 79011 79010 79013 79012 79015 79014 79017 79016 79019 79018 79021 79020 79023 79022 78994 78995 78992 78993 78998 78999 78996 78997 79002 79003 79000 79001 79006 79007 79004 79005 78983 78982 78981 78987 78986 78985 78984 78991 78990 78989 78988	221
7335	7335	79033 79034 79035 79036 79037 79038 79039 79047 79046 79045 79044 79043 79042 79041 79040 79055 79054 79053 79052 79051 79050 79049 79048	122
7336	7336	79056	3
7337	7337	79062 79063 79060 79061 79058 79059 79057 79066 79067 79064 79065	39
7338	7338	79077 79076 79079 79078 79073 79072 79075 79074 79084 79081 79080 79083 79082 79070 79071 79068 79069	59
7339	7339	79088 79085 79087 79086	24
7340	7340	79112 79113 79114 79104 79105 79106 79107 79108 79109 79110 79111 79092 79093 79094 79095 79089 79090 79091 79100 79101 79102 79103 79096 79097 79098 79099	114
7341	7341	79115 79116 79117 79118 79119 79128 79121 79120 79123 79122 79125 79124 79127 79126	40
7342	7342	79129 79131 79130	24
7343	7343	79133 79132	8
7344	7344	79135 79134	8
7345	7345	79136 79137	7
7346	7346	79146 79147 79144 79145 79150 79151 79148 79149 79138 79139 79142 79143 79140 79141 79152	84
7347	7347	79163 79162 79161 79160 79167 79166 79165 79164 79155 79154 79153 79159 79158 79157 79156 79176 79172 79173 79174 79175 79168 79169 79170 79171	134
7348	7348	79208 79206 79207 79204 79205 79202 79203 79200 79201 79180 79181 79182 79183 79177 79178 79179 79197 79196 79199 79198 79193 79192 79195 79194 79189 79188 79191 79190 79185 79184 79187 79186	137
7349	7349	79214 79215 79212 79213 79210 79211 79209	24
7350	7350	79225 79224 79223 79222 79221 79220 79219 79218 79217 79216	100
7351	7351	79228 79227 79226	41
7353	7353	79230 79229	166
7354	7354	79231 79232	24
7355	7355	79233	1
7356	7356	79235 79234 79237 79236 79239 79238 79241 79240 79243 79242 79245 79244	45
7357	7357	79246	12
7359	7359	79247 79248 79249 79250 79251 79252 79253 79254 79255 79256 79257 79258 79259 79260	69
7360	7360	79261 79262 79263	18
7361	7361	79267 79266 79265 79264 79271 79270 79269 79268 79275 79274 79273 79272 79279 79278 79277 79276 79282 79283 79280 79281 79284	85
7362	7362	79286 79287 79285 79290 79291 79288 79289 79294 79295 79292 79293 79301 79300 79303 79302 79297 79296 79299 79298 79309 79308 79311 79310 79305 79304 79307 79306 79316 79317 79318 79319 79312 79313 79314 79315 79324 79325 79326 79327 79320 79321 79322 79323	212
7363	7363	79335 79334 79333 79332 79331 79330 79329 79328 79343 79342 79341 79340 79339 79338 79337 79336 79350 79351 79348 79349 79346 79347 79344 79345 79358 79359 79356 79357 79354 79355 79352 79353 79381 79380 79379 79378 79377 79376 79374 79375 79372 79373 79370 79371 79368 79369 79366 79367 79364 79365 79362 79363 79360 79361	234
7364	7364	79385 79384 79383 79382	18
7365	7365	79390 79389 79388 79387 79386	18
7369	7369	79391 79421 79420 79423 79422 79417 79416 79419 79418 79413 79412 79415 79414 79409 79408 79411 79410 79404 79405 79406 79407 79400 79401 79402 79403 79396 79397 79398 79399 79392 79393 79394 79395 79426 79427 79424 79425 79430 79428 79429	152
7370	7370	79434 79435 79432 79433 79431	17
7371	7371	79436 79437	5
7372	7372	79438 79439	8
7373	7373	79451 79450 79449 79448 79455 79454 79453 79452 79443 79442 79441 79440 79447 79446 79445 79444 79464 79465 79466 79467 79468 79456 79457 79458 79459 79460 79461 79462 79463	134
7374	7374	79469 79470	8
7375	7375	79471	7
7376	7376	79481 79480 79483 79482 79485 79484 79487 79486 79473 79472 79475 79474 79477 79476 79479 79478 79510 79511 79508 79509 79506 79507 79504 79505 79512 79513 79495 79494 79493 79492 79491 79490 79489 79488 79503 79502 79501 79500 79499 79498 79497 79496	171
7377	7377	79518 79519 79516 79517 79514 79515 79525 79524 79527 79526 79521 79520 79523 79522 79533 79532 79535 79534 79529 79528 79531 79530	99
7379	7379	79540 79541 79536 79537 79538 79539	35
7380	7380	79542 79543 79548 79544 79545 79546 79547	24
7381	7381	79616 79617 79618 79619 79549 79550 79551 79570 79571 79568 79569 79574 79575 79572 79573 79578 79579 79576 79577 79582 79583 79580 79581 79555 79554 79553 79552 79559 79558 79557 79556 79563 79562 79561 79560 79567 79566 79565 79564 79600 79601 79602 79603 79604 79605 79606 79607 79608 79609 79610 79611 79612 79613 79614 79615 79585 79584 79587 79586 79589 79588 79591 79590 79593 79592 79595 79594 79597 79596 79599 79598	289
7382	7382	79628 79629 79630 79624 79625 79626 79627 79620 79621 79622 79623	52
7384	7384	79631 79641 79640 79642 79637 79636 79639 79638 79633 79632 79635 79634	37
7385	7385	79645 79644 79647 79646 79643 79662 79663 79660 79661 79658 79659 79656 79657 79654 79655 79652 79653 79650 79651 79648 79649	102
7386	7386	79666 79665 79664	12
7387	7387	79668 79667	7
7388	7388	79678 79677 79676 79675 79674 79673 79672 79671 79670 79669	21
7389	7389	79679 79688 79689 79690 79691 79692 79693 79694 79695 79680 79681 79682 79683 79684 79685 79686 79687 79704 79697 79696 79699 79698 79701 79700 79703 79702	128
7392	7392	79705 79707 79706 79709 79708 79711 79710 79714 79715 79712 79713	43
7393	7393	79716 79717	16
7394	7394	79718	14
7395	7395	79720 79721 79719	12
7396	7396	79722 79723 79726 79727 79724 79725	22
7398	7398	79728	4
7399	7399	79731 79730 79729	21
7400	7400	79732	4
7401	7401	79733	3
7402	7402	79734	21
7403	7403	79739 79738 79737 79736 79743 79742 79741 79740 79735 79749 79748 79751 79750 79745 79744 79747 79746 79753 79752 79755 79754	75
[truncated: 2,035,303 more chars]
