# Supplementary material for: Exon Array Analysis using re-defined probe sets results in reliable identification of alternatively spliced genes in non-small cell lung cancer
Source: BMC Genomics. 2010 Nov 30;11:676. doi: 10.1186/1471-2164-11-676 (PMC3053589; doi:10.1186/1471-2164-11-676)
Supplement: Additional file 2 — Data files S2: New probe set definition. ZIP-archive containing the new probe set definition provided as a probe group file (PGF), probe set and transcript cluster annotations in CSV format, and a meta probe set file defining the relationship between transcript cluster and probe sets. All file formats are in accordance with Affymetrix definitions. [file 1471-2164-11-676-S2.ZIP › WLanger ProbeSets core only.pgf]

#%chip_type=HuEx-1_0-st-v2
#%chip_type=HuEx-1_0-st-v1
#%chip_type=HuEx-1_0-st-ta1
#%lib_set_name=HuEx-1_0-st
#%lib_set_version=r2
#%create_date=Mon Nov 23 11:02:23 CET 2009
#%guid=7b207534-9b17-470a-8daa-923011e7ca17
#%pgf_format_version=1.0
#%header0=probeset_id	type
#%header1=	atom_id
#%header2=		probe_id	type	gc_count	probe_length	interrogation_position	probe_sequence
1	control->affx
	1
		4325702	mm:st	14	25	13	CTTCGCTAGAAATGGCGGCCTTAGG
		4325701	pm:st	14	25	13	CTTCGCTAGAAAAGGCGGCCTTAGG
	2
		4094134	mm:st	9	25	13	AGTAGTCGGCCTTAAACAATAACTA
		4094133	pm:st	9	25	13	AGTAGTCGGCCTAAAACAATAACTA
	3
		3351848	mm:st	11	25	13	TTCTTAAGTCGAATGCGAAGGTCTG
		3351847	pm:st	11	25	13	TTCTTAAGTCGATTGCGAAGGTCTG
	4
		5757756	mm:st	10	25	13	TAGAGCCTATGTAATCTCCGTTTCT
		5757755	pm:st	10	25	13	TAGAGCCTATGTTATCTCCGTTTCT
	5
		4756410	mm:st	11	25	13	ATAGGGCAGTTTGCTAAGGCAAAGA
		4756409	pm:st	11	25	13	ATAGGGCAGTTTCCTAAGGCAAAGA
	6
		408936	mm:st	11	25	13	CTAAACTGTCTTGGCCTTGAGAGAA
		408935	pm:st	11	25	13	CTAAACTGTCTTCGCCTTGAGAGAA
	7
		1687224	mm:st	15	25	13	CGACTTCGTCGGCCGTATAATCCGC
		1687223	pm:st	15	25	13	CGACTTCGTCGGGCGTATAATCCGC
	8
		5477758	mm:st	11	25	13	CATGCCAGTCAATCGCATTTCTTCT
		5477757	pm:st	11	25	13	CATGCCAGTCAAACGCATTTCTTCT
	9
		3736464	mm:st	9	25	13	AAGTAGTCGGCCAAAAACAATAACT
		3736463	pm:st	9	25	13	AAGTAGTCGGCCTAAAACAATAACT
	10
		4683712	mm:st	13	25	13	AAGGCCGCGTATATCAGTCGTTCCA
		4683711	pm:st	13	25	13	AAGGCCGCGTATTTCAGTCGTTCCA
	11
		4375432	mm:st	10	25	13	GTTAAGCCAGTTTACAGTGACAGTA
		4375431	pm:st	10	25	13	GTTAAGCCAGTTAACAGTGACAGTA
2	control->affx
	12
		3285984	mm:at	17	25	13	CCACAGGCCCCACTAGTCGCGGACA
		3285983	pm:at	17	25	13	CCACAGGCCCCAGTAGTCGCGGACA
	13
		3280862	mm:at	14	25	13	CTTTCCGCGTGCTTTCTCCAACCGT
		3280861	pm:at	14	25	13	CTTTCCGCGTGCATTCTCCAACCGT
	14
		3260382	mm:at	12	25	13	TCTTTTAGCTCATACGCGGACGGTA
		3260381	pm:at	12	25	13	TCTTTTAGCTCAAACGCGGACGGTA
	15
		3283422	mm:at	12	25	13	TGCATTCTCCAAGCGTAGTACTAGG
		3283421	pm:at	12	25	13	TGCATTCTCCAACCGTAGTACTAGG
	17
		3291104	mm:at	14	25	13	GTCGCGGACAAGATCTGCAACGACA
		3291103	pm:at	14	25	13	GTCGCGGACAAGTTCTGCAACGACA
	16
		3285982	mm:at	16	25	13	CCAACCGTAGTAGTAGGCGCGCTGG
		3285981	pm:at	16	25	13	CCAACCGTAGTACTAGGCGCGCTGG
	19
		3252702	mm:at	14	25	13	GGTCAAACGCCTAGTCAACGTCCAG
		3252701	pm:at	14	25	13	GGTCAAACGCCTTGTCAACGTCCAG
	18
		3265502	mm:at	14	25	13	CGGACGGTATTTGGTGTAGCGGACT
		3265501	pm:at	14	25	13	CGGACGGTATTTCGTGTAGCGGACT
	21
		3268062	mm:at	11	25	13	TATTTCGTGTAGGGGACTCAGACAA
		3268061	pm:at	11	25	13	TATTTCGTGTAGCGGACTCAGACAA
	20
		3283424	mm:at	10	25	13	AGTATTACGACGCCGCAACATTATA
		3283423	pm:at	10	25	13	AGTATTACGACGGCGCAACATTATA
	23
		3275742	mm:at	16	25	13	CAAGCAAGTAGAGGAGCGCAGGCCG
		3275741	pm:at	16	25	13	CAAGCAAGTAGACGAGCGCAGGCCG
	22
		3262942	mm:at	14	25	13	GCTCAAACGCGGTCGGTATTTCGTG
		3262941	pm:at	14	25	13	GCTCAAACGCGGACGGTATTTCGTG
	25
		3278302	mm:at	18	25	13	GACGAGCGCAGGGCGTCTTTCCGCG
		3278301	pm:at	18	25	13	GACGAGCGCAGGCCGTCTTTCCGCG
	24
		3255262	mm:at	15	25	13	GCCTAAGCCGCAGCAGTCGTCAAAC
		3255261	pm:at	15	25	13	GCCTAAGCCGCACCAGTCGTCAAAC
	27
		3257822	mm:at	14	25	13	CGCACCAGTCGTGAAACGTTGGCAT
		3257821	pm:at	14	25	13	CGCACCAGTCGTCAAACGTTGGCAT
	26
		3270622	mm:at	13	25	13	GTAGCGGACTCACACAAGCAAGTAG
		3270621	pm:at	13	25	13	GTAGCGGACTCAGACAAGCAAGTAG
	29
		3288544	mm:at	15	25	13	CCCAGTAGTCGCCGACAAGTTCTGC
		3288543	pm:at	15	25	13	CCCAGTAGTCGCGGACAAGTTCTGC
	28
		3293664	mm:at	17	25	13	GGACGGTCGTGCGGTCAAACGACGC
		3293663	pm:at	17	25	13	GGACGGTCGTGCCGTCAAACGACGC
	31
		3273182	mm:at	13	25	13	GACTCAGACAAGGAAGTAGACGAGC
		3273181	pm:at	13	25	13	GACTCAGACAAGCAAGTAGACGAGC
	30
		3296224	mm:at	15	25	13	GCCGTCAAACGAGGCCTAAATCGGG
		3296223	pm:at	15	25	13	GCCGTCAAACGACGCCTAAATCGGG
3	control->affx
	34
		3260378	mm:at	12	25	13	GCAAACGCCCGTGATAAACGTTAGA
		3260377	pm:at	12	25	13	GCAAACGCCCGTCATAAACGTTAGA
	35
		3268058	mm:at	13	25	13	CCAGAATTAGCTCTCGTTGCACGAC
		3268057	pm:at	13	25	13	CCAGAATTAGCTGTCGTTGCACGAC
	32
		3283418	mm:at	14	25	13	TAGCTTTACGACGGCTACGTGGACG
		3283417	pm:at	14	25	13	TAGCTTTACGACCGCTACGTGGACG
	33
		3255258	mm:at	17	25	13	CGCGCGGCTGAGCTCGTGGACAAGT
		3255257	pm:at	17	25	13	CGCGCGGCTGAGGTCGTGGACAAGT
	38
		3285978	mm:at	16	25	13	TTACGACCGCTAGGTGGACGACGCG
		3285977	pm:at	16	25	13	TTACGACCGCTACGTGGACGACGCG
	39
		3293658	mm:at	8	25	13	TTTATTAAGACAGTGAACGCTGTTA
		3293657	pm:at	8	25	13	TTTATTAAGACACTGAACGCTGTTA
	36
		3296218	mm:at	10	25	13	ATTAAGACACTGTACGCTGTTACAG
		3296217	pm:at	10	25	13	ATTAAGACACTGAACGCTGTTACAG
	37
		3280858	mm:at	14	25	13	TGCTCCTAGCTTAACGACCGCTACG
		3280857	pm:at	14	25	13	TGCTCCTAGCTTTACGACCGCTACG
	42
		3265498	mm:at	13	25	13	TGTTCGAGGCCACAATTAGCTGTCG
		3265497	pm:at	13	25	13	TGTTCGAGGCCAGAATTAGCTGTCG
	43
		3275738	mm:at	16	25	13	CGACTGGACGTGCACTGCTCCTAGC
		3275737	pm:at	16	25	13	CGACTGGACGTGGACTGCTCCTAGC
	40
		3270618	mm:at	14	25	13	TTAGCTGTCGTTCCACGACTGGACG
		3270617	pm:at	14	25	13	TTAGCTGTCGTTGCACGACTGGACG
	41
		3262938	mm:at	11	25	13	CATAAACGTTAGTAGGCCTGTTCGA
		3262937	pm:at	11	25	13	CATAAACGTTAGAAGGCCTGTTCGA
	46
		3296220	mm:at	15	25	13	GCAGCTAGGACGCCGAAAGCGAAAC
		3296219	pm:at	15	25	13	GCAGCTAGGACGGCGAAAGCGAAAC
	47
		3257818	mm:at	15	25	13	CGCGCTGCAAACCCCCGTCATAAAC
		3257817	pm:at	15	25	13	CGCGCTGCAAACGCCCGTCATAAAC
	44
		3278298	mm:at	14	25	13	GACGTGGACTGCACCTAGCTTTACG
		3278297	pm:at	14	25	13	GACGTGGACTGCTCCTAGCTTTACG
	45
		3291098	mm:at	13	25	13	GCGAAGTTTGTCCTCTAGGTCGTTG
		3291097	pm:at	13	25	13	GCGAAGTTTGTCGTCTAGGTCGTTG
	51
		3288538	mm:at	14	25	13	GACGACGCGAAGATTGTCGTCTAGG
		3288537	pm:at	14	25	13	GACGACGCGAAGTTTGTCGTCTAGG
	50
		3252698	mm:at	17	25	13	GCGAAAGCGAAAGGCGCGGCTGAGG
		3252697	pm:at	17	25	13	GCGAAAGCGAAACGCGCGGCTGAGG
	49
		3273178	mm:at	15	25	13	GTTGCACGACTGCACGTGGACTGCT
		3273177	pm:at	15	25	13	GTTGCACGACTGGACGTGGACTGCT
	48
		3293660	mm:at	15	25	13	GTATGTCTTCGCCCAGCTAGGACGG
		3293659	pm:at	15	25	13	GTATGTCTTCGCGCAGCTAGGACGG
4	control->affx
	55
		5758740	mm:st	12	25	13	ACTGATGTAATGATGCCCGGTCCTT
		5758739	pm:st	12	25	13	ACTGATGTAATGTTGCCCGGTCCTT
	54
		2262988	mm:st	10	25	13	TCAAACCAAAGCAAGAAGTATTGCC
		2262987	pm:st	10	25	13	TCAAACCAAAGCTAGAAGTATTGCC
	53
		5349714	mm:st	13	25	13	CTGATGTAATGTAGCCCGGTCCTTC
		5349713	pm:st	13	25	13	CTGATGTAATGTTGCCCGGTCCTTC
	52
		3556380	mm:st	11	25	13	CTTGCGTAGGTGTAAGTACCTTTGT
		3556379	pm:st	11	25	13	CTTGCGTAGGTGAAAGTACCTTTGT
	59
		5528416	mm:st	12	25	13	ATGCGTACTGATCTAATGTTGCCCG
		5528415	pm:st	12	25	13	ATGCGTACTGATGTAATGTTGCCCG
	58
		4402358	mm:st	11	25	13	GACTTGCCCGGTTACTTGTTCATAA
		4402357	pm:st	11	25	13	GACTTGCCCGGTAACTTGTTCATAA
	57
		3535294	mm:st	9	25	13	AAAGCTAGAAGTTTTGCCTGTTTGA
		3535293	pm:st	9	25	13	AAAGCTAGAAGTATTGCCTGTTTGA
	56
		1045152	mm:st	12	25	13	AGGTAACGGTATTGCCGAGCGTTTA
		1045151	pm:st	12	25	13	AGGTAACGGTATAGCCGAGCGTTTA
	62
		971924	mm:st	15	25	13	GAAGCCTAGTGCCGGCCTCATCTTC
		971923	pm:st	15	25	13	GAAGCCTAGTGCGGGCCTCATCTTC
	61
		3719348	mm:st	11	25	13	TGACTTGCCCGGAAACTTGTTCATA
		3719347	pm:st	11	25	13	TGACTTGCCCGGTAACTTGTTCATA
	60
		228958	mm:st	9	25	13	CGAAGAACTTCTCGATACATTTCTT
		228957	pm:st	9	25	13	CGAAGAACTTCTGGATACATTTCTT
5	control->affx
	68
		6499948	mm:at	11	25	13	TACTACAACTATAACGTGCGGCAAG
		6499947	pm:at	11	25	13	TACTACAACTATTACGTGCGGCAAG
	69
		6242612	mm:at	16	25	13	AGCCCATTGCTACGGACGTGGTCGC
		6242611	pm:at	16	25	13	AGCCCATTGCTAGGGACGTGGTCGC
	70
		5399514	mm:at	13	25	13	GCGACGTTGACGGTTGCGCAATTAT
		5399513	pm:at	13	25	13	GCGACGTTGACGCTTGCGCAATTAT
	71
		1968858	mm:at	15	25	13	CTAATCGTACGCGTGCGAGCAGGTG
		1968857	pm:at	15	25	13	CTAATCGTACGCCTGCGAGCAGGTG
	64
		4144708	mm:at	14	25	13	CTCGCGTAGTAGATTGGTGTCGCAC
		4144707	pm:at	14	25	13	CTCGCGTAGTAGTTTGGTGTCGCAC
	65
		3889696	mm:at	13	25	13	GCTGACAAGCTATAGTAGACCGCCA
		3889695	pm:at	13	25	13	GCTGACAAGCTAAAGTAGACCGCCA
	66
		893622	mm:at	17	25	13	CGCCGGTCCGGTGAACGTTAGCGAC
		893621	pm:at	17	25	13	CGCCGGTCCGGTCAACGTTAGCGAC
	67
		2864902	mm:at	14	25	13	ACGGAAAGTCGCATGCGTACCGTGA
		2864901	pm:at	14	25	13	ACGGAAAGTCGCTTGCGTACCGTGA
	72
		6525514	mm:at	10	25	13	CACTACCCGACTAATACTACAACTA
		6525513	pm:at	10	25	13	CACTACCCGACTTATACTACAACTA
	63
		3735098	mm:at	13	25	13	GGTGTCGCACTAGCCGACTTATACT
		3735097	pm:at	13	25	13	GGTGTCGCACTACCCGACTTATACT
	73
		3096088	mm:at	15	25	13	GGGAAGTACTTCAACGCACCGTGGC
		3096087	pm:at	15	25	13	GGGAAGTACTTCTACGCACCGTGGC
6	control->affx
	84
		2687342	mm:at	13	25	13	CAAGCTTGCGATGTCGGACAAAACG
		2687341	pm:at	13	25	13	CAAGCTTGCGATCTCGGACAAAACG
	81
		2660128	mm:at	13	25	13	ATACGAGTCTTTAGCGGACCGCTAG
		2660127	pm:at	13	25	13	ATACGAGTCTTTTGCGGACCGCTAG
	80
		5373650	mm:at	12	25	13	CTACTTCGTACATATCGACCGGGTT
		5373649	pm:at	12	25	13	CTACTTCGTACAAATCGACCGGGTT
	83
		2276980	mm:at	13	25	13	CTTGCTTGGACCTGCTTTAGTCACG
		2276979	pm:at	13	25	13	CTTGCTTGGACCAGCTTTAGTCACG
	82
		2151076	mm:at	14	25	13	AGGCGGCGTATTCGTCACTTTGTCG
		2151075	pm:at	14	25	13	AGGCGGCGTATTGGTCACTTTGTCG
	76
		2789600	mm:at	17	25	13	GCGGGTGCTGGCGGTTTGCCTGTCT
		2789599	pm:at	17	25	13	GCGGGTGCTGGCCGTTTGCCTGTCT
	77
		2943360	mm:at	11	25	13	CATTGTCCCACATTATTCGTTAGGG
		2943359	pm:at	11	25	13	CATTGTCCCACAATATTCGTTAGGG
	78
		4862262	mm:at	11	25	13	TCTAATGCATATTGGACCGTCGCTA
		4862261	pm:at	11	25	13	TCTAATGCATATAGGACCGTCGCTA
	79
		3172052	mm:at	9	25	13	CTATATCTTCTAATAGCGCTTGTAG
		3172051	pm:at	9	25	13	CTATATCTTCTATTAGCGCTTGTAG
	74
		6092122	mm:at	15	25	13	CTCGGACAAAACCTGCAAGTGGCCG
		6092121	pm:at	15	25	13	CTCGGACAAAACGTGCAAGTGGCCG
	75
		2360056	mm:at	14	25	13	GTCCAAGACGCCGTTTGGTAAAGGC
		2360055	pm:at	14	25	13	GTCCAAGACGCCCTTTGGTAAAGGC
7	control->affx
	85
		4656894	mm:st	10	25	13	ACTTCTAACTAGACGAACACATACC
		4656893	pm:st	10	25	13	ACTTCTAACTAGTCGAACACATACC
	87
		3505942	mm:st	12	25	13	ACTTGGCCTACACAGCCGTAATTAG
		3505941	pm:st	12	25	13	ACTTGGCCTACAGAGCCGTAATTAG
	86
		2762690	mm:st	13	25	13	GACGCCTTTAAGTACACGCGTGTGA
		2762689	pm:st	13	25	13	GACGCCTTTAAGAACACGCGTGTGA
	93
		3787126	mm:st	9	25	13	TTTCTTAGTACTTGATATGCGTTGG
		3787125	pm:st	9	25	13	TTTCTTAGTACTAGATATGCGTTGG
	92
		5119224	mm:st	10	25	13	GGCTTACATATTTCGACTGCAAGAA
		5119223	pm:st	10	25	13	GGCTTACATATTACGACTGCAAGAA
	95
		1560518	mm:st	10	25	13	TACTTCCACAAATGCTTAAGGCACT
		1560517	pm:st	10	25	13	TACTTCCACAAAAGCTTAAGGCACT
	94
		2686548	mm:st	13	25	13	CGCCTTTAAGAAGACGCGTGTGAAC
		2686547	pm:st	13	25	13	CGCCTTTAAGAACACGCGTGTGAAC
	89
		5629982	mm:st	11	25	13	CTTTTAACGAAAGTAGCGCGTACTG
		5629981	pm:st	11	25	13	CTTTTAACGAAACTAGCGCGTACTG
	88
		3736964	mm:st	13	25	13	CAGTAAAAAAACCCGCTGGGCGACT
		3736963	pm:st	13	25	13	CAGTAAAAAAACGCGCTGGGCGACT
	91
		5885918	mm:st	14	25	13	GGGTGTCACTACAACAGCTCTAGCC
		5885917	pm:st	14	25	13	GGGTGTCACTACTACAGCTCTAGCC
	90
		3608864	mm:st	9	25	13	GGCAAATACACTTCACATAAGGTAA
		3608863	pm:st	9	25	13	GGCAAATACACTACACATAAGGTAA
8	control->affx
	102
		714780	mm:st	12	25	13	CTTGTACAACGATTGGCGTGGTAAG
		714779	pm:st	12	25	13	CTTGTACAACGAATGGCGTGGTAAG
	103
		5426102	mm:st	11	25	13	TATACTTATGCGCTTAAGATGGCCC
		5426101	pm:st	11	25	13	TATACTTATGCGGTTAAGATGGCCC
	100
		5170098	mm:st	9	25	13	TAAAGAAGTAGCAGTAAAAGGAAGG
		5170097	pm:st	9	25	13	TAAAGAAGTAGCTGTAAAAGGAAGG
	101
		4146424	mm:st	13	25	13	GGCTTGTACAACCAATGGCGTGGTA
		4146423	pm:st	13	25	13	GGCTTGTACAACGAATGGCGTGGTA
	98
		1303750	mm:st	9	25	13	ATGTAAATGTGTTGATCGTCAGTCA
		1303749	pm:st	9	25	13	ATGTAAATGTGTAGATCGTCAGTCA
	99
		1712876	mm:st	13	25	13	CCTCACATATCTTCGTCGGCAACGT
		1712875	pm:st	13	25	13	CCTCACATATCTACGTCGGCAACGT
	96
		2762758	mm:st	9	25	13	CGAGCTGTTTTATATGAGTGTAAGT
		2762757	pm:st	9	25	13	CGAGCTGTTTTAAATGAGTGTAAGT
	97
		3711068	mm:st	13	25	13	TTAGCACCCACTATACTGCAACGGC
		3711067	pm:st	13	25	13	TTAGCACCCACTTTACTGCAACGGC
	106
		3813174	mm:st	12	25	13	AGCCAATAAATCGAGGTCGTCGATG
		3813173	pm:st	12	25	13	AGCCAATAAATCCAGGTCGTCGATG
	104
		1765022	mm:st	11	25	13	CAACGTCCGCTTGAACTAAAACGAA
		1765021	pm:st	11	25	13	CAACGTCCGCTTCAACTAAAACGAA
	105
		1047478	mm:st	10	25	13	GATGTAAATGTGAAGATCGTCAGTC
		1047477	pm:st	10	25	13	GATGTAAATGTGTAGATCGTCAGTC
9	control->affx
	110
		3257832	mm:at	13	25	13	AGTAGTGAGCAAGGTAGCTGGCCAT
		3257831	pm:at	13	25	13	AGTAGTGAGCAACGTAGCTGGCCAT
	111
		3288554	mm:at	9	25	13	TATCTTCTATTACCGCTTGTAGAAG
		3288553	pm:at	9	25	13	TATCTTCTATTAGCGCTTGTAGAAG
	108
		3262954	mm:at	10	25	13	TAGCGATAAAAGCTACTCACTTGCT
		3262953	pm:at	10	25	13	TAGCGATAAAAGGTACTCACTTGCT
	109
		3265514	mm:at	12	25	13	TTTAGTCACGCATGCTTGCGATCTC
		3265513	pm:at	12	25	13	TTTAGTCACGCAAGCTTGCGATCTC
	107
		3270634	mm:at	14	25	13	CGGACAAAACGTCCAAGTGGCCGTA
		3270633	pm:at	14	25	13	CGGACAAAACGTGCAAGTGGCCGTA
	119
		3283434	mm:at	12	25	13	GTACAAATCGACGGGGTTTACAACG
		3283433	pm:at	12	25	13	GTACAAATCGACCGGGTTTACAACG
	118
		3255272	mm:at	13	25	13	GTCCAAGAACGCATGGAGTAGTGAG
		3255271	pm:at	13	25	13	GTCCAAGAACGCTTGGAGTAGTGAG
	117
		3275754	mm:at	12	25	13	CTTTGTCGTAACCACAGTGAACCAG
		3275753	pm:at	12	25	13	CTTTGTCGTAACGACAGTGAACCAG
	116
		3268074	mm:at	13	25	13	CTTGCGATCTCGCACAAAACGTGCA
		3268073	pm:at	13	25	13	CTTGCGATCTCGGACAAAACGTGCA
	115
		3285994	mm:at	14	25	13	GTCTGGCGCGCGCACTTCTATATCT
		3285993	pm:at	14	25	13	GTCTGGCGCGCGGACTTCTATATCT
	114
		3293674	mm:at	14	25	13	GTCCATACGAGTGTTTTGCGGACCG
		3293673	pm:at	14	25	13	GTCCATACGAGTCTTTTGCGGACCG
	113
		3260394	mm:at	13	25	13	GGACCGTCGCTACCGATAAAAGGTA
		3260393	pm:at	13	25	13	GGACCGTCGCTAGCGATAAAAGGTA
	112
		3278314	mm:at	17	25	13	GACAGTGAACCACCACCGTCGGGCC
		3278313	pm:at	17	25	13	GACAGTGAACCAGCACCGTCGGGCC
	126
		3273194	mm:at	12	25	13	CGGCGTATTGGTGACTTTGTCGTAA
		3273193	pm:at	12	25	13	CGGCGTATTGGTCACTTTGTCGTAA
	125
		3257834	mm:at	10	25	13	CATGCACTCTATTGAAATTGGGACT
		3257833	pm:at	10	25	13	CATGCACTCTATAGAAATTGGGACT
	124
		3291114	mm:at	13	25	13	CCAATAAGTTGATCGTGGTACGGCG
		3291113	pm:at	13	25	13	CCAATAAGTTGAACGTGGTACGGCG
	123
		3252712	mm:at	12	25	13	GACTTGTACAGGAAGTCCAAGAACG
		3252711	pm:at	12	25	13	GACTTGTACAGGTAGTCCAAGAACG
	122
		3260392	mm:at	13	25	13	CGTAGCTGGCCAATACGTCCGTTTA
		3260391	pm:at	13	25	13	CGTAGCTGGCCATTACGTCCGTTTA
	121
		3296234	mm:at	15	25	13	TGCGGACCGCTACGGACTTGTACAG
		3296233	pm:at	15	25	13	TGCGGACCGCTAGGGACTTGTACAG
	120
		3280874	mm:at	13	25	13	GGCTGCTACTTCCTACAAATCGACC
		3280873	pm:at	13	25	13	GGCTGCTACTTCGTACAAATCGACC
10	control->affx
	137
		792236	mm:st	12	25	13	CATTGTCTAGTTAGTGGCCGCGATT
		792235	pm:st	12	25	13	CATTGTCTAGTTTGTGGCCGCGATT
	136
		3096962	mm:st	14	25	13	CAGTTGGGAATGCCGTAACTTCCGG
		3096961	pm:st	14	25	13	CAGTTGGGAATGGCGTAACTTCCGG
	129
		4376214	mm:st	11	25	13	CTACGCGAATTTAAACAGGCAAGGT
		4376213	pm:st	11	25	13	CTACGCGAATTTTAACAGGCAAGGT
	127
		5118302	mm:st	14	25	13	TCGCGGACTACATAATCGCTAGGGC
		5118301	pm:st	14	25	13	TCGCGGACTACAAAATCGCTAGGGC
	128
		1738782	mm:st	11	25	13	CTTTACGTAACACTAGTAGGGCTTG
		1738781	pm:st	11	25	13	CTTTACGTAACAGTAGTAGGGCTTG
	131
		331910	mm:st	15	25	13	GTCCGGAAGGCTATTACGCGCCGAA
		331909	pm:st	15	25	13	GTCCGGAAGGCTTTTACGCGCCGAA
	130
		4222334	mm:st	13	25	13	TTGAGCGAGTTCCACAGTACATGCC
		4222333	pm:st	13	25	13	TTGAGCGAGTTCGACAGTACATGCC
	133
		3607062	mm:st	13	25	13	CGTATACGTCGGCCACGATTGTACT
		3607061	pm:st	13	25	13	CGTATACGTCGGGCACGATTGTACT
	132
		101714	mm:st	12	25	13	CTGCCTTTGAAAGTGCTACGCGAAT
		101713	pm:st	12	25	13	CTGCCTTTGAAACTGCTACGCGAAT
	135
		228216	mm:st	13	25	13	TTTGACGACGGATGCTTCACACGCT
		228215	pm:st	13	25	13	TTTGACGACGGAAGCTTCACACGCT
	134
		2610562	mm:st	13	25	13	CAGTTGTCCATTCTGAAGGCGACGA
		2610561	pm:st	13	25	13	CAGTTGTCCATTGTGAAGGCGACGA
11	control->affx
	139
		4786490	mm:at	14	25	13	CGTCTTTCCGCGAGCATTCTCCAAC
		4786489	pm:at	14	25	13	CGTCTTTCCGCGTGCATTCTCCAAC
	138
		6321786	mm:at	14	25	13	CTTTCCGCGTGCTTTCTCCAACCGT
		6321785	pm:at	14	25	13	CTTTCCGCGTGCATTCTCCAACCGT
	141
		1755518	mm:at	12	25	13	CCAGTCGTCAAAGGTTGGCATCTTT
		1755517	pm:at	12	25	13	CCAGTCGTCAAACGTTGGCATCTTT
	140
		3864560	mm:at	12	25	13	TCTGCAACGACATCAAGCAATAGGG
		3864559	pm:at	12	25	13	TCTGCAACGACAACAAGCAATAGGG
	143
		5681142	mm:at	13	25	13	CGGTATTTCGTGAAGCGGACTCAGA
		5681141	pm:at	13	25	13	CGGTATTTCGTGTAGCGGACTCAGA
	142
		2060436	mm:at	13	25	13	TCAAACGACGCCAAAATCGGGGTCA
		2060435	pm:at	13	25	13	TCAAACGACGCCTAAATCGGGGTCA
	144
		2661144	mm:at	11	25	13	ACGTTGGCATCTATTAGCTCAAACG
		2661143	pm:at	11	25	13	ACGTTGGCATCTTTTAGCTCAAACG
	145
		5373982	mm:at	12	25	13	CTTTTAGCTCAATCGCGGACGGTAT
		5373981	pm:at	12	25	13	CTTTTAGCTCAAACGCGGACGGTAT
	146
		4528922	mm:at	12	25	13	ATTTCGTGTAGCCGACTCAGACAAG
		4528921	pm:at	12	25	13	ATTTCGTGTAGCGGACTCAGACAAG
	147
		305682	mm:at	13	25	13	GCGGACAAGTTCAGCAACGACAACA
		305681	pm:at	13	25	13	GCGGACAAGTTCTGCAACGACAACA
	148
		722596	mm:at	14	25	13	ACGACGCCTAAAACGGGGTCAAACG
		722595	pm:at	14	25	13	ACGACGCCTAAATCGGGGTCAAACG
12	control->affx
	152
		4785794	mm:st	15	25	13	CTGCTCTGGGTTAACTAGGCGCAGG
		4785793	pm:st	15	25	13	CTGCTCTGGGTTTACTAGGCGCAGG
	153
		274458	mm:st	12	25	13	CTTCCTATACAACGTAGTCGGCATG
		274457	pm:st	12	25	13	CTTCCTATACAAGGTAGTCGGCATG
	154
		79340	mm:st	10	25	13	CTGCATCAGCAAGAGTAAGGAAAAA
		79339	pm:st	10	25	13	CTGCATCAGCAACAGTAAGGAAAAA
	155
		6399030	mm:st	12	25	13	TTTCTTGTCGAGGGCGAAGTAAAGG
		6399029	pm:st	12	25	13	TTTCTTGTCGAGCGCGAAGTAAAGG
	156
		4274192	mm:st	15	25	13	TGCGCTCTCTGCTCGAAGGCTTCCT
		4274191	pm:st	15	25	13	TGCGCTCTCTGCACGAAGGCTTCCT
	157
		5246576	mm:st	15	25	13	CTTCCCGCGTATTCCTTGCCGAGAG
		5246575	pm:st	15	25	13	CTTCCCGCGTATACCTTGCCGAGAG
	158
		4605760	mm:st	12	25	13	TACGAACACGGAGTCGACAGTTTTC
		4605759	pm:st	12	25	13	TACGAACACGGACTCGACAGTTTTC
	159
		3044062	mm:st	15	25	13	CACTAGCCGGACCTACTCCTACTGC
		3044061	pm:st	15	25	13	CACTAGCCGGACGTACTCCTACTGC
	149
		25008	mm:st	14	25	13	CCTAACCGGCGATCAGCCCTTTTAG
		25007	pm:st	14	25	13	CCTAACCGGCGAACAGCCCTTTTAG
	150
		510574	mm:st	13	25	13	CTTCCTCAAAGGAATACGGCTACGG
		510573	pm:st	13	25	13	CTTCCTCAAAGGTATACGGCTACGG
	151
		1072732	mm:st	12	25	13	AGGAGTAACGACCCTAGTACAGGTT
		1072731	pm:st	12	25	13	AGGAGTAACGACGCTAGTACAGGTT
13	control->affx
	170
		4664148	mm:at	13	25	13	CGCAGGTCATGCTCCCACATAAATG
		4664147	pm:at	13	25	13	CGCAGGTCATGCACCCACATAAATG
	169
		3454498	mm:at	17	25	13	GGCTATGTCGAGGGCCTCACGGCAC
		3454497	pm:at	17	25	13	GGCTATGTCGAGCGCCTCACGGCAC
	168
		5347878	mm:at	14	25	13	TGACGTGACGCTGTAACGAGGTACG
		5347877	pm:at	14	25	13	TGACGTGACGCTCTAACGAGGTACG
	163
		4426552	mm:at	13	25	13	TATTACCAGACGGCGTAGGAAGACC
		4426551	pm:at	13	25	13	TATTACCAGACGCCGTAGGAAGACC
	162
		3991098	mm:at	14	25	13	GGTGACGTGACGGTCTAACGAGGTA
		3991097	pm:at	14	25	13	GGTGACGTGACGCTCTAACGAGGTA
	161
		49674	mm:at	16	25	13	GCTTGCAGCGTCTGCGATTGCCGTC
		49673	pm:at	16	25	13	GCTTGCAGCGTCAGCGATTGCCGTC
	160
		5885618	mm:at	14	25	13	CGGTCTATTACCTGACGCCGTAGGA
		5885617	pm:at	14	25	13	CGGTCTATTACCAGACGCCGTAGGA
	167
		48704	mm:at	14	25	13	CGTGAGACCGCGTCATCTAGACGTA
		48703	pm:at	14	25	13	CGTGAGACCGCGACATCTAGACGTA
	166
		2916412	mm:at	12	25	13	CTAACGAGGTACCTTCTAGCTTGCA
		2916411	pm:at	12	25	13	CTAACGAGGTACGTTCTAGCTTGCA
	165
		561106	mm:at	16	25	13	GCACGGACTTGTACGTAACCGCCGC
		561105	pm:at	16	25	13	GCACGGACTTGTTCGTAACCGCCGC
	164
		1176516	mm:at	16	25	13	TAGGTCGGTCCACGTGTTGGGCGCA
		1176515	pm:at	16	25	13	TAGGTCGGTCCAGGTGTTGGGCGCA
14	control->affx
	171
		2942866	mm:st	13	25	13	TCTAGGCTTGTGACGCCAGCTGTAA
		2942865	pm:st	13	25	13	TCTAGGCTTGTGTCGCCAGCTGTAA
	175
		612544	mm:st	13	25	13	ATAGTCGACTAGGGGGCACATCTTC
		612543	pm:st	13	25	13	ATAGTCGACTAGCGGGCACATCTTC
	174
		5579426	mm:st	14	25	13	CAAGAACGCGCACATAGCGTCCTCA
		5579425	pm:st	14	25	13	CAAGAACGCGCAGATAGCGTCCTCA
	173
		378702	mm:st	14	25	13	CGGGGCCGAAACAAAGTCAGCCTTA
		378701	pm:st	14	25	13	CGGGGCCGAAACTAAGTCAGCCTTA
	172
		458330	mm:st	14	25	13	AGTCAGCCTTACGGCGAGTCGTCTA
		458329	pm:st	14	25	13	AGTCAGCCTTACCGCGAGTCGTCTA
	178
		2328180	mm:st	13	25	13	CTTGCTTCGGCTCTACGACAAGAGA
		2328179	pm:st	13	25	13	CTTGCTTCGGCTGTACGACAAGAGA
	179
		3991122	mm:st	11	25	13	ACTTTAGGAAGTCCGTATAGTCGAC
		3991121	pm:st	11	25	13	ACTTTAGGAAGTGCGTATAGTCGAC
	176
		356522	mm:st	14	25	13	AGACAGTGACAACGGCCTTCGTGTC
		356521	pm:st	14	25	13	AGACAGTGACAAGGGCCTTCGTGTC
	177
		23414	mm:st	12	25	13	TTTAGTTCGGACTGTGTAACGGCTG
		23413	pm:st	12	25	13	TTTAGTTCGGACAGTGTAACGGCTG
	180
		6116724	mm:st	12	25	13	TTTACGGAGGACTGGTACACTTCCA
		6116723	pm:st	12	25	13	TTTACGGAGGACAGGTACACTTCCA
	181
		305186	mm:st	11	25	13	CTATTGGACTAGTTGGTTCACCGAT
		305185	pm:st	11	25	13	CTATTGGACTAGATGGTTCACCGAT
15	control->affx
	186
		1125188	mm:st	10	25	13	AGAACTAACTAATTTGTTGCGGGCT
		1125187	pm:st	10	25	13	AGAACTAACTAAATTGTTGCGGGCT
	187
		4617920	mm:st	11	25	13	TGTTGGCCAAAGTGTCTTCGACTAA
		4617919	pm:st	11	25	13	TGTTGGCCAAAGAGTCTTCGACTAA
	184
		5989420	mm:st	9	25	13	TGTTGGCCTACACAACTAACTAAAT
		5989419	pm:st	9	25	13	TGTTGGCCTACAGAACTAACTAAAT
	185
		2915930	mm:st	12	25	13	AGTAGTACTGGTGTTCGAACTGCGT
		2915929	pm:st	12	25	13	AGTAGTACTGGTCTTCGAACTGCGT
	190
		4631674	mm:st	12	25	13	CCGGTATCTGGTTTGTATGCTAGTC
		4631673	pm:st	12	25	13	CCGGTATCTGGTATGTATGCTAGTC
	191
		3838854	mm:st	14	25	13	AATCTCGTGCCTGAGGCAGGTCAAC
		3838853	pm:st	14	25	13	AATCTCGTGCCTCAGGCAGGTCAAC
	188
		4837656	mm:st	13	25	13	GGTTTAAAACGCCAGCCACGCTATG
		4837655	pm:st	13	25	13	GGTTTAAAACGCGAGCCACGCTATG
	189
		3530340	mm:st	10	25	13	TAATAGACTACAGTACGGACAACTC
		3530339	pm:st	10	25	13	TAATAGACTACACTACGGACAACTC
	182
		5832818	mm:st	13	25	13	CTTTTTCCCTAGGCTCGGTAGTAGC
		5832817	pm:st	13	25	13	CTTTTTCCCTAGCCTCGGTAGTAGC
	192
		1264592	mm:st	12	25	13	TGTGGTGTAAAAGTGGAACATCCCC
		1264591	pm:st	12	25	13	TGTGGTGTAAAACTGGAACATCCCC
	183
		3939996	mm:st	11	25	13	GAGCCACGCTATCACTACTACTTTA
		3939995	pm:st	11	25	13	GAGCCACGCTATGACTACTACTTTA
17	control->affx
	232
		3291110	mm:at	16	25	13	AGGTCGACGTCCCACGACAACGCGA
		3291109	pm:at	16	25	13	AGGTCGACGTCCGACGACAACGCGA
	231
		3293670	mm:at	15	25	13	ACGTCCGACGACTACGCGACATTGC
		3293669	pm:at	15	25	13	ACGTCCGACGACAACGCGACATTGC
	230
		3296230	mm:at	16	25	13	ACGACAACGCGAGATTGCGGTCGCG
		3296229	pm:at	16	25	13	ACGACAACGCGACATTGCGGTCGCG
	229
		3283430	mm:at	17	25	13	GCCAGACGGGAGTACGCGCGACTAC
		3283429	pm:at	17	25	13	GCCAGACGGGAGAACGCGCGACTAC
	228
		3285990	mm:at	12	25	13	AATGACAACGCAATAGGTCGACGTC
		3285989	pm:at	12	25	13	AATGACAACGCATTAGGTCGACGTC
	227
		3288550	mm:at	15	25	13	ACGCATTAGGTCCACGTCCGACGAC
		3288549	pm:at	15	25	13	ACGCATTAGGTCGACGTCCGACGAC
	226
		3262948	mm:at	16	25	13	CCATCGGACGACCGAAACGCCGAAC
		3262947	pm:at	16	25	13	CCATCGGACGACGGAAACGCCGAAC
	225
		3268068	mm:at	13	25	13	CCGAACATTTTCTCGTGTTGACCGC
		3268067	pm:at	13	25	13	CCGAACATTTTCACGTGTTGACCGC
	224
		3270630	mm:at	14	25	13	GCGCATTAGGCCCCGAGTAATGGTT
		3270629	pm:at	14	25	13	GCGCATTAGGCCGCGAGTAATGGTT
	220
		3278310	mm:at	12	25	13	ATGGTTACTAAGTTAGCCAGACGGG
		3278309	pm:at	12	25	13	ATGGTTACTAAGATAGCCAGACGGG
	221
		3280870	mm:at	14	25	13	CTAAGATAGCCACACGGGAGAACGC
		3280869	pm:at	14	25	13	CTAAGATAGCCAGACGGGAGAACGC
	222
		3275750	mm:at	10	25	13	GAGTAATGGTTAGTAAGATAGCCAG
		3275749	pm:at	10	25	13	GAGTAATGGTTACTAAGATAGCCAG
	223
		3270628	mm:at	14	25	13	CACGTGTTGACCCCTGTCAAAAGGG
		3270627	pm:at	14	25	13	CACGTGTTGACCGCTGTCAAAAGGG
	216
		3255268	mm:at	16	25	13	CATTGCGGTCGCCCAGCGATAACGC
		3255267	pm:at	16	25	13	CATTGCGGTCGCGCAGCGATAACGC
	217
		3273190	mm:at	12	25	13	AGGCCGCGAGTATTGGTTACTAAGA
		3273189	pm:at	12	25	13	AGGCCGCGAGTAATGGTTACTAAGA
	218
		3268070	mm:at	16	25	13	GTTCGCGCGCATAAGGCCGCGAGTA
		3268069	pm:at	16	25	13	GTTCGCGCGCATTAGGCCGCGAGTA
	219
		3260388	mm:at	17	25	13	GGCAGGCCATCGCACGACGGAAACG
		3260387	pm:at	17	25	13	GGCAGGCCATCGGACGACGGAAACG
	213
		3252708	mm:at	17	25	13	AACGCGACATTGGGGTCGCGCAGCG
		3252707	pm:at	17	25	13	AACGCGACATTGCGGTCGCGCAGCG
	214
		3265508	mm:at	13	25	13	CGACGGAAACGCGGAACATTTTCAC
		3265507	pm:at	13	25	13	CGACGGAAACGCCGAACATTTTCAC
	215
		3257828	mm:at	14	25	13	GTCGCGCAGCGAAAACGCATTTGGA
		3257827	pm:at	14	25	13	GTCGCGCAGCGATAACGCATTTGGA
16	control->affx
	205
		3273188	mm:at	14	25	13	GTCCGGTCAACGATAGCGACGTTGA
		3273187	pm:at	14	25	13	GTCCGGTCAACGTTAGCGACGTTGA
	204
		3268066	mm:at	11	25	13	GACAAGCTAAAGAAGACCGCCATTT
		3268065	pm:at	11	25	13	GACAAGCTAAAGTAGACCGCCATTT
	207
		3291108	mm:at	14	25	13	TGGCTACGGAAACTCGCTTGCGTAC
		3291107	pm:at	14	25	13	TGGCTACGGAAAGTCGCTTGCGTAC
	206
		3280868	mm:at	16	25	13	GCGCCCAGCGCGCGAAGTACTTCTA
		3280867	pm:at	16	25	13	GCGCCCAGCGCGGGAAGTACTTCTA
	201
		3262946	mm:at	13	25	13	ATTACGTGCGGCTAGTCGCTGACAA
		3262945	pm:at	13	25	13	ATTACGTGCGGCAAGTCGCTGACAA
	200
		3257826	mm:at	13	25	13	AGTTTGGTGTCGGACTACCCGACTT
		3257825	pm:at	13	25	13	AGTTTGGTGTCGCACTACCCGACTT
	203
		3293668	mm:at	14	25	13	GAAAGTCGCTTGGGTACCGTGACTC
		3293667	pm:at	14	25	13	GAAAGTCGCTTGCGTACCGTGACTC
	202
		3283428	mm:at	15	25	13	CGCGGGAAGTACATCTACGCACCGT
		3283427	pm:at	15	25	13	CGCGGGAAGTACTTCTACGCACCGT
	197
		3278308	mm:at	13	25	13	AGCGACGTTGACCCTTGCGCAATTA
		3278307	pm:at	13	25	13	AGCGACGTTGACGCTTGCGCAATTA
	196
		3273186	mm:at	15	25	13	TAATCGTACGCCAGCGAGCAGGTGG
		3273185	pm:at	15	25	13	TAATCGTACGCCTGCGAGCAGGTGG
	199
		3285988	mm:at	15	25	13	GTACTTCTACGCTCCGTGGCTACGG
		3285987	pm:at	15	25	13	GTACTTCTACGCACCGTGGCTACGG
	198
		3275746	mm:at	15	25	13	ACGGTGCGGACTTCTGCAAGCCCAT
		3275745	pm:at	15	25	13	ACGGTGCGGACTACTGCAAGCCCAT
	193
		3265506	mm:at	12	25	13	GCAAGTCGCTGAGAAGCTAAAGTAG
		3265505	pm:at	12	25	13	GCAAGTCGCTGACAAGCTAAAGTAG
	195
		3252706	mm:at	13	25	13	TACCGTGACTCGGGTAGTAGTTTGG
		3252705	pm:at	13	25	13	TACCGTGACTCGCGTAGTAGTTTGG
	194
		3255266	mm:at	13	25	13	CGCGTAGTAGTTAGGTGTCGCACTA
		3255265	pm:at	13	25	13	CGCGTAGTAGTTTGGTGTCGCACTA
	212
		3270626	mm:at	12	25	13	CATTTTTCGCTATTCGTACGCCTGC
		3270625	pm:at	12	25	13	CATTTTTCGCTAATCGTACGCCTGC
	208
		3260386	mm:at	12	25	13	GTCGCACTACCCCACTTATACTACA
		3260385	pm:at	12	25	13	GTCGCACTACCCGACTTATACTACA
	209
		3296228	mm:at	14	25	13	CTTGCGTACCGTCACTCGCGTAGTA
		3296227	pm:at	14	25	13	CTTGCGTACCGTGACTCGCGTAGTA
	210
		3288548	mm:at	15	25	13	CTACGCACCGTGCCTACGGAAAGTC
		3288547	pm:at	15	25	13	CTACGCACCGTGGCTACGGAAAGTC
	211
		3275748	mm:at	14	25	13	AACGTTAGCGACCTTGACGCTTGCG
		3275747	pm:at	14	25	13	AACGTTAGCGACGTTGACGCTTGCG
19	control->affx
	343
		3255274	mm:at	15	25	13	AGATGTGGACGCGACGATTGGTCGC
		3255273	pm:at	15	25	13	AGATGTGGACGCCACGATTGGTCGC
	342
		3291116	mm:at	13	25	13	AGCCTAGTAGTCCATGTGGTCTCTG
		3291115	pm:at	13	25	13	AGCCTAGTAGTCGATGTGGTCTCTG
	341
		3285996	mm:at	16	25	13	CCCGCGCTCAACAATCGACCGACCA
		3285995	pm:at	16	25	13	CCCGCGCTCAACTATCGACCGACCA
	340
		3270636	mm:at	19	25	13	AGAGCGCGCCGACGCTGTGCCCGTG
		3270635	pm:at	19	25	13	AGAGCGCGCCGAGGCTGTGCCCGTG
	339
		3268076	mm:at	15	25	13	TTTGAGGTCGCGGCCGGTATAGAGC
		3268075	pm:at	15	25	13	TTTGAGGTCGCGCCCGGTATAGAGC
	338
		3252714	mm:at	14	25	13	TTCACGGAAGAGTTGTGGACGCCAC
		3252713	pm:at	14	25	13	TTCACGGAAGAGATGTGGACGCCAC
	337
		3262956	mm:at	15	25	13	GGTCGGTGGTCGTACGTACTAGAGG
		3262955	pm:at	15	25	13	GGTCGGTGGTCGAACGTACTAGAGG
	336
		3257836	mm:at	7	25	13	ATCAAGTACTGTAATAAATGTAACC
		3257835	pm:at	7	25	13	ATCAAGTACTGTTATAAATGTAACC
	346
		3275756	mm:at	14	25	13	TCTGGTCCGGTCGATAGAGACTGGT
		3275755	pm:at	14	25	13	TCTGGTCCGGTCCATAGAGACTGGT
	345
		3288556	mm:at	10	25	13	CATCAATAAGCCAAGTAGTCGATGT
		3288555	pm:at	10	25	13	CATCAATAAGCCTAGTAGTCGATGT
	344
		3260396	mm:at	11	25	13	TATAAATGTAACGAGGTCGGTGGTC
		3260395	pm:at	11	25	13	TATAAATGTAACCAGGTCGGTGGTC
	327
		3273196	mm:at	16	25	13	CTGTGCCCGTGAGACAGGTCTGGTC
		3273195	pm:at	16	25	13	CTGTGCCCGTGACACAGGTCTGGTC
	334
		3280876	mm:at	11	25	13	AGTAGGAATCGCCGCATTTAGTTAG
		3280875	pm:at	11	25	13	AGTAGGAATCGCGGCATTTAGTTAG
	335
		3278316	mm:at	11	25	13	CATAGAGACTGGACTCAGTAGGAAT
		3278315	pm:at	11	25	13	CATAGAGACTGGTCTCAGTAGGAAT
	332
		3255276	mm:at	9	25	13	TCCAATGCCTATTTCAAGTACTGTT
		3255275	pm:at	9	25	13	TCCAATGCCTATATCAAGTACTGTT
	333
		3293676	mm:at	12	25	13	TCGATGTGGTCTGTGCCTTTAGGTA
		3293675	pm:at	12	25	13	TCGATGTGGTCTCTGCCTTTAGGTA
	330
		3296236	mm:at	14	25	13	CTCTGCCTTTAGCTAGCGAGCTGGT
		3296235	pm:at	14	25	13	CTCTGCCTTTAGGTAGCGAGCTGGT
	331
		3283436	mm:at	12	25	13	GCGGCATTTAGTAAGCTACTCAACG
		3283435	pm:at	12	25	13	GCGGCATTTAGTTAGCTACTCAACG
	328
		3252716	mm:at	14	25	13	CGCGTGGTAACGCGGACAAAGTGAT
		3252715	pm:at	14	25	13	CGCGTGGTAACGGGGACAAAGTGAT
	329
		3265516	mm:at	12	25	13	CGTACTAGAGGCGATAACTTTGAGG
		3265515	pm:at	12	25	13	CGTACTAGAGGCCATAACTTTGAGG
18	control->affx
	275
		663608	mm:st	10	25	13	CTATTACAACTGGCGAAACACTAAC
		663607	pm:st	10	25	13	CTATTACAACTGCCGAAACACTAAC
	274
		4658718	mm:st	9	25	13	ATTTTATAACGCGATAAGCCAGTGA
		4658717	pm:st	9	25	13	ATTTTATAACGCCATAAGCCAGTGA
	273
		3555978	mm:st	16	25	13	GTCGAACGCCGCGTTAGTGTCCGAC
		3555977	pm:st	16	25	13	GTCGAACGCCGCCTTAGTGTCCGAC
	272
		2659948	mm:st	14	25	13	TACACACGGCCTAATAGTCGTCCGC
		2659947	pm:st	14	25	13	TACACACGGCCTTATAGTCGTCCGC
	279
		2430964	mm:st	6	25	13	TCTTGTAAATTGAAAACAGTTACTT
		2430963	pm:st	6	25	13	TCTTGTAAATTGTAAACAGTTACTT
	278
		381570	mm:st	14	25	13	GTTACTTGTACCGCGCGCTCGACAT
		381569	pm:st	14	25	13	GTTACTTGTACCCCGCGCTCGACAT
	277
		6091684	mm:st	12	25	13	AACCCTTACACAGGGCCTTATAGTC
		6091683	pm:st	12	25	13	AACCCTTACACACGGCCTTATAGTC
	276
		3143376	mm:st	11	25	13	TTGTGTTGAGTTGTTTATCGGGCGA
		3143375	pm:st	11	25	13	TTGTGTTGAGTTCTTTATCGGGCGA
	283
		946198	mm:st	10	25	13	TGACCACAACGTTAAAGAACCCTTA
		946197	pm:st	10	25	13	TGACCACAACGTAAAAGAACCCTTA
	282
		6194510	mm:st	9	25	13	CTTTATCGGGCGTAATTTCTATTAC
		6194509	pm:st	9	25	13	CTTTATCGGGCGAAATTTCTATTAC
	281
		6526536	mm:st	14	25	13	CGGCCTTATAGTGGTCCGCCGATAA
		6526535	pm:st	14	25	13	CGGCCTTATAGTCGTCCGCCGATAA
	280
		4887956	mm:st	11	25	13	TTATAGTCGTCCCCCGATAACCATT
		4887955	pm:st	11	25	13	TTATAGTCGTCCGCCGATAACCATT
	287
		1560736	mm:st	7	25	13	GATCCTAAATAATAACGATTTTCGT
		1560735	pm:st	7	25	13	GATCCTAAATAAAAACGATTTTCGT
	286
		3304912	mm:st	10	25	13	TGAGTTCTTTATGGGGCGAAATTTC
		3304911	pm:st	10	25	13	TGAGTTCTTTATCGGGCGAAATTTC
	285
		3299778	mm:st	11	25	13	AAAAGAACCCTTTCACACGGCCTTA
		3299777	pm:st	11	25	13	AAAAGAACCCTTACACACGGCCTTA
	284
		4554806	mm:st	14	25	13	CTACTTTTTGGCGGCCTACGACGAC
		4554805	pm:st	14	25	13	CTACTTTTTGGCCGCCTACGACGAC
	258
		5399606	mm:st	10	25	13	CTACTCTGTTTGTAGAGTCGCATTT
		5399605	pm:st	10	25	13	CTACTCTGTTTGAAGAGTCGCATTT
	259
		5245748	mm:st	12	25	13	TAAACAGTTACTAGTACCCCGCGCT
		5245747	pm:st	12	25	13	TAAACAGTTACTTGTACCCCGCGCT
	256
		5016978	mm:st	12	25	13	CACTCCAACACTACTTTGGCCGTAA
		5016977	pm:st	12	25	13	CACTCCAACACTTCTTTGGCCGTAA
	257
		4427142	mm:st	12	25	13	TTCTCGAACTTCCAGCTGCAGTAAG
		4427141	pm:st	12	25	13	TTCTCGAACTTCGAGCTGCAGTAAG
	262
		1944088	mm:st	12	25	13	GCCAGTGATTTCGTAAACGTCGAAC
		1944087	pm:st	12	25	13	GCCAGTGATTTCCTAAACGTCGAAC
	263
		4526016	mm:st	8	25	13	AAATTTCTATTAGAACTGCCGAAAC
		4526015	pm:st	8	25	13	AAATTTCTATTACAACTGCCGAAAC
	260
		1663372	mm:st	11	25	13	CCATAAGCCAGTCATTTCCTAAACG
		1663371	pm:st	11	25	13	CCATAAGCCAGTGATTTCCTAAACG
	261
		353936	mm:st	11	25	13	ACTTTATACCTTGCGCGAAGTGGTA
		353935	pm:st	11	25	13	ACTTTATACCTTCCGCGAAGTGGTA
	266
		689554	mm:st	11	25	13	TTATCTCTGCTAGAGTGCATAACGG
		689553	pm:st	11	25	13	TTATCTCTGCTACAGTGCATAACGG
	267
		920740	mm:st	14	25	13	GATTTCCTAAACCTCGAACGCCGCC
		920739	pm:st	14	25	13	GATTTCCTAAACGTCGAACGCCGCC
	264
		4964246	mm:st	10	25	13	GTGGTAGTTCTAATGTGTTGAGTTC
		4964245	pm:st	10	25	13	GTGGTAGTTCTATTGTGTTGAGTTC
	265
		6500838	mm:st	14	25	13	GAGCTGCAGTAACTCGAAGTGCCAC
		6500837	pm:st	14	25	13	GAGCTGCAGTAAGTCGAAGTGCCAC
	270
		2321474	mm:st	8	25	13	AAATTGTAAACACTTACTTGTACCC
		2321473	pm:st	8	25	13	AAATTGTAAACAGTTACTTGTACCC
	271
		6295286	mm:st	8	25	13	ACAATTACTTAGATATCTCTGCTAC
		6295285	pm:st	8	25	13	ACAATTACTTAGTTATCTCTGCTAC
	268
		2507300	mm:st	11	25	13	GGCCTTCTACACATTTTTACCGACT
		2507299	pm:st	11	25	13	GGCCTTCTACACTTTTTTACCGACT
	269
		305772	mm:st	11	25	13	CTTAGTGTCCGAGTAATGGATCCTA
		305771	pm:st	11	25	13	CTTAGTGTCCGACTAATGGATCCTA
	305
		5169900	mm:st	13	25	13	CCGACACTTTATTCCTTCCGCGAAG
		5169899	pm:st	13	25	13	CCGACACTTTATACCTTCCGCGAAG
	304
		1252742	mm:st	15	25	13	TTTGGCCGCCTAGGACGACGAGAAG
		1252741	pm:st	15	25	13	TTTGGCCGCCTACGACGACGAGAAG
	307
		1282718	mm:st	15	25	13	CGAGAAGCGTTCCACTGTCCGACAC
		1282717	pm:st	15	25	13	CGAGAAGCGTTCGACTGTCCGACAC
	306
		382462	mm:st	10	25	13	GCCACTTAGTAAGTACTCTGTTTGA
		382461	pm:st	10	25	13	GCCACTTAGTAACTACTCTGTTTGA
	309
		6500676	mm:st	11	25	13	TCGTTAGGTACGTAACAAATCCCTC
		6500675	pm:st	11	25	13	TCGTTAGGTACGAAACAAATCCCTC
	308
		740874	mm:st	11	25	13	GCTTTTCATAGACGCCTTCTACACT
		740873	pm:st	11	25	13	GCTTTTCATAGAGGCCTTCTACACT
	311
		1712762	mm:st	9	25	13	TGAATAGCCACTAAGTAACTACTCT
		1712761	pm:st	9	25	13	TGAATAGCCACTTAGTAACTACTCT
	310
		433328	mm:st	13	25	13	AGATCTCCGCCTAGACCACAACGTA
		433327	pm:st	13	25	13	AGATCTCCGCCTTGACCACAACGTA
	313
		2106640	mm:st	10	25	13	GCCGTAATTTTAAAACGCCATAAGC
		2106639	pm:st	10	25	13	GCCGTAATTTTATAACGCCATAAGC
	312
		714342	mm:st	9	25	13	TAGTAACTACTCAGTTTGAAGAGTC
		714341	pm:st	9	25	13	TAGTAACTACTCTGTTTGAAGAGTC
	315
		2253352	mm:st	14	25	13	CTAAACGTCGAAGGCCGCCTTAGTG
		2253351	pm:st	14	25	13	CTAAACGTCGAACGCCGCCTTAGTG
	314
		5055692	mm:st	10	25	13	TTTTTTACCGACATGGTTCAAGCAC
		5055691	pm:st	10	25	13	TTTTTTACCGACTTGGTTCAAGCAC
	317
		1257896	mm:st	14	25	13	TGTACCCCGCGCACGACATGAATAG
		1257895	pm:st	14	25	13	TGTACCCCGCGCTCGACATGAATAG
	316
		2475164	mm:st	10	25	13	TCTTTGGCCGTATTTTTATAACGCC
		2475163	pm:st	10	25	13	TCTTTGGCCGTAATTTTATAACGCC
	319
		1791536	mm:st	12	25	13	ATCCCTCACTCCTACACTTCTTTGG
		1791535	pm:st	12	25	13	ATCCCTCACTCCAACACTTCTTTGG
	318
		714748	mm:st	11	25	13	CGCGAAGTGGTACTTCTATTGTGTT
		714747	pm:st	11	25	13	CGCGAAGTGGTAGTTCTATTGTGTT
	288
		5143242	mm:st	13	25	13	CTGCTACAGTGCTTAACGGTTCTCG
		5143241	pm:st	13	25	13	CTGCTACAGTGCATAACGGTTCTCG
	289
		1279450	mm:st	11	25	13	ACAGCTTTTTGTGCAACGTCCACAA
		1279449	pm:st	11	25	13	ACAGCTTTTTGTCCAACGTCCACAA
	290
		2739934	mm:st	12	25	13	ATAACGGTTCTCCAACTTCGAGCTG
		2739933	pm:st	12	25	13	ATAACGGTTCTCGAACTTCGAGCTG
	291
		4044282	mm:st	10	25	13	AAACAAATCCCTGACTCCAACACTT
		4044281	pm:st	10	25	13	AAACAAATCCCTCACTCCAACACTT
	292
		5247456	mm:st	6	25	13	ACAAAAACAATTTCTTAGTTATCTC
		5247455	pm:st	6	25	13	ACAAAAACAATTACTTAGTTATCTC
	293
		1231092	mm:st	13	25	13	GTCGAAGTGCCAGTACTTTTTGGCC
		1231091	pm:st	13	25	13	GTCGAAGTGCCACTACTTTTTGGCC
	294
		3856022	mm:st	8	25	13	ACGTCCACAAAATCAATTACTTAGT
		3856021	pm:st	8	25	13	ACGTCCACAAAAACAATTACTTAGT
	295
		2916422	mm:st	12	25	13	CAGTGCATAACGCTTCTCGAACTTC
		2916421	pm:st	12	25	13	CAGTGCATAACGGTTCTCGAACTTC
	296
		4658784	mm:st	6	25	13	AAGAAATCTTGTTAATTGTAAACAG
		4658783	pm:st	6	25	13	AAGAAATCTTGTAAATTGTAAACAG
	297
		3301450	mm:st	10	25	13	TGTTTGAAGAGTGGCATTTCGTTAG
		3301449	pm:st	10	25	13	TGTTTGAAGAGTCGCATTTCGTTAG
	298
		5322262	mm:st	15	25	13	CGACGACGAGAACCGTTCGACTGTC
		5322261	pm:st	15	25	13	CGACGACGAGAAGCGTTCGACTGTC
	299
		4069738	mm:st	7	25	13	CTAATGGATCCTTAATAAAAACGAT
		4069737	pm:st	7	25	13	CTAATGGATCCTAAATAAAAACGAT
	300
		3530548	mm:st	12	25	13	AACTTCGAGCTGGAGTAAGTCGAAG
		3530547	pm:st	12	25	13	AACTTCGAGCTGCAGTAAGTCGAAG
	301
		3940978	mm:st	10	25	13	CGCATTTCGTTACGTACGAAACAAA
		3940977	pm:st	10	25	13	CGCATTTCGTTAGGTACGAAACAAA
	302
		3327378	mm:st	9	25	13	CACTAACTAAGTTGACATTTTCCCA
		3327377	pm:st	9	25	13	CACTAACTAAGTAGACATTTTCCCA
	303
		433748	mm:st	15	25	13	CGCCGCCTTAGTCTCCGACTAATGG
		433747	pm:st	15	25	13	CGCCGCCTTAGTGTCCGACTAATGG
	326
		2129516	mm:st	8	25	13	AACGATTTTCGTATGCTTTTCATAG
		2129515	pm:st	8	25	13	AACGATTTTCGTTTGCTTTTCATAG
	324
		3454622	mm:st	10	25	13	CAACTGCCGAAAGACTAACTAAGTA
		3454621	pm:st	10	25	13	CAACTGCCGAAACACTAACTAAGTA
	325
		314438	mm:st	11	25	13	ATAACGCCATAACCCAGTGATTTCC
		314437	pm:st	11	25	13	ATAACGCCATAAGCCAGTGATTTCC
	322
		5493358	mm:st	8	25	13	AACACTTCTTTGCCCGTAATTTTAT
		5493357	pm:st	8	25	13	AACACTTCTTTGGCCGTAATTTTAT
	323
		1022708	mm:st	12	25	13	ACCGACTTGGTTGAAGCACAGCTTT
		1022707	pm:st	12	25	13	ACCGACTTGGTTCAAGCACAGCTTT
	320
		612846	mm:st	12	25	13	GACTGTCCGACAGTTTATACCTTCC
		612845	pm:st	12	25	13	GACTGTCCGACACTTTATACCTTCC
	321
		5425224	mm:st	11	25	13	CAGTAAGTCGAACTGCCACTACTTT
		5425223	pm:st	11	25	13	CAGTAAGTCGAAGTGCCACTACTTT
	239
		4754588	mm:st	10	25	13	ACTTAGTTATCTGTGCTACAGTGCA
		4754587	pm:st	10	25	13	ACTTAGTTATCTCTGCTACAGTGCA
	238
		3419996	mm:st	9	25	13	CATAGAGGCCTTGTACACTTTTTTA
		3419995	pm:st	9	25	13	CATAGAGGCCTTCTACACTTTTTTA
	237
		4990620	mm:st	10	25	13	CTAAGTAGACATATTCCCAGATCTC
		4990619	pm:st	10	25	13	CTAAGTAGACATTTTCCCAGATCTC
	236
		4478362	mm:st	8	25	13	GTTCTATTGTGTAGAGTTCTTTATC
		4478361	pm:st	8	25	13	GTTCTATTGTGTTGAGTTCTTTATC
	235
		6322848	mm:st	11	25	13	TCGTTTGCTTTTGATAGAGGCCTTC
		6322847	pm:st	11	25	13	TCGTTTGCTTTTCATAGAGGCCTTC
	234
		3711494	mm:st	12	25	13	AGACATTTTCCCTGATCTCCGCCTT
		3711493	pm:st	12	25	13	AGACATTTTCCCAGATCTCCGCCTT
	233
		1669072	mm:st	9	25	13	TGTCCAACGTCCTCAAAAACAATTA
		1669071	pm:st	9	25	13	TGTCCAACGTCCACAAAAACAATTA
	254
		1893510	mm:st	9	25	13	GTCCGACTAATGCATCCTAAATAAA
		1893509	pm:st	9	25	13	GTCCGACTAATGGATCCTAAATAAA
	255
		5015208	mm:st	12	25	13	GCGTTCGACTGTGCGACACTTTATA
		5015207	pm:st	12	25	13	GCGTTCGACTGTCCGACACTTTATA
	252
		4196414	mm:st	11	25	13	CAACGTAAAAGATCCCTTACACACG
		4196413	pm:st	11	25	13	CAACGTAAAAGAACCCTTACACACG
	253
		2687246	mm:st	12	25	13	GGTACGAAACAATTCCCTCACTCCA
		2687245	pm:st	12	25	13	GGTACGAAACAAATCCCTCACTCCA
	250
		2482294	mm:st	14	25	13	GTGCCACTACTTATTGGCCGCCTAC
		2482293	pm:st	14	25	13	GTGCCACTACTTTTTGGCCGCCTAC
	251
		4324468	mm:st	12	25	13	ACCTTCCGCGAACTGGTAGTTCTAT
		4324467	pm:st	12	25	13	ACCTTCCGCGAAGTGGTAGTTCTAT
	248
		2327336	mm:st	11	25	13	AAGAGTCGCATTACGTTAGGTACGA
		2327335	pm:st	11	25	13	AAGAGTCGCATTTCGTTAGGTACGA
	249
		3351662	mm:st	14	25	13	CCGCGCTCGACAAGAATAGCCACTT
		3351661	pm:st	14	25	13	CCGCGCTCGACATGAATAGCCACTT
	246
		56212	mm:st	12	25	13	CCGCCTTGACCAGAACGTAAAAGAA
		56211	pm:st	12	25	13	CCGCCTTGACCACAACGTAAAAGAA
	247
		2634300	mm:st	16	25	13	CGCCTACGACGAGGAGAAGCGTTCG
		2634299	pm:st	16	25	13	CGCCTACGACGACGAGAAGCGTTCG
	244
		3373918	mm:st	11	25	13	CGGGCGAAATTTGTATTACAACTGC
		3373917	pm:st	11	25	13	CGGGCGAAATTTCTATTACAACTGC
	245
		1380458	mm:st	9	25	13	CCGAAACACTAAGTAAGTAGACATT
		1380457	pm:st	9	25	13	CCGAAACACTAACTAAGTAGACATT
	242
		1407332	mm:st	10	25	13	CTACACTTTTTTTCCGACTTGGTTC
		1407331	pm:st	10	25	13	CTACACTTTTTTACCGACTTGGTTC
	243
		6142952	mm:st	11	25	13	TCAAGCACAGCTATTTGTCCAACGT
		6142951	pm:st	11	25	13	TCAAGCACAGCTTTTTGTCCAACGT
	240
		2201066	mm:st	10	25	13	ACTTGGTTCAAGGACAGCTTTTTGT
		2201065	pm:st	10	25	13	ACTTGGTTCAAGCACAGCTTTTTGT
	241
		2583392	mm:st	10	25	13	TCGACATGAATACCCACTTAGTAAC
		2583391	pm:st	10	25	13	TCGACATGAATAGCCACTTAGTAAC
21	control->affx
	373
		6285338	mm:at	16	25	13	CGTTCGGTCCCCAAGAGAGGGTCGT
		6285337	pm:at	16	25	13	CGTTCGGTCCCCTAGAGAGGGTCGT
	372
		2711796	mm:at	11	25	13	TAGCGCACTAATAATGTCGGCTCAA
		2711795	pm:at	11	25	13	TAGCGCACTAATTATGTCGGCTCAA
	375
		6039972	mm:at	14	25	13	GTGTGGTTGATGCTCATAGTGGCCG
		6039971	pm:at	14	25	13	GTGTGGTTGATGGTCATAGTGGCCG
	374
		484192	mm:at	12	25	13	TCGCACCAGTATTTAAGTCGCACTG
		484191	pm:at	12	25	13	TCGCACCAGTATATAAGTCGCACTG
	369
		2558192	mm:at	9	25	13	TAGACGTTTTCAGTTTCACAGTCTT
		2558191	pm:at	9	25	13	TAGACGTTTTCACTTTCACAGTCTT
	368
		151242	mm:at	12	25	13	CTCGCACCAGTAAATAAGTCGCACT
		151241	pm:at	12	25	13	CTCGCACCAGTATATAAGTCGCACT
	371
		5912544	mm:at	13	25	13	TCAGGCCGCACATCATAATGGACAC
		5912543	pm:at	13	25	13	TCAGGCCGCACAACATAATGGACAC
	370
		1760950	mm:at	12	25	13	TGATGGTCATAGAGGCCGTCAACAA
		1760949	pm:at	12	25	13	TGATGGTCATAGTGGCCGTCAACAA
	367
		4657684	mm:at	16	25	13	GCGGTCTCAGTCTGGCCGCACAACA
		4657683	pm:at	16	25	13	GCGGTCTCAGTCAGGCCGCACAACA
	377
		2353152	mm:at	10	25	13	GGTTAGACGTTTACACTTTCACAGT
		2353151	pm:at	10	25	13	GGTTAGACGTTTTCACTTTCACAGT
	376
		2047232	mm:at	11	25	13	GGACACAATGGGATAGACGTTTTCA
		2047231	pm:at	11	25	13	GGACACAATGGGTTAGACGTTTTCA
20	control->affx
	351
		3270624	mm:at	15	25	13	TTCCGCAGTCGTCAGACCGCGACAT
		3270623	pm:at	15	25	13	TTCCGCAGTCGTGAGACCGCGACAT
	350
		3293666	mm:at	12	25	13	TCTATTACCAGAGGCCGTAGGAAGA
		3293665	pm:at	12	25	13	TCTATTACCAGACGCCGTAGGAAGA
	349
		3278304	mm:at	16	25	13	ACGAGTATCACAGGCCGACGGGCTG
		3278303	pm:at	16	25	13	ACGAGTATCACACGCCGACGGGCTG
	348
		3257824	mm:at	15	25	13	TCTCTAGATTCCCGCAGTGGACGCG
		3257823	pm:at	15	25	13	TCTCTAGATTCCGGCAGTGGACGCG
	347
		3283426	mm:at	13	25	13	GACGCTCTAACGTGGTACGTTCTAG
		3283425	pm:at	13	25	13	GACGCTCTAACGAGGTACGTTCTAG
	356
		3265504	mm:at	12	25	13	AATGCGACACCTACGTAACGGTCAT
		3265503	pm:at	12	25	13	AATGCGACACCTTCGTAACGGTCAT
	357
		3273184	mm:at	13	25	13	GAGACCGCGACAACTAGACGTACAA
		3273183	pm:at	13	25	13	GAGACCGCGACATCTAGACGTACAA
	358
		3291106	mm:at	16	25	13	GAGGGCGGTCTAATACCAGACGCCG
		3291105	pm:at	16	25	13	GAGGGCGGTCTATTACCAGACGCCG
	359
		3268064	mm:at	14	25	13	GTAACGGTCATTGCGCAGTCGTGAG
		3268063	pm:at	14	25	13	GTAACGGTCATTCCGCAGTCGTGAG
	352
		3288546	mm:at	14	25	13	TCTAGCTTGCAGGGTCAGCGATTGC
		3288545	pm:at	14	25	13	TCTAGCTTGCAGCGTCAGCGATTGC
	353
		3255264	mm:at	15	25	13	CGTAACCGCCGCACTCTAGATTCCG
		3255263	pm:at	15	25	13	CGTAACCGCCGCTCTCTAGATTCCG
	354
		3285986	mm:at	13	25	13	AACGAGGTACGTACTAGCTTGCAGC
		3285985	pm:at	13	25	13	AACGAGGTACGTTCTAGCTTGCAGC
	355
		3278306	mm:at	14	25	13	TCGAGCGCCTCAGGGCACCTATTTA
		3278305	pm:at	14	25	13	TCGAGCGCCTCACGGCACCTATTTA
	364
		3280866	mm:at	15	25	13	TGGCGTGGTGACCTGACGCTCTAAC
		3280865	pm:at	15	25	13	TGGCGTGGTGACGTGACGCTCTAAC
	365
		3275744	mm:at	12	25	13	TAGACGTACAACCAGTATCACACGC
		3275743	pm:at	12	25	13	TAGACGTACAACGAGTATCACACGC
	366
		3260384	mm:at	17	25	13	ACTGCAAGGGCGCTCACCGCCGAGT
		3260383	pm:at	17	25	13	ACTGCAAGGGCGGTCACCGCCGAGT
	360
		3262944	mm:at	16	25	13	CGAGTAGGTCGGACCAGGTGTTGGG
		3262943	pm:at	16	25	13	CGAGTAGGTCGGTCCAGGTGTTGGG
	361
		3280864	mm:at	18	25	13	CGCCGACGGGCTCGTTTACGGCGAC
		3280863	pm:at	18	25	13	CGCCGACGGGCTGGTTTACGGCGAC
	362
		3296226	mm:at	15	25	13	CCGTAGGAAGACGGCACGGACTTGT
		3296225	pm:at	15	25	13	CCGTAGGAAGACCGCACGGACTTGT
	363
		3252704	mm:at	16	25	13	CGCACGGACTTGATCGTAACCGCCG
		3252703	pm:at	16	25	13	CGCACGGACTTGTTCGTAACCGCCG
23	control->affx
	408
		3257820	mm:at	14	25	13	TACAACTAACCGAGCGAAAGGCCGC
		3257819	pm:at	14	25	13	TACAACTAACCGTGCGAAAGGCCGC
	402
		3280860	mm:at	13	25	13	TAGCTCCGCAAGCACTATTCACGCA
		3280859	pm:at	13	25	13	TAGCTCCGCAAGGACTATTCACGCA
	403
		3275740	mm:at	15	25	13	CTAGGGCCGTAGGGCGTGAAAAAGG
		3275739	pm:at	15	25	13	CTAGGGCCGTAGCGCGTGAAAAAGG
	400
		3296222	mm:at	15	25	13	TCGCCGCACGGATAGTGGAAGTGGT
		3296221	pm:at	15	25	13	TCGCCGCACGGAAAGTGGAAGTGGT
	401
		3291100	mm:at	12	25	13	CTACTATAACGGGATTTTGAGGCCG
		3291099	pm:at	12	25	13	CTACTATAACGGCATTTTGAGGCCG
	406
		3285980	mm:at	11	25	13	ATTCACGCACACGACTACTATAACG
		3285979	pm:at	11	25	13	ATTCACGCACACCACTACTATAACG
	407
		3291102	mm:at	12	25	13	CGTAGCTGTAGTTGCAATAGCCGTT
		3291101	pm:at	12	25	13	CGTAGCTGTAGTAGCAATAGCCGTT
	404
		3265500	mm:at	13	25	13	ACGTCGTTATTACGCCGCGCTAGAA
		3265499	pm:at	13	25	13	ACGTCGTTATTAGGCCGCGCTAGAA
	405
		3288540	mm:at	10	25	13	ACACCACTACTAAAACGGCATTTTG
		3288539	pm:at	10	25	13	ACACCACTACTATAACGGCATTTTG
	395
		3262940	mm:at	13	25	13	AACGGTCAACGTGGTTATTAGGCCG
		3262939	pm:at	13	25	13	AACGGTCAACGTCGTTATTAGGCCG
	394
		3273180	mm:at	15	25	13	CTGAAACTAGGGGCGTAGCGCGTGA
		3273179	pm:at	15	25	13	CTGAAACTAGGGCCGTAGCGCGTGA
	393
		3255260	mm:at	13	25	13	GTGGTCGTACAAGTAACCGTGCGAA
		3255259	pm:at	13	25	13	GTGGTCGTACAACTAACCGTGCGAA
	392
		3252700	mm:at	11	25	13	AAGTGGAAGTGGACGTACAACTAAC
		3252699	pm:at	11	25	13	AAGTGGAAGTGGTCGTACAACTAAC
	399
		3288542	mm:at	10	25	13	TTTAGTTTCCGTTGCTGTAGTAGCA
		3288541	pm:at	10	25	13	TTTAGTTTCCGTAGCTGTAGTAGCA
	398
		3260380	mm:at	14	25	13	GCCGTCCAAACGCTCAACGTCGTTA
		3260379	pm:at	14	25	13	GCCGTCCAAACGGTCAACGTCGTTA
	397
		3270620	mm:at	15	25	13	GCGGTCTTGTCTCAAACTAGGGCCG
		3270619	pm:at	15	25	13	GCGGTCTTGTCTGAAACTAGGGCCG
	396
		3283420	mm:at	12	25	13	CAAGGACTATTCTCGCACACCACTA
		3283419	pm:at	12	25	13	CAAGGACTATTCACGCACACCACTA
	391
		3293662	mm:at	14	25	13	GTAGTAGCAATACCCGTTCGCCGCA
		3293661	pm:at	14	25	13	GTAGTAGCAATAGCCGTTCGCCGCA
	390
		3278300	mm:at	13	25	13	CGTAGCGCGTGATAAAGGTCGCATA
		3278299	pm:at	13	25	13	CGTAGCGCGTGAAAAAGGTCGCATA
	389
		3268060	mm:at	14	25	13	GGGTGTTACGGCCGTCTTGTCTGAA
		3268059	pm:at	14	25	13	GGGTGTTACGGCGGTCTTGTCTGAA
22	control->affx
	387
		2634978	mm:st	12	25	13	ATCTTTAGCCTCGACACCTACGAGA
		2634977	pm:st	12	25	13	ATCTTTAGCCTCCACACCTACGAGA
	381
		3453966	mm:st	14	25	13	CGTCCGCAAATATAGACGTCCCGAC
		3453965	pm:st	14	25	13	CGTCCGCAAATAAAGACGTCCCGAC
	386
		6065062	mm:st	11	25	13	GTGGAGAAATGCTTATACTACACCG
		6065061	pm:st	11	25	13	GTGGAGAAATGCATATACTACACCG
	380
		5785026	mm:st	11	25	13	CCGAAATTATGCTCTCGCACGATTT
		5785025	pm:st	11	25	13	CCGAAATTATGCACTCGCACGATTT
	385
		1461572	mm:st	11	25	13	CCTGAAAGAAATGTACAGCATAGGC
		1461571	pm:st	11	25	13	CCTGAAAGAAATCTACAGCATAGGC
	383
		2713014	mm:st	10	25	13	CCTCTTTATACCTTGTGGAGAAATG
		2713013	pm:st	10	25	13	CCTCTTTATACCATGTGGAGAAATG
	384
		6372550	mm:st	9	25	13	ATGTGGAGAAATCCATATACTACAC
		6372549	pm:st	9	25	13	ATGTGGAGAAATGCATATACTACAC
	382
		1687108	mm:st	13	25	13	CTCTCGATATATCCCGACAACGTCG
		1687107	pm:st	13	25	13	CTCTCGATATATGCCGACAACGTCG
	379
		2659942	mm:st	12	25	13	TAGTCAGCGTTAGTAAGTCGAGCGA
		2659941	pm:st	12	25	13	TAGTCAGCGTTACTAAGTCGAGCGA
	388
		3198048	mm:st	11	25	13	CCTACGAGAGATTAATCGCCTCTTT
		3198047	pm:st	11	25	13	CCTACGAGAGATAAATCGCCTCTTT
	378
		1231008	mm:st	11	25	13	TCGCCTCTTTATTCCATGTGGAGAA
		1231007	pm:st	11	25	13	TCGCCTCTTTATACCATGTGGAGAA
25	control->affx
	425
		1644176	mm:st	13	25	13	ACTGTGACAGATTGTCATGCAGCCG
		1644175	pm:st	13	25	13	ACTGTGACAGATAGTCATGCAGCCG
	424
		3993012	mm:st	13	25	13	CCTCCTATCCAGACCACGCAATAGA
		3993011	pm:st	13	25	13	CCTCCTATCCAGTCCACGCAATAGA
	427
		2613404	mm:st	10	25	13	TCCAGCTAAATTGATCTTCACGCAA
		2613403	pm:st	10	25	13	TCCAGCTAAATTCATCTTCACGCAA
	426
		766456	mm:st	11	25	13	GACCTTCGTTGCTAGAAAGGTAAGT
		766455	pm:st	11	25	13	GACCTTCGTTGCAAGAAAGGTAAGT
	429
		5604412	mm:st	11	25	13	CTAAGTCATCGTGTACGGCAAGTTT
		5604411	pm:st	11	25	13	CTAAGTCATCGTCTACGGCAAGTTT
	428
		5783620	mm:st	12	25	13	CATCGACTAAGAGCTTCGTTGCAAG
		5783619	pm:st	12	25	13	CATCGACTAAGACCTTCGTTGCAAG
	430
		1201362	mm:st	11	25	13	ATAGTCATGCAGGCGTTACCTTCTT
		1201361	pm:st	11	25	13	ATAGTCATGCAGCCGTTACCTTCTT
	421
		2309058	mm:st	8	25	13	AAAAGGTAAGATCTGGTACCATTTT
		2309057	pm:st	8	25	13	AAAAGGTAAGATGTGGTACCATTTT
	420
		4145868	mm:st	13	25	13	CACTGTGACAGAAAGTCATGCAGCC
		4145867	pm:st	13	25	13	CACTGTGACAGATAGTCATGCAGCC
	423
		5528890	mm:st	12	25	13	CGTCTACGGCAACTTTTCCAGCTAA
		5528889	pm:st	12	25	13	CGTCTACGGCAAGTTTTCCAGCTAA
	422
		4606960	mm:st	12	25	13	AAACCTCCTATCGAGTCCACGCAAT
		4606959	pm:st	12	25	13	AAACCTCCTATCCAGTCCACGCAAT
24	control->affx
	410
		3719390	mm:at	10	25	13	TTCCACATTCCTTAATGACAACGCA
		3719389	pm:at	10	25	13	TTCCACATTCCTAAATGACAACGCA
	411
		1853274	mm:at	13	25	13	CTTCACCCAAGAGGCTTCCACATTC
		1853273	pm:at	13	25	13	CTTCACCCAAGACGCTTCCACATTC
	409
		689536	mm:at	17	25	13	TTGGACGGCAGGGCATCGGACGACG
		689535	pm:at	17	25	13	TTGGACGGCAGGCCATCGGACGACG
	414
		4580124	mm:at	13	25	13	ATGACAACGCATAAGGTCGACGTCC
		4580123	pm:at	13	25	13	ATGACAACGCATTAGGTCGACGTCC
	415
		5706494	mm:at	12	25	13	TAGGCCGCGAGTTATGGTTACTAAG
		5706493	pm:at	12	25	13	TAGGCCGCGAGTAATGGTTACTAAG
	412
		1817080	mm:at	16	25	13	AGGCCCCAGAAATGCGACGGTCTCC
		1817079	pm:at	16	25	13	AGGCCCCAGAAAAGCGACGGTCTCC
	413
		2609234	mm:at	12	25	13	ATGGTTACTAAGTTAGCCAGACGGG
		2609233	pm:at	12	25	13	ATGGTTACTAAGATAGCCAGACGGG
	417
		6323054	mm:at	11	25	13	CAAGACGCTTCCTCATTCCTAAATG
		6323053	pm:at	11	25	13	CAAGACGCTTCCACATTCCTAAATG
	416
		4119202	mm:at	14	25	13	GACAACGCATTACGTCGACGTCCGA
		4119201	pm:at	14	25	13	GACAACGCATTAGGTCGACGTCCGA
	419
		217410	mm:at	16	25	13	GGAAGGCCCCAGTAAAGCGACGGTC
		217409	pm:at	16	25	13	GGAAGGCCCCAGAAAAGCGACGGTC
	418
		2590554	mm:at	11	25	13	CTTCCACATTCCAAAATGACAACGC
		2590553	pm:at	11	25	13	CTTCCACATTCCTAAATGACAACGC
27	control->affx
	442
		6398226	mm:st	12	25	13	TAGCCCCAGTAAGGGTTACTATACC
		6398225	pm:st	12	25	13	TAGCCCCAGTAACGGTTACTATACC
	443
		2943162	mm:st	11	25	13	GACAGTTTTTAAGTCAGTGCAGGCT
		2943161	pm:st	11	25	13	GACAGTTTTTAACTCAGTGCAGGCT
	444
		1312446	mm:st	10	25	13	GACAGAGGGCTAGTTTTGTATAGAA
		1312445	pm:st	10	25	13	GACAGAGGGCTACTTTTGTATAGAA
	445
		2968920	mm:st	15	25	13	CTGGTAGGGCTCCACTTATAGCCCC
		2968919	pm:st	15	25	13	CTGGTAGGGCTCGACTTATAGCCCC
	446
		1612046	mm:st	13	25	13	CTCGAGATCCGGCTTTTGCTGGAAT
		1612045	pm:st	13	25	13	CTCGAGATCCGGGTTTTGCTGGAAT
	447
		4316836	mm:st	16	25	13	AGGCCCCGCGACCTATCTCACGACA
		4316835	pm:st	16	25	13	AGGCCCCGCGACGTATCTCACGACA
	452
		6276968	mm:st	13	25	13	CTCAGTGCAGGCAGATTTTGGCCTA
		6276967	pm:st	13	25	13	CTCAGTGCAGGCTGATTTTGGCCTA
	451
		895232	mm:st	12	25	13	GGACAGTTTTTATCTCAGTGCAGGC
		895231	pm:st	12	25	13	GGACAGTTTTTAACTCAGTGCAGGC
	450
		4350782	mm:st	10	25	13	AGTTTTTAACTCTGTGCAGGCTGAT
		4350781	pm:st	10	25	13	AGTTTTTAACTCAGTGCAGGCTGAT
	449
		6243854	mm:st	14	25	13	TACCAGTACGACCGCGTCCTACTAG
		6243853	pm:st	14	25	13	TACCAGTACGACGGCGTCCTACTAG
	448
		6168284	mm:st	8	25	13	CAGACGTAAAAGTACCTCTTTAAAT
		6168283	pm:st	8	25	13	CAGACGTAAAAGAACCTCTTTAAAT
26	control->affx
	440
		637894	mm:at	14	25	13	GACTCTAAGTGACTTGCACGGGTCG
		637893	pm:at	14	25	13	GACTCTAAGTGAGTTGCACGGGTCG
	441
		3280294	mm:at	12	25	13	GTCGTTATTAGGGCGCGCTAGAAAA
		3280293	pm:at	12	25	13	GTCGTTATTAGGCCGCGCTAGAAAA
	431
		2277620	mm:at	15	25	13	GGCGGTCTTGTCAGAAACTAGGGCC
		2277619	pm:at	15	25	13	GGCGGTCTTGTCTGAAACTAGGGCC
	432
		1073970	mm:at	14	25	13	AGCTCCGCAAGGTCTATTCACGCAC
		1073969	pm:at	14	25	13	AGCTCCGCAAGGACTATTCACGCAC
	433
		2583540	mm:at	14	25	13	CGGTCTTGTCTGTAACTAGGGCCGT
		2583539	pm:at	14	25	13	CGGTCTTGTCTGAAACTAGGGCCGT
	434
		6244190	mm:at	13	25	13	TCGTACAACTAAGCGTGCGAAAGGC
		6244189	pm:at	13	25	13	TCGTACAACTAACCGTGCGAAAGGC
	435
		306186	mm:at	14	25	13	TGGCAAAGCGGAATCGGGTGTTACG
		306185	pm:at	14	25	13	TGGCAAAGCGGATTCGGGTGTTACG
	436
		1226992	mm:at	13	25	13	AACGTCGTTATTTGGCCGCGCTAGA
		1226991	pm:at	13	25	13	AACGTCGTTATTAGGCCGCGCTAGA
	437
		3096868	mm:at	15	25	13	CGGCGGTCTTGTGTGAAACTAGGGC
		3096867	pm:at	15	25	13	CGGCGGTCTTGTCTGAAACTAGGGC
	438
		483974	mm:at	14	25	13	GTGAGTTGCACGCGTCGCAGTATGT
		483973	pm:at	14	25	13	GTGAGTTGCACGGGTCGCAGTATGT
	439
		1227638	mm:at	12	25	13	AAACGGTCAACGACGTTATTAGGCC
		1227637	pm:at	12	25	13	AAACGGTCAACGTCGTTATTAGGCC
29	control->affx
	474
		4504686	mm:at	9	25	13	GTTTTGTCCATCTATAAGCCTAGTA
		4504685	pm:at	9	25	13	GTTTTGTCCATCAATAAGCCTAGTA
	472
		6322074	mm:at	15	25	13	AAGGTCCCGCGCACAACTATCGACC
		6322073	pm:at	15	25	13	AAGGTCCCGCGCTCAACTATCGACC
	473
		1612270	mm:at	13	25	13	ACGCCACGATTGCTCGCAAAAGCAA
		1612269	pm:at	13	25	13	ACGCCACGATTGGTCGCAAAAGCAA
	470
		1022284	mm:at	14	25	13	TCTCTGCCTTTACGTAGCGAGCTGG
		1022283	pm:at	14	25	13	TCTCTGCCTTTAGGTAGCGAGCTGG
	471
		2839750	mm:at	15	25	13	AGATGTGGACGCGACGATTGGTCGC
		2839749	pm:at	15	25	13	AGATGTGGACGCCACGATTGGTCGC
	468
		178154	mm:at	12	25	13	TCTACCGCGCCGATGTGGTAAAAAA
		178153	pm:at	12	25	13	TCTACCGCGCCGTTGTGGTAAAAAA
	469
		4065036	mm:at	12	25	13	GACTGGGCCGTTATGTCCATCAATA
		4065035	pm:at	12	25	13	GACTGGGCCGTTTTGTCCATCAATA
	466
		3941240	mm:at	9	25	13	AAAGCAAGACGGATATACCTAATTG
		3941239	pm:at	9	25	13	AAAGCAAGACGGTTATACCTAATTG
	467
		5832020	mm:at	10	25	13	TCCATCAATAAGGCTAGTAGTCGAT
		5832019	pm:at	10	25	13	TCCATCAATAAGCCTAGTAGTCGAT
	464
		3377722	mm:at	12	25	13	GGTGGCAGTCATCCACTCTATAGAA
		3377721	pm:at	12	25	13	GGTGGCAGTCATGCACTCTATAGAA
	465
		5055740	mm:at	11	25	13	GTAAAAAAGACTCGGCCGTTTTGTC
		5055739	pm:at	11	25	13	GTAAAAAAGACTGGGCCGTTTTGTC
28	control->affx
	463
		741686	mm:at	16	25	13	CGAAGGTCGGGCGAAAACATCGCGC
		741685	pm:at	16	25	13	CGAAGGTCGGGCCAAAACATCGCGC
	462
		4272702	mm:at	14	25	13	CGACGCGAAGTTAGTCGTCTAGGTC
		4272701	pm:at	14	25	13	CGACGCGAAGTTTGTCGTCTAGGTC
	461
		2916390	mm:at	14	25	13	CTGGACGTGGACAGCTCCTAGCTTT
		2916389	pm:at	14	25	13	CTGGACGTGGACTGCTCCTAGCTTT
	460
		4963998	mm:at	14	25	13	GACGCGAAGTTTCTCGTCTAGGTCG
		4963997	pm:at	14	25	13	GACGCGAAGTTTGTCGTCTAGGTCG
	459
		2993998	mm:at	13	25	13	AGTTGAAGGTAGATGGCGAGCCGAA
		2993997	pm:at	13	25	13	AGTTGAAGGTAGTTGGCGAGCCGAA
	458
		330550	mm:at	15	25	13	TATGTCTTCGCGGAGCTAGGACGGC
		330549	pm:at	15	25	13	TATGTCTTCGCGCAGCTAGGACGGC
	457
		5220904	mm:at	13	25	13	GGACAAGTTGAACGTAGTTGGCGAG
		5220903	pm:at	13	25	13	GGACAAGTTGAAGGTAGTTGGCGAG
	456
		2220174	mm:at	14	25	13	ACTGGACGTGGAGTGCTCCTAGCTT
		2220173	pm:at	14	25	13	ACTGGACGTGGACTGCTCCTAGCTT
	455
		6117524	mm:at	15	25	13	GAAGGTCGGGCCTAAACATCGCGCT
		6117523	pm:at	15	25	13	GAAGGTCGGGCCAAAACATCGCGCT
	454
		3812326	mm:at	14	25	13	GGACGTGGACTGGTCCTAGCTTTAC
		3812325	pm:at	14	25	13	GGACGTGGACTGCTCCTAGCTTTAC
	453
		2967494	mm:at	15	25	13	GACTGGACGTGGTCTGCTCCTAGCT
		2967493	pm:at	15	25	13	GACTGGACGTGGACTGCTCCTAGCT
31	control->affx
	504
		3255270	mm:at	10	25	13	CAGTATATAAGTGGCACTGCAAAAG
		3255269	pm:at	10	25	13	CAGTATATAAGTCGCACTGCAAAAG
	505
		3265512	mm:at	13	25	13	CTAAAAGACGTTGGGTCCCCTAGAG
		3265511	pm:at	13	25	13	CTAAAAGACGTTCGGTCCCCTAGAG
	500
		3252710	mm:at	10	25	13	ACCAGTATATAACTCGCACTGCAAA
		3252709	pm:at	10	25	13	ACCAGTATATAAGTCGCACTGCAAA
	501
		3262952	mm:at	13	25	13	GACCTAAAAGACCTTCGGTCCCCTA
		3262951	pm:at	13	25	13	GACCTAAAAGACGTTCGGTCCCCTA
	502
		3260390	mm:at	10	25	13	GGTTAGACGTTTACACTTTCACAGT
		3260389	pm:at	10	25	13	GGTTAGACGTTTTCACTTTCACAGT
	503
		3275752	mm:at	18	25	13	CGGTCCCCTAGACAGGGTCGTCGCC
		3275751	pm:at	18	25	13	CGGTCCCCTAGAGAGGGTCGTCGCC
	496
		3262950	mm:at	10	25	13	GACGTTTTCACTATCACAGTCTTTC
		3262949	pm:at	10	25	13	GACGTTTTCACTTTCACAGTCTTTC
	497
		3268072	mm:at	14	25	13	AAAGACGTTCGGACCCCTAGAGAGG
		3268071	pm:at	14	25	13	AAAGACGTTCGGTCCCCTAGAGAGG
	498
		3288552	mm:at	13	25	13	ACGCCCACTCGCTCCAGTATATAAG
		3288551	pm:at	13	25	13	ACGCCCACTCGCACCAGTATATAAG
	499
		3265510	mm:at	18	25	13	CGCCGCATTTGGACGGCGGTCGTGG
		3265509	pm:at	18	25	13	CGCCGCATTTGGTCGGCGGTCGTGG
	493
		3291112	mm:at	13	25	13	GCCCACTCGCACGAGTATATAAGTC
		3291111	pm:at	13	25	13	GCCCACTCGCACCAGTATATAAGTC
	492
		3285992	mm:at	18	25	13	TCGTCGCCGCGCGCTTAGTACGCCC
		3285991	pm:at	18	25	13	TCGTCGCCGCGCCCTTAGTACGCCC
	495
		3278312	mm:at	19	25	13	CCCCTAGAGAGGCTCGTCGCCGCGC
		3278311	pm:at	19	25	13	CCCCTAGAGAGGGTCGTCGCCGCGC
	494
		3257830	mm:at	11	25	13	CAAGGACACAATCGGTTAGACGTTT
		3257829	pm:at	11	25	13	CAAGGACACAATGGGTTAGACGTTT
	489
		3273192	mm:at	16	25	13	GTTCGGTCCCCTTGAGAGGGTCGTC
		3273191	pm:at	16	25	13	GTTCGGTCCCCTAGAGAGGGTCGTC
	488
		3283432	mm:at	17	25	13	AGGGTCGTCGCCCCGCCCTTAGTAC
		3283431	pm:at	17	25	13	AGGGTCGTCGCCGCGCCCTTAGTAC
	491
		3280872	mm:at	18	25	13	GAGAGGGTCGTCCCCGCGCCCTTAG
		3280871	pm:at	18	25	13	GAGAGGGTCGTCGCCGCGCCCTTAG
	490
		3296232	mm:at	13	25	13	CGCACCAGTATAAAAGTCGCACTGC
		3296231	pm:at	13	25	13	CGCACCAGTATATAAGTCGCACTGC
	487
		3270632	mm:at	16	25	13	ACGTTCGGTCCCGTAGAGAGGGTCG
		3270631	pm:at	16	25	13	ACGTTCGGTCCCCTAGAGAGGGTCG
	486
		3293672	mm:at	12	25	13	CACTCGCACCAGAATATAAGTCGCA
		3293671	pm:at	12	25	13	CACTCGCACCAGTATATAAGTCGCA
30	control->affx
	478
		2175982	mm:st	9	25	13	CAAAACACAATCCTCGCCTTTTTTA
		2175981	pm:st	9	25	13	CAAAACACAATCGTCGCCTTTTTTA
	479
		510910	mm:st	11	25	13	AACATAGGTTCCTCGACTTAGAACC
		510909	pm:st	11	25	13	AACATAGGTTCCACGACTTAGAACC
	476
		6526918	mm:st	8	25	13	TACGGTGACTTAAGCAACTTTTTTA
		6526917	pm:st	8	25	13	TACGGTGACTTATGCAACTTTTTTA
	477
		1943784	mm:st	9	25	13	AAGTAAACATAGCTTCCACGACTTA
		1943783	pm:st	9	25	13	AAGTAAACATAGGTTCCACGACTTA
	475
		3742556	mm:st	17	25	13	CTTGGCCCGGCATGAGAGCACCCTC
		3742555	pm:st	17	25	13	CTTGGCCCGGCAAGAGAGCACCCTC
	485
		1645846	mm:st	18	25	13	GCCCGGCAAGAGTGCACCCTCTGCG
		1645845	pm:st	18	25	13	GCCCGGCAAGAGAGCACCCTCTGCG
	484
		4094166	mm:st	9	25	13	ATAAGTAAACATTGGTTCCACGACT
		4094165	pm:st	9	25	13	ATAAGTAAACATAGGTTCCACGACT
	481
		1484664	mm:st	14	25	13	CCGGCCAAAACAGAATCGTCGCCTT
		1484663	pm:st	14	25	13	CCGGCCAAAACACAATCGTCGCCTT
	480
		1662134	mm:st	9	25	13	AGTACGGTGACTAATGCAACTTTTT
		1662133	pm:st	9	25	13	AGTACGGTGACTTATGCAACTTTTT
	483
		4939450	mm:st	13	25	13	CACGACTTAGAAGCTCCTCCAAAGC
		4939449	pm:st	13	25	13	CACGACTTAGAACCTCCTCCAAAGC
	482
		2072504	mm:st	13	25	13	TATGCCGGCCAATACACAATCGTCG
		2072503	pm:st	13	25	13	TATGCCGGCCAAAACACAATCGTCG
34	control->bgp->antigenomic
	508
		23877	pm:st	9	25	13	TCGATAACTTCATTATGCAGTCCAT
		24427	pm:st	9	25	13	ATAGTAAAAGCTAAGCAGAATTCGG
		49817	pm:st	9	25	13	CTAATGTCAGCATATAATCTAACGC
		50301	pm:st	9	25	13	GTCTTTAATGAGTATGCGATTGTCA
		50781	pm:st	9	25	13	AAGCTAAAGCTTTAACTAGGGATCA
		50783	pm:st	9	25	13	AAGCAAAATAGCACATAGCTATGTC
		76139	pm:st	9	25	13	CAACGATTGTTAATTAGGCTCATTC
		79055	pm:st	9	25	13	TTGTCTAAATGCATAGCATAAACCC
		100451	pm:st	9	25	13	CCTTTAATCGCATCTACTAAGTTGT
		125751	pm:st	9	25	13	TAGTCGTATAGCTAATCTCTTTAGG
		126589	pm:st	9	25	13	CTGAGAATGTTAATTAGCCAGAGTT
		151287	pm:st	9	25	13	ACTCTAATAGCTAATCGTTGGTATG
		152315	pm:st	9	25	13	ACACCAATTAGCGCAAGTATCTAAT
		177823	pm:st	9	25	13	CCTATTCATATCTTGCTATTCACTG
		204001	pm:st	9	25	13	GCGGAAGCTGGAAATATAATACATA
		229399	pm:st	9	25	13	TGAGGTTCAAGCGTTCTATATGTTT
		240287	pm:st	9	25	13	TCGCATTTAGCAATCATTGTTGTTG
		253991	pm:st	9	25	13	CTACTATAAACCAAGCTGATTAGAG
		254205	pm:st	9	25	13	TAATAGTATATTACTGGCTTCACGC
		255363	pm:st	9	25	13	CAGAAAGGCTTAAATTTGTCACAGT
		279813	pm:st	9	25	13	TATGCTGTATTGCATAGCAACTTGT
		280373	pm:st	9	25	13	AGACTTAATTACAGCATGCAACCTT
		280579	pm:st	9	25	13	TGGTCGCAATCTAGTTCAATTACTA
		288055	pm:st	9	25	13	AGATAGGCTTTAACTATTTCCACGA
		309397	pm:st	9	25	13	TCTAATTTAACCAATAGCCAGCTTC
		309501	pm:st	9	25	13	GAATTGCTTTATAGCTGTAACAAGC
		331099	pm:st	9	25	13	TGACCTTAATCGTAATAGGCTAAGT
		332631	pm:st	9	25	13	CGTTGGAAAAACGCTTTAATATCGA
		357049	pm:st	9	25	13	ACTTCATTCGCTATTTAACTCTCTG
		407349	pm:st	9	25	13	TATGTCTACAGCTAATATATCGAGG
		407811	pm:st	9	25	13	TATCCAGCACATAGTTTCTAGTCTT
		434273	pm:st	9	25	13	TTAATATTACCAGTTTAGCTCTCGC
		447839	pm:st	9	25	13	CTGATTAACCAATGCTTTAACCACA
		447937	pm:st	9	25	13	AATAAATATGAACAAGCCTACTGGC
		470665	pm:st	9	25	13	TCCAACAACAACTGCAATATGATTC
		470865	pm:st	9	25	13	CGCGAAAAATGCTATTCATGAACAT
		484613	pm:st	9	25	13	TATGCGCATCTTTAGCTTAACATGT
		511427	pm:st	9	25	13	CCGCAAATAAGCGTATTAATATCGA
		537099	pm:st	9	25	13	AGAATTTAAGGCCTGATAATCTCCT
		585967	pm:st	9	25	13	TTGCGATTAAGCATGATAGATTTCC
		586191	pm:st	9	25	13	TGTTTATATTTGTAAGGCTGGGTTG
		612731	pm:st	9	25	13	TTGATAAGATCTGCTATTCAGCAGT
		613109	pm:st	9	25	13	ACCTTGTTTATATAGCAGGACTGTA
		639223	pm:st	9	25	13	GGCTCATAAGCTTAGTTCACTTAAA
		639553	pm:st	9	25	13	AAAGTCGCTTATTTAGAAAGGAGGA
		678105	pm:st	9	25	13	TGATAGCATTATTGCGAATATCCCA
		714931	pm:st	9	25	13	ATGTAAGGAGCTTAAATGTAGAGAG
		720891	pm:st	9	25	13	TCGGTGCAGAGTATTTAAAGTGATT
		722571	pm:st	9	25	13	AATTCTAAGTGCATCATATGGTCGT
		741089	pm:st	9	25	13	CCTTGTACGTTAACATTGCTCAATA
		765637	pm:st	9	25	13	CTTGTGTTATGCTGTATTACTAACG
		767017	pm:st	9	25	13	TGTTGAAATTAAGCATGCTGGTAGT
		791943	pm:st	9	25	13	TTCAGACGCTCTTATAAACTGCATA
		816623	pm:st	9	25	13	CCCTTGCCCTATATGATAATATGAA
		817453	pm:st	9	25	13	TCAGCTAGTTCATTAATGCTGATAC
		844035	pm:st	9	25	13	GGAGCTAGTTGTTAGCAATTTACAA
		868387	pm:st	9	25	13	CTGCTACGCATAATATGTTCTAAGA
		868983	pm:st	9	25	13	CTTTCATCTAAGCAATCTTCGATAG
		894639	pm:st	9	25	13	CAGTAATAATAGCGTTTAGCATGAG
		894979	pm:st	9	25	13	TGAGTAACAGCCTATTATTCAGTTC
		895509	pm:st	9	25	13	ATTAAGGCATATTAAGCAAACGTCC
		920459	pm:st	9	25	13	ATCCTGGCTATTATACTGAAGACTA
		920971	pm:st	9	25	13	CAGGTTTTTATACGCCATCATATAG
		977701	pm:st	9	25	13	GAGTAATAAAGCATCGAAAACCCAA
		977753	pm:st	9	25	13	CTTCAAATTATTGCGCGTTTGAAAC
		997639	pm:st	9	25	13	GGATATGGCTCTACTTATTAAGGTA
		1069961	pm:st	9	25	13	CCATTGCGTATAAAATGCTAAATCC
		1072955	pm:st	9	25	13	TAGCGATATAATTAGCAACGAGTTG
		1074705	pm:st	9	25	13	AGTGGGATTAAATCTAAGCTGCTAA
		1115885	pm:st	9	25	13	GTGTTTTAACTGTAAATGCGAGGAA
		1115935	pm:st	9	25	13	GCGAAATCTATTTTGCAAGCATCTT
		1138963	pm:st	9	25	13	GCCCACGCAATTCATAATCTATTTT
		1175923	pm:st	9	25	13	TGATCATCGTCTATAGCTTATCATC
		1176925	pm:st	9	25	13	CTCAAATAGCAGGATGTTAACATTC
		1177143	pm:st	9	25	13	ATAAGACGGCTATAATTTGTTCCGA
		1184881	pm:st	9	25	13	TAAGTTAGGCAAGAATTGATGCAGT
		1200913	pm:st	9	25	13	AGTAGTATAATAAAAGCGCGCAAGT
		1201025	pm:st	9	25	13	TTACGTGATATGAACAGCATCGTAA
		1201515	pm:st	9	25	13	TGCATATACAGGCTCATTAATGTAC
		1202521	pm:st	9	25	13	CTCGTATTTTTAAAGCCGCAATAGA
		1226319	pm:st	9	25	13	CTATCGCAGAACATAGTTTACTACT
		1227527	pm:st	9	25	13	ACATAGCCGAACTTAATTATCTGGA
		1241555	pm:st	9	25	13	GGAAGACATTTTAGCTGCTTCTTTT
		1252875	pm:st	9	25	13	GCGTCGGCTAAAAAACTTATTATAG
		1254271	pm:st	9	25	13	GGTTATTGATTATTAAGGCGTGCAA
		1254381	pm:st	9	25	13	TGTGATGCGAATATTTCAATGCTTC
		1277739	pm:st	9	25	13	AACTACATATGGCAACTATAGACGA
		1278345	pm:st	9	25	13	TTTGGAAGTTCGCTAGAATAGTAGA
		1279009	pm:st	9	25	13	TGTACTCAGCTTTTTTAGCAGTTTC
		1329469	pm:st	9	25	13	TACCAAGCTAATAGTTGATACGAAG
		1330281	pm:st	9	25	13	GATAAATTTAGCTTAAGTGCATCCG
		1346255	pm:st	9	25	13	TTGTGGCTCAATCATAGATTAAACC
		1355617	pm:st	9	25	13	ATCGAAGCTATGCTTAATTGACAGA
		1355793	pm:st	9	25	13	TGCAAGCATATAAGTTAGGAAAGTC
		1369459	pm:st	9	25	13	CGTTTAGGCTTTATAGCATAAAGGA
		1380763	pm:st	9	25	13	TCATATAGCCATATAATCTAGTCGG
		1381401	pm:st	9	25	13	TGAGAATAACTAGCCTGTTTTCTGA
		1406893	pm:st	9	25	13	TAATAAGTAATTATCGCCTAAGCGC
		1436839	pm:st	9	25	13	AGCACTATTATGCTAATCAAGGTGT
		1438461	pm:st	9	25	13	GAAGTATTTTTTAGATGCCAGTTCG
		1457755	pm:st	9	25	13	CGATGTCGCTGATTTAATTGAGTTT
		1457935	pm:st	9	25	13	ACTCTGATATGCTTTTAGCATGGTA
		1458203	pm:st	9	25	13	TGATCATTAGAAGGCATACTTGAGA
		1509011	pm:st	9	25	13	CTACAAATAATAGTTGCGGATAGTC
		1509527	pm:st	9	25	13	GTGTACAGGAATAATGCTTTGTTTG
		1534523	pm:st	9	25	13	GGAGTCCAGCAAATTAAGTAATACT
		1534723	pm:st	9	25	13	ACAGCATAATATGATGCTTATGGAC
		1559363	pm:st	9	25	13	TAATATATAATCAGACGCTTCACGG
		1559769	pm:st	9	25	13	AAAGTCTAATACTTGCTATGCGATC
		1560253	pm:st	9	25	13	CACATAATACTTCTTCTAGCAAGGT
		1560319	pm:st	9	25	13	ACACCGCATTTTACTGTATGATCAT
		1576791	pm:st	9	25	13	CGTGAAAATAGCGCAAATTGAAGAT
		1611003	pm:st	9	25	13	TAAGTATAGCATAAGCTCAAGCATG
		1611751	pm:st	9	25	13	TCTAATCAATTGTATTGCGAACGCT
		1635929	pm:st	9	25	13	AGTACTATAGGCTTACAGTTTCACT
		1637931	pm:st	9	25	13	ATCTTAATAAGCAGAAGCATATCCC
		1662413	pm:st	9	25	13	GAATTTAATACAGCAGTTACTCCTG
		1688457	pm:st	9	25	13	AATTGGATGATTTAGCTATCACGTG
		1713041	pm:st	9	25	13	GTGAGACCAGCTAATTACATATATC
		1713111	pm:st	9	25	13	GCGATATGATCGTATTAGCACTATT
		1713819	pm:st	9	25	13	CTGGTAGCGCTTAATGAATAATTAG
		1784025	pm:st	9	25	13	TTCTACTAATTGGGCTTTAAACACC
		1784031	pm:st	9	25	13	TTACTATTAGCATGGCATTTCTGCA
		1789591	pm:st	9	25	13	GATGTAGATTAGTATAGCGTCACTT
		1790215	pm:st	9	25	13	TATTTATACGTTTAGCATGATCCCG
		1795689	pm:st	9	25	13	CGAATACTGCTTCAATTATCTCCAT
		1799039	pm:st	9	25	13	CAATCTTGATTGCATTTGACTACTG
		1830207	pm:st	9	25	13	GGATGGATGCACTTTACAATTATTG
		1842541	pm:st	9	25	13	CTTTGTTACGCTAATCCATAAAAGG
		1842587	pm:st	9	25	13	CCATAACTAAGCTACATCATTCATG
		1866987	pm:st	9	25	13	AAGCGGCAAATAGTATCTAGTATGT
		1868383	pm:st	9	25	13	AAGATTTTAAAGCAGTATCTGGCAG
		1899179	pm:st	9	25	13	TGGGTAAATTATTTGCGCAAGATCT
		1918579	pm:st	9	25	13	CTGTCATTAGACTAGGCAATAAGAT
		1922293	pm:st	9	25	13	GTCATGCATATTCTTAAGCAACAAC
		1968547	pm:st	9	25	13	AGGAAAAATTATTGCAGGCTCGATT
		1969129	pm:st	9	25	13	GGTATATGTAGCCGAATATAGTGAA
		1970291	pm:st	9	25	13	GTGATTAATGTTGCTTTAGCTTCTC
		1991527	pm:st	9	25	13	CTCCAATGATTAGCTCAAAATCAAC
		1996273	pm:st	9	25	13	AGGTTTGCTATAGCATTTTCCTGAT
		2021191	pm:st	9	25	13	ATGTGCAGATTCAAGCTAATCATAC
		2037421	pm:st	9	25	13	TGCTGTTCCATATAAGGCTATTGAT
		2081939	pm:st	9	25	13	ACGTGTTAGCGCACATATTTAAGAT
		2083559	pm:st	9	25	13	GTTAGATTGTGGAAATGCATTTCCT
		2083783	pm:st	9	25	13	AACAGAAGCATATACAAAGCTTGCA
		2097497	pm:st	9	25	13	TGCTATATGCGCAAAGTTATTCAGT
		2097629	pm:st	9	25	13	GAGTCAGGCCGTTATAATTATGATA
		2129537	pm:st	9	25	13	TAGGCAGCCAAAATTCTAGTACAAA
		2148147	pm:st	9	25	13	TATAGTACTGCTACCTATATTACCC
		2149109	pm:st	9	25	13	CAGTTCTTGATTAAAGCTTACAGAG
		2174847	pm:st	9	25	13	AAAACATAACAGCTGTTTGTCGTCA
		2175289	pm:st	9	25	13	CGTGGAACTATTTAATTGCCTTGTT
		2175853	pm:st	9	25	13	CAATGGATCACAGCTTATTTTTCGA
		2200009	pm:st	9	25	13	GAACGTCTATAAAGTAGGCAAAAAC
		2225073	pm:st	9	25	13	GTACTTATACTACAGCATTAAGGAC
		2226461	pm:st	9	25	13	CGGAATATTATCGTAAAGGCATGTT
		2231871	pm:st	9	25	13	ATGGATAATTCCGGCTTAATACAAC
		2267851	pm:st	9	25	13	TTTTGACACAATAGCTCATAGCAAG
		2287415	pm:st	9	25	13	AGATCGAGATACAATAGCAATGGAA
		2303187	pm:st	9	25	13	GCTACAGCATTTAAATTGCTAACTC
		2314137	pm:st	9	25	13	ACCTTTTCAATAATCAAGCTCTTCC
		2320693	pm:st	9	25	13	AGACCAAGCTAGGAAATAACTGTTT
		2337121	pm:st	9	25	13	CTGCTCGCGAGATAATTAAAAAAAC
		2379001	pm:st	9	25	13	TAACGTGCTTTAGAGCATTACTGTT
		2430243	pm:st	9	25	13	TCCGTTACTGCATTATTAGTTTCTG
		2430629	pm:st	9	25	13	ACTAAGCTGATAAGTTATTGCAAGC
		2452253	pm:st	9	25	13	GCTGAATGCGCTTGTTAATTAACAA
		2475375	pm:st	9	25	13	CAAATGATTTAGCATGTAATAGGGG
		2481369	pm:st	9	25	13	AAAGTAATATAGCTGAGGATAGCTG
		2481651	pm:st	9	25	13	GACACTGCGCAAAAATTAATAGTAC
		2482473	pm:st	9	25	13	CGCGAATTCAATAATTGGCATGTAT
		2532661	pm:st	9	25	13	TCTATGACCATAGTATATTCAACCG
		2533175	pm:st	9	25	13	AGACCTAAGCTGCTATTTTCTAAGA
		2558621	pm:st	9	25	13	CAACTTCTGTTGCTATATTATGGAC
		2610549	pm:st	9	25	13	CAAAGATCTTGCTTAATTCGGAACT
		2613557	pm:st	9	25	13	GGCATGGAATAATAATGCGATACTA
		2613711	pm:st	9	25	13	TGAAAAAGTTGCGCTAATTACCACA
		2634809	pm:st	9	25	13	CTATAAGCTTATGGTATGATAGGAG
		2636107	pm:st	9	25	13	CTTTCATCAAGATGCTCTAATTCAG
		2659591	pm:st	9	25	13	TGTAGTGGCGAAATCAAAAATTCAC
		2661253	pm:st	9	25	13	ATCTGCAAACTATAGTAGCTGGTTA
		2685853	pm:st	9	25	13	GTCAAATAAGCTTATAGAGCGTCTA
		2711657	pm:st	9	25	13	CCATAAGCTAACTGATATAGCGTAA
		2711957	pm:st	9	25	13	GTTAACGCATAGCTATTTAAAGCAG
		2712409	pm:st	9	25	13	ATGTGAAAACCATTATCGCACTTAG
		2712581	pm:st	9	25	13	TGACTTGATGCGTCAATTATTCGAT
		2728593	pm:st	9	25	13	TCCAGCACTTAGATAGCATTTTTTG
		2730481	pm:st	9	25	13	TCATTCTTGATAGCAAAGATAGGTC
		2737197	pm:st	9	25	13	CTCTAATAAGTAGATGCTATGACTC
		2738009	pm:st	9	25	13	ATGTGAATAGCAATTTGCTACCGTT
		2738787	pm:st	9	25	13	AAGGGAAAGCTTGATGATACTTTAG
		2762641	pm:st	9	25	13	GTGATTGAAGCACTATATTGTACGT
		2762983	pm:st	9	25	13	AACACTATATCATGTGTAGCATCCA
		2774957	pm:st	9	25	13	AGTGGAATTTCTTTTAGCGCAAAAG
		2781687	pm:st	9	25	13	TCTTTAATCATTGCTATGCTCACGA
		2788129	pm:st	9	25	13	ATAAGTTAACGCAGTAAACTACCCT
		2789867	pm:st	9	25	13	ACGTTTACTATGAGAAATGCAACCA
		2789957	pm:st	9	25	13	AAATCTGGCCACATAATAAACACCT
		2797787	pm:st	9	25	13	TCAAGGCAAGGATTAAGATAATGAC
		2802957	pm:st	9	25	13	GACCAATTATGCGCATAATAAGATC
		2814901	pm:st	9	25	13	AAGCGCAGAATATTATAAGCCTGTT
		2815457	pm:st	9	25	13	ACTAATTATATTCTAATGCGGGGTG
		2821007	pm:st	9	25	13	CCTGCAATTTCTAGCTGATTTATAG
		2840491	pm:st	9	25	13	AAGACTACTGAATAGCATGAGAATC
		2843833	pm:st	9	25	13	TATGAATTAGTATAGTTTGCTCCCC
		2889837	pm:st	9	25	13	AACCCAAGCATGCATAATAGTTACA
		2890151	pm:st	9	25	13	AGGGTTATGCTTATTGAATCTATCC
		2912965	pm:st	9	25	13	TGGTGTAATGCCAGAATTATCTTCA
		2916045	pm:st	9	25	13	CTCTAATAGCATACTACTTCTCAGT
		2936259	pm:st	9	25	13	AATGTCTTTGATTTAGATGCCTTGC
		2942175	pm:st	9	25	13	ATGACATACAAAGCGAATTAGACAC
		2943275	pm:st	9	25	13	CGCATTATGACGCTGTTTAAAAATG
		2967165	pm:st	9	25	13	TTGTGTATGATTGCGTCTAACTAGT
		2992945	pm:st	9	25	13	TAATCGGCTTATTTATCAGTACGCT
		3005355	pm:st	9	25	13	AGATGGCAATGAGTTTAATTGGACT
		3019135	pm:st	9	25	13	TTGCGGCTTAGAAGTTAACTAACTT
		3020095	pm:st	9	25	13	CTTAGAAGCTATTGTTAATGGCTTG
		3095861	pm:st	9	25	13	TACCGAATCAAGGCATATTACTATC
		3096511	pm:st	9	25	13	TAGATAGAGCATATTAATTCTCGGC
		3120949	pm:st	9	25	13	TATCGTAAGAATTCGAGCTTATCAC
		3121893	pm:st	9	25	13	CCGTGATATAACAATTGTGCGAAAT
		3121995	pm:st	9	25	13	AGTGAGCTATATAGAATCTAAAGCC
		3122111	pm:st	9	25	13	TAGATATTAATGCGCCTATTCTCAC
		3122529	pm:st	9	25	13	CTCCTAATCTGCTTGCAATTATCTT
		3122609	pm:st	9	25	13	CCTATTAAGCTGAACCATTACCATT
		3147001	pm:st	9	25	13	TAACTTCGTAATGATAATGCTTCGG
		3147931	pm:st	9	25	13	GTTGAATCTTGGTATAATGCTGAGT
		3173311	pm:st	9	25	13	TAGATATTTATGATGGCAGTTGTCC
		3198359	pm:st	9	25	13	TTCTTAATACGCCAATACATCACAG
		3199419	pm:st	9	25	13	CCTTTTAGATAAAATATGCGCAGAC
		3223425	pm:st	9	25	13	TTACTAGCAATTTAAGCTAGTGCGT
		3248907	pm:st	9	25	13	AGCACTACTTGCAGCTAATACTATT
		3249731	pm:st	9	25	13	CGGATGTATTGTCTTAGCTAGATTT
		3249921	pm:st	9	25	13	ACACAATATCTCGCATTCTACAGAA
		3249935	pm:st	9	25	13	ACTCTAACTATGTTGGCATAAATCC
		3250441	pm:st	9	25	13	GGAATCTTTAAAGCTAGACTTGATG
		3250725	pm:st	9	25	13	ATGATTATCTGCTTGAATATGCCTG
		3276023	pm:st	9	25	13	GGCTGTAATGCGTATATTGATATCA
		3281659	pm:st	9	25	13	GTAAGCGCATTACAATTATCATTGG
		3286201	pm:st	9	25	13	GAGACCTAGGATTTAAATGCAATGT
		3286985	pm:st	9	25	13	TATCTATTTAAATATGCTGCCCCAG
		3300321	pm:st	9	25	13	GGCGTATTAATATGTTTAGCGTCTA
		3300417	pm:st	9	25	13	CATACGAATGAGCTAATTCTGACTA
		3301289	pm:st	9	25	13	TAAGCATAGCTTGCTATAAAAGGTG
		3304703	pm:st	9	25	13	GAATCATTTCAAGGAAGCATCGTAA
		3326861	pm:st	9	25	13	AAGTGAGCTTAAATTAACGCTATGC
		3327525	pm:st	9	25	13	ATGATTACTGCTAGCATTATCTTGG
		3372185	pm:st	9	25	13	ACGCCTCATATAATATGCAGTCATA
		3397051	pm:st	9	25	13	ATATTGCAATGAAGTTGTTAGGGGA
		3402557	pm:st	9	25	13	TAGGTCTAAATGCACTAACTAGGAT
		3402989	pm:st	9	25	13	AAGGTACTATTTGGAGCTATAATCG
		3403703	pm:st	9	25	13	TATGGGCTTAGGCTAAATATCTCTA
		3403773	pm:st	9	25	13	TCGCAATGCTAAATAACGCATAAAG
		3428563	pm:st	9	25	13	ATATCTAGCAGTATCTGAATGGTCT
		3429153	pm:st	9	25	13	AGGTTATTGTTGATCAAGCTCTCAT
		3429849	pm:st	9	25	13	ACAGGAGTTAGAAGCTAATTTTGGA
		3455107	pm:st	9	25	13	GTCATTGTTAATTGCGTTTGTCCTA
		3455497	pm:st	9	25	13	AGATGTATCAAATGCTTTGCAGCAT
		3506203	pm:st	9	25	13	TGATGTATATAGCAAGCTTTTGTGG
		3506729	pm:st	9	25	13	ATGGAGCTGTTTTTGCAATAATACG
		3530961	pm:st	9	25	13	ATAGCGATTATTCAACTGCTCTATC
		3531525	pm:st	9	25	13	ACAGTCATTATAGCAGCTTTCAGAA
		3532065	pm:st	9	25	13	GGCAAATGATTAAGCGTATCACTAA
		3557289	pm:st	9	25	13	TAAGCTCATACTAAAAGCTGATGCA
		3582631	pm:st	9	25	13	CATAGTAACAATATGCTGTCGTCAA
		3582723	pm:st	9	25	13	ACAGGAGATAAATGCTAGGATAACA
		3604187	pm:st	9	25	13	TTCATGCGCAATATCTAATATCTCC
		3604331	pm:st	9	25	13	CAACAGAGCAATAAATGCTTTTTCG
		3604377	pm:st	9	25	13	ACCGAATATTGCGAAAAAGCTAGAA
		3604405	pm:st	9	25	13	ATGCTTGAAGGAAAGCTTATCACAA
		3684163	pm:st	9	25	13	TAGACTAAATATGCGACATCAAACG
		3684969	pm:st	9	25	13	CGTTGAAGCAGATTATAATCCGTTA
		3685719	pm:st	9	25	13	CGCAAGAAATATGCGTTATTGACAA
		3685735	pm:st	9	25	13	CTTTTTTATAATTGCGTCTGCCGAT
		3685839	pm:st	9	25	13	ACCTGCTAATTTGCATAGCATCATA
		3685867	pm:st	9	25	13	ACGTTATTGCTTGATAATGGGCTTA
		3710261	pm:st	9	25	13	TCTATATTATGCGCTAGATATGTGG
		3735897	pm:st	9	25	13	TGCTCTTATATCTCATCAGCTTACT
		3736225	pm:st	9	25	13	CAAGTGTATATTATAGAAGCAGCTG
		3736493	pm:st	9	25	13	TAATAGATGAATTTAGGCTAGGGAG
		3760785	pm:st	9	25	13	GTAGAATTACAGCTAACTAACGAGA
		3786915	pm:st	9	25	13	AGGCATGATGCGTATAACTTATACT
		3811777	pm:st	9	25	13	AAAATTAGCAGCTTTTATCTTCGCC
		3837509	pm:st	9	25	13	CTACGTAGCATAACAATATACGTTC
		3865077	pm:st	9	25	13	AGGATTAGATTTAAATGGCTCTCGA
		3890699	pm:st	9	25	13	AGAAATCAGCAGTTAATTATGTCCC
		3926787	pm:st	9	25	13	GATCAATGCCTTAATAACATGCCTT
		3972721	pm:st	9	25	13	TAAGCTAGCAAAAAGCAATTCTGAG
		3991823	pm:st	9	25	13	TAGAGGCTGTATATTTATGCTCGAT
		3991951	pm:st	9	25	13	TTAGCATAGCTTAATGATGCTAGTC
		3992959	pm:st	9	25	13	CAACATGATATAGATCAGCTTAAGG
		4018271	pm:st	9	25	13	TTATCGCTTTTTTAGGTATCACCTG
		4018389	pm:st	9	25	13	GCTCTAAGCTGTTTCATCATAATCA
		4043003	pm:st	9	25	13	TAAGACTATGAGATGCAAATCAACG
		4094943	pm:st	9	25	13	TCAGCTGCATGCTTAACAATATAAC
		4144849	pm:st	9	25	13	CTACGACCAGCTTGATATATATACA
		4146081	pm:st	9	25	13	AACAGATCTTGATTTTCGCTTCACT
		4172341	pm:st	9	25	13	AGGGTGATATAGCCAAAATGTTGTT
		4197541	pm:st	9	25	13	GATTCTTAGCTAGAGTCAAACATGA
		4203439	pm:st	9	25	13	ATTATTACAAGCGCATAAATGCAGG
		4223225	pm:st	9	25	13	GGCAAGATTATTGCCTACATATATG
		4223357	pm:st	9	25	13	CATGATTGCATTTGTGCTAACGATT
		4226537	pm:st	9	25	13	GGTGAAGCATGATAATATGCAAGAA
		4247825	pm:st	9	25	13	TAGCTGCGAAAGTATTATATACCTG
		4248631	pm:st	9	25	13	TTTGCTATAGGCATAGCTAATCCTT
		4264505	pm:st	9	25	13	ATTATCTAGCATTCAATTAGCTGGC
		4270023	pm:st	9	25	13	AACTTGCAATTATAGCAATCGATGC
		4299465	pm:st	9	25	13	CAGTCTTGTTTATTAGCAAGTGCAT
		4299723	pm:st	9	25	13	TACCCTAATAATTAAGCCTGAAGGT
		4324799	pm:st	9	25	13	GTACGTTGCGCTATAATACTTTTTG
		4325345	pm:st	9	25	13	TCAGTTACGCTAACAACATTTTTCC
		4350831	pm:st	9	25	13	ATATAATAATCGGCTATCAAGAGGG
		4351409	pm:st	9	25	13	CCTATAATCGGCAATAATTCTGGTA
		4364411	pm:st	9	25	13	TATGCCCAATTAATCTGCATTGAGT
		4364499	pm:st	9	25	13	TTGCCGCATTTATTTCAGCTTAAGT
		4376679	pm:st	9	25	13	GTTCCAATTATAGCGTTAAGATGGA
		4376875	pm:st	9	25	13	CGCAACATATTAGAATAGGCTAAAC
		4376945	pm:st	9	25	13	CAATGATATCGATTGAGCATTCCTA
		4387797	pm:st	9	25	13	GTTATAAAAATGCGGACAATGCCAT
		4402375	pm:st	9	25	13	GCCTATCAGTTGCTTCAAATCTATA
		4426927	pm:st	9	25	13	AGAGTTATAAGCTATGCTTGTAGGT
		4427757	pm:st	9	25	13	TCTCTTTAATATTGCTTGCACATCG
		4428291	pm:st	9	25	13	AGCAGTAAGCTTATATGCCAATTCT
		4453477	pm:st	9	25	13	GTTAAAATGTGCAATAGCTAGAACC
		4453833	pm:st	9	25	13	ACGGGACTAATGCTTTATTCAAATG
		4478757	pm:st	9	25	13	CCTGCTATTGCTGAAGATATTCTAT
		4479061	pm:st	9	25	13	TTCCTAATATATGCTCCTAACATGC
		4479237	pm:st	9	25	13	GGAGAATGCTAAGCTTAGTAAGAAA
		4503919	pm:st	9	25	13	TGTTGTTATTACAATGCGTGTATGC
		4503991	pm:st	9	25	13	GTCATGCGTTATTATGGTATGCATA
		4504521	pm:st	9	25	13	TACAAACGCCAATATCATTTCACGT
		4525671	pm:st	9	25	13	AGCAGAAAATGCGCACATATAATAG
		4529333	pm:st	9	25	13	AGTAGTTATCGGCAAAATACAACCT
		4529397	pm:st	9	25	13	AACAGGGTATTAGGCTATATAGGTT
		4529757	pm:st	9	25	13	CGATAATTACTGCATGAAATACAGC
		4554353	pm:st	9	25	13	TCTACTATATGATCGTTAGCTTCTC
		4554951	pm:st	9	25	13	AAATCGAGCAGCATATATATTACCG
		4555347	pm:st	9	25	13	CGCCATAGCTCATTATCAATTAACT
		4555595	pm:st	9	25	13	AGTGCAGCTTATTCTAACTTGGATA
		4572035	pm:st	9	25	13	CCCATTAACGCATTTTTTTCACTCT
		4594931	pm:st	9	25	13	TTCCCATTGGATGCTTAATGTATCT
		4607487	pm:st	9	25	13	AGCTGTTGAATATTGCGTTCAACAA
		4632531	pm:st	9	25	13	AAGCTAGCAGTAATTAATTGAGAGC
		4632715	pm:st	9	25	13	GTATAGAAGCTCCAATTAATAAGGG
		4641195	pm:st	9	25	13	AGAGATTATCCAATTGCCAATCTCA
		4656719	pm:st	9	25	13	ACTATATATCTAGCGAATACCAGAG
		4664179	pm:st	9	25	13	CATGAGTATTGAGATTAGCTTCCAA
		4683611	pm:st	9	25	13	ATGTAGCATTTAGAATATAGCGAGC
		4733553	pm:st	9	25	13	TCTACTCTATATAATGCCGACTCAT
		4734193	pm:st	9	25	13	TAGAGATGCTTGGTAATTAACTTCG
		4759277	pm:st	9	25	13	ACCAAGTGTAAGCTGTTAATACGTT
		4759683	pm:st	9	25	13	ACCTCTATCCTATTATTCGCCTATA
		4760705	pm:st	9	25	13	GTCATATAATCATTGGCCTTGTATG
		4785577	pm:st	9	25	13	GTGCTTAACCTATTGCTATATCAAC
		4802163	pm:st	9	25	13	TAATGTGATTTATGCAAGCTTGCCT
		4810973	pm:st	9	25	13	ATATGTCACATAACTGCTAACCACA
		4811079	pm:st	9	25	13	TCGATTGCTAGATTATACAAACAGC
		4812547	pm:st	9	25	13	GTTCAAGCATTAAAATGAGCATCTC
		4825219	pm:st	9	25	13	TACTTAAATGAAAGCTTGCAAGCAC
		4848499	pm:st	9	25	13	CATGACTAATTTTTAAGCAGGAAGG
		4862403	pm:st	9	25	13	GTATTTTATCACATTTCAGCGTGAG
		4863225	pm:st	9	25	13	GGCTATGATAGCATTTGATCGTTTA
		4871325	pm:st	9	25	13	TTTCTAACAAAGCAATAAGCGAGCA
		4871411	pm:st	9	25	13	TGTAACAACTTGATTTTTGCGAAGG
		4888017	pm:st	9	25	13	GAAAGTAATAAATCAGCGCTGCTAT
		4917403	pm:st	9	25	13	TAGCATGCCAATAAATTAGATTGCG
		4913345	pm:st	9	25	13	AGATATAGCTTGATATCATCGAGCA
		4913555	pm:st	9	25	13	TTATAGTATGATAGCTTAAGAGCGG
		4986655	pm:st	9	25	13	GCATTTTAGCTTTTTAAGCAGGTGT
		4990365	pm:st	9	25	13	GTTGTCTATATCACGCATTTCATAG
		4990771	pm:st	9	25	13	AGCATAGTATTTGCAGCTTATGAAG
		4991187	pm:st	9	25	13	GCTAATTAATCAGCTAAGTTTTCGG
		5017101	pm:st	9	25	13	AGAAGAAAGCGCTAATGTTTGTAAG
		5017117	pm:st	9	25	13	ATTGTTAAATTCGGCTGATTAGCGA
		5041355	pm:st	9	25	13	ATGTCATTTAGCGTAACTCAATACG
		5042187	pm:st	9	25	13	TGTCCTCTGATTAGCATATAAGTGA
		5066979	pm:st	9	25	13	AATGTAAATATCCGCTGATACGATG
		5093223	pm:st	9	25	13	ATCACATTGCTAAACTCGAAAGTTC
		5093741	pm:st	9	25	13	CAAGGTAAAGGCTATATAGCGTTTT
		5093903	pm:st	9	25	13	AGTAAATTAAAGCATGATGCGATGG
		5101899	pm:st	9	25	13	GGTCAGCAATTTTGCTTGTTAAAGT
		5102021	pm:st	9	25	13	AAGTCCATTGGGCATTAATTGAAGT
		5119305	pm:st	9	25	13	CTTTTCGCAATATATATCTCTCCGA
		5147827	pm:st	9	25	13	TGACAATACCAAGAGCTATTTCTTG
		5170533	pm:st	9	25	13	CTACGCTATTTTTGGCTATCACAAA
		5194221	pm:st	9	25	13	TTTCATTATCAACGCCTAATTCACC
		5194809	pm:st	9	25	13	CTATCGCATATAATCTTTCACAGTG
		5195115	pm:st	9	25	13	TGCACAATAACAGTTATGCTACTAG
		5195515	pm:st	9	25	13	ACCAGAATCATGCAAATTGACGTAT
		5196333	pm:st	9	25	13	ATCTGTATTGCTCGAATTGTTGACA
		5216959	pm:st	9	25	13	TGTTGATGGTCGCAAATATTGACAA
		5221037	pm:st	9	25	13	CATTCCATATACTAACGCTAATCAG
		5238415	pm:st	9	25	13	ACTGATGTGATAGCATTGTTTCGTT
		5246823	pm:st	9	25	13	ATCACAATAAGCTGGTTAACCTGTT
		5263293	pm:st	9	25	13	TAAGTTTAATGCGATCATGATGGCA
		5272533	pm:st	9	25	13	TCCTATTCGAGCTTGAATATGGTTA
		5291467	pm:st	9	25	13	TCCAAAACGCAATAAAGCATACTGA
		5294035	pm:st	9	25	13	TTGCAGTTGCCTATTTATCAGATTC
		5296919	pm:st	9	25	13	AGTGTTAGCGATATAACCTAATACG
		5297911	pm:st	9	25	13	ACCTGTAATTAGCTAATAGGATTGG
		5298731	pm:st	9	25	13	ATGGTTCAAATGTCAGCTATTCTCT
		5323525	pm:st	9	25	13	ACAGATAGAAAGCATATGAGCATGA
		5349843	pm:st	9	25	13	ACCACTTTTAGCATCATGCATTAGA
		5374545	pm:st	9	25	13	CGCTAGCTTAAAATATGAGCTCATT
		5378327	pm:st	9	25	13	GCACAAATTCGCTTCAACAATAATC
		5451225	pm:st	9	25	13	GATTTATTATATTCGGCTAAACGCG
		5476181	pm:st	9	25	13	TCTCTGTAGCTTAATATGATGTGTG
		5477491	pm:st	9	25	13	TTACATATAATCATGTTGCTGGAGG
		5477937	pm:st	9	25	13	ATCCTATGTAAGCATATTGCATTCC
		5529055	pm:st	9	25	13	ACAAATAAATTCAAAGCGCTGCTAG
		5553591	pm:st	9	25	13	GTCATAAATCATATTCTAGCCGTGT
		5579387	pm:st	9	25	13	CTCCTTTACTGATGCATGATAATGT
		5579569	pm:st	9	25	13	AGCTTCAGCGAAAAAAATATCACGT
		5630487	pm:st	9	25	13	GCAAGCTACTTTAATGTGCTGTATT
		5656599	pm:st	9	25	13	TGACAGATGCTTATTGAACAGTTAG
		5682559	pm:st	9	25	13	CGAAATTGCAAAGTATGCTATACCT
		5700773	pm:st	9	25	13	TGGTATTGCATTATTCGACATGGTT
		5733189	pm:st	9	25	13	AGTAACTAAATGCTGAATTCGCGAA
		5733877	pm:st	9	25	13	AGGAAAGCATAGCATAATGACTGAA
		5758725	pm:st	9	25	13	ACAGATGTGCTATATGCTTACAATC
		5759039	pm:st	9	25	13	TTGTTAGCAGCTATATCAAAGGTCT
		5759173	pm:st	9	25	13	GCCTTATATTTGAGGCTGTTATACT
		5759359	pm:st	9	25	13	CATGCATTAGATGCGAATTGTTTAG
		5785113	pm:st	9	25	13	ATTCCAAGTTAAGCTAGGTTTCACA
		5793263	pm:st	9	25	13	CAGAAGCTTTTATAAACGCTTTTCC
		5795195	pm:st	9	25	13	CTATTGGATAGCTTTATTCATCAGG
		5809779	pm:st	9	25	13	CTGTAAAATTGCTACCAGATACTAG
		5809939	pm:st	9	25	13	ACTGATTTAATCCATAATGCACGAC
		5816125	pm:st	9	25	13	GGAGGATTTTCCTAGCTAGTTTATA
		5834697	pm:st	9	25	13	GACATCTGCAGTTATTACAAACTAC
		5839079	pm:st	9	25	13	TTAACAAGCTCATTGCTTTTCTCTC
		5861311	pm:st	9	25	13	TAGAAGCTAATTCCAACTAATCAGG
		5886291	pm:st	9	25	13	TGGATATAACAATGCTCACTAGCTT
		5911293	pm:st	9	25	13	ACAGATAGTATTTACTAAGCCACAC
		5936897	pm:st	9	25	13	ACTACGCTATGTTATGATATCCAGA
		5954273	pm:st	9	25	13	TTAGGCAATTGATATACGCTTTAGC
		5977431	pm:st	9	25	13	CGAAATCGCATGGTAATTAAATTGC
		5977475	pm:st	9	25	13	CCCAAATGCGCATTCTTATTATCTT
		5989549	pm:st	9	25	13	GAGCAAATATCGCCTTATGAATGTT
		6013757	pm:st	9	25	13	TAAGTATTAGCTTGACTCATCACAC
		6014677	pm:st	9	25	13	CCAGTTAATACTTAGCAGCAAGTTA
		6014715	pm:st	9	25	13	ACCATTAATAGCTCGAACTAGGTTA
		6040569	pm:st	9	25	13	TCGTCATAGGCAATTATCAAATACC
		6065275	pm:st	9	25	13	ACCCTTAAATGAGCGATATGTATAC
		6066495	pm:st	9	25	13	CTTATAACATATATTGAGCGGCCTT
		6069467	pm:st	9	25	13	TTCAATTTATCTGAATGCTGACAGC
		6115475	pm:st	9	25	13	TCATGATTATAGCCGAAATCCTCAA
		6138711	pm:st	9	25	13	CGAAATTAAATGAGCAGCTATTAGC
		6194515	pm:st	9	25	13	CTGCCATCGGCTTAGTTTATTTATT
		6218551	pm:st	9	25	13	TATGTTATTAGTTGCGATATCGCGA
		6219625	pm:st	9	25	13	ATCCGTATTGCTTAAAGCTGTGTTA
		6219987	pm:st	9	25	13	GCAACTAAACTGCGATTTTACACTA
		6243875	pm:st	9	25	13	TACTCTAGTATAATGCGTATACCAG
		6245773	pm:st	9	25	13	CACGGAATTCAACCTTATGCTAATA
		6253683	pm:st	9	25	13	AACAGCAAAATATATAAGCGGAGAC
		6253947	pm:st	9	25	13	CACTGTGCATGCTAATTATGGATTT
		6270263	pm:st	9	25	13	TCTACGCATCACTATATTCAAGGTT
		6275891	pm:st	9	25	13	AGCAACTAAATGCTATAACTATGGC
		6282179	pm:st	9	25	13	AATAGAGAATTGCGCTTTATGCACA
		6296255	pm:st	9	25	13	ACAAACTAGCATAATCTAAAGCACC
		6321949	pm:st	9	25	13	ACCATTAGTATTAAGAGCTTGGCAT
		6323089	pm:st	9	25	13	CCTTTAAGCTTTAAGATGCAAGCTA
		6369209	pm:st	9	25	13	ATCCTTTGCTCATATAATTGGCACT
		6373419	pm:st	9	25	13	TGTTGCTATAGCAAAATAGCGTGAA
		6424593	pm:st	9	25	13	TGCTTTAAGCTGCGTATATACCTAA
		6425007	pm:st	9	25	13	CCAAAAGCTATAATCAGGTAGTGAA
		6438099	pm:st	9	25	13	TTGAGGGCAACATCATATTTTACGA
		6474483	pm:st	9	25	13	ACAGAGCGTTCTATTATCTACATGT
		6475999	pm:st	9	25	13	GCGCTTGCTAATTTACAAACGAAAT
		6500753	pm:st	9	25	13	TTAGTTATAATTACGCTGAGGCGAT
		6525995	pm:st	9	25	13	CATTGCTTAAGCATATCTATAGTCG
		6527051	pm:st	9	25	13	TTCGAATATAATAGCTATGCAGCAC
		6527533	pm:st	9	25	13	AGCGAGAATACCAAATTGCATCAAT
		6530247	pm:st	9	25	13	TTTCGATTGCCACCTTATTATTCCT
		6530395	pm:st	9	25	13	CTTCTCGGCAAATTATTGATCTTTG
35	control->bgp->antigenomic
	509
		78973	pm:st	4	25	13	TATTAAAATTAGAGCTATTAACAAT
		125043	pm:st	4	25	13	AACTTATCTAAATGCTATTAAAAAT
		148149	pm:st	4	25	13	TGATATAATAAGCTAATTTGTTTAA
		152379	pm:st	4	25	13	ATTATAATAGTTAGCAACTTAATAT
		178557	pm:st	4	25	13	CATTTATTAGTATTAAAGCAAATAT
		178785	pm:st	4	25	13	AATTATTAAAACAAGCTTATATATC
		194551	pm:st	4	25	13	AAAAAGCTATTCTATAATATGAAAA
		217207	pm:st	4	25	13	TATAATTTAAAAAATGCTAGTTGAT
		276029	pm:st	4	25	13	ATTTAGCTTAAATTTAATGTAGTAA
		279805	pm:st	4	25	13	TAATAGTAAATAGCTGTTTAATATA
		281175	pm:st	4	25	13	AATTAGTAATTATAAGCATAGAATA
		284095	pm:st	4	25	13	AAAAATTAAAAGCTTTAGATATAAG
		309321	pm:st	4	25	13	AAATAGATTATAATACTTGCAAATA
		314817	pm:st	4	25	13	AATAAATTAATTTAAGCTCAAAGTA
		332151	pm:st	4	25	13	CATATCAGCAATTAAATATAATATT
		355475	pm:st	4	25	13	TCAAAAATATAGCTGAATATAAATA
		383443	pm:st	4	25	13	AGATATATAAGCTAATATTGAATTT
		447607	pm:st	4	25	13	TATAATTATTAAAATCTAGCTCAAA
		447929	pm:st	4	25	13	ATAAATAAAGCTGTTAATTATGATT
		485471	pm:st	4	25	13	TTATATATAAAGCTTTGAAGATAAT
		536673	pm:st	4	25	13	TTAATATGATTAGCTACTTAAATTT
		539753	pm:st	4	25	13	AACTACATTAATGCAATAATAATAA
		539853	pm:st	4	25	13	TTTAGATGCTTATGATAATTAAATA
		562219	pm:st	4	25	13	TGTTAGCTGATAATAAATATATAAA
		608891	pm:st	4	25	13	TATTTAGATTAATGCTTAAAAAGTA
		608995	pm:st	4	25	13	TCTAAGCTTAATATGAATATAAATT
		654965	pm:st	4	25	13	TAAATTTATAATAGTATGCTCATTT
		862323	pm:st	4	25	13	TAATAAAGCTATTATGATATGAAAA
		862337	pm:st	4	25	13	TATCTGATAAATGCTTAATTATAAA
		868577	pm:st	4	25	13	ATTACATTAATAACGCATATATATA
		954481	pm:st	4	25	13	TAATTAATTTGTAGCATGTAATAAT
		954795	pm:st	4	25	13	AGAAAATAGCTGAATTAATTAATAA
		954819	pm:st	4	25	13	AATTGATGATAATAAGCTTTATATA
		977857	pm:st	4	25	13	AATAATGCTTAAAAAATGATCTATA
		1046973	pm:st	4	25	13	ATTCTTAAGCATTAATCATAAATTA
		1048431	pm:st	4	25	13	ATAAAATAGCTATTGAATATTATAC
		1074535	pm:st	4	25	13	CTATAATTATATAAGCTGATTAAAA
		1125231	pm:st	4	25	13	ATAAAAATAAGTTTTAAGCTAGTAT
		1253917	pm:st	4	25	13	ATTTTTGTAGCTAATAAATAATGAT
		1274827	pm:st	4	25	13	AAATTAATTAGATATGGCTAAAATA
		1279293	pm:st	4	25	13	CTTAAGATATGCATTATAATATAAA
		1509857	pm:st	4	25	13	ACTATATGATAAAAGCTTAAAATTA
		1561159	pm:st	4	25	13	AAAAAGCATAGAATTAGTTATAATA
		1585555	pm:st	4	25	13	TTAATATAGCTAGATTAGTATTATT
		1636615	pm:st	4	25	13	TATTTATTATATAAGATAGCAGAAT
		1645773	pm:st	4	25	13	TTTTATTAATTGCGAATATACTAAT
		1669055	pm:st	4	25	13	AAATAAAGGCTATATAATAAATAAG
		1688455	pm:st	4	25	13	AATGTAGTATAAAGCTTATTATTTT
		1689121	pm:st	4	25	13	ATGTTTTTAAGCAATATTAGTAATA
		1714715	pm:st	4	25	13	ATTGAATTAATAGCAAATAGTAATT
		1715129	pm:st	4	25	13	ATATAATGATGCTATTAGAAATTTT
		1715133	pm:st	4	25	13	AAAGAAATATAGTTTAATGCTTAAA
		1740343	pm:st	4	25	13	ATAAGTATGCTATAATAACAATAAA
		1945133	pm:st	4	25	13	ATCTAAGCTAAATATAATCAATATA
		1995631	pm:st	4	25	13	ATAAATCGATAGCTATTATAATAAA
		2060745	pm:st	4	25	13	TATTATTTATCATATTAAGCAGAAA
		2123693	pm:st	4	25	13	TAATAAAATATAGTTAAAGCAGTAT
		2152563	pm:st	4	25	13	TAAATATGCTTTAATGAATACATTA
		2175595	pm:st	4	25	13	TAAATATAAAAAGCATGCTATTATT
		2198967	pm:st	4	25	13	ATCATATATGAATAATGCTTAATAA
		2200493	pm:st	4	25	13	TAATAAATATCAGCTTAAAAGATAT
		2200517	pm:st	4	25	13	TACTTAATTAATTATGCTAGAATAA
		2222001	pm:st	4	25	13	ATTTTTTTAAAAGCATCTAAGTATA
		2249785	pm:st	4	25	13	ATTAGAATAATATAGATAGCATAAA
		2250183	pm:st	4	25	13	AACATGAAATAGCTAATTTAATTTT
		2280897	pm:st	4	25	13	AAAACGCATTTGAATATTTAAATAT
		2286017	pm:st	4	25	13	AAAACGGCAATTTATTAATATTATT
		2379695	pm:st	4	25	13	TAAATATAATGCTAGCTAATATAAT
		2383353	pm:st	4	25	13	AATTATAGCATTATAAATTGGTTTA
		2405293	pm:st	4	25	13	TAATAAACAAGCTAATTAATATAGT
		2405473	pm:st	4	25	13	TTAAATAAGTATAGCTAATAATAAC
		2661911	pm:st	4	25	13	ATTATTATAATTACGCTTAAGTTTT
		2705523	pm:st	4	25	13	TAATCTACAAATAATTGCATATTAA
		2705525	pm:st	4	25	13	TAAAAACAGCTAATTATTAAGTTTA
		2705911	pm:st	4	25	13	ATATAAAATTAATAGCTTTGAAATC
		2763681	pm:st	4	25	13	AATATATAAATCTAGCTAATAGTTT
		2789201	pm:st	4	25	13	ATTACAATAGCTATAATGTATTAAT
		2843895	pm:st	4	25	13	TACTAAAGCATAATTATGAAAAAAT
		2866265	pm:st	4	25	13	TTACTTTAAACAGCTAATATAATTA
		2866741	pm:st	4	25	13	ATATATTAATAAGCTGATTTTGATT
		2866807	pm:st	4	25	13	TACTATTAGCAATAGATTAAATTTT
		3019741	pm:st	4	25	13	TAAATAATGATAATTAGCAAGTATT
		3095943	pm:st	4	25	13	TTTATATATATTCAAGCTAATGTAT
		3120359	pm:st	4	25	13	GTTATAATATAATTTATGCGAAAAA
		3147925	pm:st	4	25	13	GTTTACTTAGCATATTAATAATAAT
		3173925	pm:st	4	25	13	ATGATTAATTTAATAGGCTAATAAT
		3428571	pm:st	4	25	13	AAATACATATAGCTATTAGATAATA
		3455453	pm:st	4	25	13	ACATATCAATATAATAAAGCTTTTA
		3488995	pm:st	4	25	13	TTATGGCTTAATTATATTCAATATA
		3531835	pm:st	4	25	13	TTTTGTACTATAATAAGCTAATTTT
		3673503	pm:st	4	25	13	ACAATTAATTGCTATATATGATAAA
		3710357	pm:st	4	25	13	TTAACATACTAATTATAAGCTATAA
		4064993	pm:st	4	25	13	TTAGATCAAGCTATATATTTAAATT
		4093747	pm:st	4	25	13	TATAATATAGTAAGCTATTAGATAA
		4111041	pm:st	4	25	13	TTTATAGCGATATATTAATTGAATA
		4144947	pm:st	4	25	13	TATAATAGTATAATAGCTTAATTGT
		4203461	pm:st	4	25	13	AAGAAATAAGCCAATTATAAAATAT
		4246975	pm:st	4	25	13	AAATGTAATGCTAATCAAAATTTAT
		4262345	pm:st	4	25	13	TAAATATTTTGCTAGAATTAAAGTA
		4272353	pm:st	4	25	13	TTAGATTGATAATTAAAGCTTATTA
		4272357	pm:st	4	25	13	TTAAAATGCTTAATATGAATAATAG
		4273555	pm:st	4	25	13	TTATATAGCTTGATAATAAAAGTAT
		4274745	pm:st	4	25	13	ATTATCACTAGCTAATTAAATATTA
		4299631	pm:st	4	25	13	ATATAATATAGAATTAGCATGTAAA
		4318401	pm:st	4	25	13	TTTATATATATGATTGCTAAATTGA
		4325299	pm:st	4	25	13	TATAAAAGCTGTGATAAATTATAAT
		4410597	pm:st	4	25	13	TTAAAATATACTAAAGCTAGAAAAA
		4479923	pm:st	4	25	13	ATTTAAAAAAATGCTAATAGACTAA
		4526003	pm:st	4	25	13	ATTTAAATATATAGATTGGCATATT
		4556379	pm:st	4	25	13	AAGTTATAACATAGCTTTAAATATT
		4684321	pm:st	4	25	13	ATTTAAAAACTATAGCTATTAGATA
		4779439	pm:st	4	25	13	ATTATATGCTGCTTAAAATTAATAA
		4837263	pm:st	4	25	13	ATATAAATAGCTAATGTTATTGTTT
		4939631	pm:st	4	25	13	ATATATATAAGCGTATTTAGTTTTT
		4940497	pm:st	4	25	13	TTGTAATATATTGAAAGCTTTTATA
		5078985	pm:st	4	25	13	AAAATAAATAATCATAGCTTGAATA
		5119521	pm:st	4	25	13	ATTTATATATTGGCATAATAGTTTA
		5124991	pm:st	4	25	13	ATTAATGCTTAATAATACAAAGAAT
		5171131	pm:st	4	25	13	ATAATTATAGGCGATATAAATTTTT
		5221259	pm:st	4	25	13	AATTACATTAAATTAGCTATAAGTT
		5286345	pm:st	4	25	13	TAATCTTGCATATAATATTGTAAAA
		5375561	pm:st	4	25	13	AAAAAATAGCTTTAGAATTATAACT
		5401159	pm:st	4	25	13	AAATATATTAAGCAATTGAACTAAT
		5447641	pm:st	4	25	13	ATTAAAATTAACTTGCAATCATTAT
		5476681	pm:st	4	25	13	TCTAATTAGCGATATATAATATATT
		5554775	pm:st	4	25	13	AATTTATTAATATATCGCTAGAATA
		5562871	pm:st	4	25	13	ATTTAATTTGAATAGCAACTTAATA
		5579005	pm:st	4	25	13	TAATTATTACAAGCTATAGTTATAA
		5605245	pm:st	4	25	13	AAAAACAATAGCTTAATATAATACT
		5608879	pm:st	4	25	13	ATTAATTGCTTGAATATAATTGTAA
		5608917	pm:st	4	25	13	TTAAAAACAGCAGAATATATTTTAT
		5631519	pm:st	4	25	13	ATTTGATAATAGCAAATTAGTTATA
		5654959	pm:st	4	25	13	ATTAATTAAATGCTAATGTTGATTA
		5707007	pm:st	4	25	13	TAATAATATAGAAGCATAATACATA
		5785163	pm:st	4	25	13	AAAATTATTAATAAAGCTAGTATTG
		5836379	pm:st	4	25	13	AATTATATTTAAAGCGTATTTGATT
		5861925	pm:st	4	25	13	ATGAATATAAATCTAATAGCATAAT
		5862357	pm:st	4	25	13	TTAAATTAATAGCGAATATTCATTT
		5908399	pm:st	4	25	13	ATTAACAAAGCATATTATAAACATT
		5912409	pm:st	4	25	13	ATTTAATTAAGCATGATATATAGTA
		5913179	pm:st	4	25	13	AATTATACTGCATTAGATAAAATTA
		5954267	pm:st	4	25	13	TTCAATGCTAAATAGTAATTATATT
		6023319	pm:st	4	25	13	TCTATAGCATAACAATATAAATAAA
		6023397	pm:st	4	25	13	TTAAAGATTAAGCTAATATTTATGA
		6023611	pm:st	4	25	13	ATAATATAAGCTTAAATCATTGAAA
		6040507	pm:st	4	25	13	TATTGTATTTAAAAGCTATGTAATA
		6092409	pm:st	4	25	13	TATAAATAAGGCTATTATTAGTAAA
		6092731	pm:st	4	25	13	ATAATAATAATTTCTAATGCAAAGA
		6161527	pm:st	4	25	13	TAAATTATTATAAGCAACTAATGAA
		6194791	pm:st	4	25	13	TAAAACTTATAGCAAATAATTGAAT
		6241215	pm:st	4	25	13	AAATTAGATTAAGCATTAAAACTTA
		6243785	pm:st	4	25	13	TAACAATGAATATATAAGCTTTTTT
		6276665	pm:st	4	25	13	ATTAATAAATATAATTAGGCCTAAT
		6296673	pm:st	4	25	13	TTATAATATGCTTAATAACACAAAT
		6328275	pm:st	4	25	13	TTGTAAGCATTAGAAAATATTATTA
		6398859	pm:st	4	25	13	AATTCATACTTAGCAATATAAATAT
		6424429	pm:st	4	25	13	ATAGTATCATAGCATAATTTAAATT
		6438007	pm:st	4	25	13	TAAATTCAATATAATTATGCGTTTA
		6475011	pm:st	4	25	13	TATATATAATAGCCTAAATTGTAAT
		6475645	pm:st	4	25	13	AAATAAGCTATAATATATGAAACTA
		6526089	pm:st	4	25	13	ACTAAATAATATAAGCTAGAAATAT
		6526405	pm:st	4	25	13	GTATATAGAATAAGCTAATAATAAA
32	control->bgp->antigenomic
	506
		56249	pm:st	3	25	13	ATAAAATAGTTAAAAAGCATTAATT
		1046985	pm:st	3	25	13	AATAATTGAATATGCTATAAAATAA
		1415623	pm:st	3	25	13	AAATAATATAATTAAGAGCAATTTA
		1622753	pm:st	3	25	13	TTATTAATATTGAAAAAGCTTATAT
		3926969	pm:st	3	25	13	ATATTATAATGAATTAAAGCAATTT
		4318657	pm:st	3	25	13	AAAATGAATATAATTAGCTAATAAA
		4364745	pm:st	3	25	13	TAAAATAGAAATATAGCATTTAAAT
		4815105	pm:st	3	25	13	TTAAATATTAATAACGCATAAAAAT
		5078997	pm:st	3	25	13	TAATAAATAATTAGCTGATAAATTT
		5477295	pm:st	3	25	13	TAAAAGCTAATAATATACATAAAAT
		6194789	pm:st	3	25	13	TAATTTTAATAAAGCTAAGATTATA
33	control->bgp->antigenomic
	507
		23373	pm:st	15	25	13	TCAGCGAGCATAAGCGCGCTGTAGG
		24363	pm:st	15	25	13	ACGTGGGCTGGTTGGGCTAGAGGTA
		24369	pm:st	15	25	13	ACCCTCGCACTCGCTGCTACATGGA
		49833	pm:st	15	25	13	CCTGTCCGCAGCTGATCTGAATCGG
		76145	pm:st	15	25	13	CAATCCTTGATTGCAGCGCCGCGAC
		100337	pm:st	15	25	13	GCCGCAGCATATCACGGCGTACAAG
		101487	pm:st	15	25	13	GTGTTCGCACCATGCGGCTCCTTCA
		101587	pm:st	15	25	13	GCTCCTAGCACTGCGCCCTTACCAA
		102311	pm:st	15	25	13	AGCTAGGCCCGGCATGCATTGAACC
		127127	pm:st	15	25	13	GAATACGCATGCGATGCCTCGCCAG
		127175	pm:st	15	25	13	GCCACGGCAATCAGCCATTGACGTG
		148307	pm:st	15	25	13	CGCCTCATTGCAGAGCGCCTTTAGC
		152017	pm:st	15	25	13	GAAACCTGCGCGGGCTATCCGTTAC
		153075	pm:st	15	25	13	ACCCCCTATCCGGGCTAGCTTCTTC
		194353	pm:st	15	25	13	GGCGGGAATCCGCTTTGCGAAGCTT
		194539	pm:st	15	25	13	CTGCCCTGCGATCTGCCAGATTCCA
		204069	pm:st	15	25	13	CGGGATGCCTGCGAGCAATATGACG
		229075	pm:st	15	25	13	CCAATACGCGATAGCCATACGCCGG
		229907	pm:st	15	25	13	ACTGCCGATGCTGGGCGCAGGTTTT
		235083	pm:st	15	25	13	AAGAGAGCCCAGCATGCTTCCGTGC
		263649	pm:st	15	25	13	GGGCCAGCAGGCTCGGATTAATCTG
		271303	pm:st	15	25	13	AACCAACCCATCAGCACGCATGGGC
		280169	pm:st	15	25	13	CGTTACGATCAGCGCGCATCCCCAT
		284711	pm:st	15	25	13	CAGACTGCATCAAGCACGCGCTCCT
		284825	pm:st	15	25	13	ACGCGCTGATAGCCAGGCCTTGACT
		303405	pm:st	15	25	13	ACGGGAATGCGCTTAGCTGCCGATG
		305759	pm:st	15	25	13	CGTAGTCCACGCAGCCAATTCTGGC
		306571	pm:st	15	25	13	CACGGTTGCAGGCGCTAATGGTGAG
		308531	pm:st	15	25	13	AGCGTCCAGCATGCGATGCCAGTGA
		331397	pm:st	15	25	13	CTCGACACTCGCCCGCATGAAAACC
		332123	pm:st	15	25	13	CTCTGGGCTGCTATAGGGCCTCTGT
		356379	pm:st	15	25	13	CGTCGTCGCCAATGCGATCCCGATT
		357765	pm:st	15	25	13	CAGACAAATGCTGCGCCATGGTCGG
		433773	pm:st	15	25	13	CTTCCTCAGCGCGCGCATAAGCAGT
		459345	pm:st	15	25	13	CGCCCTTATCCGCGCTATCACAGAC
		470803	pm:st	15	25	13	GCCCATTGGTTAAGCGCGGCTAAGG
		470815	pm:st	15	25	13	GCGAGATGCGCGGCCATATTTTCCC
		484099	pm:st	15	25	13	ACGCGCGCTGCTATGCAGTGAGACT
		511193	pm:st	15	25	13	GCGTTTCAAGCGCGCAATCGGAGTG
		517015	pm:st	15	25	13	CCGGACCAAGCCAGGCTATTTCGCA
		536799	pm:st	15	25	13	GCGGGCGCGTGCTTGATGCATAATC
		539915	pm:st	15	25	13	TTGCGCCGCTGGATGCGATTCATCC
		560941	pm:st	15	25	13	TAACCGCTATGCAGCGCAGACACGC
		561653	pm:st	15	25	13	GACCACATGATGGCCAGCCTACACG
		561805	pm:st	15	25	13	CTCACCCGCGGCATATTCAGTCCTG
		586505	pm:st	15	25	13	AGCGCCTACGATGCTCAGCGGTTAG
		586689	pm:st	15	25	13	GACGAGTATGGCACAGCGCATGCGT
		587259	pm:st	15	25	13	GCCTTGTTAGAGCGCTCGCACAGCT
		587271	pm:st	15	25	13	GCTCGAGTGGGCAATATGCGTGACC
		587787	pm:st	15	25	13	TGGGCTCAGATTGGCGCTGGACGTT
		612269	pm:st	15	25	13	GAACGAGATACGCCGTGCTTGCTGC
		612565	pm:st	15	25	13	ACCTATGCGCGATGCTACATGCCCG
		664791	pm:st	15	25	13	GCTGTGCTGCGCTGATCCAACTGCA
		678129	pm:st	15	25	13	TTGCGATTAGCAAGCCGGCTGTGCC
		678149	pm:st	15	25	13	TGTGGGGCAAGCAGGCGATGTTGAG
		688901	pm:st	15	25	13	ACGGTGAACGCTGATTGCCGTACGG
		689149	pm:st	15	25	13	CGCTAGCCCGCTTGAGCAGTACCTA
		701299	pm:st	15	25	13	CATTGGAATGCGTGCGCTAGGTGGG
		716207	pm:st	15	25	13	CCAACCCGCCATATAGCTCTCGTGG
		740813	pm:st	15	25	13	GAATGCTGTGCTAATGCGCGGTCCG
		741625	pm:st	15	25	13	GGCAGGTGCGCAATCAGCTTGACAG
		741701	pm:st	15	25	13	CTTGCGTATGAGCGCCGCAACAACC
		741807	pm:st	15	25	13	CCAACACCGCATTGGGCTAGCGATC
		738811	pm:st	15	25	13	TCGGTGGCCACAATGCAGCTGTGCT
		740247	pm:st	15	25	13	GTCGATCAGAATCCGCGCACCAGCT
		740643	pm:st	15	25	13	TCCTTGTATGCTGCGCGTGCCATCG
		750817	pm:st	15	25	13	AATCGGAGTTAGGCCGCATACCGCG
		766803	pm:st	15	25	13	ATTCGGCGGCCATGCGATCGAACGA
		784895	pm:st	15	25	13	TGGGCTGGCTGCGCACTAGCTATAC
		788233	pm:st	15	25	13	GACGGGGCAATGCCGAATGGTCATC
		791203	pm:st	15	25	13	GCCGATCTATCGCCGAGCAGTGTCT
		793085	pm:st	15	25	13	AGCGCAGCATGCGGCCCTAAACAAG
		794345	pm:st	15	25	13	TAACGGCGCGCAAGCATTCTGCGCT
		816471	pm:st	15	25	13	CGTTTGAGATTGCGCGCCAGGGCAT
		817135	pm:st	15	25	13	GGTGTCGATCGCTTGGCCTGAGTGT
		817225	pm:st	15	25	13	CAGGAGTTCGAGCGCGCTTCTCACT
		817227	pm:st	15	25	13	CACGAGGCGTGGCTAATCATTCGCG
		818387	pm:st	15	25	13	GCTCCTTTAGCCCGTGCATCCACCT
		868105	pm:st	15	25	13	AGCGCGTATCGCGCAGGATGTCTAG
		919783	pm:st	15	25	13	AGGGCTGCTCCGCTGCTATCACTGT
		920009	pm:st	15	25	13	GAACGGCTGCGCTATATGCCTCTCG
		946727	pm:st	15	25	13	ATGGGAATTGCCTAGCGGCGCTACG
		977817	pm:st	15	25	13	ACCTCAATTGCATGGCGCCCTGCCT
		1046681	pm:st	15	25	13	TCTGACCATGCTGTGCAGCGCCAGA
		1046839	pm:st	15	25	13	GGCCAGCTATGTATGGCGCAGCACA
		1046857	pm:st	15	25	13	CATCAAGCCAGGGCTGCATCTCCGA
		1048265	pm:st	15	25	13	CCCTCAGCGCAGCAACTATTCGCTC
		1068189	pm:st	15	25	13	AGGTGTCCACATTCAGCGCTCACCG
		1073669	pm:st	15	25	13	GCTACCTGGCCAATGCGCTAGACAC
		1074443	pm:st	15	25	13	GGTAATCGACAGCGCTGCATCGCCA
		1099113	pm:st	15	25	13	TGTGTGTATATCGCCCAGCTCGCGG
		1116077	pm:st	15	25	13	CCTTCCGCTATGCCCTTGCACCAAG
		1124255	pm:st	15	25	13	GTCCCGATGCAGCTCGCTCACTCAT
		1124785	pm:st	15	25	13	GAACGCACCGGCTGCATATTAGCGC
		1138983	pm:st	15	25	13	GGGAATGCCTGGAGCTATGACCGAG
		1161881	pm:st	15	25	13	TCTGCCGGGCGCAATGCTTTGTCTC
		1162031	pm:st	15	25	13	GGGGACTCATTGCGGCCTGAAGAGT
		1201713	pm:st	15	25	13	GGTAGGATGTTCTGCAGCGTGCAGG
		1227123	pm:st	15	25	13	TGATCCAAAGCGCCTGAGCGCACGT
		1228149	pm:st	15	25	13	CAAAGCAAGCGCTTGCTGGTCACGC
		1253567	pm:st	15	25	13	GCCGAAGGCTGCCATAAGCCATCGT
		1254101	pm:st	15	25	13	TTGGTGGAATCAAGCGCGGTGGGGT
		1304121	pm:st	15	25	13	GGTGCACATGCTTGCGCGCGATTGT
		1304129	pm:st	15	25	13	CGGTAGATTGAGGGCGCATCACTGG
		1309877	pm:st	15	25	13	GATTAAAGCCCATGCGCGGACTCGG
		1329883	pm:st	15	25	13	CCTCTCTGCGCGGGATTCAACGAGA
		1407183	pm:st	15	25	13	GCTGTCGCGCCCTATCGATTCAACC
		1432437	pm:st	15	25	13	AAACGGATAGCGCGCGTTGAGCCTC
		1433187	pm:st	15	25	13	AAGGGCGGATAAGCGCTGAGGGATC
		1483179	pm:st	15	25	13	TCAGCTTCCGTATGGCGCTGGTGAC
		1484629	pm:st	15	25	13	ACATGCATTCTGCGCTGCCACCAGC
		1509367	pm:st	15	25	13	TCGTGCCTGCGCGAGCATACATGCA
		1553695	pm:st	15	25	13	GCGAATGCCGGCAATATGCCCGGTT
		1553891	pm:st	15	25	13	GGGGATAATGCGCGCTGCACCAGAA
		1585843	pm:st	15	25	13	CAGCAGATGCGCAATGCTGCCACGT
		1586405	pm:st	15	25	13	GGGTCTGGCGCATTGGCTATACCTC
		1611363	pm:st	15	25	13	CGGTACGCGCATGAGGGCACAAACA
		1612097	pm:st	15	25	13	CGGAAAGATTGCAGAGCGCAGTCCC
		1661951	pm:st	15	25	13	CGCCTCCGCTTGGCATATGGTACGT
		1662733	pm:st	15	25	13	ACTCCGGCCTGAATACGCCTCAAGC
		1663045	pm:st	15	25	13	TTGCGCAATGCGATGCTGCCAGTCG
		1667235	pm:st	15	25	13	AGGGGTACGCATGGCCGATAACGTG
		1668787	pm:st	15	25	13	TGAGGCCAGCGCAGGATGAACGGAA
		1687621	pm:st	15	25	13	CAGTCTCGCTCTAATGCGCCATCCG
		1688681	pm:st	15	25	13	GTTGGTCGGGCATCATGCGATAGGC
		1688909	pm:st	15	25	13	CGACCAGCACTGCCATGCTTAAGGG
		1713037	pm:st	15	25	13	GTGTTAGCGCGATAGTCAGCCGACC
		1713625	pm:st	15	25	13	CGGAGACGATGCGCAGATCAGGTTC
		1737587	pm:st	15	25	13	CTGAAGGGCTAGCCGATGCAATCGC
		1738431	pm:st	15	25	13	CGTCGTCCATGCGGTTATGCGGAGT
		1739187	pm:st	15	25	13	GTCTGGTTGCGAGCATCGCAGCTTC
		1739557	pm:st	15	25	13	AGGATGGTACGGAGCGCATGCCTCT
		1739569	pm:st	15	25	13	AGCTCACATGCGAGCACTGGCTCCT
		1740125	pm:st	15	25	13	CGAAGCAGCATGAGGCTGCGACTTG
		1763947	pm:st	15	25	13	TACCCTAGCGCGATCTCACCGATCG
		1765865	pm:st	15	25	13	ACTTCGATTCGCGCAGCATCTGGGC
		1766159	pm:st	15	25	13	GCCTTATTGCGCGCGTAATGCCAGG
		1777763	pm:st	15	25	13	CGCTGATTGCGCGGATCCGAATCTC
		1793143	pm:st	15	25	13	CTAAAAGTAACGCCCAGCACGCGCC
		1815509	pm:st	15	25	13	GCTGAGTCTATCAACGCGCAGCCCT
		1816879	pm:st	15	25	13	GGAGTTGCTGCGATCGCATGGGTTC
		1821293	pm:st	15	25	13	CGTCCCCGCCAGGCATTGTTAGTAC
		1841113	pm:st	15	25	13	GCGCTAGAAGCACGCGCATAGGTGT
		1892699	pm:st	15	25	13	TGCCGAACGCGCATGCTCGAATTCG
		1918591	pm:st	15	25	13	GGTCGATAGCGCGCTTCTCGAAGCA
		1922443	pm:st	15	25	13	CCAAGATGCAATCGCGCCTATCCGC
		1968413	pm:st	15	25	13	GCTGTCATATGGCGCCCGCGAAAAG
		1968727	pm:st	15	25	13	AGACGAAGCGCGGCTAGATCGCTGT
		1970547	pm:st	15	25	13	GGACACGCTAGCGCAATCCATAGCC
		2014613	pm:st	15	25	13	CCGCGGATGCGCTTGCCTGTTGAAA
		2020305	pm:st	15	25	13	GACACGTTGCGCACTAGCGATCAGG
		2021269	pm:st	15	25	13	AAGGGTTGCTACGCGCAGCTGTCGA
		2047375	pm:st	15	25	13	CACTGCTGGCGCATGCCTAATCCAG
		2060671	pm:st	15	25	13	CCCGAAAGCGCATTCTGCGTTGCCA
		2071229	pm:st	15	25	13	CGTACTCAGCAAGCACGCTCGACCA
		2071977	pm:st	15	25	13	GTGGGAGCGTGGCCGTTATTAGCTG
		2097633	pm:st	15	25	13	GAGAGGATGCAGGCGATCGCCTACA
		2106725	pm:st	15	25	13	CTCTGGAGCATGCGGCTTGGGATAG
		2123913	pm:st	15	25	13	GTATTGGCTGGCCTTCGCATCGCTG
		2149781	pm:st	15	25	13	CACCAGTTGCAAGCGCGATGGAAGC
		2149979	pm:st	15	25	13	AACTCGGCATATCGCAGCGGGGTCA
		2199517	pm:st	15	25	13	GCTGACATGCGCTTTCGTACGCTCC
		2200891	pm:st	15	25	13	CGTGTTCTGCGCAATTGCCCCTACC
		2221987	pm:st	15	25	13	AGGAATGCATTCCAGCGGTACCCCC
		2224203	pm:st	15	25	13	AAGGGACTGAATGCGGCGCTTAGGG
		2224697	pm:st	15	25	13	CGGTACTAGATCGACGCGCCATACG
		2224891	pm:st	15	25	13	ACTGTCTTGCGCCTATCACGAGCCG
		2226183	pm:st	15	25	13	TGGAGACGCGCCCAGGATTGAATCG
		2226191	pm:st	15	25	13	TGCGAAGCTGAATGCGCTCTGGACC
		2250963	pm:st	15	25	13	ATATACGCCAGCGCGCAATCCGCGT
		2258455	pm:st	15	25	13	CGTCTGAACGCATCGCCTGCAGGTA
		2268013	pm:st	15	25	13	CAATGGCATATGCGGGCCTACTCGG
		2276869	pm:st	15	25	13	GCTAGCGCATGCGCTCAGCTAGCTA
		2277313	pm:st	15	25	13	TAGCTTGCCCGCCATATGCGGTAGC
		2277787	pm:st	15	25	13	CCCTTAAGCGCGAAACTGCCAACCG
		2277795	pm:st	15	25	13	CCCCACGAACGCGCTATGGTGACAA
		2307099	pm:st	15	25	13	CTGTCGTAAATGGAGCGCGCCACAG
		2328075	pm:st	15	25	13	GCGTGTCCGCCTGCATATGATTGCG
		2328097	pm:st	15	25	13	GGCATGGCGCGCTTCATATAGCTCG
		2328155	pm:st	15	25	13	CGATTGGCAGAGCTGGGCACACTAC
		2354745	pm:st	15	25	13	CCGGCACTGCGCTCGCATACTTCAA
		2379895	pm:st	15	25	13	GTGGGAGCTGCCGATGGATGTATCG
		2380103	pm:st	15	25	13	CTTGTGGATCGCGCCAGCAACTGAG
		2381477	pm:st	15	25	13	AGCGCTGCGACGCGCTAATTCCGAT
		2383089	pm:st	15	25	13	GTGGGCGCCTCAATGCTGCTTCGAA
		2383195	pm:st	15	25	13	CTTGCCAGCAGGCATCATGCTGAGG
		2405523	pm:st	15	25	13	GAAGCGAGGCTTGCGCCATGATCAC
		2405727	pm:st	15	25	13	CTCACCTATGCGCGCCATCCTGAGA
		2430545	pm:st	15	25	13	CGCAGGACCCCATGCAGCTGTAAGT
		2430975	pm:st	15	25	13	TCGGCGATACGCTCCGCTTGGCTAA
		2452247	pm:st	15	25	13	GCAGGGTGCGATCTGCAGCACACAA
		2481443	pm:st	15	25	13	TCCGTTCATGCAGCGCCCTCTACCT
		2482719	pm:st	15	25	13	AGGGGAATTCGGCAACGCCCCGTAT
		2506343	pm:st	15	25	13	TAGCGCGAGCGTAGCACGCTGTTAC
		2533057	pm:st	15	25	13	CACCCACCATATATCGCGCGGAGGT
		2533171	pm:st	15	25	13	AGCAGGTCTGATGGTGCGCGTGGAA
		2533403	pm:st	15	25	13	TGTCACGGCTCTGCAATGCTGCCGA
		2559059	pm:st	15	25	13	TTCCCGCCACGATGCAGCAGCCTAT
		2567447	pm:st	15	25	13	GAGGATGGCAGATATGCGACCCCAG
		2590429	pm:st	15	25	13	TCAAGGGCGCATCTACGCGGCAATG
		2610697	pm:st	15	25	13	AGATGGGGGCAATTCGCTCCGAGAC
		2711321	pm:st	15	25	13	ATGTGCACGCTCTGGCAGCGAGTAG
		2711343	pm:st	15	25	13	TAACGACGCGCGCATTGCTCTCCAC
		2737525	pm:st	15	25	13	TTTCGAGCGCGCAATGCTACGTGCC
		2738299	pm:st	15	25	13	GTCGGCAAGCGCACGCCAGAATAAG
		2751635	pm:st	15	25	13	TCGGCCCGGATCGCGCATAAAGCTA
		2763115	pm:st	15	25	13	TGTCGCTGCACCGCATAGCTCGTCA
		2763781	pm:st	15	25	13	TGCGACATGGCAAGCGCGTGTTTCC
		2763935	pm:st	15	25	13	GATCCGGATCGCATCCAGCCACATC
		2770669	pm:st	15	25	13	TATCGTCTGGACTATGCGCGCTGGC
		2788845	pm:st	15	25	13	GACTTCGGCATTTCAGCGCGGTTCG
		2789381	pm:st	15	25	13	TGGCCGCGCTATATGGCGAGGACAT
		2789573	pm:st	15	25	13	GCCTGCCTGATCAGCGCATCATCGA
		2813645	pm:st	15	25	13	CTCTAAGCGCTGATAGTACGCGGGC
		2839983	pm:st	15	25	13	GTCGACCCAGATGCGCATCTTCTGG
		2842279	pm:st	15	25	13	ACGCCCCGCGCTGCACATATACAGA
		2865333	pm:st	15	25	13	AGGCGTACTATCGCGCGATGCTGGA
		2866023	pm:st	15	25	13	TGACTTGCCCGCTGCACATGACGCA
		2890349	pm:st	15	25	13	TCCTACAGCACGCAATCGCTCGACG
		2890935	pm:st	15	25	13	AGTCCCGCTGGATGCGCAAACTACG
		2891671	pm:st	15	25	13	AAAGACAAGCGCTGCTGAGCGGAGC
		2892077	pm:st	15	25	13	CGCCAGTCCCGCGCATTCAACACTT
		2917219	pm:st	15	25	13	TAGCTAGATCATGCGCTCCCCCTCC
		2942441	pm:st	15	25	13	GACGGCGCATAGCATGCCCGAGTAA
		2943321	pm:st	15	25	13	CTCGCCATAGCCATGGGCTAGTGGA
		2968139	pm:st	15	25	13	CGGGTAAGGCTTGCGCATGACTCGA
		2969133	pm:st	15	25	13	ATCTCCTGGCCAGGCATGCGCCTAT
		2994515	pm:st	15	25	13	CTGCATGCGGCGCTATTCAGCTTCC
		3003541	pm:st	15	25	13	ACTAGCGCTAGCATGCAGCAACGGC
		3019273	pm:st	15	25	13	GCTGAAAGCGCGCATGACTTCGCTC
		3045579	pm:st	15	25	13	GCTTCTATCAGCCGGGCTTGGAACG
		3069681	pm:st	15	25	13	ACACGACGCGATTCAGCCTTCTCCG
		3097061	pm:st	15	25	13	ACTGGCAACCGCCATGCGCGATGAA
		3097443	pm:st	15	25	13	CTGGCTATTGCAGCGCAAGGGTGCA
		3143415	pm:st	15	25	13	GTCCATGCGCCACGGCATAAGCCAT
		3146889	pm:st	15	25	13	ACTAGCCGGCATGCGTTGATCCCGT
		3147781	pm:st	15	25	13	TGGTAGATGATGCCCGCAGCTCAGG
		3189377	pm:st	15	25	13	TAGGGAACAGGGCGCTATCGGGTTC
		3189515	pm:st	15	25	13	GACTACGGCTGGCGCATTTTTCCGG
		3189623	pm:st	15	25	13	AATGCCTGCGCAGCATGGAGTGCCA
		3224179	pm:st	15	25	13	CTTGCGGTGCCAGGCGTATGTGAAG
		3225129	pm:st	15	25	13	ATGGAGATCCAAGCGCTCGAAGCCC
		3249361	pm:st	15	25	13	ATAGCACGCGCCGTAATGCTGACGC
		3249481	pm:st	15	25	13	TCTCAACGGCATGGCACTAGCCTCG
		3250197	pm:st	15	25	13	TGCCGGGATCAGCATGCGACTGCTA
		3274663	pm:st	15	25	13	GTAGAGCGCCGGATAGCATCTGCTG
		3274999	pm:st	15	25	13	AACCGCCGCTAGCAGGTATGGTAGC
		3276327	pm:st	15	25	13	ATGCTGGAATGCGCTGTGAGCTCCG
		3300593	pm:st	15	25	13	AACTGCATGCAGCCTCGCGTAGCGA
		3300723	pm:st	15	25	13	TGACAAGGCTGAGCGCATCGTCCAG
		3316141	pm:st	15	25	13	GTCAGAATGCGCAGCACTAACCGGC
		3325863	pm:st	15	25	13	GTAGAGGCGCTATGATGCTCACGCC
		3326971	pm:st	15	25	13	TCGACGGCATGCAAGCCTCCTGCAT
		3327403	pm:st	15	25	13	CCAGAAGCCATTGCAGCGTGCGCAT
		3378143	pm:st	15	25	13	TCAGCCGCCGGGCAATGCACTATCT
		3402321	pm:st	15	25	13	CTCGTACGCTAGATCGCACCACTGC
		3428447	pm:st	15	25	13	CCTACGGCATAGCACGCTGGTTAGC
		3429023	pm:st	15	25	13	CAAGCGTGCGCTATAGAGCTCCTGC
		3441303	pm:st	15	25	13	ACGAGTATTGCCAAGCGGCGCGAAC
		3455043	pm:st	15	25	13	GAGTGCGCATGCGCGCTAATACCCA
		3512305	pm:st	15	25	13	AACAAGATGCTGCAGCCTGTGCCCC
		3531715	pm:st	15	25	13	TAGGAGTGCCATGCGCAATCCGGAG
		3535301	pm:st	15	25	13	AAGATCGCAATTTGCCCGGCGGTGC
		3556699	pm:st	15	25	13	TGCCACATACAGCGCTTGCGGTCGT
		3604305	pm:st	15	25	13	CGCGGCTGCAGCGCTGATTTCAACA
		3607973	pm:st	15	25	13	GTGATCCATGCGTATCGCCGAGGGT
		3633737	pm:st	15	25	13	GGTACCGCTATGGGCTGGCTAGGTT
		3633891	pm:st	15	25	13	CCTTCAGCACGTGCTGCATGAGCGA
		3660245	pm:st	15	25	13	ACCCTACGGCAATGCAGCCTGCAGA
		3685467	pm:st	15	25	13	TTAGCACCGGGCATACGCTGCTTGG
		3719589	pm:st	15	25	13	AGGCAAAGCGGCCAGATGCGTCCAA
		3735249	pm:st	15	25	13	CTCGTAGCGCTGCTATGGAGCTCCT
		3742541	pm:st	15	25	13	CGGCTTGCCAGCTATTCGCAGAACC
		3761537	pm:st	15	25	13	TTCGGGTACGCTGCTTGGCACGCTA
		3779701	pm:st	15	25	13	CTCGGCCTAGCGGCTTGCATAGGAT
		3813601	pm:st	15	25	13	GCGGCACCGCGTTGGATCATTTTCG
		3857893	pm:st	15	25	13	GGCAATTTAGCACGCTGGCCCGAGA
		3863331	pm:st	15	25	13	ATCTGGCGCGAGGCGCATAAGTACG
		3863393	pm:st	15	25	13	TGTGACCGCGCAGCTGATGCGTAGA
		3864341	pm:st	15	25	13	ACTTGCGCGCTGCATAACGGCCTGA
		3880585	pm:st	15	25	13	TCCTCGGCAGATTGGGCGCTCAAAC
		3890751	pm:st	15	25	13	AAAGGGTAAGATGCGGCGCCTGTCC
		3903723	pm:st	15	25	13	GTTGTTTGCCATTATGCCGCGCGCC
		3914425	pm:st	15	25	13	CGAGGTATAGCGGCCGCATACAGAG
		3916065	pm:st	15	25	13	GGCAAATATGGCCTGCGCGAGCTGT
		3949939	pm:st	15	25	13	CATGTGACATCGCGGAGCAATGCCC
		3965915	pm:st	15	25	13	GCGGCGCATAGCATGCCTCTAGACT
		3972895	pm:st	15	25	13	GCTTAGACTGCCCAGCAGCCCCTTA
		3991443	pm:st	15	25	13	GTGCTAACCTAGCTAGGCCTCGCTG
		3992151	pm:st	15	25	13	CGGATACTGGCGCGCTTAGAGGTGA
		3992593	pm:st	15	25	13	TGCTCTCAGGCCAATACGCCGAGCA
		3992679	pm:st	15	25	13	GTTCCACTGCAGCGCGCTTCATCTG
		3996085	pm:st	15	25	13	ATGCAACCGCTGGATCAGCAAGCCC
		3996123	pm:st	15	25	13	GAGGGATGAGCGCGGCATTTTCAGC
		4017319	pm:st	15	25	13	AGCTACCAGCGCTCCTGCAGATCGT
		4019049	pm:st	15	25	13	CTAGCCCGCTATATGGCCTGGTTGC
		4019061	pm:st	15	25	13	CAGTCAGCTCATCGCATGGGCAAGC
		4043959	pm:st	15	25	13	GACTATTGCGCAATCGCCCTGGGAG
		4043979	pm:st	15	25	13	GCCCGTTGAATAAGGGCGCACAGTG
		4044045	pm:st	15	25	13	GGTAGCCAGGCCAGCGTTTGACAAG
		4064983	pm:st	15	25	13	TTCGATGCCCCACATAGCGCCTGCT
		4068049	pm:st	15	25	13	CTACGCCTAGCCAGCGCATACTCTG
		4095403	pm:st	15	25	13	CCAGATGCGGCAATGCGACCTGACA
		4119967	pm:st	15	25	13	GTTTCGGCATTGGCTAGGCACGTCG
		4120077	pm:st	15	25	13	GCGATCATGCGCTGGCTAGAAGTGC
		4134369	pm:st	15	25	13	GGGTTTGCTCCATATCAGCCCGTCC
		4145877	pm:st	15	25	13	ACGAGAACCTAGCGCCAATTCGCGG
		4172069	pm:st	15	25	13	CGGGCTGCGCAATAGGCACAGTTGT
		4203177	pm:st	15	25	13	TGGCTTTAGCAATGGCGCCTGCACG
		4239903	pm:st	15	25	13	CTCTACGGCATGCGCTATGTACCGG
		4273781	pm:st	15	25	13	CTTGTACGCATGGCGGATTCCCGCT
		4318263	pm:st	15	25	13	AGGCTTTTAACGAGCGCGCATCCGC
		4324439	pm:st	15	25	13	CCCTCGGGCGTCATAATGCTACGCT
		4324531	pm:st	15	25	13	AGAAGGATCTCGAGCGCTGCGAGTC
		4325581	pm:st	15	25	13	GCACAGTGGAATGCGCCTCACCTGA
		4325583	pm:st	15	25	13	GCAGCCCAGCGCGCTATGTCTAATG
		4325693	pm:st	15	25	13	CGTTCGGGCGCTATGAATCCCACCT
		4350769	pm:st	15	25	13	CCATCGGCTCTAGGCATACCACAGG
		4362909	pm:st	15	25	13	ACGGTCATACAGCTGAGGCACCAGC
		4375499	pm:st	15	25	13	GACGCGTACATCGCAGCATCAGCCT
		4400987	pm:st	15	25	13	TCGTGGTAACTGTTGGCGCGCGGTT
		4401941	pm:st	15	25	13	ACCTGCTGGCATGCCCTCACGTAAC
		4410797	pm:st	15	25	13	AGTATCTGCATCATGGCCAGCCCCC
		4426939	pm:st	15	25	13	AGTGCTGGCGAATATACGCGCCGAC
		4427713	pm:st	15	25	13	TAGCCCATTACATGGCGCTGGCACG
		4427909	pm:st	15	25	13	GTCCTGCCCGATAATGCGCGGTTTG
		4428193	pm:st	15	25	13	CCCATAGCATTCCGCATCAGCTCGG
		4452955	pm:st	15	25	13	CGAGTCTGGATCGGCGCAAAGGACA
		4456775	pm:st	15	25	13	GGTGCAATTGCATCCCGCTCTGTCC
		4477773	pm:st	15	25	13	TCACTAGACCCAGCGCTTACACGGG
		4478115	pm:st	15	25	13	AGGCCTATCGCGCATCTGAGCATCG
		4478263	pm:st	15	25	13	TCTACATATTGCCGCGCGGGATCCG
		4479201	pm:st	15	25	13	GCGGCTGGATGCGGCGTTAGCTAAA
		4503725	pm:st	15	25	13	AGAGCGAGTTGCGTGCGCTAAGCGA
		4504251	pm:st	15	25	13	CAAGTGGCGCTCAGAATCGAGCTGG
		4525857	pm:st	15	25	13	GCGCCTATGCGCGCCATTTCTGGTT
		4528807	pm:st	15	25	13	GCGTCGGGCTATGAGCTAGTGTGTG
		4554775	pm:st	15	25	13	CTTACGGTACAGCGCGGATGCGGTA
		4581489	pm:st	15	25	13	GTGTGAATGCGCGCCATAGTGCGGA
		4605819	pm:st	15	25	13	TTGACTAGCCGGCTCCATAGCGTCG
		4607223	pm:st	15	25	13	GGCTTCGCTAGCGCTGCAGAGGATT
		4618067	pm:st	15	25	13	CGCAGGTGGGCGCGAGAATTTTCAC
		4631401	pm:st	15	25	13	TGCACGAGTGCAGGCGATCTGTGTG
		4632145	pm:st	15	25	13	CGCAATGGTATGCGCGGCTTCGACT
		4656835	pm:st	15	25	13	CGTTGATGCGCGATCGCATCTACCG
		4657139	pm:st	15	25	13	CGGTGCGTATAACTGCGCCTACGGA
		4682375	pm:st	15	25	13	GTGCCTCTGCGATGCGTAGCGTCTA
		4686983	pm:st	15	25	13	TCGTCAGCTTGCCGATGGCCAAACC
		4709645	pm:st	15	25	13	GGTAGAAGCGCGCCTTATGTCCCCA
		4710161	pm:st	15	25	13	TTGTTCTGCGGCAGAATGCCGCACC
		4710369	pm:st	15	25	13	GCGGAAATCTGACAGGCGCCATTGG
		4759523	pm:st	15	25	13	GGCCAGTCGAGCGCGCTATATTACG
		4761115	pm:st	15	25	13	ATTGGCGCGCGTTAATGGAGGTGGC
		4785901	pm:st	15	25	13	CCGCTGCCGTTATGCGCTGTGAGAA
		4836145	pm:st	15	25	13	TAAGTCGCGCGCTTATGCTGACCGG
		4861805	pm:st	15	25	13	TGAGTGATCGCTGCAAGCCTCGACG
		4889157	pm:st	15	25	13	AAATGCTAGCAGGCGCCACGGAGCA
		4913679	pm:st	15	25	13	GCGCCATTCAGCGGAATGCGTCTAC
		4917735	pm:st	15	25	13	GGAGGTCCAGCATATGGCAACTCCC
		4938639	pm:st	15	25	13	GTGTGGCTAGATGCCGGGCTAACGT
		4940617	pm:st	15	25	13	GGTTTTATGCCTGCGAGCAGGGTGC
		4986681	pm:st	15	25	13	GGCCTTGCGCCCGATGATACAGATG
		4991149	pm:st	15	25	13	GAGCTGCATGCTGCCGATTGAACGC
		5015623	pm:st	15	25	13	CAGAACACGCGCCTAGTAAACCGCC
		5017005	pm:st	15	25	13	CCATGACGCTTAGCAAGGGCGAAGG
		5067731	pm:st	15	25	13	TCCTCGAGCGCATGGATAGCCAAGC
		5078675	pm:st	15	25	13	TCATCGGCAGCTTGCATCCTCGCCA
		5079003	pm:st	15	25	13	AAGGTGGGATAGCCTGCCCGCTTCA
		5092105	pm:st	15	25	13	AGGACTAGCGCGTAATGCTAGCGCG
		5092351	pm:st	15	25	13	CGCAGCATGCGATCGCCTGTTCGTA
		5092803	pm:st	15	25	13	GATGGGTACAGCATAGCGCTGCCCT
		5093411	pm:st	15	25	13	TGTCCTCGGCATGATGCAGCGAACC
		5119333	pm:st	15	25	13	CTACGGGAGCATGCCCTGCATTGTC
		5119373	pm:st	15	25	13	CACGGGGCGCTAACCATCGGCATTA
		5144657	pm:st	15	25	13	TGTTCGGCCATGTGCAGCACGTAGC
		5147985	pm:st	15	25	13	CGGTAGGCGTGCCATATGCCCCAAA
		5196023	pm:st	15	25	13	GGCTTAGGCATGCGCCGTAAGTGTC
		5196291	pm:st	15	25	13	AGCCACGCGCCTAACATGGCTTGGA
		5220387	pm:st	15	25	13	CTGACGAAGCATTGGCGCAGTACGG
		5220683	pm:st	15	25	13	TCTCACATCAGATGGCGCGGAGACC
		5246437	pm:st	15	25	13	GAGCGACTGCATGCAAGCTCAGCTC
		5246501	pm:st	15	25	13	GGACCTGGCGAATGCGCTAGACTTC
		5255631	pm:st	15	25	13	GTGGGCACTTTGCGCGCCATAATGC
		5258391	pm:st	15	25	13	GGTAGTGCGATATCGCAGCACCGTC
		5323717	pm:st	15	25	13	TACGGGGCGGCTTGCATGAGATCAG
		5332097	pm:st	15	25	13	TAGCCAGGCAGCCATCATGACCTCC
		5355431	pm:st	15	25	13	CCGCACATGCATGGCGAGGATTCCA
		5425699	pm:st	15	25	13	GGCACCGCTATACCGCATCTTTCCG
		5447589	pm:st	15	25	13	CCCATACATGCAACGCAGGCATCCC
		5451727	pm:st	15	25	13	TCCGCATAGCATGCAAGCCTCGGCT
		5451729	pm:st	15	25	13	TCCTTCACATATTGCCGCGCTCCCG
		5470481	pm:st	15	25	13	GCCTCTATTAGCTCTCGGCCCTGGA
		5477561	pm:st	15	25	13	TTGCCTGCGCATAGGCGTTCACGAC
		5477595	pm:st	15	25	13	GGGTGGCTAGCTGCAAGCGATTTCG
		5502469	pm:st	15	25	13	GCAAGGCATGTAGCGCGTTAGAGCC
		5502681	pm:st	15	25	13	CCTAGAGCATGATGCGGCTGGTGGT
		5503495	pm:st	15	25	13	AGAGGCGCAGGCAGCTCATTTTGCG
		5527641	pm:st	15	25	13	CCCACGCGCAGATCTGCTGATAGTC
		5539615	pm:st	15	25	13	GCTTGGACGCCGCACAGCAAAACCA
		5554699	pm:st	15	25	13	AGAAACAGGCGCGCTGAATCACGCC
		5560973	pm:st	15	25	13	ACTCGTCATACTAGGCGCAGAGGGC
		5578821	pm:st	15	25	13	CATTAGTATCGCCAAGCGCGACCGG
		5579395	pm:st	15	25	13	CTATCCAGCTGCATTGCGTGCGGTC
		5585675	pm:st	15	25	13	GACTTCGGGGAGCGCATCAATGGAG
		5604367	pm:st	15	25	13	CGTCAGAGAATCTGCGCATCCGGCT
		5631771	pm:st	15	25	13	GCTAACCAGATCGCGCCAAAGGCGA
		5656145	pm:st	15	25	13	GGTCTCAGGTATGCAGGCTCAGGTC
		5656247	pm:st	15	25	13	CAGGAAGCGTGCGATGCTAGCGCTT
		5656353	pm:st	15	25	13	ACGGTCTGCTAACTGCGGCTGCAAC
		5677847	pm:st	15	25	13	GCACAGCAGCTCGCATGCCGCAATT
		5681361	pm:st	15	25	13	ATACGGCTGCAGCGCGTATTGCGTC
		5681757	pm:st	15	25	13	GAGCGTACGCTCGAATGGCATGGAC
		5707625	pm:st	15	25	13	ATCCGGGGCGCAGCCTATAGCACTA
		5758229	pm:st	15	25	13	TACGCGGCATGCCCATGCGGACTAT
		5759059	pm:st	15	25	13	TTCACGGCGCCATAACAGCGGCGTA
		5808901	pm:st	15	25	13	AGTACTCACAGCTGCGGATCTGGCG
		5809531	pm:st	15	25	13	TTGTCTCAGCCGCCATCCTCACCGT
		5810561	pm:st	15	25	13	CACCCTGCCAGGATCCAGCTGTACA
		5834539	pm:st	15	25	13	AAACGCAGCGCGCTACTCATGACCG
		5835097	pm:st	15	25	13	TGCTTAGCGCCATTACGCATCGGCG
		5860163	pm:st	15	25	13	TAGAGCGCCCACAGCATGAACGACG
		5861195	pm:st	15	25	13	AGTGGCGCGCTCAGCAATGGCATAC
		5861605	pm:st	15	25	13	GGGTGCTATCGAGCGCATGGCATCA
		5862171	pm:st	15	25	13	GCAACATTCTGGCGCAGCTTCTCGG
		5862185	pm:st	15	25	13	GGGATGCATGGGAAGCGCACGTTCA
		5885247	pm:st	15	25	13	GGAGAATTTGAGATCGCGCTCCCCC
		5885847	pm:st	15	25	13	GTCGGGCGTATCGCGATGCGGTATT
		5887435	pm:st	15	25	13	CCGGTTAGGCGCGGTGCATGCAATA
		5911377	pm:st	15	25	13	TACGAGACCGCTGGAGCATTCGCGA
		5937355	pm:st	15	25	13	ATCGAAAGAGCTATCGCGCGTGGCG
		5937747	pm:st	15	25	13	CGGTCGCATGGATGGCGCTTAGTTG
		5938035	pm:st	15	25	13	AAACCGCAATCAGCCTGCGACCGAC
		5963797	pm:st	15	25	13	TGCCTAGTGCGCCTATCAGCCCATG
		5977565	pm:st	15	25	13	GCCTTAAGCATGCGGCATGGCACTG
		5988625	pm:st	15	25	13	TAGCACGCGCTGAATCCAAGGTGCG
		6015475	pm:st	15	25	13	AGGTCGGCCCCAGCAGATATTTCGC
		6069553	pm:st	15	25	13	GGGGTAAAATCGCGCGATGGACTGG
		6092173	pm:st	15	25	13	CACGGATGGGCATGCCTATAGCAGC
		6116967	pm:st	15	25	13	CGTGCATAACGCGGCATGCTGGTTG
		6142051	pm:st	15	25	13	CCTCGGATAGGCGCTGTATACAGCG
		6143303	pm:st	15	25	13	CTTGCCGCAGCATTATCCCGTCCGA
		6143417	pm:st	15	25	13	AGACCTTGAGGCTGATTGCGCAGGC
		6167849	pm:st	15	25	13	TCCACCTATCAGCCCAGCGTACTCC
		6193799	pm:st	15	25	13	CTCGAGCTCGCAATCATGCGGCACA
		6193807	pm:st	15	25	13	CTCCCGATGCCTCGCTTGACACGTA
		6219601	pm:st	15	25	13	ATGGTCCCTAGCGAGCAGCGGTATG
		6241819	pm:st	15	25	13	CTGGTGTGGATACGCTGCCTACCGT
		6245507	pm:st	15	25	13	GTCACCATTGCCTGCCCAGCACACT
		6257187	pm:st	15	25	13	CTAGCCCGCGCTTGATTAGAGCACG
		6267431	pm:st	15	25	13	CATCGTCGCATGATCTAGCCTCGGC
		6269993	pm:st	15	25	13	CAGTAGCAAGCGCATAGCCCGCTGT
		6270221	pm:st	15	25	13	TAGTACTGCCGGATGCAGCCGAACC
		6289471	pm:st	15	25	13	ATGCCGCAGCGCGCATTGAAACGTG
		6289865	pm:st	15	25	13	TAACCGGCCCATCGCATAGCCAAGC
		6296285	pm:st	15	25	13	CATTCGTTGCATGGCAGCGACGAGC
		6296789	pm:st	15	25	13	GCTCCAGCAAGCGCGCATCGTATGA
		6297007	pm:st	15	25	13	CCAAAACGCACATTGCGCTGGCGTC
		6298931	pm:st	15	25	13	AGCGTGCAGCCATGGTGCCTTAACG
		6300079	pm:st	15	25	13	AGTTCCGGGCGCTCATAAGGGGACA
		6321667	pm:st	15	25	13	GCAGCCGCCGTATGCATTGTGCAGT
		6348169	pm:st	15	25	13	CAGCTGAGCATCGCAAGGCTCATCG
		6398931	pm:st	15	25	13	TCCTGGCCACGCTGCATGAACTAGG
		6449415	pm:st	15	25	13	TATGCTAACGCGCAACATCCCGCCG
		6449693	pm:st	15	25	13	GGGGGTAGCGCATCAATGCGTCTGT
		6449811	pm:st	15	25	13	CTCCGGAGCATAGCGCCTATCCTTC
		6482587	pm:st	15	25	13	ACGCGGGCTGATAGGCGCTACAACT
		6501481	pm:st	15	25	13	GTTCTCCCGCATAGCAGCTCTTCGC
		6501653	pm:st	15	25	13	GGTGCCGAATGTAGGCGCCTCACTT
		6526565	pm:st	15	25	13	CGTCTTATGCATCTGCGCGCCTGCT
		6526675	pm:st	15	25	13	CATCAGCTGCAATGCAGCGGTCTCG
		6551083	pm:st	15	25	13	GTGTCGCTGTATGCGCGGACTCTAG
		6551207	pm:st	15	25	13	GCTCGCAGCTGCATACTCCGTCACT
		6551845	pm:st	15	25	13	TCCTGTGTACGATAGGCGCGGCCTT
		6552725	pm:st	15	25	13	GAAGACGGGGCGCAATGCTGACAAG
38	control->bgp->antigenomic
	512
		50399	pm:st	21	25	13	GCGGGGCGGCGCGGCATAGAGGCCG
		56213	pm:st	21	25	13	CCGGGCATCTGCGGGCCGCGGAGGC
		56291	pm:st	21	25	13	GGCGGGGCGCCCGCATGGGACGCGA
		75279	pm:st	21	25	13	GCGCGCGCACGCAGCGTGGGGCCTG
		79333	pm:st	21	25	13	GGCCGGGCCAGCGCATCCCGGAGCG
		102057	pm:st	21	25	13	TGGGCGCGCGCGCTATGCCCCCCGG
		102371	pm:st	21	25	13	GGCGGGGCCCAGCGCAGCTGCTCCG
		148357	pm:st	21	25	13	CCCCGCCAAGCCAGGCGCCGCTCGC
		177935	pm:st	21	25	13	CCGCGGCCACGTTGCGCGTGCCGGC
		194453	pm:st	21	25	13	CCGGGCAGCAGCGCGTGGGCCGCTC
		194531	pm:st	21	25	13	GGCGGCGGATGCGCTGCCTGCCGGG
		229543	pm:st	21	25	13	GAGTCCGCAGCTGGGCGGCGCCCGC
		240429	pm:st	21	25	13	GGGCGGTGCCAGCTCAGCCGGCGGG
		255263	pm:st	21	25	13	CGGCCGCGGGAGCGCAGCTGACGGG
		280833	pm:st	21	25	13	GGACGGTGCGCGGCATCGCCCCGGG
		332421	pm:st	21	25	13	TCCGGGGCGCACGCTGTGCCGCCCG
		332773	pm:st	21	25	13	GGCCGCTGGGGCGCGCATGCAGCGC
		355633	pm:st	21	25	13	GGCGGGAGCGCCGCGACATGCGCCC
		357783	pm:st	21	25	13	CCCGGCGTAGCCCAGCGGCTCCGGG
		382699	pm:st	21	25	13	CCGTCGAGCTGGCGCGGAGCCGGCG
		459365	pm:st	21	25	13	CGTGGGTGCGCGGCAACGCGGGCGG
		459999	pm:st	21	25	13	GCGGGCGCGCAGCCGAGCTCTGCCC
		460063	pm:st	21	25	13	CGGCCGGGCAGCGCTGTGCGCTCGG
		485009	pm:st	21	25	13	CTCCGGGCCGATCCGCGCACCGCCG
		493973	pm:st	21	25	13	CCGGGCCAGCGCGCTAGCCCGCTCC
		510697	pm:st	21	25	13	CCGACGCGGCGCAGCATGCGGGCGG
		536769	pm:st	21	25	13	GCCGGGATACGCCCGGCGCCGGTGC
		561747	pm:st	21	25	13	CGCCGCCGCCGGCAACGCACCGGGT
		613801	pm:st	21	25	13	CCAGCGGCATGCCCGCAGCCGCGCG
		632085	pm:st	21	25	13	GCACCGTGCCGCGTGGGCAGCCGGG
		638533	pm:st	21	25	13	CGGCCGACGGCGTTGCGCCGGCCCT
		664871	pm:st	21	25	13	CGCGGGGCGCCATACGGCCGACGGG
		678223	pm:st	21	25	13	CGGGACCGCTGGCGCGCAACCCGGG
		747411	pm:st	21	25	13	CCGCCGCGGGGCATCAGCTGGCCGG
		765179	pm:st	21	25	13	GCGGCCCAGGCCTGGCGTTCGCGGG
		792197	pm:st	21	25	13	CTCGCCGCAGCGGGGCGTAGGGCGG
		793563	pm:st	21	25	13	GCCGGAGAGCTGCGCCCCCACGGGG
		816367	pm:st	21	25	13	TGCCCGCGTGCGCTGCTGGGGCGGC
		816403	pm:st	21	25	13	GCCTGCGCCGCCCGCAATCCGCGCC
		862615	pm:st	21	25	13	CCGGCCGCAGCCCGCATGCCGTCCC
		885709	pm:st	21	25	13	TGGGCCATCCGCGCTGCCCGCCGCG
		885723	pm:st	21	25	13	GACCGGGGCATGCGCGCTGGGCCGG
		908567	pm:st	21	25	13	GCCCAGCCAGCAAGCGCGCCGGGCG
		908627	pm:st	21	25	13	CGCCACGCGGCATGGGCACGCCCCC
		946395	pm:st	21	25	13	GCGAGCCGCGCATGGCCAGCGCGGG
		954673	pm:st	21	25	13	GAGCGCAGCGCTGTGCCCCGCGGGC
		972071	pm:st	21	25	13	CGCGGCGCGCGCAAGCCTGGGGTCC
		997879	pm:st	21	25	13	AGGCCCGGCGAGGCGCCATCCCGCG
		1046929	pm:st	21	25	13	CGCCCCATAGCGGGGCGCCAGGCGC
		1069907	pm:st	21	25	13	CGCCCCGCATAGCCCTGGCGGGCGC
		1073899	pm:st	21	25	13	CCGCCCGCCCGCGCTAGTACGGCGG
		1099501	pm:st	21	25	13	CCGCGCGGGCTGGCGCGTTGGCGTG
		1115937	pm:st	21	25	13	GCGCGCCCACGCGGGGCATGGCTGG
		1125659	pm:st	21	25	13	CGGTCGGTGCGCCTGGGCAGGCGCC
		1138965	pm:st	21	25	13	GCCCGGAGCGTGCCAGCTGGCCCGC
		1150703	pm:st	21	25	13	CCGGCCGTCTGAGCGCGCACGGCCC
		1151427	pm:st	21	25	13	CCGCACGCAGATCCGCGCCCCCGGC
		1176301	pm:st	21	25	13	CCGCGCGCGCACCGCTGATGGCCGC
		1185171	pm:st	21	25	13	CCGCCGGATGCGGGCAAGCCGCGGC
		1208211	pm:st	21	25	13	CCGCCGGATGCAGCCAGGCGCGGGC
		1253545	pm:st	21	25	13	GTCCGCGGGCCGCTGCATCCGCCGC
		1253577	pm:st	21	25	13	GCCGGGGGTGCTGCGCGCTCCCGCT
		1253675	pm:st	21	25	13	CGCACGCATGCAGGCGCCGGGGCGG
		1254187	pm:st	21	25	13	GGGCCCGCATGCGCGGGGACGACCG
		1256899	pm:st	21	25	13	CCCGCCCGCGCCGAACCATGCGCCC
		1287635	pm:st	21	25	13	CCCGACATCTGGCGGGCGCCCCCGC
		1300305	pm:st	21	25	13	CGGCCGGCGCCAGGCAGCAGGGCAC
		1300309	pm:st	21	25	13	CGGCGGTGGCGCGCATGCCCCGCTC
		1328991	pm:st	21	25	13	TCGCCGCGCGCGCCTGCTACGCGCC
		1354749	pm:st	21	25	13	CGCTCCGCGCGCATCGCTGCCGCGC
		1381623	pm:st	21	25	13	GGCTCGAGCGCGATCCGGGGGGCGC
		1392433	pm:st	21	25	13	GGCGGGGGGACCAAGCCGCGCTCCG
		1392467	pm:st	21	25	13	GACCCCGCCAGGCGATCGCCGGGCC
		1415653	pm:st	21	25	13	GGCCAGTGCTGCGCACGCCCCGGGG
		1432299	pm:st	21	25	13	CCGCCCATCCGGGCGCGCACGCGCT
		1461671	pm:st	21	25	13	CCACGCATGCGGGGGGGCCGCGGTG
		1484625	pm:st	21	25	13	CGGACCGCGCTCGCATGGGGCCGGC
		1507631	pm:st	21	25	13	GGGGACCGCGCTGGGATGCCCCGCG
		1509727	pm:st	21	25	13	CTCCCGTGCCCGGGCAGCGTGCGCC
		1530681	pm:st	21	25	13	GGCCGGCCAAGCTGGCGCGTGCGGG
		1530707	pm:st	21	25	13	CGCCCCATGGCGCAGTGCCCGCCGC
		1553697	pm:st	21	25	13	GCGCGTCCCAGCATGCCGCCGGGCC
		1553719	pm:st	21	25	13	GGCCACGCATGGGGCGAGCCGCCGG
		1559661	pm:st	21	25	13	CCGGGGCGCGTGCTGCCGAGACGCG
		1560903	pm:st	21	25	13	CGGTGGCAGCTGGCCGCGACCCCCG
		1576937	pm:st	21	25	13	CGGCGGGCCTGCGCATCACCGGGCC
		1599821	pm:st	21	25	13	CGGCGGATGCAGCTGGCGCCCGGGC
		1611501	pm:st	21	25	13	CCGCGCGATCGCCCGCAGCCTCCGG
		1612227	pm:st	21	25	13	CCGCACCAGCTGCCAGGCGGCGCGC
		1622841	pm:st	21	25	13	GGCCGGCAGCCAGCCGTGCGGCCAG
		1645871	pm:st	21	25	13	GGGGCCGGGCGCGATGCTGCGTCGC
		1689035	pm:st	21	25	13	ACCGCCATCGGCGCGGGCTCGGGCG
		1692143	pm:st	21	25	13	CCCGGGAGCCTGCGGGCAGGCCACG
		1714373	pm:st	21	25	13	GCCTGGTAGCGCGCAGCCCGCGCGC
		1714597	pm:st	21	25	13	CCCCGGGCGCGCCGATACGGGGGGT
		1738109	pm:st	21	25	13	CCCGGCCGCGGCGCATGTACCGGCC
		1791171	pm:st	21	25	13	GCCGAGGGCGCGGCTGCATGCGCGC
		1791303	pm:st	21	25	13	CGGACCCACAGCTGGCGCGGGGCCG
		1791431	pm:st	21	25	13	CCGGCCCGGGCATGCGCGTACCGGG
		1807161	pm:st	21	25	13	GGCCGGCGCAAGGCGCTAGCGCCCC
		1842489	pm:st	21	25	13	GGTCGCCAGCTGGCGCCTGCCGCCG
		1868227	pm:st	21	25	13	CCGCCCGGGCATGCGAGCCGCCGCT
		1876259	pm:st	21	25	13	GCGGCGTTGGCCATCCGCGGCGGCC
		1919427	pm:st	21	25	13	CCGCCCGCGCTGCCTGGCACCCGAG
		1922455	pm:st	21	25	13	CCGGCCCGCAGGCTCGCCAGCCAGG
		1922543	pm:st	21	25	13	CCCGGCGCCTGCGCATGGCGAGGGC
		1970389	pm:st	21	25	13	GCTCGCCTGGCAGCCGAGCGGGCCG
		1996227	pm:st	21	25	13	CCGCCCGCCATGCTGGCGCGCCTCG
		2037549	pm:st	21	25	13	GGGCGCGCAGGGCTGCAGCCGCCGA
		2037583	pm:st	21	25	13	CGGGCCCGCCAGCATGCGTGCGCCC
		2047549	pm:st	21	25	13	AGCGGGGCCGCGCGGAATCGCGCGC
		2060589	pm:st	21	25	13	GGGCGCGCAGGCGATGCTCCGCCGG
		2060669	pm:st	21	25	13	CCCGGAGGGTTGGCGCGCTCCGGGC
		2072357	pm:st	21	25	13	CCTCGGTCGCGCTGGCCACGCGCCC
		2098597	pm:st	21	25	13	CCCCGCGCACGCCGCATGCACCCGG
		2106643	pm:st	21	25	13	GCCCCCAGCGCGCCGAATGCGCCCG
		2124071	pm:st	21	25	13	CGCGGAAGGCGGGCATCGCCCGCGG
		2175789	pm:st	21	25	13	GGGCGCGTGCGGGCATCGCTGGGCC
		2200821	pm:st	21	25	13	GGCGCCGCATGCCGCGCTGGGTCGG
		2221843	pm:st	21	25	13	GCCCCCCATGCGGAGGCGCACCGCG
		2221957	pm:st	21	25	13	CCCCTGGCAAGTGCGCCCCGGCGCG
		2244885	pm:st	21	25	13	GCCCGGGCAGGAGCGTTGCGGCGGG
		2244919	pm:st	21	25	13	GGCCCCGCCGCATGCAGGCGCTCGC
		2267925	pm:st	21	25	13	GCCCGGGCCAGGCTGCGCCGTGAGC
		2268143	pm:st	21	25	13	CACCGGCCCATGCGCCGCACCCGGC
		2297645	pm:st	21	25	13	ACGCGCATGCGCGGCTGGCGCGGGC
		2314149	pm:st	21	25	13	AGGCGGCCCGCCAGCATGCCGCCGG
		2328997	pm:st	21	25	13	CCCCGCTGCGCGCCCGGATGGACCG
		2337079	pm:st	21	25	13	GGCCCCGAACTGCGCGCTGGCGCCG
		2379397	pm:st	21	25	13	CTCGCGGCATACGGCGCGCCGCCCC
		2383347	pm:st	21	25	13	CCGCGCTGCCAGCGCCCATCGGGGG
		2431197	pm:st	21	25	13	GCGCCCGCACGCGGGATGCGTCCCC
		2431199	pm:st	21	25	13	GCGGGTCGAGCATGCCGGCGCGGGG
		2452301	pm:st	21	25	13	CGGCGGGCATGCGCGCTCCCAGCGG
		2507237	pm:st	21	25	13	GAGGGCTGCGCGGGCTGCCGCGACG
		2559219	pm:st	21	25	13	GGCGGTGCGCGACCCAGCTCCGGGC
		2559397	pm:st	21	25	13	CCCCGCAGCTGGCCGTGCGGCGACC
		2567347	pm:st	21	25	13	GCAGGCGCCGGGCTGCATGCCGGCG
		2567477	pm:st	21	25	13	GGCCGCGCGGGCGCGCTATCCACCC
		2584299	pm:st	21	25	13	CCGCCGATAGCCCGCGCTGCGGCGG
		2613581	pm:st	21	25	13	CGGCGGGAGCATGCAGCCGCGGGGG
		2659633	pm:st	21	25	13	GGCGGCCCAGCAGCGCACGGCCCTG
		2705815	pm:st	21	25	13	CCGGCTCGGTTGCGCGCCACCCCGC
		2712263	pm:st	21	25	13	CCCGTCGCGCATGCAGGCGCCGCGG
		2737741	pm:st	21	25	13	CGCGCGCGGCCGGCATGCTCGCAGC
		2738397	pm:st	21	25	13	GCGCCCACGCATGCGTCGCCCGCCC
		2749199	pm:st	21	25	13	GCCCGCTAGCAGCCCGCCCGGAGGC
		2751793	pm:st	21	25	13	GGCGGCAGCTGGGCCGTGCCGTCCC
		2751825	pm:st	21	25	13	CGCGGGGGCACAACGCGTGGGGGGG
		2751871	pm:st	21	25	13	CCCGAGGCGGCTACGCTGCCGGGCC
		2751987	pm:st	21	25	13	CCGCCCATGCGCACCCGCCGGGCGA
		2763971	pm:st	21	25	13	GCCGCCGCAGCGCATCCCTCCCGCG
		2788021	pm:st	21	25	13	CGCCCGAGCGCTGGCGCGTGCGACG
		2790151	pm:st	21	25	13	GAGCCGGCAGCGCTGCCCAGGGCGC
		2865677	pm:st	21	25	13	GCGAGCGGCTGATGCGCGCCGCCGG
		2890065	pm:st	21	25	13	CGCGGGGCGGCATGGCACAGCCCCG
		2892229	pm:st	21	25	13	CCGCGGCGCTGCCTGGCCAGCGTGG
		2917687	pm:st	21	25	13	CGTCCGGCGCCGCATTGGGCGGGCG
		2936065	pm:st	21	25	13	GGCCGCGGCATCGAGCGCTGGGCGG
		2943479	pm:st	21	25	13	AGGCCTCGGCGCTGCCTGGGCCGCG
		2967881	pm:st	21	25	13	TCGCCCGCCAGCAACGCGCGCGCCG
		3097479	pm:st	21	25	13	CCGGCGAGCCAGCGGCCATCGGCCG
		3122379	pm:st	21	25	13	GCGCCACGGCCCAGCTGCACCGCGG
		3199431	pm:st	21	25	13	CCGGCGTAGAGCCTGCGCGGGGGGG
		3224789	pm:st	21	25	13	GCGGCCACCATGGCGCTGCCGCGCG
		3224821	pm:st	21	25	13	GGCGCAGCTGCGCCATCGGGCGCGG
		3224869	pm:st	21	25	13	CGGGCCCATCGCGATGCGCCGCGCG
		3301831	pm:st	21	25	13	CCGGCGATAGCCTGCCGCCCGCGGG
		3303337	pm:st	21	25	13	GTGCGGAGCGATCGCGCGGCCCGCG
		3304733	pm:st	21	25	13	GCTGCCGCACGGCCCAGCTGCGGGC
		3304857	pm:st	21	25	13	CCGGCTTGGCCACCTGCGCCCGGCG
		3327765	pm:st	21	25	13	GCCCGCCCAGCAGCGCTTGCCGCCG
		3350925	pm:st	21	25	13	CCGCGCGCAGCTATGGGCGCCCGGG
		3350929	pm:st	21	25	13	CCCGCCGCAAGCGCTGCCCACGCGG
		3350949	pm:st	21	25	13	CACCGGGGCAAGCCGGCTCGGGCCG
		3373857	pm:st	21	25	13	GCGCCCGCATCGCGCCATGCGGCGG
		3378469	pm:st	21	25	13	CGGGCCCGCATGCAGCCGCGACCCG
		3396899	pm:st	21	25	13	GCGGGGAACGCGCTGGCAGGCGCCC
		3404231	pm:st	21	25	13	CCGGCGAGCCATGCCCGCGTCCGGG
		3419951	pm:st	21	25	13	GGGGCGATCGCGGGGCTGCCAGGCG
		3419961	pm:st	21	25	13	GGCCGCATGCGCATGGCGCCGGCGG
		3454699	pm:st	21	25	13	CCGCCGGCGCGGGCTAGCAGGACCG
		3466211	pm:st	21	25	13	CCGCGCATCTGGCGCGCGAGGGCCC
		3466223	pm:st	21	25	13	CCGCCGGCTCCGCGGGCATGCTCCC
		3489185	pm:st	21	25	13	CCCGCCGGCTCCGCATGGCACGCGC
		3512199	pm:st	21	25	13	CACCGCGCCAGGGCCGCATGCGGGG
		3535151	pm:st	21	25	13	GGGGCGCCGCATGGGGCTACGCCGC
		3557831	pm:st	21	25	13	CCGGCGCACCGCGGCATGGGCGGTG
		3581089	pm:st	21	25	13	TCGGGGAGGCGTGCTGCGCCCCCGC
		3581231	pm:st	21	25	13	GGGGCGCCATCGCAGGTGCCCGGCG
		3581913	pm:st	21	25	13	GCGCCGGCGCAGCCGTGCTCGCGTG
		3581947	pm:st	21	25	13	CGCGCGGGCTGCCGGCAGCTCGCGT
		3583319	pm:st	21	25	13	CGCCGGCGGGATAGCCGCACGCCGC
		3650381	pm:st	21	25	13	CGGCGTGCGCCCATGCTGCCCGGCC
		3659225	pm:st	21	25	13	CGCGGGCATTGCCGCGCGCGCCCGT
		3659495	pm:st	21	25	13	CCGTCCGCGCGCATCGCACCGGCCC
		3673563	pm:st	21	25	13	GAGGGGCCAGGGCGCATGCCGCGCG
		3685787	pm:st	21	25	13	CCCGCGATAGGCGCCGGCCCCGTCG
		3710519	pm:st	21	25	13	GGGGTCGCGATCCGCAGCGGCGCGG
		3711261	pm:st	21	25	13	GGCGCGCCACGGCGCAGCTCGCGCA
		3719573	pm:st	21	25	13	CCGCGAGCATGCAGGCGGGCCGGCC
		3736923	pm:st	21	25	13	CGCCGGCCTATGCGCGCCCGTCCCG
		3742511	pm:st	21	25	13	GGGGCGCGTCAGATGCGGCGGGGGG
		3788195	pm:st	21	25	13	CCCCCGTGCGGCGGGCCATCGCGGT
		3811681	pm:st	21	25	13	CTGCCCGCGCTGGCAGCTGGGCCGC
		3880803	pm:st	21	25	13	CTGGCGTGGCCTGCTGCCGCCCGCC
		3880931	pm:st	21	25	13	GGGGGCACTGGGCGCGCTTGGCGCG
		3915303	pm:st	21	25	13	GCGCACGCCGCAGCCTAGCCGCCGC
		3941661	pm:st	21	25	13	GGCGCGCCAAGCGGGCGCAGCCTCG
		3949859	pm:st	21	25	13	GCGGGGGCGCATCGCTCCCGTCCGC
		3949975	pm:st	21	25	13	CCGGCGGCTGCGTGGCCCCGCTACC
		3967197	pm:st	21	25	13	GCGCCGCCGGCTGCATGCGCGGCAC
		3967257	pm:st	21	25	13	GGCGCGTGCGCTGGCAACGGCGGGG
		4019071	pm:st	21	25	13	CCCGCCATCGCTGTGCGGCGCCGCC
		4042031	pm:st	21	25	13	GGGGCGGCTCGCATGCCGTCCGGCC
		4042135	pm:st	21	25	13	CCGGCGGCAGCGCGCATACCCGGGG
		4044081	pm:st	21	25	13	CGACGGCCAGCGCGGCTGCCGCTCC
		4065071	pm:st	21	25	13	GGGGCGGCATGCGCGCCTGCGGTCG
		4065109	pm:st	21	25	13	CGCCGGAAGCCGGGCGATGCCGGCC
		4069669	pm:st	21	25	13	CGGGCTCGCGCCCCGATAGCGGGCC
		4111151	pm:st	21	25	13	GGGGCGGCCTGCCGGCATAGCCGCG
		4119557	pm:st	21	25	13	CGCGGCGGGGCGCTGATGCGCGACG
		4157205	pm:st	21	25	13	GCCCGTGCACGGCTGGCTGGCGGCC
		4157217	pm:st	21	25	13	GCGCCCCGCTGGTGAGCGCCCGCGA
		4172345	pm:st	21	25	13	CCGGCGGCCATGCCGCGCTCAGCGG
		4197615	pm:st	21	25	13	GGGCTGGGCCAGCTGCGCACGCGCG
		4197785	pm:st	21	25	13	CCCGCGCCATCAGCGCGCCTGGCCG
		4203315	pm:st	21	25	13	GGCGCCGCCAACTCGGGCGGGCGGT
		4222481	pm:st	21	25	13	GCGGGCACGCGCCTAGCTCCCGGCG
		4248987	pm:st	21	25	13	CCCGTCAGCATCGCGGCGCCGCCGC
		4274601	pm:st	21	25	13	CCACGGGGCAGCTCGCGTCCGCCGC
		4274723	pm:st	21	25	13	CCGGCGGCCGCGCGCATCATCCGCG
		4299999	pm:st	21	25	13	GCGCGGGCCGCGCCTATCTGGCGGG
		4318511	pm:st	21	25	13	GGGGGGTACGCAAGCCCGCGCCCGG
		4318543	pm:st	21	25	13	CGGGCGGCTGGCGTGATGCGCGGGG
		4325577	pm:st	21	25	13	GCCCCGCGCGCGTGCAGCTCAGCGG
		4325673	pm:st	21	25	13	CGCGCCCGCGCACAGCTCCCGAGCC
		4341583	pm:st	21	25	13	CGGGCGGCTATGCGCGGGGTGGGCG
		4364771	pm:st	21	25	13	GGGCGGAGCAACGCGCAGCGGCCCC
		4376777	pm:st	21	25	13	GCCCCGCGGCGCGGAGCATCCGGTG
		4410615	pm:st	21	25	13	GTCCCCGTGCCCGCGATGCGGCGGG
		4410775	pm:st	21	25	13	CCGGGGTCCGGCATGCGGCGGGCGA
		4453617	pm:st	21	25	13	GGGCGGTGCGCGCATGCCGTGGCGC
		4525885	pm:st	21	25	13	GGAGGCGGGAGCGATGCGCGGCGGG
		4556079	pm:st	21	25	13	CGCCGCGCTGGCCGAGCTTGCCGGC
		4556229	pm:st	21	25	13	CCGCGCCAGGCGCGTGCTGCGCCTC
		4595047	pm:st	21	25	13	CTCCCGTGGCAGCGCGGAGCCCGCC
		4641177	pm:st	21	25	13	ACCGGCCCCGGCAAGCTGCGGGCCG
		4664115	pm:st	21	25	13	GGCGCCCAGGCGCGTAGGCCGGTGG
		4664117	pm:st	21	25	13	GGCCCGCCGCGCATCAGCGGGGAGG
		4664217	pm:st	21	25	13	ACCGGCCATGCGCCCAGCGGCCCCG
		4687335	pm:st	21	25	13	GGAGGGGCAGCGCGCGGATGGGCGC
		4735263	pm:st	21	25	13	CGGAGGGCAGCATGGCGCCGCGCGG
		4756135	pm:st	21	25	13	GCGCCGTGGCCCCGCATGCCGAGGC
		4763919	pm:st	21	25	13	GCGGGCAGCAGCCCCGCTCGGGAGG
		4785951	pm:st	21	25	13	ACGGGGACGGCGCCAGCTCGCCGGC
		4786401	pm:st	21	25	13	GCGGCGTGGGCCATACGGCGGGCGG
		4802319	pm:st	21	25	13	GCCGCGCCCGCCATGCCAGCGTGCC
		4810721	pm:st	21	25	13	GGCGCGTAGCCGGCGCTCGGCGCAG
		4811997	pm:st	21	25	13	GCGCCGGCCTGGCTGCTCGGCGGTG
		4812077	pm:st	21	25	13	CGCCCACGCGCGATGGGCTGCCGGG
		4836937	pm:st	21	25	13	CGGCGGAGAGCTCGGCTGCGGCGCG
		4837627	pm:st	21	25	13	GGCCCGGCGCATCGCGCTGCGTCCG
		4848433	pm:st	21	25	13	GGCGCCCAAGCAGCGCGCCGCAGGC
		4863201	pm:st	21	25	13	GCGGCGATGCCAGGGCGCGGCGGAC
		4887553	pm:st	21	25	13	CGCCGGTACACGCGGCCAGCGCGCG
		4913153	pm:st	21	25	13	CGCCGGTAGCGCGCGATCGCGCGGC
		4917549	pm:st	21	25	13	GGGGGCGAGCTGGCCGGCACGGGTG
		4917739	pm:st	21	25	13	CGCCGCCAAGGCGCCGCATGCCGGG
		4940067	pm:st	21	25	13	CGGCGCGCAGCGCCGGATGGTGCCC
		4963639	pm:st	21	25	13	GGCCCGTGTTGGCCAGGCGGCGCGC
		4965219	pm:st	21	25	13	TCCGCCTGCCAGCCGTGCGCGCGGC
		5016985	pm:st	21	25	13	CCCGCGGACGGCTTTGCGCGCGGGG
		5119427	pm:st	21	25	13	CCGCCGCTGCCGGATGCGACCCCGC
		5124879	pm:st	21	25	13	GCCGCGCATGCCGCGCTAGGCCGCC
		5125045	pm:st	21	25	13	CTGGGCGGCGCGCATGCACGGGCCC
		5196073	pm:st	21	25	13	CGCGCGCCTTGCGAGCGCTGGCCCG
		5196079	pm:st	21	25	13	CGCCGCATGCCGCGCGCGTGCCTGC
		5217057	pm:st	21	25	13	GCGCCGCCAATGCGCCGGCGGCGGT
		5240199	pm:st	21	25	13	CCGGTGGCGCCAGGCTGCGGGGGGT
		5267647	pm:st	21	25	13	GACCGCGGGCCAACGCGCTGGGCCG
		5286227	pm:st	21	25	13	CGGCACAGCTTGCCCGGCGCCCCGG
		5286293	pm:st	21	25	13	CCCCGGCAGCGGATGCGCTGGCGCC
		5288911	pm:st	21	25	13	TGCCCGGCTGCGCGCTTGCGCCCGC
		5309333	pm:st	21	25	13	CCGTCGATGCCCGCGGAGCGGGGGC
		5349083	pm:st	21	25	13	CCTCCCAGCGCGATGCGCGCGCCGC
		5378183	pm:st	21	25	13	TCCGCCGGCTGGCAACGCGGGCCGG
		5399545	pm:st	21	25	13	CGGCGGGCAGCGCACTCGCGCGGAG
		5401373	pm:st	21	25	13	GCTGGGAGCTGCGCTCCCGGCGCCG
		5424535	pm:st	21	25	13	CCGTCGCAGCTGGGCGCCAGCCCCC
		5447577	pm:st	21	25	13	CCGTCCCAGCCTGGCGCCTCCCGGG
		5452069	pm:st	21	25	13	CGGGCGGCGCGCAAGCCAGCGCCAC
		5477669	pm:st	21	25	13	CGGGCGGCGCTGGCATGCCGCTGCG
		5503269	pm:st	21	25	13	CGGGCGGCGCCGCGATGCTCCTCGC
		5516559	pm:st	21	25	13	GCCGCGGCGCGCTTGGCATCGGGGC
		5516677	pm:st	21	25	13	CGCCGCGGCAGCATGCGCCCCCCGA
		5516689	pm:st	21	25	13	CCCCCCTCGAGCGCATCGCGGCCGG
		5580113	pm:st	21	25	13	CGCCCGAGCCTGGCGCCAGCGCTGC
		5585711	pm:st	21	25	13	GGGGGCCGCGGCCATGCCTCCGACG
		5631819	pm:st	21	25	13	CGGTCGGGCATGCTGCCGGGCCCGC
		5677901	pm:st	21	25	13	CGGCCCGCTGGCGCGCAGATGCGCC
		5681701	pm:st	21	25	13	GCGCCGTGCCGTGCGCTCCCAGCGC
		5759323	pm:st	21	25	13	CGGGCGGCCGCATCAGGCACCGCGG
		5784141	pm:st	21	25	13	CGGCCACGCGCCAGCACAGGCGCGG
		5810465	pm:st	21	25	13	GGCGGGCGCATTGGCGCGTCGCGCC
		5810573	pm:st	21	25	13	CACGGCCTGCCAGCTGGCGCCGCCG
		5810631	pm:st	21	25	13	CCGGGCGGCGCGCATTCGGGGACGC
		5816213	pm:st	21	25	13	CCGCCCCCGGCATGCTCGCGGTGCC
		5827683	pm:st	21	25	13	CGCGGTAGCTGGCGCGCTCCGGCCG
		5839333	pm:st	21	25	13	GGCGCCGCCCGCGCTGCATGGGGTG
		5861831	pm:st	21	25	13	CCGGGCGCGCTGCTTGGGAGCGCGC
		5862181	pm:st	21	25	13	GCGGACGGCGCCGCAGCATCGGGCC
		5885311	pm:st	21	25	13	CCCGCGGGGCAGTGCGCCTGCGTGC
		5912771	pm:st	21	25	13	GCCGCGCGCGTTGCGGGCACGCCCA
		5931501	pm:st	21	25	13	CTGGGGCCCTGCACGCAGCCGGGCG
		5937745	pm:st	21	25	13	CGGCGGGCCCGGCAACGCACGAGCG
		5938631	pm:st	21	25	13	CCGGGCGCTGTGATGCGCGCGGCCC
		6040877	pm:st	21	25	13	CGGCGCCATGGCAGCTCGCGGCCGG
		6046699	pm:st	21	25	13	CGCGCTATGGGGCGCGCTGGGGGGC
		6065929	pm:st	21	25	13	CCGCGGTGCCATGCCGCGCGCGCGA
		6091289	pm:st	21	25	13	GGGAGCACGCGCGCTGTCGCGCGGC
		6116879	pm:st	21	25	13	GCGCCGAGCGGCCATCCGCGGCACG
		6117621	pm:st	21	25	13	GGCGGCGGCTGCATAGGGCCGCGCG
		6117717	pm:st	21	25	13	CTGCGCGAGGGCCATGCGCGCGGGC
		6138703	pm:st	21	25	13	CGGGGCGATGCCACTGCGCCGGCCG
		6143521	pm:st	21	25	13	CCGGGCAGGCTGCGCGCTGACGCGG
		6167557	pm:st	21	25	13	CGCGTCGCGTGCAAGCGCCGCGCCC
		6168539	pm:st	21	25	13	TCCCGCGCTATGCGCCGGCGGCGCG
		6168771	pm:st	21	25	13	GCCGCGGCGAGCAGCGCCATCCCCG
		6168987	pm:st	21	25	13	CCCGAGACAGCCAGGCGCCCGGCGC
		6184867	pm:st	21	25	13	ACGGGGGCCAGGCTCGCTGCGGGCC
		6219971	pm:st	21	25	13	GCCGCGGCTAGCTGGCGCGGGGCAC
		6244949	pm:st	21	25	13	CGCCGCGGCCTGAAGGCGCGAGGCG
		6271291	pm:st	21	25	13	CGTGCGCAAGCCGGCGCAGGGCCGC
		6296795	pm:st	21	25	13	GCGTGCCAGTAGGCGCGCCGGGGGC
		6347349	pm:st	21	25	13	CGCCGCGGGCGCTGCCCAACGCGGT
		6373601	pm:st	21	25	13	GCGGGGATTGCAGCGGCCGCGCGCG
		6398741	pm:st	21	25	13	CCGCGGTTGCAGGGCGCGCGGCGCT
		6415329	pm:st	21	25	13	GCGCGGGGCATCGCTGCCAGGGCCG
		6461253	pm:st	21	25	13	GGTCCCCGCGCGCGGCATTCGGCCG
		6461263	pm:st	21	25	13	CGGGGCATGGCGCCGCACAGCCCGG
		6475971	pm:st	21	25	13	GCCGCGGCCAGCTGAGCGTGCGGCC
		6484243	pm:st	21	25	13	GCCACGGAGCATGCCGGCCGCCCGC
		6500353	pm:st	21	25	13	CGGCGTGGCGCGCAGCGTTCGGCCG
		6500895	pm:st	21	25	13	GGCGCGCGGGCTGCGCGATGGCCGT
		6526495	pm:st	21	25	13	GGCGCGCGGCATGGCGCCACGTCGG
		6527279	pm:st	21	25	13	CGCCGTCGGGCCACGCTGCGCTGGG
39	control->bgp->antigenomic
	513
		23195	pm:st	18	25	13	GACGGTCAGCGGTTAGCGCGACGGG
		24809	pm:st	18	25	13	GGGAGTCTCAGCCATGCGCGTGGCC
		32937	pm:st	18	25	13	TGGGCGCAGGCAGCCTGCATCAGCG
		76335	pm:st	18	25	13	AGGGCGGGGCGCGATTAGCTCAGCG
		101681	pm:st	18	25	13	CGAGCCAATACGGCGCTGCGGGGCA
		101911	pm:st	18	25	13	ACAGCCCAGCCCTGCGCATGACGGG
		125215	pm:st	18	25	13	GCGAGCGGCCGCAATCTGCAACCCC
		126971	pm:st	18	25	13	TCGCCGCATAGCTCCAGGCCCGTCG
		127441	pm:st	18	25	13	AGCCCTGCTGCGGATGCGCACCAGC
		148299	pm:st	18	25	13	CGGCCCCGCGCAGCATGCTGCCAAT
		152189	pm:st	18	25	13	CTGAGAAGTGCGCCGCTCAGGCGGC
		177691	pm:st	18	25	13	GGGCGGTGCGCTAGTTCGCGCAGAC
		177735	pm:st	18	25	13	CGGCGCAGCATCGCCTGCGCAACGT
		178343	pm:st	18	25	13	GAGTCCGGGCTGGCTATCCCTCCCG
		178479	pm:st	18	25	13	CGACATTAGCGCGCAGCTCCCGCCC
		194189	pm:st	18	25	13	TCCCGCATCGGCTGCCAGGCTAGGC
		203341	pm:st	18	25	13	CGCGCCGCAAGCTGCATTCTCGCCG
		204113	pm:st	18	25	13	CTGCCTTCGCTGGCAACCCGCCGAC
		229667	pm:st	18	25	13	CGGGGCGCGCTGACACAGCGATGCA
		229779	pm:st	18	25	13	CACCCGCGCGCTGGCAAACCAGTGC
		240589	pm:st	18	25	13	TGGGTGTTAGGCGCATCCGGCCGGG
		254457	pm:st	18	25	13	GCCGCGTGCTAATGCTGGGTGCGCG
		280777	pm:st	18	25	13	GCCCTAGTGCAAGCTAGCCGGCGCC
		286515	pm:st	18	25	13	GGCTGCGCAATCGGCCATCGGCGCA
		286701	pm:st	18	25	13	CATCGGGGGCATCTGCGCAGGCCCT
		305927	pm:st	18	25	13	CCGCAGGCTGCGTTAGGGCTCGACC
		306393	pm:st	18	25	13	GCGTGTGCTGGCCAGCCGATGGGGT
		306425	pm:st	18	25	13	GGCACGAGCGCTGCCATGCTGAGGG
		331279	pm:st	18	25	13	GCGCGCTGATCCCGCGCTTCTGGGT
		332201	pm:st	18	25	13	CCAGCGTGCTGGCAAGCCCAGTCGC
		332273	pm:st	18	25	13	CCTGCTGGATCGCCAGCTCTGGCCG
		332579	pm:st	18	25	13	GCGGCCTGGCCAGCTGTTGCCTGTC
		356029	pm:st	18	25	13	CGTCCACGCGGCAATACGCGCGTCC
		356947	pm:st	18	25	13	CGCCGCCATGCTGCGCTGGTCTCTG
		378501	pm:st	18	25	13	TCCGGGGCTGCGCAATGCCCACGCT
		400019	pm:st	18	25	13	ACGTGCGCATCGCTGCTGGCCCTCG
		401739	pm:st	18	25	13	CGGCCAGCCCAAGCGCCATGTGTGC
		433907	pm:st	18	25	13	CACCAGTGGAGCGTGCGCTCCGGCT
		434291	pm:st	18	25	13	GTGAGGTATGGCGCTGCCCGGACCG
		434299	pm:st	18	25	13	GTCGCAGCATCGCGCAGCGGGGGAT
		434371	pm:st	18	25	13	GCCGTCGCCCGCAGGCATAAGCCAG
		434513	pm:st	18	25	13	CTGCCGTGCCCTGCGCATGTCTGCC
		447791	pm:st	18	25	13	GGGGAGTATGGCGCGCTAGCCCGGA
		459173	pm:st	18	25	13	GTGAGGATCGCTGGGCGCTACGGGG
		460019	pm:st	18	25	13	GGCGGCCCGCGGGATTAGCGAGCTT
		511273	pm:st	18	25	13	CGCTGAGCGCCGCAGCCATTGCGGA
		536611	pm:st	18	25	13	TGGGCTGCGAGCGCCTCATAGCGCG
		536989	pm:st	18	25	13	CCCTCGCACGCGCTCATTGCGGGCA
		561707	pm:st	18	25	13	GGAGTGGCGGGTTATGCGCGGACGC
		563077	pm:st	18	25	13	CCCCGATCCAGGCAGCCTGCCCTAG
		586641	pm:st	18	25	13	GTGACGTACGGCGCCAGCTGCGACC
		613099	pm:st	18	25	13	CCGCACATGCCCGGGCTGTCGTGAG
		655027	pm:st	18	25	13	TCAGGCGCTGCGCATTGGCCGCCAC
		664841	pm:st	18	25	13	GGAAGAGCCTCGCGCGTTAGGGCGC
		688951	pm:st	18	25	13	TAGTGGCGCGCACCAGCTGCCGACG
		690379	pm:st	18	25	13	GCACCGGCGAGCTATGCCGTTCCGC
		690475	pm:st	18	25	13	CGCACCATGAAGCGCGCGCGGAGCA
		714643	pm:st	18	25	13	GTGGCAGCGCGCTTCACTGTCGCGC
		734465	pm:st	18	25	13	GGGTGGCCTGGCGCCAATCGACCGT
		739587	pm:st	18	25	13	GCGGCCCTGCTATGCCCTGAGACCC
		740881	pm:st	18	25	13	GCGGACCGCGAGCCAATGCGGTCCT
		741535	pm:st	18	25	13	GATCACATGGAAGCGCGCCGCCGCC
		747405	pm:st	18	25	13	CCTCGCGGATATGGCGCCCCCAACC
		766491	pm:st	18	25	13	GGGCGCGCGATATGCAGCAGCGAGC
		766977	pm:st	18	25	13	TGGCAGCGAGCGCCCAGCTCCGTTG
		767097	pm:st	18	25	13	GTGGTCCGCTGCATGGGCAGCGGGT
		767195	pm:st	18	25	13	GCGAGCAAGCGCGGCCAGATAGGCC
		792371	pm:st	18	25	13	AGCCCGGAACGCAGCGCTTCCGCTG
		793351	pm:st	18	25	13	GGCGGGCACAGCTTGGCGGAGTTGG
		843397	pm:st	18	25	13	CTCGCCGCCGGATTGCAGCGCTAGG
		843977	pm:st	18	25	13	GCCCATGCTAGCTGGACGCCGCGGA
		869173	pm:st	18	25	13	AGCCGATGGCGCCATGCCGTCCACG
		894241	pm:st	18	25	13	TCCGAGGTACTGCGCAGCGGCGACC
		920283	pm:st	18	25	13	CCTCTGGAGCGCTGATGCCGCCCGT
		945113	pm:st	18	25	13	GCGCTGTGATCGGCAGCGCCGAGTG
		997687	pm:st	18	25	13	CGTCCCTGCGTATTGCCGCTGGGGG
		1000587	pm:st	18	25	13	GCCCAGCCGGCTTAGATGCTGGGCG
		1000837	pm:st	18	25	13	CCCCGTGACCAGCGCTCTGCCCTTG
		1022317	pm:st	18	25	13	TGCCGCGCTGTATCGCCCGACAGCC
		1023225	pm:st	18	25	13	GGCAGGGGATAGGCGCTGCGAGCGA
		1048039	pm:st	18	25	13	GAGGTCGCGCTCAATCGGCGGGGCT
		1048413	pm:st	18	25	13	ATGCACCGGCATTACGCGCGGCCGG
		1048887	pm:st	18	25	13	CGTCCCTAGCGCGCTGCCCCTTACC
		1049089	pm:st	18	25	13	AGCCCGGCCGGCGCGATATGCCACT
		1073731	pm:st	18	25	13	CGGAGCGATGCGCTGCACGGGGAGA
		1092939	pm:st	18	25	13	GGTCCGGCGCAGCGGATATGGCAGC
		1099497	pm:st	18	25	13	CCGAGGATCGCAGGCGCTGGTGGTG
		1125881	pm:st	18	25	13	AGGGGCGACGCGCGCATTGCCTCAG
		1138995	pm:st	18	25	13	GGCTGAGCGCGATGGATGCGCCCCA
		1139117	pm:st	18	25	13	CCCGTGGGCATGCGCGCAAGCTTCG
		1150535	pm:st	18	25	13	CGGCGAGGCCAGCTATGGCGTTCGG
		1150699	pm:st	18	25	13	CCGCCCGTAGCGCGATCGCTTCGGA
		1151375	pm:st	18	25	13	CACTGGATGCTAGCCGGGGGCTCGC
		1175273	pm:st	18	25	13	ACCGCGATGCTGCATCGCGCGTCGC
		1226195	pm:st	18	25	13	GGGGTCATTGCACGCCGCCCAGGGT
		1227295	pm:st	18	25	13	GGCGTTAATGCCGCGCGCGTGCCGT
		1227941	pm:st	18	25	13	GTCGGGTGGGCGCATGCCACTGGCT
		1227977	pm:st	18	25	13	GCTCGGGGCGCGTAGCACAGCCCTA
		1244109	pm:st	18	25	13	TGGGGGCTAGCAGTCCAGCTCGGGC
		1252189	pm:st	18	25	13	TCGAGTGCAGGCTACGGCGCGACGC
		1254307	pm:st	18	25	13	CCTCGTGCGCAACTTGCCCTGCGGC
		1258689	pm:st	18	25	13	GCCTCGCGCAATCGGCAGCGACTCC
		1274049	pm:st	18	25	13	GCCAGCATGCGGCGATCCTCCGTCG
		1278061	pm:st	18	25	13	CCGGCGGATCAGGCCGCTACTACGC
		1279461	pm:st	18	25	13	ACTGCGCTAGCGCGGCATTGCCGCC
		1304525	pm:st	18	25	13	TCCGGCGCGCGATGCTGCAACGCCA
		1330481	pm:st	18	25	13	CGAGCGGATGCGTAGCGCCAAGCCC
		1356049	pm:st	18	25	13	GGTCGCGGCATAGCCTTGCGCCAGG
		1381483	pm:st	18	25	13	GTGGGCGCTAGCCTGGCCATGCTCG
		1381679	pm:st	18	25	13	CGACCCCAGCTGGATCCGCGGCATG
		1457569	pm:st	18	25	13	TGCCGCGCTCGCCCGATGCCGCTAT
		1458195	pm:st	18	25	13	TGCCCTCCGCGAACCAGCTCCGCAC
		1483537	pm:st	18	25	13	ACTGCGCAGGAAGCGCGCAGCTGCC
		1484173	pm:st	18	25	13	CACGTGTGGCAAGCAGGCCCCGTGC
		1484397	pm:st	18	25	13	AACCAGCGGCATGCCAGCTGCGGCG
		1509045	pm:st	18	25	13	CAGGCCTCTGGCAGTGCGCGAGCCT
		1535321	pm:st	18	25	13	CGAGGGGCAGGTATGCGCGCCGAGA
		1576757	pm:st	18	25	13	GGCAGCAGCGCATCTGCCAACGGGC
		1586473	pm:st	18	25	13	CGGTGGGCTGCCTGGCATAGCCTCG
		1611359	pm:st	18	25	13	CGGCGTCAATGAAGCGCCGTCCCCG
		1637835	pm:st	18	25	13	ACCGCCATCATGGCGCTCCAGGGCG
		1688799	pm:st	18	25	13	GCGGGACTCCCAGATGCGCGCGGAT
		1713663	pm:st	18	25	13	GACGCGGCTGCGCATCCCTAGCCTG
		1714389	pm:st	18	25	13	GCTCGCGCACTGCGCATCGCCCAAG
		1714449	pm:st	18	25	13	GGGGCGTGCCTAGCTGCGCACATCC
		1714601	pm:st	18	25	13	CCAGGCCACCAAGCGCGCTCAAGCG
		1715163	pm:st	18	25	13	GACCCGGCATGGCGCCTGTGGAGCA
		1726565	pm:st	18	25	13	CGCCGTCCGGCGGATAAGCGAGGCA
		1726583	pm:st	18	25	13	CTCACGTGGACGCTGCATGGGCCGG
		1738019	pm:st	18	25	13	GCGGCTGCGGCTTGCAACAGGCCCT
		1738751	pm:st	18	25	13	CGCCTACCATGCGGCTGGCGAGACG
		1739779	pm:st	18	25	13	TGGTGCGGCGCTCGCTGCACGGCTT
		1739997	pm:st	18	25	13	GCGCAGATAGCGCGCCGCAATCCGC
		1745677	pm:st	18	25	13	GACCGGGGCAGGCCTGCATAACCCG
		1762403	pm:st	18	25	13	CGCTGAGCGCCAGCTGGTTGGTGCG
		1765731	pm:st	18	25	13	CGAAGCCAGGCGCTCATGCCCGCAG
		1775205	pm:st	18	25	13	CGCCGTCTGCATAGGCGCGCAGCTC
		1784095	pm:st	18	25	13	GCGAAGGGCGCTGCATCAAGGGCGG
		1794309	pm:st	18	25	13	GAGTGCCAGCGCCGCAATGGCTGCC
		1822471	pm:st	18	25	13	GAGCCCTGCTGCGATGGGCACGGCT
		1853245	pm:st	18	25	13	GGAGCACACAGCATTGGCGCCCCGG
		1892103	pm:st	18	25	13	ACGACGCCGGTGAGCGCATAGCGCG
		1892281	pm:st	18	25	13	GAGTACGAGCGCTGCCTGGCGGGTC
		1892919	pm:st	18	25	13	GGCGTGCGCGACGATCAGCAGGCTC
		1918501	pm:st	18	25	13	GCGACGATGCGCCCTTGCGGCTCAG
		1919179	pm:st	18	25	13	GCCCGCGGCATCCCAGCTGACCAGT
		1919255	pm:st	18	25	13	CGCGTGCGCATTGCGCCATGCCTCC
		1943705	pm:st	18	25	13	ACGCAACATCAGGCAGCGCGCGCCG
		1944157	pm:st	18	25	13	GGTAGCGCCTAGCGTGCCGGCACAG
		1970527	pm:st	18	25	13	CGTGGCCAGCATGCCGCTGAAGCCG
		1991445	pm:st	18	25	13	GCCCGGGGCGCAGCTTGGTTCTCAG
		1994859	pm:st	18	25	13	CCGACTATAGCCTGGCGCGGCCCGT
		2014685	pm:st	18	25	13	GCCCATCAGCGCGCAGGCAACCCTG
		2083667	pm:st	18	25	13	CGCCCAGATGCCGGCATTGCGGCAC
		2123943	pm:st	18	25	13	GAGTCGGCCGCATAGCTGCCCGAGC
		2124185	pm:st	18	25	13	CCCGCCATGCCCTGCCGCGGTATGT
		2148953	pm:st	18	25	13	CGAGCGGATGCGCGGTTGCGCACTC
		2149097	pm:st	18	25	13	ACGCGACCGCAATTGCTGCCGGCCG
		2174491	pm:st	18	25	13	GGGCGTGCGCTCATGCGAGCTCCAC
		2198839	pm:st	18	25	13	GGCCCCGCATCGAAGCAGCCCAGCT
		2200095	pm:st	18	25	13	GGCGTCGCCAGGCTATGGGTACGGC
		2200603	pm:st	18	25	13	TGATGGTGCTATGCGGCGGCGGCGC
		2200787	pm:st	18	25	13	GCTACCTGGCCAGCATGCCGCGTGG
		2221839	pm:st	18	25	13	GCCGAATGCCCGGGCATAGTCGGCC
		2225495	pm:st	18	25	13	TGCGCTGTCATACGCAGCGCCGCGG
		2225559	pm:st	18	25	13	GTTCCGCGATGCAACGCGCTGCGGG
		2226381	pm:st	18	25	13	GCACGATGGGCTGCCCGATCGCAGC
		2251995	pm:st	18	25	13	GCGATAGGATGCGCGAGCTGCCCCG
		2267825	pm:st	18	25	13	TGCCGGGCGAACATGCCCGGCGCTA
		2313857	pm:st	18	25	13	TAGGCGCCGCGCATCTTGCCTGGGG
		2327557	pm:st	18	25	13	CGCGCAGCGCTATGCGCTTCGCTCC
		2354585	pm:st	18	25	13	CCCGCCCCCAATGAGCAGCGACTCG
		2380209	pm:st	18	25	13	CCTAGCCCGCGCGCCATATCGGGAG
		2383187	pm:st	18	25	13	CGCCCAAAGCACGCAGCCGAGGGTG
		2405671	pm:st	18	25	13	CGCGGTGCTATGCGGGCAGGCAGGT
		2406075	pm:st	18	25	13	TGTCGGAATGCGCAAGCCCGGCGGG
		2406365	pm:st	18	25	13	GCCCCCGCTGCAGATCCGGGCTAAG
		2429621	pm:st	18	25	13	CGCCACGCGAGAGCTGAGCTAGCGG
		2429793	pm:st	18	25	13	TCGGCGTGCTAGCCTTCGCCGGTCG
		2456779	pm:st	18	25	13	GCCCGCATAGCGCGCCGACAGTGCA
		2475351	pm:st	18	25	13	CGTGGCGCGCAATTTGCCCCCGAGG
		2481659	pm:st	18	25	13	GCCGTCGCCGCGCCTACATGGTGCA
		2498337	pm:st	18	25	13	GCGCAGATCGGGCGATGCCGCTGCA
		2508199	pm:st	18	25	13	CCACATGCTGATTGCGCGCCGCCGG
		2521227	pm:st	18	25	13	TCCAGGGGATAGCGCTGCGCGGCTC
		2532857	pm:st	18	25	13	GCCGGACACATCGCGCGATCCCGTC
		2567665	pm:st	18	25	13	CCACTCATCGCCGCATGGGCCAGCC
		2584081	pm:st	18	25	13	GCGGCGAGCGGGATTGCGCTGGAGT
		2584839	pm:st	18	25	13	GGATCCCGCGCTGTATGGACCCGCG
		2585185	pm:st	18	25	13	AAGCCTTGCGATAGCCGGCGCGCGG
		2590597	pm:st	18	25	13	CCCCTCATACGCCCCGCAGCCAGCA
		2590677	pm:st	18	25	13	GTTGTGGCCAGCACTGCCCTGGCGC
		2609481	pm:st	18	25	13	TCGCACGCGCCTGGCTCATGGACCG
		2609971	pm:st	18	25	13	AGCAGGTACGCATGGCGGCGGGTGC
		2636235	pm:st	18	25	13	ACCGCGATTGAGGCAGCCCCCTGCG
		2636585	pm:st	18	25	13	GGGAGGAGAGCACATGCGCGGGTGC
		2636759	pm:st	18	25	13	GTCCTTGCCAGCGCTCCAACCGGGC
		2659635	pm:st	18	25	13	GGCGTGGCTCTGCATGTGCCCGCCA
		2659719	pm:st	18	25	13	CCACAGGGGCGCTAGCAACGGGGAG
		2661881	pm:st	18	25	13	AGGCGGTGGCTGCCAGCGTCCCTGA
		2682769	pm:st	18	25	13	CCTTCGGCAATGCGCACGGCGAGGC
		2686459	pm:st	18	25	13	GCCGTCATGCGGAACAGGCGGGCGT
		2686491	pm:st	18	25	13	GGGCTGTCAGGCCAGCGCGTGGTCT
		2686535	pm:st	18	25	13	CGGCTGGCGCGAGCATTCACTCCGC
		2686705	pm:st	18	25	13	CCGGTCCCGCATTCGCTGCGACTGG
		2737971	pm:st	18	25	13	AGCAGGCACGCCAGCATGCCGACCG
		2764061	pm:st	18	25	13	CGGAAGTGGGCGCAATGCAGCGCGC
		2789627	pm:st	18	25	13	GGCCCACCAACGCAGCACGACCACC
		2789807	pm:st	18	25	13	CCAAGGACAGCGCGCCAGGCCGAGT
		2798067	pm:st	18	25	13	CCGCCCACGCGCTAATTGCCACCCC
		2821035	pm:st	18	25	13	AGATCGGGCTGCGCCAGTTCGGGGC
		2840245	pm:st	18	25	13	CAGGGGAGCACGCTGTGCTACGCCC
		2865225	pm:st	18	25	13	CAGCGGACTGCAATCGCGCGGCCGT
		2888347	pm:st	18	25	13	ACTGTCCAGCGTAGTGCGCGCGGGG
		2891965	pm:st	18	25	13	GACCCCCAATGGGCGCTGCGACGTG
		2892017	pm:st	18	25	13	GGGGGGCGCGCTCAGATAGGCAACG
		2912947	pm:st	18	25	13	TACTAGGCTGGCGCCTACCCGGGGG
		2916639	pm:st	18	25	13	TACCGAGCTGCCCGCCTATCGCCCG
		2936203	pm:st	18	25	13	CCAATGGCGGCCATGCTTCCGCGCG
		2959349	pm:st	18	25	13	AGCTGGCATGGCTCGCTGCCCAGCC
		2967551	pm:st	18	25	13	CGCCCACGCGCGTCATAGCGGCGAT
		2982219	pm:st	18	25	13	CGGAGCAGCGCATGGGGCTTGTGGG
		2993971	pm:st	18	25	13	AGCAGCATAAGCGGCGCGGACGGGG
		2994625	pm:st	18	25	13	CCGAGCTGACAGCATGCGGGCCTGC
		3005319	pm:st	18	25	13	CCACCCGGCATCCAGCTGGCCTGGT
		3019501	pm:st	18	25	13	CCGCGAGCTCATAGCGCGGCCTGTC
		3051447	pm:st	18	25	13	CAGCTGGTGCAGCCGGCATGGGGCT
		3070521	pm:st	18	25	13	GGTGGCGCACGCCTATGCGCCGCTA
		3074361	pm:st	18	25	13	GGCCGCGCTGCCAATTGCGACCAGC
		3122729	pm:st	18	25	13	ATGGAGAACGCTGCGCGAGGGCCCC
		3166585	pm:st	18	25	13	CCGTCCGCCTTGCGGGATCTTGGGG
		3173669	pm:st	18	25	13	CGGGCCCCGTAGATTGCGCGACCCA
		3197949	pm:st	18	25	13	CGCTCGGGAGCTGCGTTGCTGCACG
		3199227	pm:st	18	25	13	GGCCCAAGCTATGCACCGCCGTCGC
		3199233	pm:st	18	25	13	GGACGTTCTAGCCAGCGGGGCTGCC
		3224289	pm:st	18	25	13	CCTTTCCGCGCTGCGTAGTGGGGCG
		3224781	pm:st	18	25	13	GCTGCCGCATGCGGCAGTCCTGAGG
		3225035	pm:st	18	25	13	ACCGGGATGGCTGCACGCAGGCTGG
		3233227	pm:st	18	25	13	TCAGCCAATGCGCGCCTGGTGCGCC
		3240123	pm:st	18	25	13	GACGCCATGCAGCGCCTGCGGTAGC
		3248923	pm:st	18	25	13	ATGCGAGACGCTGCGCACTCGCCGG
		3250477	pm:st	18	25	13	CGCCAGGCGCCGACTATGCGGCATG
		3258537	pm:st	18	25	13	TGGCGCCCAGCGGGCTATAGTGGGG
		3281699	pm:st	18	25	13	GCGGGGTGGCATGATGCGCCTGCAG
		3281715	pm:st	18	25	13	GGCGATTGCGCACGCTTCACGGCCC
		3287199	pm:st	18	25	13	CGTGCGTGATCCGCAGAGCGTCGCG
		3299995	pm:st	18	25	13	CGCACGAGCGCGCTCATAGGTGCGC
		3350817	pm:st	18	25	13	GCGCCCGCATCATGCAGGCCCTGGT
		3352051	pm:st	18	25	13	GACACGCCCACGATGCTGCGCTGCC
		3373859	pm:st	18	25	13	GCGGGGAACGCCAGGCCTGAGGAGA
		3373913	pm:st	18	25	13	CAGAAGCCTGGCGCGCTGTGCAGGG
		3374071	pm:st	18	25	13	GAGGCCCAGCGCGATTTGCCGGGAC
		3378737	pm:st	18	25	13	ATCCGGCGCGCCATAGGATCGGGCC
		3403825	pm:st	18	25	13	GTTCACCGCAGCATGCAGGGCGGCG
		3420025	pm:st	18	25	13	ATGCGGGGGCATTGCACGGCCCCGT
		3429581	pm:st	18	25	13	GCTGCCGCATGACGCGCTGGGACTG
		3466041	pm:st	18	25	13	GGCCGCAGCAATGCGCATGGACGCC
		3489107	pm:st	18	25	13	CGGAGCCGCAAGGGCGCATTAGCCC
		3506531	pm:st	18	25	13	CTCCGGAGCTGATCTCGCCGGGGGA
		3557579	pm:st	18	25	13	GCCCGTATGCAGGCGATGCCGACCC
		3604265	pm:st	18	25	13	GGGAGCTGCCCCGCTATGAGCTCGG
		3604301	pm:st	18	25	13	CGGCGAATGGCTGCGCATGGGGCAC
		3607547	pm:st	18	25	13	CGCGCGGCGATCATCCGGCGGTTGT
		3608297	pm:st	18	25	13	CCGAGTGAGGCATGCCAGCGGCGCT
		3627293	pm:st	18	25	13	GCTGCCTAGGGGGCCATGCGAGACC
		3673585	pm:st	18	25	13	CCCCGAACTGCGCGCTGGTTTGGGG
		3710621	pm:st	18	25	13	CAACTCGGCGCCTGTATGCCCGCGG
		3710751	pm:st	18	25	13	ACGGCAGCGCTGCAATCCGACGCCC
		3736957	pm:st	18	25	13	CAAGGCGCGCTTGCCATCGCCGAGC
		3744627	pm:st	18	25	13	CTCGCGGCATCGCGGCTTGTCCAGG
		3765555	pm:st	18	25	13	GGCGACATGCATGTGCGGCCTGCGC
		3786827	pm:st	18	25	13	CACGGACCGCATGGCGATGCGTCGC
		3788171	pm:st	18	25	13	CCCGCTGCTGATCAAGCGCTGCCGG
		3788245	pm:st	18	25	13	ACCCTATGCCAGCCGCAGCCGACCC
		3788583	pm:st	18	25	13	GGGTCCGCAGGCGGCCCATTGACGA
		3788599	pm:st	18	25	13	GGCCCTAGCATGCTTGCGCCCGCAG
		3792483	pm:st	18	25	13	CGCGTGCAGGGCTATGCGCGCAGAG
		3811603	pm:st	18	25	13	GCCCCGTCCCCTATGCGGCGAGAAC
		3812697	pm:st	18	25	13	TGCTCGATATAGGCCGCGCCGGCGG
		3864875	pm:st	18	25	13	CGGCACCCCATGCTTGCGACCGACC
		3889115	pm:st	18	25	13	GCGGCGACTAGCGCGCTGCGGACAT
		3889875	pm:st	18	25	13	CCAGCCTGCGCGCATACCGCCGGTA
		3903701	pm:st	18	25	13	TTGGCCGGCGCTCAGCAGATCCGCC
		3903753	pm:st	18	25	13	GAGGCACATGCGCCGTTGGCCAGCC
		3966463	pm:st	18	25	13	GACGGCCATCACGCGGCGTGGCTGT
		3967111	pm:st	18	25	13	GTACATGCCGAATGCGGGGCGCCGG
		3992141	pm:st	18	25	13	GGTTGCCTCAGCTGCACGCGTCGGG
		3995949	pm:st	18	25	13	GGGCTGTGCATGCGCACGGACCCTG
		3996059	pm:st	18	25	13	ACCCCGGCATGCCCGATGAGCTGGC
		4018213	pm:st	18	25	13	TGTCGTCGGCATGGCCGCTAGGCCC
		4018499	pm:st	18	25	13	CGGCACATCTATGCGCTCGGGCCCC
		4018623	pm:st	18	25	13	CCGTGGAATGAAGCGCCGCCACCCG
		4019003	pm:st	18	25	13	GGACAGCTAGGCCAGCTGGCGGGGA
		4043567	pm:st	18	25	13	CCAACGTGCCAGCTGCAGGGTCGCG
		4065059	pm:st	18	25	13	GCGGGGGAGCGGAATGCGCGCCAAT
		4069605	pm:st	18	25	13	GGGTCGGATGCAGGCTGCACGGGTG
		4095279	pm:st	18	25	13	CGCCGGGCGTTGCTGCCAGTTGTCC
		4111153	pm:st	18	25	13	GGGGTTAGCAGAGCGCACCTGCCCC
		4119103	pm:st	18	25	13	CGTCACAGCGCGCTGTAGCAGCGCG
		4146135	pm:st	18	25	13	TCCACGGCGAACGCAGCTCGACCCC
		4203341	pm:st	18	25	13	CGGCTGGCCATTGCTCGGCGGATCC
		4203505	pm:st	18	25	13	CCCCATGCGCAGTGGCATCCCCGGT
		4226383	pm:st	18	25	13	CGGGCGGCGCAGCCAGTTTTCCCAC
		4247555	pm:st	18	25	13	CGGGGACACGCCGCGCTATCCGACT
		4248741	pm:st	18	25	13	GATTCGTGCTGGGTTGCGCGCGGCC
		4248999	pm:st	18	25	13	CCACCCGCCTAACACAGCGCTCGGC
		4249473	pm:st	18	25	13	CCCTGGGCAGCTGTGCGCATCGACC
		4256049	pm:st	18	25	13	AGGCGGTGCGCATGGCCACCGAGAG
		4273239	pm:st	18	25	13	CCCTCGGGCACGATCGCGCGAACCT
		4274469	pm:st	18	25	13	CGGGCGTTGGCGCAAGCCATCTCCG
		4274501	pm:st	18	25	13	CTTCGCGCCATGCGCGATGTGGCCG
		4298743	pm:st	18	25	13	GGTGCGATCGCAGCGTGCCGGCACT
		4300013	pm:st	18	25	13	GGGCCGGCGTGGCATAGCCTAGGGT
		4402159	pm:st	18	25	13	TCTGCGCAGGCGCCAGCTGAGCACC
		4402581	pm:st	18	25	13	CACCCCATGGCTGCTGCGCGTCCGA
		4410777	pm:st	18	25	13	ACCGGGGCGGGCAGCCATAGCCCTT
		4456745	pm:st	18	25	13	GGGAGAATGCCCGCTCGATCGGCGG
		4478517	pm:st	18	25	13	GGTCACACATCGCCCCGCTCGTGGG
		4479097	pm:st	18	25	13	GTGGCCGCTGCATGCGAGAACCCGC
		4502911	pm:st	18	25	13	CCCGCCCGGCATGCCTGCCTGATAC
		4504483	pm:st	18	25	13	AACCCCTCGCGCCCATGCTGTCGCG
		4504987	pm:st	18	25	13	CCCGTCCTGCCCTGGCGATGTAGCC
		4505153	pm:st	18	25	13	ACCGGCCATGCTAGCGCGTGGGCGA
		4525867	pm:st	18	25	13	GGGCCGCCCAGCGCATACGCTCCTA
		4529571	pm:st	18	25	13	GTGTCAAGCCGAGCGCTCACCCCCG
		4606791	pm:st	18	25	13	AGTCCGATGCAGCTGGGCGCCTGCG
		4641153	pm:st	18	25	13	CCCTGCTCAAAGCGCGCTCCCGCAC
		4657863	pm:st	18	25	13	CCCGAATGCGGTATCGCGCGCGTGC
		4683911	pm:st	18	25	13	GTACCCGCGCTATTGGGCACCCCGG
		4709647	pm:st	18	25	13	GGTCCAATCCGCAGCCGGCTGTCGG
		4709673	pm:st	18	25	13	CGCGCAATGCTGCATCGGCCCCCGT
		4734703	pm:st	18	25	13	CCGGGACTGCGATGCTCTGCGCCAG
		4735385	pm:st	18	25	13	CCCGCGGGGATCATCGCGCCTGCTT
		4740093	pm:st	18	25	13	TGCGCGGCCCAGCATGCGTCCAGCT
		4769035	pm:st	18	25	13	GATCCCGCGCATCTGGGCTACCGGC
		4785147	pm:st	18	25	13	CGCGGAGATGCGCGCGCTACACCCT
		4798973	pm:st	18	25	13	TGGTCCCAGGCGCTAGCCTCCCGTC
		4811291	pm:st	18	25	13	GGGCCCGCCACAGCACGCTTACGTG
		4811971	pm:st	18	25	13	GCCGCTGGCGGCTATGTGCCGGACT
		4812211	pm:st	18	25	13	CCTCCTGCGCTCACCAGCGGCAACG
		4848569	pm:st	18	25	13	ATAGGCTGCAGCGCTTGCCGGCGGG
		4862485	pm:st	18	25	13	GGGTCGGTGGCTAACGCGCCCGATC
		4862559	pm:st	18	25	13	CGAACGCAAGCCCGCATGCGGGACG
		4888141	pm:st	18	25	13	CGCGGCCGCATGCTGTGGCTAGCTC
		4888957	pm:st	18	25	13	CATGACATGCAGGCGAGGCGCCCCG
		4939237	pm:st	18	25	13	GAGCGCACACGCTAGCGCGCCCTGA
		4986661	pm:st	18	25	13	GCGGTGGGCATGGCGCTATTGCGCC
		4986771	pm:st	18	25	13	CCGTCCAGCGCCCTGCAATGCCCTC
		5015517	pm:st	18	25	13	GGGTCGGCGCGAGCTGCATACTCGG
		5055823	pm:st	18	25	13	CGGCACTGGCTGCCCAGCGCAAGCA
		5066755	pm:st	18	25	13	CGACTCCGCGCATGCTCCACGAGGG
		5119531	pm:st	18	25	13	ATCGGTTCGGGCATGCTGCGGGCCG
		5148015	pm:st	18	25	13	AGGCCAATGGACAGCGCCCGCCTGG
		5170427	pm:st	18	25	13	GGCACCGCATGCTGGCCAGTCGGTG
		5170567	pm:st	18	25	13	CAGCCGATACCGGGCAGCCGCCGAA
		5195269	pm:st	18	25	13	GCAACGAGGCCAGCTCGCTCCGGTG
		5196167	pm:st	18	25	13	CAGCCGAGCGCCCAGCATTCGAGGG
		5196327	pm:st	18	25	13	ATGCCCCGCTGCAGCGCTTCGGGTG
		5220445	pm:st	18	25	13	CCAGTGTAGCTCGCGCGTCGCAGGG
		5221625	pm:st	18	25	13	GGCTACGAGCCAGCCTGGCCCGAGA
		5240309	pm:st	18	25	13	TCGCCGGTTCAGCGCCGCAAAGCCC
		5245889	pm:st	18	25	13	GACGGGCGCCTATGAGCGACTCGGC
		5246549	pm:st	18	25	13	CGCCGGTGAGCGCACTGCGAATGGG
		5246671	pm:st	18	25	13	CCCCGCCGCTGCCTAACCGACTGAG
		5256617	pm:st	18	25	13	GTCGCGGCGCTGGGCGCATACTTGG
		5286291	pm:st	18	25	13	AGCAGCCATGGGGCCAAGCCGTCCG
		5297691	pm:st	18	25	13	GGGCCTGTGGCATGCGAGCGAGACG
		5316289	pm:st	18	25	13	GCCTTCTAGATGCAGCGCGGCCCGG
		5322859	pm:st	18	25	13	CCGAGATGCGGATCAGCGCGCAGCG
		5324073	pm:st	18	25	13	CGCGCGCAGCTGCGATCCACCAGGA
		5329857	pm:st	18	25	13	TTGCCGGCCCCATAGCAGCGGACGG
		5355161	pm:st	18	25	13	TCTCGCCTGCACGCGCCAAACCGGC
		5355417	pm:st	18	25	13	CCGCCCGGCTGGGCCATACCGATTG
		5374497	pm:st	18	25	13	GGCTCGTGGAATGCGCGCTGCCGAC
		5374687	pm:st	18	25	13	CCTGCGTGCGCGGGATCCACCCACT
		5374759	pm:st	18	25	13	AGGAGAGCCGATCCGCAGCCCGCTG
		5375447	pm:st	18	25	13	ACCCGCGCAGGCCATAGCGGGTGGA
		5399553	pm:st	18	25	13	CGCCGCGCAGCGTACTGCGAGAACC
		5400727	pm:st	18	25	13	GTGAAGCGCTGCATCGCTGGCGGGG
		5400853	pm:st	18	25	13	GGTGACGCCCAGCTGCACACCCCAG
		5401509	pm:st	18	25	13	CCCATCGATCGCGCAGCTCGGGGCA
		5424433	pm:st	18	25	13	GGGGTCTGGCATGCGAGCCTGGAGG
		5424545	pm:st	18	25	13	CCGGGGGGCACTTGCCTGCACGTTC
		5425203	pm:st	18	25	13	CTCCGCTGTACGCGCTGCCCGAGTG
		5425767	pm:st	18	25	13	CGTGCCTCATGCGCGCTTGGTCGCG
		5476441	pm:st	18	25	13	CCCACGCTCATCTGGCGCGGCGTGT
		5476879	pm:st	18	25	13	GCGCCTGCTCGGCTAGCCAGGCTCT
		5503415	pm:st	18	25	13	CCTGGTTTCCGCGCGTTAGCCGCGC
		5516593	pm:st	18	25	13	GGGGTCAGTTGCGCTCGGCCAGGCT
		5562499	pm:st	18	25	13	TACGCGCAATGGGGGCGCTTCGGGC
		5580069	pm:st	18	25	13	GGCTCCGCTGCAGCGCGATGGCGAA
		5580081	pm:st	18	25	13	CGGTCCATAGCAGCGCCTGGTCCCC
		5608945	pm:st	18	25	13	CCCAGGGGGATGCGATGGCGCGATG
		5630687	pm:st	18	25	13	CCTGCGCCTAGCGCGCGATAGCAGC
		5631661	pm:st	18	25	13	TGCGGCCCCGAAGCATGCCCACGTG
		5677783	pm:st	18	25	13	TTCGGGGCGCGGCACTATGGGTCCC
		5678049	pm:st	18	25	13	GCGGGGGCAGCATAGCCGGGTTGTC
		5701029	pm:st	18	25	13	AGGCCGGGCATGCCCTCGCCATCTC
		5708243	pm:st	18	25	13	ACCACGTGCATCGCAGCCCGGCGGA
		5708245	pm:st	18	25	13	ACCCAGATCAGCCTGCCGCGGGTCC
		5753443	pm:st	18	25	13	CGCTCCTGGCTCGCGATGCCCGTAC
		5759399	pm:st	18	25	13	CCACCATGCGCATCGAGCCCAGGCG
		5785107	pm:st	18	25	13	AGTGACAGGCGCTAGCCTGGCGGGC
		5835321	pm:st	18	25	13	GGCACCCGCGCCAAGCAGTCGTCTG
		5835895	pm:st	18	25	13	GTGCGTTAGCCCGCAGCTCCCCGTC
		5836149	pm:st	18	25	13	GGCGTGGCTGTATGGCGGAGCGGCA
		5861061	pm:st	18	25	13	CCCGGTGCGATGCGCTCGAAGCGTC
		5861659	pm:st	18	25	13	GGGACCCAGCGCTCTGCGATCTGCG
		5887199	pm:st	18	25	13	GCGCGATGAGGCCTGCAGCTTGCCG
		5911531	pm:st	18	25	13	GGTAGGAAGCGCTGCAGCGCGACCG
		5912987	pm:st	18	25	13	CAGACCGCAGATGGGCGCTGGGCAC
		5937047	pm:st	18	25	13	GTCGGGCGCGCGCATTAGCTAGGCG
		5938373	pm:st	18	25	13	GCCGTTAGCAGGGCCATGCGGACCG
		5938403	pm:st	18	25	13	GCGGTCGCTTGCGCATCAGCGCCTC
		5938521	pm:st	18	25	13	CGCCCGTGCGCCACATCGCTGTTGC
		6000315	pm:st	18	25	13	TGTCCCGTCATGCGCGGCTTCCCGG
		6000341	pm:st	18	25	13	TTGGGCCGCCAGCCGCACTCCACAG
		6013987	pm:st	18	25	13	CTGAGGCGCGCCTGTATGCCGAGCG
		6023559	pm:st	18	25	13	CCCCGCGGCGCCAAGCGATGGATTG
		6046343	pm:st	18	25	13	TCCGCTTGAATGCCCGGGCGGCGTG
		6092001	pm:st	18	25	13	GCGGGGTTGCCAGCGCGATACAGGC
		6092079	pm:st	18	25	13	CGCCGAGGCGCGCATGTTCTGGCCA
		6142985	pm:st	18	25	13	TGGACGGGGGCATGCGCAGGACTCG
		6143219	pm:st	18	25	13	GGGGAGGTATCTAGCGCGCCCGGCT
		6194295	pm:st	18	25	13	GTGCTGTGCGCATAGCGCCGGGAGG
		6207649	pm:st	18	25	13	TCGCGAAGCTGCCATCCGGGGGAGG
		6230769	pm:st	18	25	13	GTGCAGGCAGATTGAGCGCCCCCCG
		6245079	pm:st	18	25	13	CCACAGGCGCGCTGATCAGTGGGCG
		6245599	pm:st	18	25	13	GCGCGTGCCTTGCAGGCATCACCCG
		6259147	pm:st	18	25	13	TCCTTGTGAGAGCGCCTGGCGCCCC
		6300057	pm:st	18	25	13	CCGGATAGGCATGCAGCCCGCCCTG
		6323029	pm:st	18	25	13	CGCCTGATGCGCTTCTGGCCCCCAG
		6335557	pm:st	18	25	13	AAGGCCGCATCAAGCGCGCCCGACC
		6346083	pm:st	18	25	13	CTGGGAGTTACGCGATGGCCCGGGG
		6347335	pm:st	18	25	13	CGGCCTATTGCAGCGCGGAGGCGAG
		6369133	pm:st	18	25	13	CAAGACAGCGATGTGCGCCGGGGCC
		6369159	pm:st	18	25	13	CCCCGCATTTGGCAGCGCGCTCACC
		6369255	pm:st	18	25	13	GGCCGGATGAAGCGCTCTGCCTGGC
		6373339	pm:st	18	25	13	TCCCGCTGCGCGTTATCGGAGCCCC
		6373829	pm:st	18	25	13	AGTGCCAAGCTGCTGGGCGCGGCTG
		6392217	pm:st	18	25	13	CCGGATGCGCCATATCCAGCCGCCG
		6398553	pm:st	18	25	13	CGACGGGCGCGCTAGGCACAGAGGA
		6415183	pm:st	18	25	13	CGGGGCTACGCCGCATTGGATCCGG
		6415311	pm:st	18	25	13	TGCGCCATGCGCGCCCTGATGCAGG
		6424365	pm:st	18	25	13	CCTTGCGGCTGTACAGCGCGGCGTC
		6438379	pm:st	18	25	13	CGGGAAGCATGCACTGGCCCCGTCC
		6474851	pm:st	18	25	13	CCTCGCGCGCAGATCGCATCGCCCT
		6484427	pm:st	18	25	13	TCCGCCCCATGCGCGCATCGACCCA
		6501953	pm:st	18	25	13	ATGCCGGCCCGATAAGCGCGCGAGC
		6526683	pm:st	18	25	13	CACGCTGCATGCCTACGCCGCCACC
		6527171	pm:st	18	25	13	GCCGCGGAGCGCCTGCATTGGACAG
		6527191	pm:st	18	25	13	GCTGGCCGCGGCATGGTACGAGGGA
		6552141	pm:st	18	25	13	CGGGTTCTGAGCGCATGCGCACGCG
		6553477	pm:st	18	25	13	CCCCCGCCCAGCGAGCATAGTCCTC
36	control->bgp->antigenomic
	510
		10107	pm:st	19	25	13	CACCCCAGGCTTGCGGCCAGCGACC
		24771	pm:st	19	25	13	GCCGTGATCAAGCGCTGGCCGCGCG
		49747	pm:st	19	25	13	CGCCGCTGATGCCCGGCCACGCTAG
		75997	pm:st	19	25	13	GCGCTGTGGGGACGCGCTTCAGCGC
		75969	pm:st	19	25	13	GCCGGGTTCAGCCCATGCGACGCGG
		102181	pm:st	19	25	13	GGGTCGGGCAGCATGGCCTACGGGG
		125225	pm:st	19	25	13	GGGACCCCGGCTAATGCGCGGGCTG
		127281	pm:st	19	25	13	CGAGCCAGCCCGGCATGCAGGGTCG
		148277	pm:st	19	25	13	GGCACGAGGTGCGCAAGCCCTGCCG
		148355	pm:st	19	25	13	CCCCCGCGCGCATCAGCTGCCCTTC
		177147	pm:st	19	25	13	CGTACGCCGCAGCTTGCGAGCCCGG
		178625	pm:st	19	25	13	ACCAGCCGCTTAGCCGGGCTCCCGG
		204273	pm:st	19	25	13	AGCCCTCAAGCTGGCGCGCCCAGCG
		229677	pm:st	19	25	13	CGCCGTGATCGGGCCATGCAGCCGG
		240369	pm:st	19	25	13	GTGGCCCAGCGCGATGCGGCACGCA
		254995	pm:st	19	25	13	TGCCACGATTGGGCGCGCAGCGGCG
		255379	pm:st	19	25	13	CACCCGCGGGCTAGCTGGAACGCGG
		286685	pm:st	19	25	13	GCCCGGTGCGCATAGCCCCCGAACC
		304905	pm:st	19	25	13	AGCGAGACGCGCAGGCTACCCGCCG
		305839	pm:st	19	25	13	CACGCGCATTGCCCACGCGGCGCGA
		306473	pm:st	19	25	13	CGCTGCCCAGCGCGGCATACGAGGG
		306583	pm:st	19	25	13	CCCGGCGCCGCGTGCGATTGAGCGA
		332073	pm:st	19	25	13	CGCTGCCCCATAGCCCTGCTGCGCG
		355697	pm:st	19	25	13	CATCGCTGGCCCGCGATCGACCCCC
		357595	pm:st	19	25	13	GCGAGGGCGCTTCGCCAACCGTCGC
		383189	pm:st	19	25	13	GCTGGAGAGCACAGCGCCTGCGCCC
		383467	pm:st	19	25	13	CCTTCGCATGGCCTGAGCGCCCGCG
		447827	pm:st	19	25	13	CGCCATCTGGCCCGCATGCGCCCAG
		484899	pm:st	19	25	13	GGACCGGTGCCGAAGCGCTGCCGCT
		485783	pm:st	19	25	13	CCCGGCAATGCCCCGCGCGCGTGTT
		516983	pm:st	19	25	13	CAGGGCGGCTGCATGCTGCCGAGGG
		561679	pm:st	19	25	13	GCGCGCTAGCGCTGGTCCCCACGCA
		562705	pm:st	19	25	13	AGTGCGACTAGCGCCAGGCGGGGGG
		563111	pm:st	19	25	13	AGCTCCCAGGGCGCCGCATACCCGC
		587499	pm:st	19	25	13	CCGCACATGGGCCGCGCTACGGCAC
		612301	pm:st	19	25	13	GCCGCGTGCTAACTCGCGCCCGACG
		612899	pm:st	19	25	13	GGCCGGTCGCATGAGCGCGTCTGGG
		613869	pm:st	19	25	13	ACGCCCGCATAGCGTGGGCCGTGGC
		631957	pm:st	19	25	13	TCCCGTGCCGCGCTAATGCCCCCCG
		637791	pm:st	19	25	13	TCGCCCGCGCGCCTGATACGCCGCT
		638527	pm:st	19	25	13	CGGTGGCGCGAGCATAGGGCGCCAG
		638545	pm:st	19	25	13	CGCCCGTAGGCGCATCGAGCTGCCC
		639261	pm:st	19	25	13	CGGATCGGCACATGGCCGCGGCCGA
		690433	pm:st	19	25	13	GGACGGAGCGCCGCACGATGCCTCC
		716213	pm:st	19	25	13	CCTCGAGCTGCCAGCGTTGGCGGCC
		724357	pm:st	19	25	13	CCCCGTCGATGCGCATGCGGGAGGC
		740901	pm:st	19	25	13	GGACACGCACGCTTGGGCGACCGCC
		740925	pm:st	19	25	13	GGTTCCCCATACGGCGCGCCGTGCG
		766647	pm:st	19	25	13	CACGGGCGCAGTGCGCTCATGCGCC
		770429	pm:st	19	25	13	CCCGGCGGCAGCATGCTGGACTGGG
		792853	pm:st	19	25	13	GGTGTCCACGGCTAGCAGCGGGCCG
		793079	pm:st	19	25	13	AGGCACCGCATCAGGCAGCGCGGCC
		793427	pm:st	19	25	13	CGCCAGGCTATGGCAGGCGGCCGGA
		839319	pm:st	19	25	13	GCCCGGTGCCCGCATGCTTCGGACC
		862597	pm:st	19	25	13	CCCCGTGCGCGCCATTGCTCGCCCA
		869815	pm:st	19	25	13	CCTGCGAGCGCGCCAACCCCGTTCC
		885499	pm:st	19	25	13	GCTCGGTGCCTCGCAGCTGGTCCCC
		908565	pm:st	19	25	13	GCCTGCGCCAGCCATGCCTGGGACG
		921031	pm:st	19	25	13	CCGGCCGCTGCGCGATACAGAGGCC
		945737	pm:st	19	25	13	CGGGCGTGCTGGGCGATGCGGAGAC
		945831	pm:st	19	25	13	CATCCGCGTGCCGGCATGCCGACCG
		954515	pm:st	19	25	13	TGCCCGCAGCCGGCTATGCCGCGCA
		971335	pm:st	19	25	13	CGGCGACATGGCCGCATGCCGTGCG
		971337	pm:st	19	25	13	CGGGCGTGCGCATCGCCCTGACTCC
		977573	pm:st	19	25	13	GCACCGGCAGCATGCCGCACCTGCC
		977711	pm:st	19	25	13	GGCTGCATCGCGGGCGTGCCCCTCA
		996071	pm:st	19	25	13	CCGACCGCGCAGGCGTTGTGCGACG
		996391	pm:st	19	25	13	CTCGCCGGTAGCGCGCAGCACTGCG
		1023233	pm:st	19	25	13	GGACGGGGGGCATGCAGCGTCTCGG
		1046691	pm:st	19	25	13	TGGTCGGCCTGGCACGCAACCCCCG
		1046827	pm:st	19	25	13	GGGCCCGGCGCCATGCTGCCTAGTG
		1046933	pm:st	19	25	13	CCAAGGAGCGGCCTGGCTAGCCCGG
		1048081	pm:st	19	25	13	GCGGCCGCAGCATTGCGCGACCCGT
		1048369	pm:st	19	25	13	AGCTCCGCTGCGCTTCGCGAGGGGG
		1070047	pm:st	19	25	13	CCCGATTGGAGCGCAGCCCGCAGGC
		1073639	pm:st	19	25	13	GAGGTCGCGAGCATGGCGCCCAGCG
		1074377	pm:st	19	25	13	GCTCGGCAGCGCGGGCAATACGGGG
		1100197	pm:st	19	25	13	CCCCGGAGCCATGCCGTTCGCGGTC
		1116023	pm:st	19	25	13	ATGGCCCAGCGCATACGGGCCCCGG
		1139081	pm:st	19	25	13	CCCGGCAGCGCCGTATTCCCGTGGC
		1139185	pm:st	19	25	13	CCGGATGCCGATATGCCCCGGCGCC
		1162007	pm:st	19	25	13	GCAGCCCGGCATGCATCGCCGTCCC
		1176065	pm:st	19	25	13	GCAGCGGCGCAGGCAGCACGTGGTC
		1185067	pm:st	19	25	13	GGGCCCGCGCTGCGCGCTATGGAAC
		1202421	pm:st	19	25	13	GGCGAGACGCCATAGGCCGCGTGCC
		1208121	pm:st	19	25	13	GGCCGGATGCCCAGAGCGCCACAGC
		1231287	pm:st	19	25	13	CACGCCGGCTATCTTGCGCCCCGCC
		1251007	pm:st	19	25	13	GCCGGGGCGGCGCGCATACCGTAAG
		1252941	pm:st	19	25	13	CGCGCAGCGCGGCAATGCTCCGGCT
		1290189	pm:st	19	25	13	TGGGGTCGCGCTCTGCCATGCGCCC
		1323285	pm:st	19	25	13	GCCCGGACCTGGCCATGCGGCACCT
		1329113	pm:st	19	25	13	GCGCTGCGAGCGCGCTATGGACGCG
		1406747	pm:st	19	25	13	ACGACTGCCAGTTGCGCGGGCGGGC
		1407233	pm:st	19	25	13	GGACGCGGCGATGCCGCCAGAAGGG
		1407427	pm:st	19	25	13	CCGCACAGCCGCTATGCGGCACCGG
		1415469	pm:st	19	25	13	GGGCGGGCTGCAATGCGTGAGGGCG
		1432141	pm:st	19	25	13	CGCGCAGATGCTGCCGGCATGCGCG
		1432145	pm:st	19	25	13	CGCACCCGCGGATGCTGCCACCGAG
		1436837	pm:st	19	25	13	AGCGAGGGCGCTGCGCATCGCACGG
		1438509	pm:st	19	25	13	GGGCGGGCAACGCGCAGCTCAGTGC
		1438575	pm:st	19	25	13	CTCCTGGGCCGCGATCAGCGGTGGG
		1483347	pm:st	19	25	13	CGCCGAATGCGCCGACAGCCGGCTG
		1484631	pm:st	19	25	13	CCAGTGCAAAGCGCGCCAGGCGCCC
		1530679	pm:st	19	25	13	GGCCACGCATCGTGCCAGCCCCACG
		1530685	pm:st	19	25	13	GGAGCCCCTATGCGCTGCCGGGACG
		1530731	pm:st	19	25	13	CAACGGTTGCCATCCGGCGCCCCCG
		1534375	pm:st	19	25	13	GTGCCCTGCGCAGGCGCTTCGCGTG
		1534749	pm:st	19	25	13	ACGCGGATGCATCCCGCGCGCAGGC
		1553815	pm:st	19	25	13	CCGGCCACCTGGCGCGCATCCTCAG
		1586591	pm:st	19	25	13	CCCGCCTTGCGCGGCATCCTGCGTC
		1586685	pm:st	19	25	13	AGCGCGGCGCGGGGCTACAGGGGAA
		1612233	pm:st	19	25	13	CCGGTCGCCATGATGCGCCCGCACC
		1662463	pm:st	19	25	13	GACGCGGCGATCTGCGCCTCAGGGG
		1662707	pm:st	19	25	13	ACCGCCGCATACGCCCGCGCCTCAG
		1668967	pm:st	19	25	13	CTCCTCCGCGTTAGCCTGCCCGGGG
		1689033	pm:st	19	25	13	CCGGTCGAGCGCGATCTGCGGCCCA
		1713583	pm:st	19	25	13	GTCGAGCGGCCCATGCGCACACGCC
		1740165	pm:st	19	25	13	CAGGGCTGCCGCAGCGCACCACAGG
		1761037	pm:st	19	25	13	GACCGCGCGCGCCAATGGATGGGGG
		1761045	pm:st	19	25	13	GCCCGGCGCAGCTTGCCATCGCGCA
		1761173	pm:st	19	25	13	CCGGGTGCACCATGCAGCGCCGGCA
		1789191	pm:st	19	25	13	GAGCCCGGCCTGCGCGATAGCCCTG
		1817031	pm:st	19	25	13	CCGGCCCGGCGCTGTGCAAGGACTG
		1842381	pm:st	19	25	13	GCACGCAGGCGCTGCAAGCCGCCGA
		1899505	pm:st	19	25	13	CCAGCTGCATTGCGCCCAGCCCGCG
		1919205	pm:st	19	25	13	GGGTCTGATCGGGCGCTTCGCGCCC
		1944299	pm:st	19	25	13	CCGCCTAGGCCTGGCTAGCCGACCG
		1969703	pm:st	19	25	13	GCGTGGCGCGAATGCCAGCCTCGCG
		1970591	pm:st	19	25	13	CCCTGGCATCGCGCGGGCTCGTGTC
		2014359	pm:st	19	25	13	TCTCACCAGGGCATGCCGCGCGGCC
		2014495	pm:st	19	25	13	GCGTCCGCTGGCCCAAGCTGGGACC
		2014601	pm:st	19	25	13	CCAGTGGCGCCATATCGGCCCGCGG
		2020923	pm:st	19	25	13	GGTGTGCAGGCTTGCGCGCCCGCGT
		2021573	pm:st	19	25	13	GCCTGGGCGCCTGGGATCACGACGC
		2021617	pm:st	19	25	13	GGGGCGACATAGCGCGCTCCGGCTC
		2037727	pm:st	19	25	13	GCTGTCATGCAGCGCCGGCCTGGGC
		2047397	pm:st	19	25	13	CCCCGCGCGTGATATCCGCCCTCCG
		2060465	pm:st	19	25	13	TGCCGGTCAGCGGCCATGCCCGGAG
		2098651	pm:st	19	25	13	CCTCCCTAGGGCAGCGCTGCCTCGG
		2106713	pm:st	19	25	13	CTTCCCGCATTGGCGCTCCGGGCGG
		2123563	pm:st	19	25	13	CCGCGCCTGGCCGGCGCATCTAGAC
		2124195	pm:st	19	25	13	CCCCACGGGTATGCCGCGCCCTACC
		2198831	pm:st	19	25	13	GGGGCCCCATACGGGCGCGATCGGA
		2198933	pm:st	19	25	13	CCGCGGCATCCGCCGCATGCCTTGC
		2200035	pm:st	19	25	13	GAGCCCGCTAGCGGATGCCCGTCCG
		2200983	pm:st	19	25	13	CCCGGTCCATATGCGCGGGCCACCG
		2221937	pm:st	19	25	13	CATCCCCCATGGCGCGGTCACCGCG
		2244851	pm:st	19	25	13	GTCGCGCCCAATTGCCAGCGCGGGG
		2250747	pm:st	19	25	13	CGGATGCGCACGGCTGGCTCGGTCG
		2252267	pm:st	19	25	13	CCTGGCGCAACGCAGCCAGGGGACG
		2267961	pm:st	19	25	13	GGCCGGGCGATTGCGCACCCCACGA
		2276857	pm:st	19	25	13	GCCGGCCTGCGTGGCTGCTCGGTAG
		2302041	pm:st	19	25	13	CCACCGGGATCGCCGTAGCGTCCGC
		2303213	pm:st	19	25	13	GGGCCCAGAGCTGCACGCTGCACGC
		2303223	pm:st	19	25	13	GGCTGCGCGCTGCATGAGGCGACCC
		2317347	pm:st	19	25	13	CTACGCTGCCTAGCGCGCGGCGGGA
		2337229	pm:st	19	25	13	TGGACCGCGCGATAGCCTCCCCCCC
		2353741	pm:st	19	25	13	CGCGCGCAGCGCGCATATCCACGCC
		2360049	pm:st	19	25	13	GTGGGCGCCTAACTGCGCGGGGCAG
		2379039	pm:st	19	25	13	TACCGCCTCGCATGAGCGCGGCCCG
		2380033	pm:st	19	25	13	GGACGATGCACAGGCCTGCCGGCGG
		2380073	pm:st	19	25	13	CGCGAACATCGCGCGTTGCCCGGCC
		2383273	pm:st	19	25	13	AGCCACGGTCCGCATGCTGGGGGCC
		2405923	pm:st	19	25	13	AGCGGCGCCATGCGCTGAGAGCCGG
		2406227	pm:st	19	25	13	CGCCCAAAGCCGCGATGCCTCGCGG
		2429205	pm:st	19	25	13	GCCCGCGGCTTGGCAGCTCTGCGGA
		2429227	pm:st	19	25	13	GGGCCCCGCTATGGCGAGCACCTCC
		2429959	pm:st	19	25	13	CGCGCCGATCGCATAGCGCGAGGGC
		2431271	pm:st	19	25	13	CGCGGTGCAAGCGCGATCCGGGGTG
		2456235	pm:st	19	25	13	CACCCCGTTCTGCAGCGCGGCGGCT
		2482419	pm:st	19	25	13	GGCGGTGGCGCGCATCATGCCGAGC
		2498423	pm:st	19	25	13	CAGCGCTGGCAAAGCCGGGCGCCGA
		2498471	pm:st	19	25	13	AGCGGGGCAGGCCATGCGCCGGTTC
		2508017	pm:st	19	25	13	GGGGCGGACGCTGCGTGCTGGCTTC
		2532881	pm:st	19	25	13	GCGGCGTAGCAGGGCCAGCGCTGAG
		2533871	pm:st	19	25	13	ACGGCGGCCCACGCTATGCCTGCGC
		2559273	pm:st	19	25	13	CGCGAAATGGCTCGCGCCTCGGGCG
		2567295	pm:st	19	25	13	TGGCCGCAGCCGCATAGCACCCCCG
		2567459	pm:st	19	25	13	GCTGACGCATGCGGGCTCGGGGCCA
		2583667	pm:st	19	25	13	CCGTCGAGCTGGTACGCGGCGGTCC
		2584303	pm:st	19	25	13	CCGGCGTATCTGAGCGCGCGGGGGT
		2610401	pm:st	19	25	13	GCGGCCGGCATGCGCAGACCACGGT
		2634751	pm:st	19	25	13	CGCCACGCTAGGTAGCGCGGCCGAG
		2636563	pm:st	19	25	13	GATGGGCGGCCTGGCGGATGCACCG
		2659749	pm:st	19	25	13	AGGCGAGGGCGCTAATGCGCGCCCC
		2661503	pm:st	19	25	13	GTCTCCGCCCCATGGTTGCGGCGCG
		2661651	pm:st	19	25	13	GGTGGGATGCGCGTGTCGCGCCTCC
		2661797	pm:st	19	25	13	CCCCGCCCGCCGCATAGCACCAGAC
		2682655	pm:st	19	25	13	GCTCACCTGGCATGCCGCTGCGGGC
		2712869	pm:st	19	25	13	CGGGCCGCCGAGCGCATGGGTCTAC
		2738469	pm:st	19	25	13	CGGGCCGATGGAGCGCGCACCCATG
		2756871	pm:st	19	25	13	GAGCCGGCCATGCTGCCTGAGCGGG
		2787599	pm:st	19	25	13	GCCGCCGGCAGCCGCGTTCAATGCC
		2788679	pm:st	19	25	13	TCGAGCAGCACTGCGCCGGCCTCCG
		2789601	pm:st	19	25	13	GCGGCCGCGCCGGATAAGCAGCCGA
		2789673	pm:st	19	25	13	CGCGAGATGCTCGCAGCGGAGGGGC
		2789861	pm:st	19	25	13	ACTGGCGCCATCCGGCTGCCCTCCG
		2797905	pm:st	19	25	13	CGCGGGGGCTGGCATGCTGGTGGGT
		2815443	pm:st	19	25	13	ACCCCGGCTCTGCGCGCATGACCGG
		2839723	pm:st	19	25	13	ACGGCGTCATGCCCGCGTACGGGCC
		2840877	pm:st	19	25	13	CGCCAGTTGCCGCGCAAGCGCCGTG
		2890135	pm:st	19	25	13	CCGGCTGCCATCAAGCGCGCCAGGC
		2890791	pm:st	19	25	13	CTCGCGGCGCAAGCGATCGTGCGCC
		2890827	pm:st	19	25	13	CACGCGGGCAGCATGACGCCGCGTC
		2891241	pm:st	19	25	13	GACGGCGCGCTCTTCGCATCGGGGG
		2891277	pm:st	19	25	13	GCGAGCGATGCTGGCCACGGTCCCG
		2891949	pm:st	19	25	13	GAGCGGAGCGGGGCGATGTGCCCAG
		2892069	pm:st	19	25	13	CGGGCCAGTTGGCTGCGCGTGCGGA
		2892385	pm:st	19	25	13	AAGCCGCGCATGCAGAGCCGCCGGG
		2913095	pm:st	19	25	13	GGTGAGCAGCTTCGCACGCCGGCCC
		2917591	pm:st	19	25	13	GCTGACGCGGTGTGCATGCCGGCGG
		2967975	pm:st	19	25	13	GTGCCGCGCGGAGCATGCTCTCCGC
		2969081	pm:st	19	25	13	AGGCGGGCGCATGCAGCTAGGCCGG
		2982071	pm:st	19	25	13	TGACGCGCGGGCGCCTAATGCCGGC
		2982313	pm:st	19	25	13	AGCCCCCGATATCGGGCGCCCTCGG
		3028245	pm:st	19	25	13	GCCCGCATCCCGCGCCGTTGCGTCA
		3044351	pm:st	19	25	13	CGCCCAAGGCTAGCTCGCGCGACCG
		3070477	pm:st	19	25	13	GCGAGCCGGGCAACGCTGCGTGTCC
		3071183	pm:st	19	25	13	GCTTCCCGCGCGCTGATTCGGCCGG
		3071425	pm:st	19	25	13	CCGAGCAGCTAGCGCCCAGGCGACC
		3096989	pm:st	19	25	13	CCCTGCATCGCGGGACTGCACCGGG
		3120419	pm:st	19	25	13	GCGGCGGATTGGCTGCCGGCCAGCT
		3249749	pm:st	19	25	13	CGACCTCTATCGGGGCGCGCTGGGG
		3276021	pm:st	19	25	13	GGCGCAGCTCGGCATTGCGCGCGGA
		3281681	pm:st	19	25	13	GCCAACGGGCTTCAAGCGCCGGCGG
		3281713	pm:st	19	25	13	GGCGGAGGCAGCGCTCGAATCCCGG
		3281811	pm:st	19	25	13	CCGGCTTGATGCGCTGGCGCTGCGC
		3294875	pm:st	19	25	13	CGCACGTAGCTAGGCGCCACCGCCG
		3325705	pm:st	19	25	13	AGGCGCGTATAGGCGCGCTGCGCCG
		3373879	pm:st	19	25	13	GGCCCAGGGCCATGCAGCGTCGACC
		3373965	pm:st	19	25	13	CACCGGGTGCCCTGCATGCCCTCCG
		3419925	pm:st	19	25	13	GCCCGCCTGGATTGCGCCTGAGCGG
		3454751	pm:st	19	25	13	ACGGCCTGGGAGGCTGCGCGGCTGT
		3455171	pm:st	19	25	13	GCCCCAAGCACCCGCGCTGCTCGAC
		3512115	pm:st	19	25	13	GGCGAGCAGCTTGCGGGGCGTTCCC
		3512211	pm:st	19	25	13	CCACCCAGCCTGCAGCTGGCGGCTC
		3532227	pm:st	19	25	13	CCGCCTATGGCCATGCGCGACCCGG
		3535331	pm:st	19	25	13	GGGGGGGCGGATCGCCAGCTATCGG
		3604327	pm:st	19	25	13	CTCCCCCACTGCTATGCGCCGCGGG
		3633951	pm:st	19	25	13	ACGGCACGCAGCGCATGCTCCGCCG
		3660001	pm:st	19	25	13	GCGGCCCGTGCAGCGCTCTGAAGCC
		3660055	pm:st	19	25	13	GGGGTCGATCGCGCGGCTGGCTGAC
		3711373	pm:st	19	25	13	CCCGTCGCAGGGCAAGCATCGGCCG
		3761577	pm:st	19	25	13	GTGCGCGGGCGCATGGCTACCTCGC
		3761761	pm:st	19	25	13	GCCCTCGGCTCATGCAGCGGACGCG
		3762477	pm:st	19	25	13	CGCGCCGATTGAGGCAGCCGCCTGG
		3765533	pm:st	19	25	13	GCTGCCAGGCGCTGCCCGTCCAGCA
		3788199	pm:st	19	25	13	CCACACATGCCAGCCCGGCGGCGGT
		3837957	pm:st	19	25	13	CGAGGCGTGCCAGCTAGCGGGCGAG
		3863521	pm:st	19	25	13	GGCGAGCTGCCCAGCGCGTACGGAC
		3864083	pm:st	19	25	13	GCCCTCGCGCTAACTTGCGCGCCGG
		3864795	pm:st	19	25	13	GCGTCCGCGCTTGGCCAGGAACGGC
		3880609	pm:st	19	25	13	TCGGGGGCAGTTGGGCGCAGTCCCG
		3889857	pm:st	19	25	13	CACCCGTGCCAGCGTAGCGACGGCC
		3915503	pm:st	19	25	13	CCGGGCGGATAGCCTCGCGGGTCAG
		3949909	pm:st	19	25	13	CGACCGGGGCAATGCTCGGGCAGGG
		4119463	pm:st	19	25	13	CGCGGCGCGCCAGGCTATCAGGCGT
		4145735	pm:st	19	25	13	CGGCAGCTGATGCCGCGCTGCGAGG
		4146407	pm:st	19	25	13	GGGTCCTGTCGCGCCAGCAGGCACG
		4155561	pm:st	19	25	13	AGACCGAAGCGCGCTCGCCCGTCGG
		4157231	pm:st	19	25	13	GGGGCGGATGCGCAGCGCCCTTGCT
		4171949	pm:st	19	25	13	GAGCGTTCCCGCATGCAGCGGCCGC
		4180371	pm:st	19	25	13	CCGAAGGCAGCATACGCCCGCCGCC
		4203311	pm:st	19	25	13	GGGGCGGTTGATCCAGCGCGGTCCC
		4222485	pm:st	19	25	13	GGGTCGCGCACGGCGAGCAATCCCG
		4223277	pm:st	19	25	13	CGCCCCTCGCCTGCGATGCGGGCTT
		4249441	pm:st	19	25	13	CTGCCCATAGCGCTGCGGCAGCCCC
		4272535	pm:st	19	25	13	CCGGGGTTGCCTGGCGCGGCTAAGG
		4295329	pm:st	19	25	13	TCGGGCCCGCATGATGGGCCGCGTC
		4324811	pm:st	19	25	13	GAAGCGCCGAGCTTGCCGCCCGACG
		4350675	pm:st	19	25	13	CACGAGTGGCTTGCAGGCGCGCGGC
		4351293	pm:st	19	25	13	CGTTCGGCCCAAGCGTTGCCCGCCG
		4351381	pm:st	19	25	13	CACCCCATACAGCAGCGCGCGGGGC
		4364581	pm:st	19	25	13	GGGTTACGCTGGGGGATGCGGCCCG
		4376597	pm:st	19	25	13	TGCCGTATCCGCGCGCTGCTCCGCC
		4376827	pm:st	19	25	13	GGCCCGCCGCATATCCGCGGTACGC
		4387661	pm:st	19	25	13	CGGCTCCGGGCCTGATTGCCCGCGA
		4427993	pm:st	19	25	13	GCTTGCGGCGCGTAGCATGCCGGCG
		4452935	pm:st	19	25	13	CGGCACTCGCGCAGCCCACCGGAAC
		4453923	pm:st	19	25	13	ACGGGCCGATCGCGCTGCGCTGCCA
		4456791	pm:st	19	25	13	CGAACCGCACAGCGCCATGGCGCCC
		4479791	pm:st	19	25	13	GGGGGGCAGCGCCTGCTTGAGAGCG
		4503577	pm:st	19	25	13	GTCTGGCACGCGGCGCTATGCGCGC
		4504363	pm:st	19	25	13	CCCGGACATAGCCCGCGGCGGCGTA
		4504877	pm:st	19	25	13	CGCCCCCTAGCAAGTGCGCCGCCAG
		4548891	pm:st	19	25	13	GCTAGCCACGCATGGGGGCGGGTCC
		4556001	pm:st	19	25	13	GCGGCTGCGCGCAATCAGCGGGGAG
		4571947	pm:st	19	25	13	GGGCTCGCTCATGGGCGCTGGGAGC
		4581823	pm:st	19	25	13	CCGTGCGCGCGCTAATGGGCCGGAG
		4594987	pm:st	19	25	13	GGGCTCGGCCACGCTGAGCGGCTGA
		4607321	pm:st	19	25	13	CTCGGGCAGCAGAGCTGCTCCGGCG
		4632147	pm:st	19	25	13	CGCCAGTCGTGCGCATGCCCGAGCG
		4641039	pm:st	19	25	13	GCCGCGAGCAGCCGGGATGATGCCC
		4684121	pm:st	19	25	13	CTCGGGCTGCCCGGCGCTATGGCTC
		4710221	pm:st	19	25	13	CGGCATGGCATGCGCGCACCGAGCC
		4733075	pm:st	19	25	13	GCTGCGGCTGCGGGATGGCCAGGTG
		4733231	pm:st	19	25	13	GGGGTGCACAATGCAGGCGCGCGCC
		4733311	pm:st	19	25	13	CCCGCAATCCGCGCCGCTAACGGGG
		4756359	pm:st	19	25	13	CCACCGGATGCGTGCGCTCCCCGGA
		4760263	pm:st	19	25	13	CCCGAAAACGCGCTCAGCGGGCGCG
		4760891	pm:st	19	25	13	CGTGACCCAGCCTGGGCTGCCGCTG
		4761073	pm:st	19	25	13	ACGGTGGCATGCCTGGGGCACGGCG
		4785585	pm:st	19	25	13	GTCGTCGATGGCGCCAGCCGGCACG
		4825477	pm:st	19	25	13	CCCCACTGCAGCTGGGAGCGGTGGC
		4825559	pm:st	19	25	13	GTGGCAGCACGCGCTATCCCCCCCC
		4836299	pm:st	19	25	13	GACCCGTATCGGGCGCAGCGCGCAG
		4848505	pm:st	19	25	13	CAGGCCGTGGCGCGCTTGCTGGTGC
		4871437	pm:st	19	25	13	GCACGAATGGCGGCCAGCAGCCGGG
		4888079	pm:st	19	25	13	GCGCCAGAGCCAGCTAGCGCGTGCC
		4913749	pm:st	19	25	13	CGACCGCGATGGGCGCCATCGCAGC
		4914375	pm:st	19	25	13	GCCTACGCCGCGTTGGGATGGGCGG
		4914467	pm:st	19	25	13	CGGCGCGCGCATGGATAGCCCGGGA
		4939223	pm:st	19	25	13	GATGCGGCGCTATGCCGCCGGCGTG
		4939999	pm:st	19	25	13	GCGCGCGATTGGGCAGGCTACCGGC
		4940079	pm:st	19	25	13	CGCCGCTGCGCGCCAATCCGGGTGA
		4940233	pm:st	19	25	13	CCGGAGAGCGCGCATGTCCCTGCCC
		4964345	pm:st	19	25	13	CGGCGGTAGCCGGCGCTGACTCACC
		4965101	pm:st	19	25	13	CCGCTGGGCGATGCGCTCGGAACGG
		4986659	pm:st	19	25	13	GCGGTGGGCTGCAGCGCATGGCCAC
		5009899	pm:st	19	25	13	CGCCTTGCCCAGCGCATGCGCAGGC
		5016353	pm:st	19	25	13	ACGGTGCCAGCGATGGCCTCGCGCC
		5016509	pm:st	19	25	13	TCGAGGGCTAGCACGCCCACGGCGC
		5042473	pm:st	19	25	13	CGCGCGTGGGGGCAGCCTGCCGTAA
		5042489	pm:st	19	25	13	CGTCTCGGATGCCGCGCATGGCCCC
		5042617	pm:st	19	25	13	CCTGCCGGTATGCGCGCCCTCGTGC
		5068217	pm:st	19	25	13	CCTGCCGCGGCGATATGGGGCGCCT
		5093663	pm:st	19	25	13	CGGAGCGATTGCGCGCTGCCTCGGC
		5118529	pm:st	19	25	13	CGGTCGTTGCGTTGCGCCCCCGCAG
		5124777	pm:st	19	25	13	TGGCTAGCCATCCAGGCGCCGCCGC
		5124961	pm:st	19	25	13	CTGCCGCGCCCCATGCAGCTGTGCC
		5124967	pm:st	19	25	13	CTCGGGGGCCATGCGAAGCCCCGCT
		5170965	pm:st	19	25	13	GCCCTGGGGCCGCGCGTATGACAGG
		5194019	pm:st	19	25	13	GCGGGCCCCACGCGGGCAAGACTAG
		5195739	pm:st	19	25	13	TCCCGGTAGCCATCGCGCGCCAGCC
		5196069	pm:st	19	25	13	CGGGCGCGGGCGCATTGCTGCTGAG
		5237709	pm:st	19	25	13	GCCTGGGAGCTGCGCATCGCCCGCA
		5240099	pm:st	19	25	13	GCGGGCCAGCATGCGGGGCGCTCAT
		5240115	pm:st	19	25	13	GGCGCATGCAGCGCTGGCTACCCGC
		5263015	pm:st	19	25	13	TGGACGGGGGCATAGCGGCCGCGTC
		5297641	pm:st	19	25	13	GACGGTCGCGGCATGCCAGGCCGAC
		5309065	pm:st	19	25	13	TCCTGCCGCGATCGCGTTGCCCCGC
		5324117	pm:st	19	25	13	CTGCGGAACTGCCAGGCGCACCCCG
		5332275	pm:st	19	25	13	GGCGCAATGCCAGCGTGCGCCTGGG
		5349595	pm:st	19	25	13	GGGTGGCCCGTATGCGCTGGGCTCG
		5349629	pm:st	19	25	13	GGCCTGAGCGCATCCCGAGGCTCCG
		5355315	pm:st	19	25	13	GGCGCAAGCGCATGCGGGTGGGGTG
		5373673	pm:st	19	25	13	CCGCGCGCGTGCCATCGCTGGTCGT
		5374567	pm:st	19	25	13	CGTGCCTCGCGCGTGATGCGCCCTG
		5378313	pm:st	19	25	13	GAGGGGGCGCTGCATGGCGGGCTAC
		5378429	pm:st	19	25	13	CGGTCCCCATGGCAGCTCGGGCTGG
		5401003	pm:st	19	25	13	CCAGCCGCATTCAGCGCTGCGCCGG
		5401481	pm:st	19	25	13	CCAGGGATCGCGCCTGCTCCCTGCC
		5451365	pm:st	19	25	13	CGTCGACAGCCTGATCGCCGGGGGG
		5451989	pm:st	19	25	13	GCGCGCATGAGCGCTGCCTCCTGCG
		5470607	pm:st	19	25	13	CCCGCGAGCAGGCGCTTGGAGCCTC
		5476777	pm:st	19	25	13	GTGCTCGCGCCAAGCCGTACGGGGG
		5476843	pm:st	19	25	13	GACGACATCCCTAGCGCGCCGGCGG
		5528147	pm:st	19	25	13	CGCCCCGCGCTTGCGTACCATGCGC
		5554395	pm:st	19	25	13	GCGTCGGCCCCGCTATGAACCGGGC
		5554511	pm:st	19	25	13	CTTCCGGCATGCCTGGGCGCGACCG
		5554525	pm:st	19	25	13	CGCCGCCCATGGCTATGCGGTCGCC
		5562671	pm:st	19	25	13	GGGGGCCGCATAGGGGAGCGCGATG
		5605685	pm:st	19	25	13	GGTCCTGCCGTACAGCTGCCGGCGG
		5630381	pm:st	19	25	13	GTGGTCGCCGATGATCCGCGCGCCC
		5631777	pm:st	19	25	13	GCGCCGGGGTATAGCCGGCTAGGCC
		5655883	pm:st	19	25	13	TCGCGGGCTGCGGTCTGGCGACCTG
		5677833	pm:st	19	25	13	GAGGGCGTGCTGGGCAAGCGTGCCC
		5681949	pm:st	19	25	13	ACGACCGCGAGCGCAATGCCGGCGC
		5701099	pm:st	19	25	13	CGCAGGGGCATTGTGCGCCCCGCTC
		5707343	pm:st	19	25	13	CGGCGGGCGCTATGCTACAGGCCCG
		5707445	pm:st	19	25	13	CAGCGTCGCAGCATGCGCCCGCCTG
		5724119	pm:st	19	25	13	GTGCGGGCCCATATGCCGGCGGGCT
		5733831	pm:st	19	25	13	CCGGGCGGCTGGCTATGCCCTCGCT
		5747167	pm:st	19	25	13	GCAGGGCCGATGCGCGCTTCCCCTC
		5748323	pm:st	19	25	13	CGCCCCGATGCCTGCAGGCGTGTCG
		5773923	pm:st	19	25	13	CGCGAGGCGCATGGCGGCAACCTCG
		5809451	pm:st	19	25	13	TCCCGGAGCCAGCTGAGCGCGGTCG
		5809705	pm:st	19	25	13	GGGTGCTACGGGCTTGCGCGGGACG
		5836229	pm:st	19	25	13	CCGCTGCCAGGCTGCATGCACCGCG
		5839237	pm:st	19	25	13	CCCCCAGCATGGCTAGCGGCCCGGT
		5862291	pm:st	19	25	13	CCGTGCGCCGGCCATTGGCGCAAGC
		5886459	pm:st	19	25	13	GAGCGTACGCGGCCTGCATCCCGCC
		5931335	pm:st	19	25	13	GGTGGGCGCATGCAAGGCGCACGCC
		5937237	pm:st	19	25	13	CACCGCGTCGCGGGATAGCGGGCAC
		5938481	pm:st	19	25	13	GGAGACGCGCATGGCAGGCGCCTGG
		5977397	pm:st	19	25	13	GGCTCGGCGATCATGCCCGCCCGCA
		6014501	pm:st	19	25	13	GCGCCGTGCGGCAATGCGTCCGGAG
		6023417	pm:st	19	25	13	GTCCGCGGCAATTGCGGGCCACGGG
		6041027	pm:st	19	25	13	CCGACCGCGGGGCCTGCAACCAGAC
		6041189	pm:st	19	25	13	AAGGCCGCGCGGCATCGATCCCCCG
		6046473	pm:st	19	25	13	GAGGGCAGGCTTGCCCGCACTCGGC
		6046597	pm:st	19	25	13	CCCCCTCCTGGCAACGCAGTGCGCC
		6046617	pm:st	19	25	13	CCGGAAGGGCATTGCGCGAGCCCCG
		6091353	pm:st	19	25	13	CGACGGACGCTGCATGCCCGCCCCT
		6116317	pm:st	19	25	13	GCAGCCGCGTATGCGCCGACCGGAC
		6142875	pm:st	19	25	13	AACGCCGCTGCGCATGGGCTCGCCG
		6168997	pm:st	19	25	13	CCCCTGCGCAGCGCATGTCGCCGGT
		6184713	pm:st	19	25	13	GAGGGCCGCGCAGCTTGATCGGGGG
		6184721	pm:st	19	25	13	GCCTCGGGCCGCATGTTGCGGGGTG
		6194421	pm:st	19	25	13	GGCGGCGGCGCGATCATGCGGCCTA
		6220273	pm:st	19	25	13	CCGCTCCAGGCGTTGCGCTAGCCCC
		6231013	pm:st	19	25	13	GGCGGGATTGGCGCCGCTCGCCCTT
		6245691	pm:st	19	25	13	CGTGCGATGCCTGGCCGCAGAGGCC
		6270545	pm:st	19	25	13	CGCTCCAGCTGGGCAGCACGCCTCG
		6299927	pm:st	19	25	13	GCACCCTAGGGCATGCCCGGCGAGC
		6321127	pm:st	19	25	13	GCGCGCCGTGCTGGCGCTTACCACG
		6322139	pm:st	19	25	13	TCCCGCTGCTCAGGCGCACGGGGAC
		6322383	pm:st	19	25	13	GCAGGGGCGCAGCTGATGGCGCTCG
		6346031	pm:st	19	25	13	GGGGGTCCCTAGCATGCGCCCCGTG
		6348001	pm:st	19	25	13	GCGGGGATGAGCCTGCCGCTCGCGA
		6373785	pm:st	19	25	13	CCCGGGGCCGTATGCTGCCGCGATC
		6415237	pm:st	19	25	13	CCCCCGATGGCTGGCGCATCACCGG
		6438067	pm:st	19	25	13	TGACCCGCGCCCCTGCTAGCAGCCC
		6438207	pm:st	19	25	13	GGAGAGGCACGCTGGCCAACCCCCG
		6474777	pm:st	19	25	13	GCTCCCGCTATCCCGCTGCGCGCGT
		6484349	pm:st	19	25	13	CACCCCATCAACGCGGCGCGCCACC
		6507485	pm:st	19	25	13	GCCGCATGATAGCGCCCCCGGTGGG
		6526051	pm:st	19	25	13	CCTCGCGATGCGCTGCCGCGCGATG
		6526465	pm:st	19	25	13	GCACCACGCATAGCCGCGAGGGGCG
37	control->bgp->antigenomic
	511
		10017	pm:st	22	25	13	GCGCGGCAGGCCGGGCCCGCAAGCG
		24141	pm:st	22	25	13	CGCGCCGGGCTGGCCGCGGCTACGG
		24749	pm:st	22	25	13	GAGGGCCCGCGGGCCGGCAGCGTCG
		75975	pm:st	22	25	13	GCCACGGCTGCGGACGCCGGGCCGC
		75999	pm:st	22	25	13	GCGGGGCGGCCGGCGTAGCGCCCAG
		101161	pm:st	22	25	13	CCGCGGCCGCGCTGCGGCCCGCAGT
		125227	pm:st	22	25	13	GGGCAGCTCGCGCCCGGGGGTCGCC
		203279	pm:st	22	25	13	GCGCGCGAGCCCCGCTGGCGTCGGC
		229665	pm:st	22	25	13	CGGCGTGCGGGGCTGGCGCGGGCCT
		255495	pm:st	22	25	13	CCGGGCCGGGTAGCCCGCGCACCCG
		263455	pm:st	22	25	13	GCGAGCGTGGGCCCACCGGCCGGCC
		263499	pm:st	22	25	13	CGGCCACCCGGGCGGCTCGCGAGGC
		263643	pm:st	22	25	13	GCCGGGTGGCCCGCCCGGTGCGCCT
		294947	pm:st	22	25	13	CTAGCGCGGCGTCCGCCGGGGCGCG
		378705	pm:st	22	25	13	CGCGAAGCCCCCCGCGCTGCCGGGC
		382565	pm:st	22	25	13	CGTGCGGCCGGCCGCCTGCGTCGCC
		383317	pm:st	22	25	13	CTGGCCCGCAGCGCGGCGGTCCGCG
		383433	pm:st	22	25	13	CCTCGCGGCCTGCCCGGCCGGCGTG
		433861	pm:st	22	25	13	CACGCGGCCGCGGCTGTGCGCGGGG
		434597	pm:st	22	25	13	CCACCGCCGGGGGGACGCGCTGGCG
		471011	pm:st	22	25	13	GGCGGCAGCCCGCGGCCGGCGTCCA
		493711	pm:st	22	25	13	TCAGGGCGCAGCCGCCGGGCGCCCG
		536815	pm:st	22	25	13	GGGCGCCGTCCGGGCGGGCACGTCC
		540137	pm:st	22	25	13	CGGGCTCGGCGCACGGGCCAGGCCC
		612041	pm:st	22	25	13	CTCGCGCGCGCTGCGCGGCCACGCG
		632229	pm:st	22	25	13	AGGGGGCGCCCCGTACGCGGGCCCG
		655117	pm:st	22	25	13	GCCGGCAACGCCGGCGTGGGGCGCC
		689733	pm:st	22	25	13	CGGCCGCACGCCCGCTCCCGCGGTG
		690445	pm:st	22	25	13	GGTCCGGGCCGCTGCCCACGCGGCG
		690631	pm:st	22	25	13	CCGGACCGTGCGGCCCCGCCGGGGT
		690669	pm:st	22	25	13	ACGCCCGAGGGCGCGCAGGCGCCGC
		701229	pm:st	22	25	13	GGGCGGCGCCGTGGGCTCCGTGCCC
		701311	pm:st	22	25	13	CCCTTCCGGCCGCTGGCGCGCCGGC
		721673	pm:st	22	25	13	GACGCGGGGCCGCAGCGGCCCGGCA
		724305	pm:st	22	25	13	CGCGCCGCCCACGTGGCCGCTGCCC
		741495	pm:st	22	25	13	GTGGGGCGGCTCCGCCCGGCGCGAC
		749827	pm:st	22	25	13	GCGGCCCGGGCGGCCGTCTGCCTCC
		772873	pm:st	22	25	13	GACGGGCCGGCAGGCGGCTCCCGGC
		816519	pm:st	22	25	13	CCACGGGCCAGCCGCCGGGGGTCGG
		816549	pm:st	22	25	13	AGGGGCGCGCTGCCTCCGGGGCGCC
		816609	pm:st	22	25	13	GGGCCGGCGTAGCGGGGCCTGCCGC
		868879	pm:st	22	25	13	GCGCGCCGCGCGGCCACAGCGGCGA
		895491	pm:st	22	25	13	AGCCGGGCCGGCAGCGCGCCGTGCC
		920961	pm:st	22	25	13	CAGTGACGCGGCCGGGGGGGCGCCG
		931659	pm:st	22	25	13	CGGCCGCAGATCCCGGGGCGGGCGG
		931665	pm:st	22	25	13	CGCGCCAGCGGGGGGTGGCCTGCGC
		931735	pm:st	22	25	13	CCGGCCGCCGCGTGCGTGGCGCCCA
		954703	pm:st	22	25	13	CGGGCCGGGCGGCAGCTGACCCCGC
		977819	pm:st	22	25	13	ACCCTCCGGCGCTGGCCGGGCGGGG
		977903	pm:st	22	25	13	CCCGTGGGGGGCGTGCGGCTGGCGG
		1000869	pm:st	22	25	13	AGGGGCTGCGGCAGGCGGCCGGCGG
		1048079	pm:st	22	25	13	GCGCGACGCACCAGCCGCGCCCGGC
		1069747	pm:st	22	25	13	TGAGCGCGCCGTGCGGGGCCGGCCC
		1093009	pm:st	22	25	13	CGCGCCCTGCGGGGGGGCCTCGCAG
		1115947	pm:st	22	25	13	GGGCCCGCGGCCTGGCAGCGCGAGG
		1138993	pm:st	22	25	13	GGCGGGCGGCCCGGCAGCGGTTGCG
		1151177	pm:st	22	25	13	GCTCGGCTCGCAGCCGCGGGCGCCC
		1162027	pm:st	22	25	13	GGGCCCGCGGCGCTGCGGCCCAGGT
		1162067	pm:st	22	25	13	CGGCGGTGCGGGCGCGAAGGCGGGC
		1176145	pm:st	22	25	13	CGCACCGCGGCCGGCCGCGACCAGG
		1176825	pm:st	22	25	13	GGCAGCGACCACGCGGCGCCGCGGG
		1177015	pm:st	22	25	13	CCTGCGGCAGAGCCGCCCGCCGGCG
		1253099	pm:st	22	25	13	CCGCCCTGCCGCGACGCGCGTCCGG
		1254229	pm:st	22	25	13	CGCCCCTGGCCGGCCCAGGCGGCGT
		1277221	pm:st	22	25	13	GGGTGCGGGCACCTGCGCGGCCCGG
		1277343	pm:st	22	25	13	CCGGCCGAACGCCCGGGGTGCGGGC
		1277947	pm:st	22	25	13	CGCGAGCGCGGCGCGCGCCTCGACC
		1305539	pm:st	22	25	13	CCGGCCTGGCCCGCTCGCGGCCCGA
		1330465	pm:st	22	25	13	CGGCTGGCCGCGGTGCGTGCCCCCG
		1369493	pm:st	22	25	13	CCCGTTGCGCGGGGGGCAGCCGGCG
		1458345	pm:st	22	25	13	GTCGCGGGCGGCTGCCGGCCGAGGG
		1458389	pm:st	22	25	13	GCGGGCCATGCCCGGCGCGCGGTCG
		1458569	pm:st	22	25	13	CAGGGGGCGCGCTGCCCGCGAGCGG
		1483501	pm:st	22	25	13	CCGCGCGCCCGACCGCTGGCCGCAC
		1484071	pm:st	22	25	13	CGCGGCCCCCGCGCGACGGTGACCC
		1484169	pm:st	22	25	13	CAGGGGGCGCGACCGCGTGGCGGGC
		1484581	pm:st	22	25	13	GGGTGCCCGTGCCGCGGCTGGCCGG
		1530751	pm:st	22	25	13	CCCGTGGCAGGCCCGCGTGGGCGGC
		1534545	pm:st	22	25	13	CGGGCGGCCGAGCCGGGCTCGCGCT
		1560859	pm:st	22	25	13	GGCGCCGGCCGGCTCGTGCGGGGTC
		1612231	pm:st	22	25	13	CCGGCCCGTCGGGCTGCCAGCGCGC
		1668741	pm:st	22	25	13	TCCGGTGCCCGCAGGCGGCGGCCGG
		1668899	pm:st	22	25	13	GCGGCTGGCCGCCGCAGTGGCCGGC
		1668947	pm:st	22	25	13	CGCCCCCAGCCGTCGCGGGCACGGG
		1713759	pm:st	22	25	13	CGGGCGCGCAGCGCCGGCCGTCGAC
		1715013	pm:st	22	25	13	GGTCGGTGGGGGCACGCGGCCCCGC
		1737997	pm:st	22	25	13	GACCGGCCCCCGGTGGGCGGGGACG
		1738105	pm:st	22	25	13	CACGCGGGGGGGCGCCCACGCCTCG
		1738127	pm:st	22	25	13	CCTGAGCCCTGCGGGCCGCGCCCCG
		1738223	pm:st	22	25	13	CCCGGGCGGGTCACCCGGCCGCTCC
		1761149	pm:st	22	25	13	CCCGGCCGGGCGCTGGCCCGAGTGC
		1841683	pm:st	22	25	13	GCCGGCGCGGCTGCGCAGCGACGGC
		1853265	pm:st	22	25	13	CGCGCGCGCGGGGGGGCGCTGGCAA
		1867303	pm:st	22	25	13	GACGCGCGCCTGGCCGCACGGGCGG
		1876301	pm:st	22	25	13	CGGCGGCCGTGCCGCAGGGCCCCAC
		1876373	pm:st	22	25	13	CCGCGGTGAGGCCGCCCCGGCCCAG
		1892905	pm:st	22	25	13	GCGGCAGCGTCCGGCGGGCGCGCAC
		1893587	pm:st	22	25	13	GCTCCGCGCGGCGACCCGGCGGCTC
		1893599	pm:st	22	25	13	GCGGGAGCGGGCGGCCGTGCGAGGC
		1899391	pm:st	22	25	13	CCCGTACCGGCGGCAGGGGGGCGGC
		1899411	pm:st	22	25	13	CCGACGCACCGCGCTGGGCCCGGGG
		1918481	pm:st	22	25	13	GCCCGCGGCGAAGCGCGCGCGGCTG
		1919181	pm:st	22	25	13	GCACGCCTGAGCGGCGCGCCGGCCC
		1922391	pm:st	22	25	13	CGTGCGCCCGGGGGCCACTGCCGGG
		1922537	pm:st	22	25	13	CGGCCCCCCCTGCGGAGAGCGCGGC
		1968617	pm:st	22	25	13	CGGCCCCCCGGGTGCGTGCGCCCTC
		2072827	pm:st	22	25	13	GGCCCCGCGGACCAGCGCGGTCCCG
		2098417	pm:st	22	25	13	GGGGCGCACGCGGCGTGGGTGGCGC
		2106679	pm:st	22	25	13	GGCCCCGGCCCCGCGCGGCAGTCGT
		2129651	pm:st	22	25	13	GTCGCTGCCGGGGGGGCGACGGGGC
		2175731	pm:st	22	25	13	GTCGCGATGCCCGCCCGGCCGCGGC
		2200995	pm:st	22	25	13	CCCCACGCTAGCCCGGCGCGCGCCC
		2244909	pm:st	22	25	13	GGGCGCTGCGCCGTCCGCTGGGCGC
		2244921	pm:st	22	25	13	GGCCGGGCGCCTGCACCGGGGACGG
		2277377	pm:st	22	25	13	TCGGTCCGTCCGGCGGCCGCGGGCC
		2314103	pm:st	22	25	13	CAGCGGGGGGGGGCTCGGCCGTCGC
		2328197	pm:st	22	25	13	CTCGCGGGCGCAGCGGCGCGGGTGG
		2380327	pm:st	22	25	13	AGGCCACGCGCGGCCCCAGCGGCGC
		2383271	pm:st	22	25	13	AGCGGGCTGGCCGCAGGCGGCGCCG
		2404993	pm:st	22	25	13	CTGCGGCGGCTGCCCGCGCGCCGGT
		2406225	pm:st	22	25	13	CGCGGGCCCCGAGGGGGCCACCGAC
		2456093	pm:st	22	25	13	GGCGGTCGCCGACGAGCGCGCCGCC
		2475415	pm:st	22	25	13	CCGGCATGGCGCCGGCCGCGCTGCC
		2544295	pm:st	22	25	13	GGCGTGCGGACTCCCGCCGGGGGCC
		2544415	pm:st	22	25	13	GCTCCCAGGGCCGGTCGCGGGGCCG
		2559471	pm:st	22	25	13	ACGGCGGAGGGCCGCTGCGGCCCGC
		2613427	pm:st	22	25	13	GTCGGGGGGCGCCGCCTGCCACGCC
		2682705	pm:st	22	25	13	CGCGGGCGGCCCGCAGGCGGCGACA
		2686661	pm:st	22	25	13	CCCGCGGGCAGACCGCCGCCGCTCG
		2687397	pm:st	22	25	13	CCCCGCCACGGCGGTCCGCGGTCCC
		2727077	pm:st	22	25	13	ACGCACCGCGCCAGCGCCGGCGGCG
		2728749	pm:st	22	25	13	GGCGTGGGGGCGCGCTCGTCCGGCC
		2774865	pm:st	22	25	13	CGCGGGGGCAGCGGCCGCCCGCCAT
		2788351	pm:st	22	25	13	CGCCCCGCGTCCGGCGCGCTCCGTG
		2797879	pm:st	22	25	13	GGCCCCCGCGCAGCGGCTCGGGTGG
		2815099	pm:st	22	25	13	GTCGGCCAGCGACCCGCGGGGGCCG
		2820947	pm:st	22	25	13	CGCCCTGCGCAGGCCGGCGGGGGGT
		2825987	pm:st	22	25	13	GCCGAGCGGCCCGGCTGCGCCCGCA
		2866597	pm:st	22	25	13	CCCCGCCGCGCCCGCATCGCCACGG
		2867031	pm:st	22	25	13	CGTCGCGTTGCCGCCCGGGGGGGCG
		2913011	pm:st	22	25	13	TGCCGCAGCGTGGGCCGCCCCCGCG
		2935985	pm:st	22	25	13	GTCGGCGCCCGGGCGTTGCCGGGGG
		2982293	pm:st	22	25	13	CCGCGCGGCGGTGCCCCGGCCTTGC
		2993681	pm:st	22	25	13	GCGGCGCGGCGCGGGCGCCTTACCG
		2993719	pm:st	22	25	13	GGTCGTGAGCGCCCCGGCGGCGGCG
		3028369	pm:st	22	25	13	CCCGCCGGGCCGTCGCAGCACGGGG
		3051443	pm:st	22	25	13	CCGGCGCTGGCGGCCGGCCACCACC
		3069947	pm:st	22	25	13	CGCGCGAGCGCGGCACCGCCAGCCG
		3097337	pm:st	22	25	13	GTAGCCGCTCCCGGGGGGCGGGCCG
		3121681	pm:st	22	25	13	GCGGCGGGCGCCAGACCGCCGCGTG
		3173673	pm:st	22	25	13	CGCGACCGGGGGGGGACGCGCAGCC
		3212771	pm:st	22	25	13	GCTCGCCAGCGGTCCCCCGGGGCCG
		3224873	pm:st	22	25	13	CGCGCCGGCCGCTTCGCCCGCCCTC
		3258669	pm:st	22	25	13	GGGCGAGCTGGCGGGCGGCGCCTCC
		3327277	pm:st	22	25	13	CGCCAGGCACGCGCGCGCCAGCCGC
		3327863	pm:st	22	25	13	CGCGGGGCCGCCAGCGGTGGCAGCC
		3373845	pm:st	22	25	13	GCCCGCCTCCGCATGCGCGGCGCCC
		3397023	pm:st	22	25	13	CCGGCGCCCGCAGCCAAGCCGGCGG
		3419923	pm:st	22	25	13	GCCCCTGCGGCGCTCGGGCCGTGGC
		3443087	pm:st	22	25	13	CCCGCCGGGCCAGCGAGGGCCGCAG
		3455367	pm:st	22	25	13	CAGCCCGGCCGCAGCGTGCCGCGGG
		3466165	pm:st	22	25	13	CCGGCGCCCCCGGCTGCGGAGCAGC
		3511977	pm:st	22	25	13	TGGCGACGCCCCCCCGGGTGCGCCG
		3512201	pm:st	22	25	13	GTCCCCCGCCTGCGGGCCGCGTGGC
		3531519	pm:st	22	25	13	ACCCGCCGCTAGGCGCGGCCGCGCC
		3557555	pm:st	22	25	13	GACGCCACCGGGGGGCGCTCGGCGC
		3581199	pm:st	22	25	13	GCCGCCCGGCGCTCCCGGGAGTCCG
		3604469	pm:st	22	25	13	AGGGGGCCGGCGTGCCGCCACCCCG
		3634475	pm:st	22	25	13	GGCCGACGCGCGGGGGGGCGCTGTC
		3634477	pm:st	22	25	13	CTCGCGCCCGGCGTCGCCCACGGGG
		3634485	pm:st	22	25	13	GGTCCCCGCCGCCCGCAGCCGCGAG
		3685605	pm:st	22	25	13	GGGTCGCGCCCCCCGGACGGGGTCG
		3696419	pm:st	22	25	13	GCGGGGCGCCACCACGGGGCCGCAG
		3737031	pm:st	22	25	13	CCGGCGCGAGGCTTCCGCGGGCGCC
		3762631	pm:st	22	25	13	CCGGCGCGCTGCGGCCATCGGCGCC
		3787567	pm:st	22	25	13	AGCGGCGCGGCCTGCCGGGACGCGC
		3788235	pm:st	22	25	13	ACCGGGGAGCGGCGCGCGCCCCGGT
		3813095	pm:st	22	25	13	CCGTCCGAGCACGGGCCCGCGGCGC
		3834703	pm:st	22	25	13	CGGGCGCGCCTGGGCCGGCAGCCTG
		3838037	pm:st	22	25	13	CCCGCGACGCGCACGGCGCCGCCGT
		3838699	pm:st	22	25	13	CCGACCGCGGGTGCCGCCACGCGCC
		3839201	pm:st	22	25	13	GCGGCACCAGGCCGTGCGCGGCCCG
		3863545	pm:st	22	25	13	CGGGCGCGGGCGGTCAGCCGCGCGT
		3903795	pm:st	22	25	13	GGCGACCGCCGGCCCCCGCAGGGTG
		3903843	pm:st	22	25	13	CTGGCGCCCGTCTGGCGGGCCGGGG
		3916081	pm:st	22	25	13	CTCCGGCCGCGGGGTGCGCCACCGG
		3992775	pm:st	22	25	13	GCCAACCGGCGCGCGCGCAGCCGCG
		3993029	pm:st	22	25	13	CCGCGCTGGCCAGCGCCGGCGCCTC
		4019097	pm:st	22	25	13	ACCGCCCGGGCCAGCGGGGCGTCCC
		4042121	pm:st	22	25	13	CCAGCCAGCGGCGCCTCCGCGCGGC
		4043997	pm:st	22	25	13	GCGCCGCCGCCATGCCGCGCCTGCG
		4111089	pm:st	22	25	13	GTGCGGCCGCGCCGGCAGGGCCTGC
		4157255	pm:st	22	25	13	GGTGCCCGCCGCTCGACGGCCCGCC
		4180239	pm:st	22	25	13	GCCGCTGGCCGGCCTGCTCCGCCGC
		4223265	pm:st	22	25	13	CGGCCCGCGGCCGCCGTCTACGGCC
		4223555	pm:st	22	25	13	ACCGGCTGCGCCCGGGCGGCGGCGA
		4274573	pm:st	22	25	13	CACGCGTGCCCGGGGCGGCCGTGGC
		4318613	pm:st	22	25	13	CCGCTGGCGCGGGGGCAGAGCCCGG
		4364587	pm:st	22	25	13	GGGCCGCCGGCGTGACCGCCTCCGC
		4402415	pm:st	22	25	13	GGGCTCGGCCACGTGCGGCGCGGCG
		4402467	pm:st	22	25	13	CGGCGGGCTTCAGGCGCGGGCGCGG
		4402473	pm:st	22	25	13	CGCGCCCGGCCGCTGTCCGGGAGGC
		4402477	pm:st	22	25	13	CGCCCCACGGCGGGGTGCGGCGGAG
		4410685	pm:st	22	25	13	GGAGGCGGCCGCCAGCGGCTCCCGG
		4453925	pm:st	22	25	13	CCGCGCAGCGTGCCCGGGCCGCGCA
		4456831	pm:st	22	25	13	CCCGCCCGCGCTGGTGCCTGCGGGG
		4502819	pm:st	22	25	13	GCGGGCGCGCTGCCCCCGGGTGTGC
		4504527	pm:st	22	25	13	TCCGCCGCCGTGGCGCGCGGGAGGC
		4526051	pm:st	22	25	13	GGGCGGCGGGCGCGCCCGCATTCGG
		4530421	pm:st	22	25	13	GGCGCGGGGGGCGACCGCGCGACCT
		4530473	pm:st	22	25	13	CGCGCAGGCGGTGGAGGCCGGCCCG
		4555999	pm:st	22	25	13	GCGCGCGGCACGCGGCCGCGGTTGG
		4594861	pm:st	22	25	13	TGCGCGCGGCGGGCCCATCCGGGCG
		4595045	pm:st	22	25	13	CTCGCCGCCGCCCCAACGGCCGGGG
		4607283	pm:st	22	25	13	CGAGTCCCCCGGCTGGCGGCCGGCG
		4618211	pm:st	22	25	13	GGGCGGGCGCCGTGGCCAGCCAGCG
		4631511	pm:st	22	25	13	GCGTGGGCGGCACCTCGCGCGCGCG
		4658787	pm:st	22	25	13	AAGCGCTGCCGCGGCGGCCGCGGGG
		4664105	pm:st	22	25	13	GGGCCGCGCGGTCGCCTGCTCGCCC
		4664199	pm:st	22	25	13	CCACCGGCGGCCGCCGCCTGCGGTG
		4709621	pm:st	22	25	13	GGCGCGGCCCGCGCGCTGCGGTCGA
		4710229	pm:st	22	25	13	CGCCGGGGCTTGGCGGCGGGGTGCG
		4710277	pm:st	22	25	13	CCCCACGCGGCGGCCCTGACGGGCC
		4733287	pm:st	22	25	13	CTCCCGCTGCGGGGGGGCCGCAGCG
		4756325	pm:st	22	25	13	CTCGCCCTGCCGGCGGCTGGGGCGC
		4802357	pm:st	22	25	13	GGCCCGCCGCGAGGGCAGGCGCGGA
		4811283	pm:st	22	25	13	GCGGTCCGCTGCGACGGCGCGCCGG
		4825465	pm:st	22	25	13	CAGGCCGCGCTGGGGGGCGCCACGG
		4863199	pm:st	22	25	13	GCGCGCGCCGCGGCCTATCCCCGGG
		4871651	pm:st	22	25	13	GGGCGCGAACCCGCGGGGCACCGGG
		4888345	pm:st	22	25	13	ACGTCCCGGGCGGGCGCGCACCGCC
		4894503	pm:st	22	25	13	GGGCCGCGCATGGGGCGCCGCCACG
		4894697	pm:st	22	25	13	GGTGGGCGGGTGCGAGCCGCGGGCC
		4914417	pm:st	22	25	13	GGGCGGCCGGCGGGCAGCGCGTGTC
		4964941	pm:st	22	25	13	CGCGGCCGCGACGCTGGGCTGCGCG
		4986863	pm:st	22	25	13	CAGCTCGGGCGGCGCACCGGGGGGC
		4990535	pm:st	22	25	13	CGGCCCGCGCTGGCGGCCGGTCGTC
		5016811	pm:st	22	25	13	GGGAGCCGCTCGGCCGGGGCGACGG
		5041483	pm:st	22	25	13	TCGCGGTCCCCGGACGCGGCCGCGC
		5055793	pm:st	22	25	13	GGGGTGGGGCGCCCTGGTGCGCGCG
		5093589	pm:st	22	25	13	GCGGCGCAGCGCTCCCGCGCTGGCG
		5101845	pm:st	22	25	13	GCCCTGCGCGGCGGGGCAGCGGTGG
		5118473	pm:st	22	25	13	GCTGCGGCCCGACCGCTGCGCGCGG
		5125041	pm:st	22	25	13	CCGGTGGGCCACGGCGCCCAGCGGC
		5147777	pm:st	22	25	13	TAGCCCGCCGTGGGGCGCGGCCCCG
		5147955	pm:st	22	25	13	GGCGCCCGGCTGCAGTGCCGCCGCC
		5170315	pm:st	22	25	13	GTGCGCCGCACGGCGGCCCGGCTGG
		5217149	pm:st	22	25	13	CTCCCGGCAGCCGGCCGGAGGCCGG
		5272767	pm:st	22	25	13	GACCGGGTCGGCCGCCGCCACGGGC
		5332257	pm:st	22	25	13	GCGCCGCATGCCGCCCGCGCGGCTG
		5373915	pm:st	22	25	13	GCGCGGGGTACGGCGCGGCCTCGCG
		5373953	pm:st	22	25	13	CGCCGCGCGCTGCCGCGCGGAGCAG
		5374479	pm:st	22	25	13	GCGCCTGCGACCCGCGCCGGCGGAC
		5374541	pm:st	22	25	13	CGCGGAGCGCCGCCTCGCGGCTGGG
		5375273	pm:st	22	25	13	CGCGCGCTGGCCGGCCGGTTCCGGG
		5470567	pm:st	22	25	13	CGGGGGCCGCGCTTGGCCGGCGCAG
		5528829	pm:st	22	25	13	GGCCTGCTGGCGGTCCGGCGCGCGC
		5585679	pm:st	22	25	13	GCCGCGGCTAGCCGGGCCCGGTGGG
		5608781	pm:st	22	25	13	CGGCCCGCGGAGCGGCGCTGGGGCT
		5631471	pm:st	22	25	13	ACGCGGCGTCAGGGCGCCCGGGGCC
		5631979	pm:st	22	25	13	CGCACCCCCCGCGCTGGCGGCCCGA
		5682571	pm:st	22	25	13	CACGGCACGCCCCGCGGCGGGGAGC
		5700939	pm:st	22	25	13	CGGTCGGCGCTTGCCCGGCGGGGGG
		5707299	pm:st	22	25	13	GCGTAGGCAGCGCGCCCGCGCCGCG
		5708271	pm:st	22	25	13	ACGCGGGCGCCCGCTCTGCCGGCGC
		5724141	pm:st	22	25	13	CTGGCGCCGCGGAGCCAGGCGGGGC
		5733847	pm:st	22	25	13	ACCCGCCTGCCCGCGAGCGGCCGCG
		5759311	pm:st	22	25	13	CGGCGCCCGGCGCCTAGGCGAGGGG
		5770019	pm:st	22	25	13	GCGGGAGCCCGCGCAGCGCGCTCCC
		5770119	pm:st	22	25	13	CCCCGGGCCGCCCTGGCCGTGAGCG
		5810425	pm:st	22	25	13	GGCGGGGTCGTGGCCGCCTCGCCGC
		5814903	pm:st	22	25	13	CTCCCGTACGGGGCGGGCGCGCCGG
		5836117	pm:st	22	25	13	CGCGCGGGCGGCTTGCGCCGGGGGT
		5908257	pm:st	22	25	13	GCGCCGGTGCGCGCTGCCTGCCCGG
		5977249	pm:st	22	25	13	TCGCGGGAGCGCGCGGGGGGCGTGC
		5977429	pm:st	22	25	13	CGCCGAGGGCCTGCCCGGTGCGGGG
		6000377	pm:st	22	25	13	GTCCGGGCCACCTGGCCGCGCCGGG
		6000435	pm:st	22	25	13	GGCGCGCTGCCGTTGGGCGGCCCGC
		6039277	pm:st	22	25	13	ACGTCGCACGGCGGCGCCGGCCGCG
		6046565	pm:st	22	25	13	CTCGGCCGGCTGCCGCGGGGGGTGG
		6066477	pm:st	22	25	13	CGCCCGCCCCGTGCCGGCAGGCGTG
		6069539	pm:st	22	25	13	GCGGGTCGCCGCGCGGGCCAGGGCT
		6116943	pm:st	22	25	13	CGCGACTCCGCGCGGGCGCCGGGAG
		6220077	pm:st	22	25	13	CGCCCGCTGGCCGGCGCCTGCCCGT
		6296879	pm:st	22	25	13	CGCCGATCCCGGGTGCGCGCCCGGC
		6299923	pm:st	22	25	13	GCCACGGCGCCCGGGGGGCTCGGAG
		6323071	pm:st	22	25	13	CCCGGGAACGCGGCGGGGCCCCGTG
		6346021	pm:st	22	25	13	GCGGCCGGGCACAGCCGCCCCGGTG
		6346069	pm:st	22	25	13	CGCCTGAGGCGCGCCGCCCTGCCGC
		6373717	pm:st	22	25	13	CTGCGCCCCAGCGGGCGCGGGTCGG
		6397963	pm:st	22	25	13	CGACGCGCGCTGCCGCAGCCCGGCG
		6399291	pm:st	22	25	13	CGTGCGGCCGGTGCCAGGCGCCCGG
		6424155	pm:st	22	25	13	CGAGAGCGGCACGGCCCCGCGGCGG
		6450397	pm:st	22	25	13	GCGACGCGGGCTTGGCCGCCGGGCG
		6461413	pm:st	22	25	13	GGCGGGCGCTGCGCAACCCGGCGGG
		6501773	pm:st	22	25	13	CACGGTCCGCGCGGGGGGGCCGCAG
		6527197	pm:st	22	25	13	GCGACGGCGCCCGCGCGGAGCCCAC
		6530383	pm:st	22	25	13	CGGGGCCCGGGGGCGCGTATGCCCG
		6553471	pm:st	22	25	13	CCCGGGCCGGGCGTCCGCGCGGATC
		6553493	pm:st	22	25	13	CCGCCTGCCCGTGGGGCGCCGTGGC
42	control->bgp->antigenomic
	516
		23225	pm:st	13	25	13	CGAGTCGATATGCTCGCCTTGTAAG
		48687	pm:st	13	25	13	GAATCGAGTACTGCGCGATGCGTAT
		49065	pm:st	13	25	13	GTCCGAAGCGCGCCTAAAGTCTAAT
		56253	pm:st	13	25	13	AAAGTTGCCCAGGGCATATTGGTCG
		74723	pm:st	13	25	13	CGATCCTGCGCATCTGCATCTAAGT
		100323	pm:st	13	25	13	GCGCGAGCTTTCTGCATAGTAGTTC
		101657	pm:st	13	25	13	GGTTAATAGGCAGCGCTATCAAGCC
		126467	pm:st	13	25	13	GCAATATATGCGGGCTATGTGCGGT
		126579	pm:st	13	25	13	CTTGACGATTGCTCGCTAGGCTAAC
		127133	pm:st	13	25	13	GATATCCATGCAGCGGATTGACCAC
		148333	pm:st	13	25	13	CAAAACTGGCCCCATATGCAGCTCT
		152857	pm:st	13	25	13	GGTTAAAAATGCATGGCGCGACGCT
		177069	pm:st	13	25	13	GTATATATATGCAGCGCAGCCGGAG
		177849	pm:st	13	25	13	ACTTCAGCACAAGCGCTTATCCCAG
		178259	pm:st	13	25	13	TTCCACCGCGCAATATGACAGGACA
		203979	pm:st	13	25	13	GCACCTTATGCGGCTGTTGTCCATT
		229287	pm:st	13	25	13	TAACGGACAAGGCGATGCGGAATGT
		229353	pm:st	13	25	13	TCTACCGCAGCGCGATCATCCAAAT
		254677	pm:st	13	25	13	CAGGAGGCATAGCGCTCTAAGTCTA
		255951	pm:st	13	25	13	TGTTGCATCCTGAGGCAGCAAACTG
		263487	pm:st	13	25	13	GGATATCAGGGCGCTAATTGCCGTT
		263531	pm:st	13	25	13	CAAGCAAGCCATAGCGTGGCGTAAA
		280303	pm:st	13	25	13	CCAGTGCTATCTGCGGCAGAACTTT
		282145	pm:st	13	25	13	CTCCACATCGCTTAGGGCGTTAAGT
		286537	pm:st	13	25	13	CGGTTGCCTGCTGCGCAATTAGAAA
		288051	pm:st	13	25	13	AGCTATATAGCGCATTCCGCCATCC
		305143	pm:st	13	25	13	GGCAACTCACTAGCGCTGCATATCT
		305973	pm:st	13	25	13	AGACCCGGCTAAGCGGATCTTATTC
		306605	pm:st	13	25	13	CCAAATAAGCAGAATGCGCCGTCTG
		309415	pm:st	13	25	13	TGGCCCGGCTATCATGCGAGTTTTT
		309625	pm:st	13	25	13	CACTTCGGCAATATCATGCCCAGTC
		330523	pm:st	13	25	13	ATCGCTATCTAGCCTGCTGGTACCT
		331221	pm:st	13	25	13	GATCGGCATAGAGCATGCGGGTATT
		331463	pm:st	13	25	13	CATCCTCTATACGGCTGGCCATCTT
		331513	pm:st	13	25	13	ACCACCGCTATGGCGCGATCTTTAA
		331527	pm:st	13	25	13	CCTGTACTCCCAGCATAGCTCAGAA
		357803	pm:st	13	25	13	CCATTCCTGGCTTACATGCCTAGAC
		357979	pm:st	13	25	13	AAGTGCCAAACTAGCGCGCAACATG
		378643	pm:st	13	25	13	GCCCATGCTGCGCTTCAATTAACGA
		383179	pm:st	13	25	13	GCACCGAGCCGAGCGCATAAATTTT
		433645	pm:st	13	25	13	GACTGTAAGCGCTATATGCTGGCGA
		433881	pm:st	13	25	13	CACTCTATGCCGGCTTGCATAGATC
		447617	pm:st	13	25	13	TAGGTAGCCCAAGCGGATTTGTGGA
		511183	pm:st	13	25	13	GCATTGAGCATAGCTGCGAATCCCT
		511455	pm:st	13	25	13	ACAAGTATGAACGCGCCTTGGCCTT
		536781	pm:st	13	25	13	GCAGGAGCGCATTATTGGGTCACAT
		586201	pm:st	13	25	13	GATGAGGGCAATAGCAGGCTATGCA
		587293	pm:st	13	25	13	GGCGGGTATAGCGCGATTAATCTAG
		588031	pm:st	13	25	13	GGACATGCTGCCTGTATGGGTCTAA
		608893	pm:st	13	25	13	TATTTCCTATATAGCGCGCCCACCC
		609161	pm:st	13	25	13	CCATTTATTCAGGCCAGCTTCGCTG
		612153	pm:st	13	25	13	TAGAGTGCGCTAAGCTCATCACCGA
		639183	pm:st	13	25	13	GCATTCGCATATGCTCCAGTGGCTA
		639535	pm:st	13	25	13	ATCCACAAGCGCATAAGCCGCGAAA
		653467	pm:st	13	25	13	ACTGCTATAGCGGGCAGCTGTTTGT
		664049	pm:st	13	25	13	GACATTGCAGCGCATATCAACGGGT
		690337	pm:st	13	25	13	GATGCAACAACGCTGGCAGCTAAAG
		715419	pm:st	13	25	13	CAACCCCGCTATACATGGCGTATCT
		716125	pm:st	13	25	13	CTCATAATCATGCTCGCGCCTTTCC
		739903	pm:st	13	25	13	CGTGGAGATACTAACGCGCTCGAAT
		741367	pm:st	13	25	13	TCTTGCTTATCGCGCGCATCTGCTT
		750815	pm:st	13	25	13	TAACACAAGTAGCGCGATCGAGCCA
		791301	pm:st	13	25	13	ACGGTGACCTTAGCGCGTATCTGAA
		791909	pm:st	13	25	13	TGTATCTGATGCCTGCCATCGCGTT
		791977	pm:st	13	25	13	GTGGCTTGCATAAGCGCTCTGTATG
		792239	pm:st	13	25	13	CAGTAAGCTTGCTGGCAACTGACCT
		817859	pm:st	13	25	13	CACCGCAGCGCATATATCCATCGTT
		818331	pm:st	13	25	13	GAAAGGATGGCATAGCGCTGTAGAC
		843843	pm:st	13	25	13	TTGACTAAGCGCTATTGCCAGACGG
		931573	pm:st	13	25	13	TTCACTGCGCCATATCATCGCCGAA
		944835	pm:st	13	25	13	CTTAGGATCTATGCAGCGCACTCGT
		945613	pm:st	13	25	13	GAATGAGCTGCATGAGATCGCACTG
		945759	pm:st	13	25	13	CGTATTTTGTGCAGAGCGCAGAGCA
		977887	pm:st	13	25	13	GCGTCAAAGCATAGCCGGCAACAAA
		996101	pm:st	13	25	13	ACGGTCGCAGCGATCATTATATCGC
		997477	pm:st	13	25	13	GTTACTTCGCATCGCAAGCGAAGGA
		1022583	pm:st	13	25	13	CTTTCTATCAACTAGCGCGTCCACC
		1023811	pm:st	13	25	13	GGAAGAGGCATAGCGCTTAATCCCA
		1048397	pm:st	13	25	13	AGTTCGGAGGCATCAGCTGATCGAA
		1099557	pm:st	13	25	13	AGGATGTCATAATCAGCGCATCCGC
		1175873	pm:st	13	25	13	TCATTCGCTAGGCCATATATCGCGC
		1176821	pm:st	13	25	13	GGCGAGAGCCCGCATGATGTAATAA
		1184871	pm:st	13	25	13	AACGTAGATGCTAGCCATCCCCATC
		1201375	pm:st	13	25	13	AATACGGCGCTCTAATCGACCAGGT
		1201541	pm:st	13	25	13	TTTGGATGACGCATGCTCACGATCG
		1227073	pm:st	13	25	13	TCATTGAGCTGCCTAATGCTACGCG
		1227451	pm:st	13	25	13	CACTCGCATGCGCAATATGCATACC
		1227543	pm:st	13	25	13	ACGTGTGCTATCACCTGCGCATCAA
		1253235	pm:st	13	25	13	AAACAAAGATAGCTTGCGCCGGCGT
		1272275	pm:st	13	25	13	GTTTCAGCATTACGGGCAGCCAATC
		1279337	pm:st	13	25	13	CTAACAATCGCGCAATTGGTCCCAG
		1292747	pm:st	13	25	13	TGTGAGAGCAGGCGCGATTTGGAAA
		1296299	pm:st	13	25	13	GTCTCGGCGCAGCATGAATAGATGA
		1304223	pm:st	13	25	13	CAAGACGGCTTAGCCATGCAGTTAC
		1323265	pm:st	13	25	13	GAAACCGGCATGCGTATCATCCTGA
		1355095	pm:st	13	25	13	TCGAACGGCTGCAGATCACTAAAGG
		1355973	pm:st	13	25	13	GCAATGTGCAAATCGCGCTGGTTCT
		1369351	pm:st	13	25	13	GAGCTCCAGCGCTGGAATTGAACAA
		1369445	pm:st	13	25	13	CTGGATAATTGCAGGCCTGTCCCAT
		1432951	pm:st	13	25	13	CATAAATGCAGCGTGCTGACGATGC
		1483577	pm:st	13	25	13	AGACTGATCTATCGCCTGCCTGCTA
		1483793	pm:st	13	25	13	TGCAAGGCATCATGCTTGGTACTCG
		1484569	pm:st	13	25	13	GCAAATGCGAACCAGCTTGCGATCA
		1509919	pm:st	13	25	13	ATTTCCTATGGGCCTGCGAAGGTCT
		1530829	pm:st	13	25	13	TGGCGCGCATTGCGGAATAATGTCA
		1534751	pm:st	13	25	13	ACGGATGCGGGCTTATGTTTGCGTT
		1534929	pm:st	13	25	13	TCCTGAAGAGCACTAGCGCATCCTT
		1559445	pm:st	13	25	13	GTCGGTATGATAGAGCGCTCTTTCG
		1560057	pm:st	13	25	13	CGTTCTTGCATAGTGCGCGTTTTCG
		1560459	pm:st	13	25	13	AAGTTCTGCTGCCATATGCACGGTC
		1560785	pm:st	13	25	13	GCAATGGCGATGATAGGCTTACCGA
		1561019	pm:st	13	25	13	CCTTGCGCGCCATTATAGCTATTGG
		1576627	pm:st	13	25	13	TGAGGCATAAGCGCGCCTAATTAGC
		1584867	pm:st	13	25	13	CACAAATACATTCCGCGCTACGACG
		1586681	pm:st	13	25	13	AGGGGCCGCATGCAATTCGTAGATA
		1611945	pm:st	13	25	13	GAGATCGGCAAGTGCGCCTAAGATT
		1622791	pm:st	13	25	13	GAGCAAGGGATCATGCAGCATCTGA
		1646007	pm:st	13	25	13	ATCAGTTGCCTCGCTGCATGGCTTT
		1661967	pm:st	13	25	13	CGTCTTGCTATCTAGATGCGCTAGG
		1662919	pm:st	13	25	13	TACTAGGCAACGCGGCATACCCAAT
		1692049	pm:st	13	25	13	CCTTCAGGGCCATAGCTTACTATGC
		1714275	pm:st	13	25	13	TTAAGGAGCTAGCTGCCAGCCTTAC
		1714921	pm:st	13	25	13	GTTCGCATCAAATGCGGCCACAATG
		1738111	pm:st	13	25	13	CCCGTCAAAATCGCAGGCGTAGAAA
		1740135	pm:st	13	25	13	CTTGGCGCGCAATCCGATGATATTC
		1759397	pm:st	13	25	13	AGCGACTGAAGCGCTTCATCGATCT
		1763203	pm:st	13	25	13	CAGTTTATGCATGGGCGATGTTCGG
		1765727	pm:st	13	25	13	CGTGGAGCCGGCATCTAATTGAAAC
		1778553	pm:st	13	25	13	CTCCCGATATGGCAAGCGCAATGTA
		1783943	pm:st	13	25	13	TCCTTGGTATGCTCGCCTGGTTAAG
		1786631	pm:st	13	25	13	GAGCACCTGCAATCCATGCAAGAAG
		1791045	pm:st	13	25	13	TTGCGACGCGCAATGCTCATTCGAA
		1792357	pm:st	13	25	13	GTTAGAGTAATGCCGCGTTGCCAGT
		1793125	pm:st	13	25	13	CGCCGTGGCTGTTATGCGTCAATTT
		1815183	pm:st	13	25	13	GTACGAATGCGCATAAGCGCGTCTT
		1815363	pm:st	13	25	13	TACACTACGCTGGCATTATGGCCGT
		1841221	pm:st	13	25	13	CAGTCTTCCGGATCGCGCTAATATG
		1867219	pm:st	13	25	13	GATACGCAGAATAGCGCGCCTATCA
		1867975	pm:st	13	25	13	GCCAGTAATCCAGGCTGCTAAGAAC
		1892029	pm:st	13	25	13	CGTACATGGCATGCGTTCACACACT
		1892121	pm:st	13	25	13	AGTCTAAGCTGGGCGCATACGTTAG
		1892539	pm:st	13	25	13	AGTGAAATGCGCTGGGCTACAGTCT
		1893541	pm:st	13	25	13	GATTATTGATTGCCGGCTACCGTGG
		1918129	pm:st	13	25	13	AGAATATATGCGCGCAGACGTTGCG
		1918981	pm:st	13	25	13	TGGTAACAAGCCAGCTGGTACCTTG
		1919495	pm:st	13	25	13	AGAGATCGCAATTAGCGGGCCATTG
		1919551	pm:st	13	25	13	AAAGCCGCATATCCTGCGCGCATAA
		1944503	pm:st	13	25	13	TATGACCATTAGCTCGCAGCCATGG
		1945251	pm:st	13	25	13	TGGTGCGGGGCAAGCTAATACTTGA
		1969075	pm:st	13	25	13	GATACTCGCTACGATGCAAACGAGG
		1995065	pm:st	13	25	13	TCTCTCATTCGCGGAATGCCTCTAG
		1995713	pm:st	13	25	13	TAGCGTATGCATTTGGCGCTGATGC
		1996327	pm:st	13	25	13	ATGCGCTTGGCTGCATCATTGTACC
		2014453	pm:st	13	25	13	GTCATGGAATGTAGCTGCGCATGGA
		2014557	pm:st	13	25	13	CTTTCTTGCGGCATTAAGCGCAGCA
		2083595	pm:st	13	25	13	GACATAAGCAATCATGCCCTGCGCA
		2097069	pm:st	13	25	13	GTACGTGCATACGCGATGCTATCCA
		2098329	pm:st	13	25	13	GAAAATAGTGCTGCCATGCGCAACG
		2098737	pm:st	13	25	13	CCGGTCCGCATAATGCCGGTATTTT
		2123055	pm:st	13	25	13	TCAGTTGATCGCGAGGCATAAGACG
		2149537	pm:st	13	25	13	GATGGCTGGCGATCAGCATAATACC
		2174713	pm:st	13	25	13	CCTAAGTTATAGCGCGCCAACAGAG
		2175911	pm:st	13	25	13	AGCGCTTTAGCAAGCCCTGGCTTTT
		2198801	pm:st	13	25	13	GCCATGCATAGCTCGCTTGAATTCG
		2200915	pm:st	13	25	13	CTGCTAAAGCACTGCCAGGATCTCA
		2221849	pm:st	13	25	13	GCATAAGCTGGCGAATTGCCACGAT
		2226485	pm:st	13	25	13	CGAAGAATGAACGCGCGCTGGAAAT
		2244897	pm:st	13	25	13	GCGCAAATCAGCGCGTGATGGAATA
		2250789	pm:st	13	25	13	CAAGCGTCAGCATAACGCGCTATCT
		2272831	pm:st	13	25	13	ATGCGAAGCGCGTGGCAATTACAGA
		2276339	pm:st	13	25	13	GGTAAAAGCGCGCTATGCTAAGTCG
		2276927	pm:st	13	25	13	CGGTGTGCATGCGATCTAAACTGTG
		2301627	pm:st	13	25	13	CGAAAGACAGCGCGTAACCGTAGAT
		2301727	pm:st	13	25	13	ATACGCAGCATAACGCCTGTACAGC
		2328045	pm:st	13	25	13	GACTTGAGCCTGGATATGCGAGATC
		2354297	pm:st	13	25	13	GTGGATAGCCTGCGCTATTAGATGG
		2405127	pm:st	13	25	13	CCTCTAGGATGAGCGCAGTGAAGAA
		2405323	pm:st	13	25	13	TACCAGGATGCTTGCAAGCCGTTCT
		2429341	pm:st	13	25	13	ACATTCTATCCCGCGGCTTGAGCAA
		2430417	pm:st	13	25	13	GAAACGTGGAGCGCATATCACGGTT
		2456497	pm:st	13	25	13	TAAACGAGCTCATGCGCTGCCTCAA
		2481231	pm:st	13	25	13	CACTACGCTGCTATAGCCATCTCTG
		2507791	pm:st	13	25	13	TGCGATGATAGCGCCTAATCGGCTA
		2544281	pm:st	13	25	13	GTTATCAGCTTGCCATGGCAACTGG
		2557905	pm:st	13	25	13	GCACATTGATGAGCGCTAGACGCTA
		2557921	pm:st	13	25	13	GGCGTGTACGCGCTAATCCATAGAA
		2584277	pm:st	13	25	13	CCATATCGATCGGCGCATTCGAAAG
		2584977	pm:st	13	25	13	CACAACTTGCCATACGCGCTATTGC
		2609243	pm:st	13	25	13	CACTACTCATGATGCCAGCAGGTAC
		2610573	pm:st	13	25	13	CACGATGCCCGCATGATTCAGAAAG
		2634845	pm:st	13	25	13	CACACGATATCCCGCGCTAGTTTTG
		2636191	pm:st	13	25	13	CCCTACCTATCGCATGGCACAATTC
		2661279	pm:st	13	25	13	AAGTATATAGAGCGCATGGCGAGCC
		2661701	pm:st	13	25	13	CTTGGAAGCTCATGCATGCATGACG
		2687191	pm:st	13	25	13	GCTGAGCTGCCGCATATCTTAACCA
		2728817	pm:st	13	25	13	CATCCGATGCCTGGCCAATAATACC
		2737461	pm:st	13	25	13	TCTATCGCGCATACGCCTATGAGGA
		2779911	pm:st	13	25	13	GGGTAATCCTAGCGCATGGTCCATT
		2788533	pm:st	13	25	13	AGCAGTTCGCTCATAGCGCATTCAG
		2788699	pm:st	13	25	13	TGCCTCTATCAAGCTGCCTTCGTCT
		2797967	pm:st	13	25	13	CCTGCAATGAGCGGCTGGCTAAATA
		2815127	pm:st	13	25	13	GAATGGATGGTTGCCTGCTAGTACC
		2818309	pm:st	13	25	13	GCATAGATCATTGCCAGCCCCTCTA
		2839465	pm:st	13	25	13	GTATGGATGCTCGCCGTACATAGTC
		2839549	pm:st	13	25	13	CGCTCGACGCTTAGCATCGACATTA
		2840191	pm:st	13	25	13	CTGACAATGCCCAGCTGCTGTATGT
		2890079	pm:st	13	25	13	CTGTAGGCGCATCTATGCTCCCAAA
		2891157	pm:st	13	25	13	GTTAACTAATGATCGCGCAGGGCTG
		2891935	pm:st	13	25	13	GATACCGCGCATGACTTTGCCCTTA
		2912877	pm:st	13	25	13	AACCCAAGGCAGCATGATCACAACG
		2916235	pm:st	13	25	13	GTTGAGCGCTATATCGCGGATGTAC
		2936307	pm:st	13	25	13	CCGCCAGCATGCGCTCAATGTTTAA
		2942363	pm:st	13	25	13	GTTGGCGCGGATTGCTTAGGTATGT
		2942461	pm:st	13	25	13	GCCAACGCGCCATCTTACGCTTTAT
		2943139	pm:st	13	25	13	GATGTGCGAATGCTCCAGCTGGTAA
		2968741	pm:st	13	25	13	GATTCCAGGATTGCGCGTAATGCAC
		2992787	pm:st	13	25	13	GTAACGCGCGTGCTAAGCTAGCATT
		2993261	pm:st	13	25	13	CCGACGTGCGGCTTATCCTTCTTAT
		3018339	pm:st	13	25	13	TAAACGACGCGGCTATATGTCTCCG
		3019353	pm:st	13	25	13	CGAGGCAATAGAATGGCGCAGATAG
		3019945	pm:st	13	25	13	GAGAAATGGATATGCGCTGAGGCTG
		3096341	pm:st	13	25	13	ACTTCGGCTAGATGCCTATCAACCC
		3096913	pm:st	13	25	13	CTGAGGGCCATGCAACATCTGTATG
		3097497	pm:st	13	25	13	CTTCCTGCCTGCGGGAATACCAAAT
		3095597	pm:st	13	25	13	CTCTATAATGCAGCGGATACCGCAG
		3095715	pm:st	13	25	13	AGGCTTGGATATGCCGCGTATATCG
		3120459	pm:st	13	25	13	GGTATGGCATTCCGCTGAATTACCC
		3147085	pm:st	13	25	13	TCTGTATTATCAGCGCGGGAACAGC
		3147903	pm:st	13	25	13	TTCTGCTATCATCGCGCGACATGGA
		3173071	pm:st	13	25	13	CCACCGTGCCAGCCCTATGTATTAT
		3173845	pm:st	13	25	13	ACCCTCATTCAGAGCAGGCTCTAGA
		3189479	pm:st	13	25	13	GTTATAAGCCTGCACATGCAGCCCA
		3189687	pm:st	13	25	13	CAGCTGTAACCATGCCAGCATTGCA
		3210905	pm:st	13	25	13	ACGCCAAGCCAGCATACTCGTTTAG
		3223977	pm:st	13	25	13	GTATGGGATAGCATGCGCTGATCAG
		3224413	pm:st	13	25	13	ATGACTCAGTTATGCGCGCCCCATT
		3251143	pm:st	13	25	13	GGGGGGTATGGCGCATACCTATTTT
		3258719	pm:st	13	25	13	CGGAGAGGCAAAGCGCCATTTGAAT
		3263157	pm:st	13	25	13	GATGGTTCAATCGCTAGCCAAGACG
		3275805	pm:st	13	25	13	TGAAATAGGCGCGCTATCATCGTCC
		3293889	pm:st	13	25	13	GCCAATGTTGCATGCGCTAGACCAT
		3301003	pm:st	13	25	13	CTCTAGGCCGGCACTAGATTAGGAT
		3301733	pm:st	13	25	13	CTAGCTTAAGCATGGCCCAGCGAAT
		3310029	pm:st	13	25	13	TGGAAAAGGGCTATTGCGCACGCTT
		3311793	pm:st	13	25	13	GTAAGTGCGCAGGCCATACTTTTGG
		3327693	pm:st	13	25	13	TTTTACAGATGGGCTGCAGGGTCTC
		3351461	pm:st	13	25	13	GTACTGTAAGGCCGGGCTATAAGTG
		3351643	pm:st	13	25	13	CCACGAGCATGGCTGCATATTACGT
		3351911	pm:st	13	25	13	TGGAGAGCATCAACAGGCGTAGAAG
		3351939	pm:st	13	25	13	TGTTGCAACGCATGCGCTACTGTTG
		3352237	pm:st	13	25	13	CATTAAGTAGGCATGCGCTCGTGGA
		3397057	pm:st	13	25	13	CATTTATATGCGATGGGGCGCCTCA
		3403121	pm:st	13	25	13	TGATGTGCGCTAAATCGAGGCTCCT
		3428989	pm:st	13	25	13	CTGAATGCATATCCGAGCAGAACGG
		3429485	pm:st	13	25	13	TTGGATATTGCGCGATCGGTGTGCT
		3429825	pm:st	13	25	13	CCGAGATTGGCTAATTCGCGAGGAA
		3429955	pm:st	13	25	13	AAATTCTGCGTGGATTGCCGGACAG
		3466047	pm:st	13	25	13	CTTTGATCAAGGGCATAGCACAGGC
		3480161	pm:st	13	25	13	CGTCCTTAATGCAGGCCAGAGATAC
		3531067	pm:st	13	25	13	TCTCGGTCTAATGCAGGCGAAGCAT
		3532251	pm:st	13	25	13	ACAGTTTTCCAATACGCGCACGGCA
		3534995	pm:st	13	25	13	TCATATGCGATCTGCCAGCCCCTAA
		3556241	pm:st	13	25	13	GTGATACGCATGCCTGCTACACTCA
		3581973	pm:st	13	25	13	CGTTACGCAGCATAGTGCGTCTTTG
		3582401	pm:st	13	25	13	GTAGAGTTGCGCCTTGGCACCTATT
		3604183	pm:st	13	25	13	TTCGAAGTTATGCGGCGCAAAGACC
		3607325	pm:st	13	25	13	ATGCAGCATTACAGAGCGCGTAGCT
		3607373	pm:st	13	25	13	TCCTCGAGTCCAGCGCATTATGTAC
		3607841	pm:st	13	25	13	TCCGCTGCTGCGCAGTTATTATCAG
		3609111	pm:st	13	25	13	ATTATGTAAGTGCGCAGCCCGGGTT
		3627455	pm:st	13	25	13	AAATGCGAATGAGCGGCATGCATGG
		3634159	pm:st	13	25	13	TCTGCATAAGCCGCATGCACTAGGT
		3650371	pm:st	13	25	13	GGTAAAGGGCTTGCATCAAGTCCTG
		3684557	pm:st	13	25	13	ATCAGATGCTATGGCACGCTCTGAC
		3709703	pm:st	13	25	13	ACGAGTCATGCTGGCGTATGCTTAC
		3710343	pm:st	13	25	13	TTCATATGCGCGCCGTATGAGGGTA
		3743843	pm:st	13	25	13	CGCATCTCGCGCTAAGCATGTTAAG
		3760919	pm:st	13	25	13	AGTAAGCGGAATTGCGCTAGTAGCG
		3765417	pm:st	13	25	13	TGGCGTGGAGCTCTGCATAAAAGGT
		3779683	pm:st	13	25	13	CGCGTGATCGTGGCGATGCTTTTTA
		3787001	pm:st	13	25	13	TAACTGCTAGCATGCGATGTCAGGG
		3788619	pm:st	13	25	13	CGGATATGGGCAGCGAATTTTGCTG
		3811189	pm:st	13	25	13	CTGGGAGCATTGCCTAGCAATACCT
		3812929	pm:st	13	25	13	CGTTGTAATGCGCAGATGCATCCTC
		3834495	pm:st	13	25	13	TAGTCAAATAGCGCATGCCATGCGC
		3838279	pm:st	13	25	13	TCGAGTAACAGTATGCGGCAGACCA
		3839105	pm:st	13	25	13	GTCATGGCTGGAGCATATGGATCTG
		3864437	pm:st	13	25	13	AAACTTCATCTAACGCTGCCGGCCT
		3889581	pm:st	13	25	13	GTGGTTAGCGGCTAATGCACTGTAG
		3916133	pm:st	13	25	13	CGAATACAGCTAAGCCATGGGTGGA
		3940641	pm:st	13	25	13	TCCGCGTATGTGGCAGCGCAATATA
		3950071	pm:st	13	25	13	ATCTTGGCAGGCTAGCCATTGAAGG
		3992369	pm:st	13	25	13	AGCTGAAGCTGATCAGGCTGATCTC
		4019173	pm:st	13	25	13	GGCAAGGCAAGCGCTCATTATTGTG
		4042575	pm:st	13	25	13	TCAGTCGGGCCAATATAGCGATACG
		4043937	pm:st	13	25	13	GATCGCATCAAGCTGTGCCGAATCA
		4065147	pm:st	13	25	13	CACAATATCTGGCGCGATGGGCTAA
		4068551	pm:st	13	25	13	ATGAGAGGCATGCGCGTATACAACG
		4088237	pm:st	13	25	13	AGTACAATGGCCCCGCATTCTGCAA
		4094319	pm:st	13	25	13	TGTTGTGGTATAGGCCTGCTCCTAC
		4095511	pm:st	13	25	13	AGGCTTGGCGCTGCTATATTGAGCA
		4134001	pm:st	13	25	13	AACCGAATTTGGCGCATCGACACAC
		4170287	pm:st	13	25	13	GTAGCGACATATCCAGCGCAGTACT
		4170845	pm:st	13	25	13	CCATGCGATATACAGCGCGAGTAAG
		4180405	pm:st	13	25	13	ATGCATCCAATCGCCGCATCAAGTC
		4196265	pm:st	13	25	13	GTCCTATACAGCGTGATGCGCTAAG
		4196967	pm:st	13	25	13	CGTGAGCATAGCGATCAGCAAGGAT
		4197077	pm:st	13	25	13	CAGGTCGGCTGCATGCTTGAAGTAT
		4222361	pm:st	13	25	13	GTTCTAGGCCTATCGCATGAGGTGA
		4222369	pm:st	13	25	13	GTGTTACGCAGCTATGCCTGAGCTT
		4223093	pm:st	13	25	13	GTGACCTATTGCATCCGCCCTTTCT
		4234793	pm:st	13	25	13	CAGCACGGCATATTGTCGCTCAACT
		4248425	pm:st	13	25	13	ATACCAGCGATCTAGCCAGGGTGAT
		4249155	pm:st	13	25	13	ATAGCCAGCGCCTGCAGATATTTGG
		4249261	pm:st	13	25	13	TGCGCTATCATGCGCGGCTCAATAA
		4293669	pm:st	13	25	13	CTAAGCTAGCGCCGCATTCTTAGGT
		4298373	pm:st	13	25	13	GTGTCGGCTATCATACGCCATACAG
		4300385	pm:st	13	25	13	AAGACTATGGCCTCATGCGTTCTGG
		4305869	pm:st	13	25	13	TGGTTGGCATCACGCATTGTTGAGC
		4318513	pm:st	13	25	13	GGGGTTGCCATGCTAGGATAGTTTG
		4318685	pm:st	13	25	13	GCCATGGCCTTGCGCTGATTCTTAT
		4319257	pm:st	13	25	13	CGTGTCGCGCTTGATCGCATCAAAT
		4325725	pm:st	13	25	13	CTCTCCTGCTGCCTTCAGCTTTGTT
		4339873	pm:st	13	25	13	AGGAGTTCGCGCTAACAGCATGAGT
		4350665	pm:st	13	25	13	CAGATCCATGCGAGCAGTATCACTG
		4350721	pm:st	13	25	13	ACTCATCAATTGCGGGCTACGTGAC
		4387699	pm:st	13	25	13	CATGAATGGCGGCGCTTATTTCTCG
		4400867	pm:st	13	25	13	CCTATGATGCTAGCCACCGTATACG
		4401607	pm:st	13	25	13	GTAACTGCGCTATGGCAGTTTCCAG
		4402025	pm:st	13	25	13	ATACCATGCATTGAGCGCTCCGTCA
		4402553	pm:st	13	25	13	CATAGCTATGCCTGGCTGCTTTCTC
		4410531	pm:st	13	25	13	TGGTTGGCAATATAGGCGCCCTACT
		4433771	pm:st	13	25	13	CAACCATGCATTCGCTAGCCAGAAC
		4453057	pm:st	13	25	13	CAAAGCGTGGTATAGCGCACAGGTT
		4478533	pm:st	13	25	13	CGGACAAGCGCCTATATCTTCGACA
		4478953	pm:st	13	25	13	TCTAGTGTATCGCGCAGCTCCCAAA
		4478967	pm:st	13	25	13	TCGTTAGCTGCATAGGGCATATGCG
		4479955	pm:st	13	25	13	TTGGCCATCTAGCGCCAGTGGTTTT
		4503471	pm:st	13	25	13	GTAGCCTACGCATCGCCTGTTTCTT
		4525835	pm:st	13	25	13	GACTGATGCTGGGCCCATACTTTTG
		4526011	pm:st	13	25	13	ATAACCATGCGCCTGCAATGCCTGA
		4555161	pm:st	13	25	13	GTTCTATAGCAACGCAGCTAGGCAC
		4581345	pm:st	13	25	13	AACCGAGGCGCATTACTGATGGCTA
		4607255	pm:st	13	25	13	GGTTTATGCCAGCCATTGTCTCTCG
		4657119	pm:st	13	25	13	GGGACTCGCATATCAAGCGCTATGT
		4657603	pm:st	13	25	13	GTATTTCGTGCTGCGCAATGTCACC
		4657745	pm:st	13	25	13	CGCAATGGCGAATAAGCTCTCGTAC
		4658143	pm:st	13	25	13	TAGCCTATAGCCATCGCTCCAATCC
		4683233	pm:st	13	25	13	GAGAGTGCGGCTATTATGCGCATGT
		4708833	pm:st	13	25	13	GAGAGTGCGCCTAGATTGCATAGCT
		4733537	pm:st	13	25	13	AACGTACGATCTGCGCTCGATCGAA
		4733821	pm:st	13	25	13	TTCGTAACGCTTGCTATGCGGGTAG
		4734803	pm:st	13	25	13	ATTCTATGGCGCGCAAAGTGCGAGT
		4756175	pm:st	13	25	13	TGACAACATTGCGATCTGCAGCGCA
		4756361	pm:st	13	25	13	CCAGCTCATGCATAGGCAAAGCACT
		4760835	pm:st	13	25	13	GGAGGAGCAAGCCAGCTAGACATTT
		4770025	pm:st	13	25	13	TAAGCATGCAGCGCGTAACTCTGGT
		4785655	pm:st	13	25	13	GACCAAGCTCGCATCATGCACTAAG
		4810565	pm:st	13	25	13	TACCATGCGCAGTTGCTCAGAGTAG
		4811387	pm:st	13	25	13	CTGTGCGCTAAGCTGCAGGATTAAC
		4837561	pm:st	13	25	13	GACATGCGATGCAATCTGCTTGGAC
		4837587	pm:st	13	25	13	GCTAATGATCACGCTAGCAAGAGCC
		4837701	pm:st	13	25	13	CTTCGATATTGCCATGCGCCACAGA
		4862639	pm:st	13	25	13	CAGTGGTTGGCTGCGCTATATTGTC
		4887901	pm:st	13	25	13	TGACACTAGCCATGGCTTCCGTGAT
		4889105	pm:st	13	25	13	AGTCTGCCGAATTAGCGCCCTTTTC
		4912975	pm:st	13	25	13	TCAGAACACAAGCAGCGCTTACGAC
		4939525	pm:st	13	25	13	ACAGAATACAGGCCAGCATGGCGTA
		4940313	pm:st	13	25	13	ATTCCCGATATGCGCCACGAACGAA
		4965923	pm:st	13	25	13	ATGTCTGCTCGCGCATTGATCAGGA
		4986605	pm:st	13	25	13	TGCCATGCATGTTTGCGCAACAGAG
		4986747	pm:st	13	25	13	CACTCCAATATGGCCCGGCATTATC
		4990607	pm:st	13	25	13	CTCCCAATAGCTGCGCACTCTGTTT
		4990629	pm:st	13	25	13	CAAAGAAGAATACGCGCTGGCTCGT
		5041855	pm:st	13	25	13	CACAGATATGGCGATGCGCTCGATT
		5042313	pm:st	13	25	13	GTAGACCAATGCAGCTGGCTTTTCG
		5042579	pm:st	13	25	13	CACATTATGGCGCTGATTGCAGGAG
		5066735	pm:st	13	25	13	GGTGGTAAGCGGATTAGCCATACGT
		5078871	pm:st	13	25	13	ACTGTAGCCTGGCGCATTTGCATGA
		5101849	pm:st	13	25	13	GCATTAATGGCGATGCCTGTTCAGG
		5119179	pm:st	13	25	13	GCTTTTAGCGCAGCATACAGCAAGG
		5143661	pm:st	13	25	13	CCGCTAGCGCTATGCATAGTGAATG
		5143825	pm:st	13	25	13	TAGCAAGTCATGCTGCGCTTAGGGT
		5194057	pm:st	13	25	13	AAGTCCTAACGCGCCTGATTTTGGC
		5219865	pm:st	13	25	13	AGTCCTGATTACAGCGCTCGTACGT
		5239931	pm:st	13	25	13	TATGGCGCTATGCGCTTGAAGAAGC
		5240033	pm:st	13	25	13	TTAGCAAGCCACGCTGCCAAAGTCT
		5240125	pm:st	13	25	13	GGACTGGCATGCGAGCATAAATCCA
		5246557	pm:st	13	25	13	CGATAGATTGCCCAATGCGCGAAGT
		5247513	pm:st	13	25	13	ATTCCCCGGCGATCTGCTTCATTAG
		5247945	pm:st	13	25	13	TAATCCATCATGCGCCAGAACCCTC
		5271885	pm:st	13	25	13	TCTCGTATCCAGGCATCGCGTTTTC
		5273171	pm:st	13	25	13	AATCTCGTAATGTGCAGCCCGGACA
		5287327	pm:st	13	25	13	TTACATGGCATAGCGTGCTGCATCG
		5298147	pm:st	13	25	13	TCATGGTTGCAAGCTGGCTCTCGTA
		5298443	pm:st	13	25	13	GGAAGGTCAGCGCATTGCATTTACG
		5298575	pm:st	13	25	13	CACTTTTAGCCGGCATTCGTGATGC
		5301699	pm:st	13	25	13	AATCAAAGCGCTATTGGCGGCGATG
		5324749	pm:st	13	25	13	TCGTAAAGCATTATGCGCTTGGGCC
		5349017	pm:st	13	25	13	CTATACATTATGCAGCCCCGATCCG
		5373949	pm:st	13	25	13	CGCTTATCCATAGCATGCTGTCTCG
		5374253	pm:st	13	25	13	TACATTGGCCCATGCTAGTCTCCGT
		5374581	pm:st	13	25	13	CTTGAAATAACGCCTCGGCTGTGAG
		5375087	pm:st	13	25	13	TTCTCCATACAGCGCTGGTGAACCT
		5375487	pm:st	13	25	13	AGCTTCATCGCACAGCTTTGGTACC
		5400075	pm:st	13	25	13	GCTTCAGCGCTGCTGAATGACATCT
		5400405	pm:st	13	25	13	ATTGCGGCGCTATGAAAGCTTACCG
		5400587	pm:st	13	25	13	TGGCTTGCTGCGCGATATCGTGTTT
		5401591	pm:st	13	25	13	CAGCCATGGCTGCGCAAATCTACAA
		5425009	pm:st	13	25	13	TGTCCTGCGCATACGTATCTACAGG
		5425035	pm:st	13	25	13	GTTCGAGCTGCGAGCTATCTGAGAT
		5447389	pm:st	13	25	13	TTCCCTTGCAATCGCGCTACAGGTT
		5451211	pm:st	13	25	13	GAAAGTCCATCGCGAGCTTACGGTA
		5451345	pm:st	13	25	13	CGCTAGGCGCGATCGCATTCTTTAA
		5451581	pm:st	13	25	13	AGAGCCTGAGCATGCGTCAGCTTTT
		5476489	pm:st	13	25	13	ACTATCATGCGATGCGCCTGGTGTA
		5477929	pm:st	13	25	13	ATGGCTATATCCCGCGGCAAAAACG
		5493377	pm:st	13	25	13	TAGCCTCCATTAGCCATGCTGGAAG
		5501467	pm:st	13	25	13	GATCTCTCGCGCATACTGCGTATGT
		5502789	pm:st	13	25	13	AGTAAGGGCGGATTGGCATACGAAC
		5528969	pm:st	13	25	13	CAGCGAATCCGCATGGCATTTAGTG
		5553213	pm:st	13	25	13	CAACTACGCATGCAGACTGGACATG
		5553539	pm:st	13	25	13	TTCGTCAGAGCGCATAGCAAGACCA
		5553729	pm:st	13	25	13	CGTTTGATTAGCCGCCTGCTGACTT
		5608729	pm:st	13	25	13	GCAGTCAGCAAATGCCAGCTTCTTC
		5630951	pm:st	13	25	13	TCAAGGGGCAGATTAGCGCCTATAG
		5631811	pm:st	13	25	13	GGAACTGCAGGCTTACCATGCATCA
		5681787	pm:st	13	25	13	CTCTTTGCGATCTAGCATGCTCACG
		5681877	pm:st	13	25	13	CCATTACATGCTACGCTCTCTAGGC
		5700955	pm:st	13	25	13	CTTCTTCATTAGCGCATAGGCAGCC
		5707161	pm:st	13	25	13	GTTCATTCACGCTGCATGCGCGTTA
		5707173	pm:st	13	25	13	GTGAAGGCTATATCGCGGAATGCCT
		5732401	pm:st	13	25	13	CTCCATAGCGCAATATTCGTCTCGG
		5733901	pm:st	13	25	13	AGAAGTGCAATTGCTTGCGGGAGTC
		5736315	pm:st	13	25	13	CTAAATTCGGAGCATTGCGCACCTC
		5738087	pm:st	13	25	13	CGAGATCATGAGCGATGCTGGCTAT
		5807211	pm:st	13	25	13	CGTCGAATACAACGCCTGCAAACAG
		5815919	pm:st	13	25	13	AACCTCTCAGGCATGCGCATGGAAT
		5815937	pm:st	13	25	13	TAGACCTTGAGGGCATGCGATTTCC
		5836309	pm:st	13	25	13	AGTTGCCAGCGCATGATATGGAGCA
		5861223	pm:st	13	25	13	ATCACGAGCCATGATTCGCTAGGGA
		5862017	pm:st	13	25	13	TAGACCAAGCATGGCCTGTCCCTTA
		5908381	pm:st	13	25	13	ACACCGGGATGGCTTTGCCTTTAAC
		5911789	pm:st	13	25	13	AAGGACTAGCGCAATGTGCTGACAG
		5912781	pm:st	13	25	13	GCACCATGAGCGCGCTTATTGCTAT
		5963155	pm:st	13	25	13	TTATACCGCTCTGATCAGCCCGAAG
		5963879	pm:st	13	25	13	GTTACCGCTATGCGCAATTTGCTCG
		5989041	pm:st	13	25	13	CAGAAGTTACGCATGCGAGCAGCAA
		5989171	pm:st	13	25	13	AGCAAGTGATGGGCAGCTCGGTAAT
		6014633	pm:st	13	25	13	CATCAGTAGATGCCAGCGCAATAGC
		6014901	pm:st	13	25	13	TATAGCGCATATGCCCTTGTCCCCT
		6066193	pm:st	13	25	13	TGCTGTCATGATATCCGCCAGGTGT
		6116377	pm:st	13	25	13	CGCGTCGATTATCATGCGCCTAATG
		6116445	pm:st	13	25	13	CCAGTATATCCATGCGCTGCTAGTC
		6116537	pm:st	13	25	13	AGTCTCCGCTGCCGATTATTGAGTC
		6138683	pm:st	13	25	13	GGACCAGCAAGCATGCTTCCCTAAT
		6167169	pm:st	13	25	13	TTACGCAGATATGCGGCAGACACGT
		6167587	pm:st	13	25	13	CGCAAACGCTCATACAGCACGGTAT
		6169003	pm:st	13	25	13	CCAGCTCTCATTAGCGCATCTTGAG
		6184647	pm:st	13	25	13	TTTCGCGAGCCAAGCTGCAACAACA
		6194119	pm:st	13	25	13	TACTTTATGCGCGCTGTATGGGAGG
		6194211	pm:st	13	25	13	TGTCCGGCAACATGCGAGCTAACAA
		6194297	pm:st	13	25	13	GTGGCTGTTGCACGCTATGTTACCA
		6245475	pm:st	13	25	13	TTAATCTGCATCGCGAGATCGCAGC
		6253773	pm:st	13	25	13	TTTTCTGGATTAGCGCCTGCAGGAG
		6267415	pm:st	13	25	13	CGTCGAAGCGCTTGCTATAACCTTG
		6270191	pm:st	13	25	13	AACGCTGAGCCATCGCGTAAACAAC
		6295307	pm:st	13	25	13	AGCGTGACTGCCGCGTATCATGTAT
		6295669	pm:st	13	25	13	ACCTCGATAGCCTGCGGATATAACC
		6300123	pm:st	13	25	13	GATTGAATGCTGCGCTACCCAAGGA
		6322929	pm:st	13	25	13	GTGCACGGCGAATATTGCCAATCTG
		6323129	pm:st	13	25	13	ATCCTTTTCGCATGCCTGCCTTGAC
		6325703	pm:st	13	25	13	AAGGAGGCTAATTGGGCCGGTAACA
		6347721	pm:st	13	25	13	TACAAGGCAACGCCATTCCTGTGGT
		6373251	pm:st	13	25	13	AATAGTGCTCGCATGCCACGTGCAA
		6373347	pm:st	13	25	13	TCATGCATGCGCATGCTTTACGGAC
		6373537	pm:st	13	25	13	GATCAAGCAGCGCAGGATTGCTATC
		6390419	pm:st	13	25	13	ACTTACCATCGCGCTATGTCACCCT
		6423739	pm:st	13	25	13	AGTGGTAGGCAGATCGCAAGTTGAG
		6449807	pm:st	13	25	13	CTCCCGCAGCATTATGCTGAACTAG
		6527419	pm:st	13	25	13	ACACTAGGCTGATTGCGCCTCCAAA
		6530423	pm:st	13	25	13	CAGACCATTCATGGCCAGCGCATTA
		6551753	pm:st	13	25	13	ATGCTGATCATGCGCGCTACAGTCT
		6553257	pm:st	13	25	13	TGGCACATACAGCGCTATGCAATCC
		6553435	pm:st	13	25	13	CTTCTCGGGCCATGCATTTCATTCG
43	control->bgp->antigenomic
	517
		1046887	pm:st	25	25	13	CGCGCCCGGGGGGGCCCGCCGCGCG
		1254177	pm:st	25	25	13	GCGCGCCGCGCGGGGGGGCCGCGGG
		1507667	pm:st	25	25	13	CGGCCGGGGGGGCCCGCCGCGCGCG
		1876305	pm:st	25	25	13	CGCGCGCGGGGGGGGCCGGCCGCCG
		2083661	pm:st	25	25	13	CGGCGGCCCGCCGGGCGGGCGCGGG
		2936141	pm:st	25	25	13	CGGCGCGCCGCGGGGCCGCGGGGGC
		4863267	pm:st	25	25	13	CGGCGCGGGGGGGCCGCCGCGCGCG
		5147937	pm:st	25	25	13	GCGCCGCCGCCCGGGGGCGCCGGCG
		6484259	pm:st	25	25	13	GCGCGGCCGGGGGGGCGCGCGGCGG
40	control->bgp->antigenomic
	514
		24723	pm:st	10	25	13	GAAGACGCAAGCCTAGATTTTTCTA
		50147	pm:st	10	25	13	TCAAACATGCGCAATGATGTAAGCT
		50271	pm:st	10	25	13	TTATAAATAGGCTTGCGCATGAGAG
		101001	pm:st	10	25	13	CTCTCTGCGCGATCATATATTCAAA
		101419	pm:st	10	25	13	TGTTATTTATGCGGCCTAATAGCGA
		101463	pm:st	10	25	13	TTACAGATCGCTAGCGCATAAAAAG
		101859	pm:st	10	25	13	TAACTTGTGCATTCCGCATGGAAAT
		102111	pm:st	10	25	13	TTAGGTGCATCCATAATGCAGTCAA
		125431	pm:st	10	25	13	AAAAAGATTGGCGCAGTTCAGGTTT
		125541	pm:st	10	25	13	TAGATGTACGCTGCGTCATGTTAAT
		126623	pm:st	10	25	13	ACATTCGTTATGCCGCAATCAAGTA
		152487	pm:st	10	25	13	TAACGGATATGCAGGCTAGCTTTTA
		177537	pm:st	10	25	13	TTCGAAGCTCATTGCTATAAGAGCT
		178247	pm:st	10	25	13	TTGGTTATTGCATACGGCGTAACTT
		203015	pm:st	10	25	13	TATTTTCCGCAATCAGCTTCGTAGT
		203811	pm:st	10	25	13	TGTCTCCATATCAATGCGCCTAATA
		227397	pm:st	10	25	13	AAACAGGCATACTGCTTGGTTATTC
		229469	pm:st	10	25	13	TTATTTACGCTGCAATGCTCCATAC
		237625	pm:st	10	25	13	ATTAATAGGCAAGGCTGCACTGATA
		248273	pm:st	10	25	13	TTGTGTCCCATTAGCAGCATGTTTA
		255555	pm:st	10	25	13	ATATTTTTAGCGCGGTCTAGAACCA
		267575	pm:st	10	25	13	AGATAGTGCTCGCGCATATTTCTAA
		286417	pm:st	10	25	13	TTGAGAGCTGCTTTGAATCTGTTTG
		306119	pm:st	10	25	13	TACAACATTGACAGCGCTCTTCAAA
		331983	pm:st	10	25	13	GCATTTTGCGCATTGATAGTGATAC
		332131	pm:st	10	25	13	CTACTAATGCCTGGCTATTTTATGC
		382327	pm:st	10	25	13	TTTTCTCAATCAGCAGCGTCTAGAT
		401901	pm:st	10	25	13	CATCTTGATGAGCGCAATTGCTAAA
		447711	pm:st	10	25	13	TTACGGATAATGCGGAGCACAATAA
		458961	pm:st	10	25	13	ATAGTTTATATCAGGCGCTGTGAGA
		459171	pm:st	10	25	13	GTGTAATGCGCATCTTGCTATAACA
		459709	pm:st	10	25	13	TAGTAAAGCGCTTGCATTTGTCTTC
		470727	pm:st	10	25	13	TTTGATCATTGCGGCTATGGACATA
		484687	pm:st	10	25	13	TGGTGGTATCTAGCAGCGTTAAATT
		510449	pm:st	10	25	13	GACATTAGCGCTATACATCGATTTG
		510785	pm:st	10	25	13	AGAATTACGCATAGCTGATTTACGG
		516823	pm:st	10	25	13	TCATTTCGCAATAACGCTTGAAGGA
		536487	pm:st	10	25	13	AATCGGTTATCAATAGCGCACCTAA
		539935	pm:st	10	25	13	TTATTCTTGCGCATGAGCAGTTTTG
		540087	pm:st	10	25	13	ATCCACAATTGCAGCGCTAAATGAA
		562893	pm:st	10	25	13	TTTAAGCTGCTGGCATATGCTTAAG
		585841	pm:st	10	25	13	TAATTAGCGCATGTTGCAATAGGAC
		588353	pm:st	10	25	13	AAAGTGGAGCTAGCATGCAATTCTA
		608889	pm:st	10	25	13	TTTGAGAATAAGCGCTCTCTAATCC
		613939	pm:st	10	25	13	ATATTGTCCATGCAATGCGTCAAAC
		632173	pm:st	10	25	13	CAATAATCGCATAATGGCTGCATCA
		639037	pm:st	10	25	13	TTTTAAATAGCCAGAGTGCATGTCG
		639495	pm:st	10	25	13	AGAGTACAACTGCGCAATCCAATTT
		639569	pm:st	10	25	13	AATCATAGCTGCTTGGTGCTTATTC
		655043	pm:st	10	25	13	TTTTTCTGGCGCATTTCACAGTTAG
		663593	pm:st	10	25	13	CTCTTATGCGTGCTATGATTTGAGT
		690491	pm:st	10	25	13	CGTTTGGCAGCTTTATGATTCAAGT
		714487	pm:st	10	25	13	ACTCATCCTGCGCAATATACTTAGT
		715061	pm:st	10	25	13	TCTAGACGCTGGAAAGCATGATTAT
		715121	pm:st	10	25	13	TTTAGAAGATAGGCGATGCAGTTAG
		715607	pm:st	10	25	13	ATTTAGGCAACGGTATGCCAACTAT
		718333	pm:st	10	25	13	TGCTTCTGCTTATTGCGCATATGTA
		741469	pm:st	10	25	13	TTATTTGCGAGATCATGCAGGATAC
		792397	pm:st	10	25	13	AGTTCGTAATGCTAGCGGATTCTTT
		800243	pm:st	10	25	13	TCATAACTCGCCATGCAATCATCAT
		814735	pm:st	10	25	13	ACGCGAAATACAGGCTAGCATTATT
		816921	pm:st	10	25	13	ATGTAGATGATTAGCGCGTACATAG
		818189	pm:st	10	25	13	TGGAATGCTGCATTGCTATATCTCT
		843703	pm:st	10	25	13	AAGAGTGCTATGCAGGCATTGATAT
		844315	pm:st	10	25	13	ATTGTAATTAGCAATGGGCTCTCAG
		862659	pm:st	10	25	13	AATTGCCCCAGCATATAGCTTTACA
		869939	pm:st	10	25	13	ATATTGGGCGCATCATTATAGAAGC
		885523	pm:st	10	25	13	TTTTAAAGCAGGCTAATCCTCACAG
		895145	pm:st	10	25	13	GAGATTCATGCTAGGCGATATTGTT
		920713	pm:st	10	25	13	GTATGTCATGCTATGCCATCTAACA
		921021	pm:st	10	25	13	CCGTTACACATTAGCTGCAAATGAT
		931763	pm:st	10	25	13	ATGAAACGCGGGCATAATCAAAACA
		945795	pm:st	10	25	13	CTGGTCGCGCGAATCATATTAATTA
		1000895	pm:st	10	25	13	AAAAAGGCCGCATTATGATATGGAC
		1022347	pm:st	10	25	13	TTTAGTTATCCGCTGCATTGTATCG
		1023087	pm:st	10	25	13	TTCTTGCGCTATCCTGCATAATATG
		1023829	pm:st	10	25	13	ATTCGAATCTGCTAGCCTTTCCTAA
		1092851	pm:st	10	25	13	GTCGTATGGCAAAATGCCTTCATTA
		1093035	pm:st	10	25	13	AAATAAGAATGCAGCCTGCCTAGAA
		1099949	pm:st	10	25	13	TTGACTTCGCGCTAATATGGGATAT
		1114271	pm:st	10	25	13	AGGTAAGATGCAGCTATCATAGTGA
		1176605	pm:st	10	25	13	TGAATGGTCGATAATGCGCTTGATT
		1177065	pm:st	10	25	13	ACTTCTGAAATGCGATGCTGAGTTT
		1177145	pm:st	10	25	13	AAACACCTGAGCAATATGCATTGCT
		1184883	pm:st	10	25	13	TAATATGGCAGCTTGATTCATCACC
		1185201	pm:st	10	25	13	ATTTGTCCATGCATAGGCTGGAAAT
		1185213	pm:st	10	25	13	CTTTCAGATTAGCCGCAACATCAAA
		1208255	pm:st	10	25	13	AAAACCCATACATAGCGCGAAGAAA
		1221075	pm:st	10	25	13	CAAATGATCCAGCGCATTACATTCA
		1224623	pm:st	10	25	13	GTATCAGCGCCTAAATCATTAGTTC
		1227169	pm:st	10	25	13	GTTAAACGCGCTTCAGAATTAAGAC
		1227709	pm:st	10	25	13	TAGTACCCAGCATTATGCATTCATC
		1231129	pm:st	10	25	13	GCAAAAAGTGCTGGGCATATAACAT
		1253289	pm:st	10	25	13	TAAGAAATAGCGCATCATGCACTTG
		1274819	pm:st	10	25	13	AATTTTGCGTTGGCATCATATCCTG
		1276605	pm:st	10	25	13	GACAAAAGCGATTCATGCTAAGATC
		1279123	pm:st	10	25	13	GTCTATCCTGCATAATTGCTACAAC
		1330265	pm:st	10	25	13	GAAAAAGAATATTGCGCGTACTTGC
		1330285	pm:st	10	25	13	TTAGAAGCGCAGTTGGATATGCTTT
		1355005	pm:st	10	25	13	TAATCACAGCAGATTGCGTATTCCT
		1356309	pm:st	10	25	13	ATTAACATAGCTCTTGCGCATCATC
		1369225	pm:st	10	25	13	TCCTAGCATAATGCCGCATCAAATT
		1431809	pm:st	10	25	13	TATAATTAGCAGCGAATACCCGTGT
		1432109	pm:st	10	25	13	GGATATTAGATAGCGCGCAGTTTAA
		1432203	pm:st	10	25	13	CTCTAAGCATATCCAGCGCTTTTAT
		1438329	pm:st	10	25	13	TATCAAAATGCCTTAGCGCACTCAA
		1458037	pm:st	10	25	13	AAACGGATGCGTGCTAACAAAAAGT
		1534207	pm:st	10	25	13	TAAATGTTGCATGCTAGCTGGTACT
		1553645	pm:st	10	25	13	GTTTAACATGGATAGCTGCAGTTCA
		1559351	pm:st	10	25	13	TAATAGATCATAAGGCGCTCATACG
		1586421	pm:st	10	25	13	CTTTGTGCATAATGCTGGAGTGTTA
		1585343	pm:st	10	25	13	ATTAGGAATATAGCAGCGCACTTAC
		1586393	pm:st	10	25	13	GCTTAAAATGCATGTGCGCTATTAC
		1599681	pm:st	10	25	13	TTTAGTTAAGAAATCGCGCCGGAAA
		1636997	pm:st	10	25	13	CTATTTCATAGCATTGCCGAGAGAT
		1637755	pm:st	10	25	13	CGGAAATATAATGCAGCGCAACAAT
		1662145	pm:st	10	25	13	ATTGACGCGCAGATCATCAATTAGT
		1662171	pm:st	10	25	13	AAATATATACATGCTCGCCTGAGCT
		1713669	pm:st	10	25	13	GACACAATCATGCTCGCTAACTAAA
		1737991	pm:st	10	25	13	GAGCATGCTGCATTTCGATAAAAGA
		1738173	pm:st	10	25	13	AAAGAAATGCAATGCAGCGTTCCTT
		1738591	pm:st	10	25	13	TGTTAATCTGCTAACGCATCGTTCT
		1738663	pm:st	10	25	13	GTAGAAGCGCGAATTACATGTTTCT
		1739703	pm:st	10	25	13	TATGACATTGCTAGGCTATCTCCTT
		1784179	pm:st	10	25	13	CATTTTGCGTGCTTGAAATAGCTTG
		1789837	pm:st	10	25	13	GTGTTATACAGCGCTCTATCATACA
		1790901	pm:st	10	25	13	TATCATTATCAAGCGCTCCATGCTA
		1806955	pm:st	10	25	13	AACATGAGCTTCATTGCGCATACAA
		1807005	pm:st	10	25	13	TCTTACGCATTGCAATGCCTTAGAA
		1815889	pm:st	10	25	13	TGGTAGTATGCGTTAGCAGAATTCA
		1842021	pm:st	10	25	13	ATCATCGCTATGCAGCAAGTTTTAG
		1842087	pm:st	10	25	13	TAACTTGTAACATAGCGCAGAAACC
		1853293	pm:st	10	25	13	CAATCAAGCATATGCGCGTTTTTTG
		1867387	pm:st	10	25	13	CAACCGAGCGCATTGATATAGTTTA
		1892655	pm:st	10	25	13	TCAGTTAATATTGCGCGCCACTAAT
		1893237	pm:st	10	25	13	AAACGCATAGATCAGCGCATGAATT
		1893285	pm:st	10	25	13	TAACCTGGCGAGCAATATTTAGAAC
		1918031	pm:st	10	25	13	CACTATCGCTCAGCATTGATTAGTT
		1918211	pm:st	10	25	13	TATACATGCATAGATCCGCCTGTAT
		1944401	pm:st	10	25	13	ATTACCGCTAGGCAATATCAGATTC
		1970739	pm:st	10	25	13	ATATTAATGCGGCATAAGCCGAAGA
		1995995	pm:st	10	25	13	GCGATCGCGCTTATCCATAAATATA
		2046661	pm:st	10	25	13	CATGTTAATCATAGGCGCGTAGAAT
		2046681	pm:st	10	25	13	CATGTTCGCATGCTATCTGATCATT
		2071683	pm:st	10	25	13	ACATACCAAGCTTATCAGCTTAGCT
		2071957	pm:st	10	25	13	GTTAATTGTAGCGCGATTTGTACCT
		2073177	pm:st	10	25	13	AAGGGAGATTATACGCAGCAAAGAT
		2122511	pm:st	10	25	13	AGATGTAGCGCTTATATGCACACTA
		2122547	pm:st	10	25	13	TATAGTACGCTGGCTATATCCATCA
		2123621	pm:st	10	25	13	ATCATCTAGCTTGCAGCATTGTGAT
		2123701	pm:st	10	25	13	TATCAGGATGATTGCGCTAAAGATC
		2149243	pm:st	10	25	13	AAATACTAGGGCGTTGCTACTATTC
		2149483	pm:st	10	25	13	GTTGTCATTGCATTTCCGCAACTAT
		2173715	pm:st	10	25	13	AGTCATGAGCGCATAACACGTAAAT
		2200551	pm:st	10	25	13	TCTAAGAATGATAGGCGCGATCTAA
		2200741	pm:st	10	25	13	GATTAGCATATGGCAGCATTAAGTG
		2222003	pm:st	10	25	13	ATGTAAATCGCATAAGCTGGGGTTA
		2224989	pm:st	10	25	13	TCGATGCTAGCGATGCATAATATAG
		2243879	pm:st	10	25	13	ACTCTCTGCAATCTATCGCTGTTAA
		2244725	pm:st	10	25	13	TAATCAGCGGCAATATTGGTGGTTT
		2251605	pm:st	10	25	13	ACATCCGGCTATTAAGCGCATTATT
		2251875	pm:st	10	25	13	TTAAGCATGCGGGCTTATCTCATAT
		2267957	pm:st	10	25	13	GGCATTATGCGATGATTGCTGAATT
		2276561	pm:st	10	25	13	ATAGATGGGCGAGCTAAGTTACTAA
		2277541	pm:st	10	25	13	GATTAGGGCCATGCGTATTATTCAT
		2277733	pm:st	10	25	13	CTAGACGCAATGCGCAATAATTTAC
		2285635	pm:st	10	25	13	ATACACAGCAAGCGCTAATTGATTC
		2290925	pm:st	10	25	13	GTTTATCAAGCTGCATGCTGCTAAA
		2291103	pm:st	10	25	13	ACTAAAAATAGCACCATGCTTAGGG
		2313949	pm:st	10	25	13	TTCCATAAGCTGCTCATTGATCTTC
		2336895	pm:st	10	25	13	TAGAATTGGCATGGTCAGCTTGTTT
		2336973	pm:st	10	25	13	TTTTAGGCCACATTGTAGCTATTGG
		2337129	pm:st	10	25	13	CTATGGGCAAGCATGATTATCACAA
		2354605	pm:st	10	25	13	CCATATGCGCTAATATGCGCAAATT
		2378633	pm:st	10	25	13	GTTCTATCAGATAATGCGCGTATTC
		2379009	pm:st	10	25	13	TATAACATTGCGATCTGCGATATGG
		2379131	pm:st	10	25	13	TTGTAAGGATATGCAGCGCTGATAT
		2383075	pm:st	10	25	13	TTATCAGAATGGCGTGCTAATCGAA
		2405993	pm:st	10	25	13	AATATTTGGCTCATCTAGCCTATGC
		2429735	pm:st	10	25	13	AAGAGTGCGAATAAGCTGTATAGGT
		2481285	pm:st	10	25	13	ACAATGCTACGCGCTAATTGTAGAT
		2482773	pm:st	10	25	13	AATTCAGCTTGCCAATATCTGCACT
		2532721	pm:st	10	25	13	TTTATCTCGCTGCTATCATCTCAAG
		2533325	pm:st	10	25	13	TAATTTCAGCTCGGGCTATCATAAC
		2558617	pm:st	10	25	13	CTAAATTATACAGCTAGGCCTGATC
		2559131	pm:st	10	25	13	GAAAGATTCTAATCAGCGCGAATTG
		2583465	pm:st	10	25	13	GTATCGATGATAGCGCTTGTTCTAA
		2590647	pm:st	10	25	13	ATCAAAATGAGCGCATAGCCACTTT
		2590657	pm:st	10	25	13	AAAAGCGCCGCGTTCAATTCTTTTT
		2608999	pm:st	10	25	13	TGCGATATATGCAGTTAGCCTAAGT
		2661403	pm:st	10	25	13	TGTAGAGCCTATTGCGGAACAAATT
		2682647	pm:st	10	25	13	GGGTTTCGCATTGATGCATTATATC
		2682685	pm:st	10	25	13	GGAGCTTGCTGCGAATTAGTTTTAT
		2687499	pm:st	10	25	13	AGAAAAGCAGCCTATCATCTTACTG
		2711877	pm:st	10	25	13	TCGTAATAAGCGCGCTATTATTGTG
		2712171	pm:st	10	25	13	CTTAAACAGCTGTGCTATGACTTGT
		2713183	pm:st	10	25	13	AAGATCTGCAGCACGCAATATGATT
		2726147	pm:st	10	25	13	GCTGATGCGCATCTATATGATTGAA
		2802939	pm:st	10	25	13	GAAGCTATTGCGGGCTATCTTTTAA
		2811631	pm:st	10	25	13	TATTATCTTAGAGCATGCGATGGAG
		2813727	pm:st	10	25	13	ATACGAATAGAGCGCTAATCACTAC
		2813831	pm:st	10	25	13	GTTATTCTATATGCGCAGCGAAAGT
		2814179	pm:st	10	25	13	AGGTTACGCAGTATAGCATTAAGAG
		2814957	pm:st	10	25	13	TCCTTTAGCTATATGGCAGACGTTT
		2841123	pm:st	10	25	13	ATGTATTATGGCGCAGCATCAAAGT
		2843801	pm:st	10	25	13	TCGGCTAGCCTGGCATTATTTAAAT
		2866897	pm:st	10	25	13	TTCATTATCTTGCGCTATGTCCGAA
		2917747	pm:st	10	25	13	CAAAACGCATAGCATTGCATAAGCT
		2917963	pm:st	10	25	13	AAAAGAGCGCGTTATGCATAAACCA
		2936045	pm:st	10	25	13	TTAGTCATGCGCTTCAAGGAAAATG
		2943159	pm:st	10	25	13	GACAACAAGCGCTTAGGATTGATTT
		2968543	pm:st	10	25	13	TAGATCATTCAAGCGCATGAAGCTT
		2968757	pm:st	10	25	13	GACTTTAGCGCGTGCTAATTTTTAC
		2969141	pm:st	10	25	13	ATATAGGTGATCAGCATGCTTTCCA
		2982003	pm:st	10	25	13	TAATCTGATATGCAAGCCAGAACCA
		2982347	pm:st	10	25	13	TCATTAATGCCGCGATGATGATGAA
		3019689	pm:st	10	25	13	AAGTAAATTAGCTGGCAGCGTTATC
		3028171	pm:st	10	25	13	TTTTGATGCTAGAGCGCATATGATC
		3044615	pm:st	10	25	13	TATGTGAGCGCTGTCTGATCTATTT
		3071071	pm:st	10	25	13	TTTCTAACGCGCTGGATATTTCCAT
		3071329	pm:st	10	25	13	CTCCTAAATCGCAGCTGATTAAAAG
		3074409	pm:st	10	25	13	ATGGGTGCGATATAATCGCTTTTTC
		3095133	pm:st	10	25	13	GAGTATAACGCGCTATCTATCTCTA
		3096425	pm:st	10	25	13	ATACACTTCAGGCAGCTATCAATCA
		3097097	pm:st	10	25	13	AGATGATGGTAACTTGCGCAACAAT
		3097203	pm:st	10	25	13	TAATCTTGCAGACAATGCGCAGATT
		3122713	pm:st	10	25	13	ATTCAACATAGCGCGGCTAAATCTA
		3147601	pm:st	10	25	13	ATTACTAGGATGCGCTGATTATGCT
		3166597	pm:st	10	25	13	ATCAACTGCATTCCAGCATTCAAAC
		3172151	pm:st	10	25	13	TAGTTAACAGCGCTAGATTACGGAA
		3189735	pm:st	10	25	13	AATGTTTGCTGCTATGCTGGCATTA
		3198789	pm:st	10	25	13	AGTATATTAGGCCGCATAACCTTGA
		3223761	pm:st	10	25	13	ATAGCACAAATCAGCGGCTATAGTT
		3225115	pm:st	10	25	13	ATTGACATGCGCTAGATTCATCATC
		3235549	pm:st	10	25	13	TTCCAGGCGCTTAATCACTGTAAAA
		3248683	pm:st	10	25	13	TTAGTATAGCGCCTAGATAGAACGT
		3250519	pm:st	10	25	13	CTGGTATAATTGCTAAGCCACAAGA
		3250739	pm:st	10	25	13	ATAGAAAATGGTGAAGCGCAACTCA
		3281871	pm:st	10	25	13	TGATTGGCGTGCTATTCATTCTCAA
		3301015	pm:st	10	25	13	CTATTCAAGCATTTTGCGCTAGAGT
		3325823	pm:st	10	25	13	TTCAGTATCGCAATAGCGTGGTAAT
		3327915	pm:st	10	25	13	CCAATAGCGCCTATTGATACGAAAA
		3352231	pm:st	10	25	13	CATAGAGCGCATTATCTGAGGTTTA
		3352413	pm:st	10	25	13	ATGACTGCGCTTGATCAATTGTCTT
		3352485	pm:st	10	25	13	AACCGGATCATATTAGCGCTGAAAT
		3373753	pm:st	10	25	13	TGTATGGCATAGCGCCAAATTATGT
		3429405	pm:st	10	25	13	TGAAATCATAGCTGATCGCATCATG
		3429749	pm:st	10	25	13	CAAAGTCATGATATCGCGCACAAAT
		3454821	pm:st	10	25	13	ATCAAGACGCCAATGCTATCGTTAA
		3466191	pm:st	10	25	13	AAATCGTGCATTATGCGCCAAATAG
		3480357	pm:st	10	25	13	AGGAATATAGCCGGCATATACCATT
		3481145	pm:st	10	25	13	AAACCTCATTGCTATTCGCGTAAGA
		3481159	pm:st	10	25	13	AAAAACCGCATCATAGCGAATGGTA
		3512137	pm:st	10	25	13	ATTACAATGCTGCATTCCATGGTGA
		3530395	pm:st	10	25	13	GAGCTATATGTCATAGCGCTACTAA
		3557341	pm:st	10	25	13	TCACTGAGCGCTGATTCAAATGTTA
		3558119	pm:st	10	25	13	GTTAAATTGCCCAGCATTCCATAGT
		3582257	pm:st	10	25	13	TCATCTAGCTGATACATGCGCTATT
		3607465	pm:st	10	25	13	GTATGAATGCTAATCGCGCTCTTAT
		3608481	pm:st	10	25	13	AACAGACAAGAGGCAATGCTGATAT
		3608501	pm:st	10	25	13	TATCCTATCCTAGCATGCTTCATTG
		3633349	pm:st	10	25	13	ATGTACAGCGCATCATTAGTTGGTA
		3633831	pm:st	10	25	13	CATAGTCATGCCTAGCATATAACCT
		3659609	pm:st	10	25	13	ATGTTTAGCATATTGCGACCATACC
		3659807	pm:st	10	25	13	TGAACTTATGCGAGCATAGAACGAA
		3685741	pm:st	10	25	13	CTTTTGTTAGCGCCTATTGGTGATA
		3710217	pm:st	10	25	13	TATTACATGGCCATAGCGTTTGTAC
		3710317	pm:st	10	25	13	TGTGATACCATAGCGCATAAAGAGA
		3710827	pm:st	10	25	13	ATAGGAGCAGGCAATATGCTATGAT
		3761615	pm:st	10	25	13	GAATAACATCAAGCATGCGAGTGTA
		3765371	pm:st	10	25	13	TATGATTAGTGCGCGCATTTTAGGA
		3787929	pm:st	10	25	13	GAAAACGAATAATCGCGCTGAATCA
		3815537	pm:st	10	25	13	CTTTATATGCTGCGATCATCTAGTG
		3834783	pm:st	10	25	13	ACAATTTTATGGGAGCGCAAAGCTT
		3838809	pm:st	10	25	13	ATGTTTGCTATCATGCTGGGATAGT
		3864439	pm:st	10	25	13	AAAGCAATAGCGAGCTATCGAATAG
		3889795	pm:st	10	25	13	CTATAAGTCATATTGCGCGCACAAA
		3926851	pm:st	10	25	13	GGTAATCATTGCGCTGCAAACTATT
		3940751	pm:st	10	25	13	TTAGCAGTATCATAGCCGCTATAAG
		3966491	pm:st	10	25	13	GCTAAAGTAGCATTATGCTGATCCT
		3967485	pm:st	10	25	13	AGGGTTTAGCTTGGCGTATTTAAAG
		3991685	pm:st	10	25	13	ACAAATGCATATGATACGCTGCTAC
		3992759	pm:st	10	25	13	GACTATTTCAATGCCGAGCATTACA
		3993069	pm:st	10	25	13	ACGAGATGCATGCAATGCTCATTTT
		4017377	pm:st	10	25	13	AATCATCTATCAGCGATGCACTACA
		4017553	pm:st	10	25	13	TTATGTTATAGCCCACGCTTAGATG
		4018903	pm:st	10	25	13	TTCGATGGCGCGCATTTTAATTGAT
		4068787	pm:st	10	25	13	GTCTGTAAGCGCGCTATTAAGTTAA
		4111279	pm:st	10	25	13	ATTATTAAAGCGCGCATTCCGCTTT
		4119957	pm:st	10	25	13	TTAACTGGCGCTGATCATGATAAGT
		4120393	pm:st	10	25	13	ATGTATTGCGCTGATCAATCAGACA
		4134267	pm:st	10	25	13	CACAATCAGCAGATCATGCATTGAA
		4145587	pm:st	10	25	13	GTCTGTATGCGTATTCAGCCATATA
		4146215	pm:st	10	25	13	TGTGACATGCCTGGCATATTAATAC
		4157097	pm:st	10	25	13	TGGCTTTCAATAGCGAGCAAACAAT
		4171423	pm:st	10	25	13	ACAAATGCGCTGATACTTGTTCAAC
		4171457	pm:st	10	25	13	CATTAGCGCGCTGCATTATTAACTT
		4195939	pm:st	10	25	13	TAATGACATATAGCACGCTCGATGT
		4222323	pm:st	10	25	13	TTTACAATGTGCTGCGCATAGTCTA
		4222359	pm:st	10	25	13	GTTACTTCGAAGCCAGCATTAAGTT
		4222833	pm:st	10	25	13	ATAAGTATTGCAGGTTAGCTTCCTG
		4226197	pm:st	10	25	13	TCAATTATCGCTAGCAAGCAGTTCA
		4226223	pm:st	10	25	13	TGCATAGCAATTGCCATGCCTATAT
		4247821	pm:st	10	25	13	TAGTAACATGCACCGCATTCATAAG
		4262953	pm:st	10	25	13	CAGAATATCAGTGCTAAGCTGATCT
		4268071	pm:st	10	25	13	CATAGAGCAATAGCTGCGACATATT
		4273367	pm:st	10	25	13	AAACTAAACTACAGCGCTCATTACC
		4273395	pm:st	10	25	13	AACTAAAGCGCAGAATCTACTTCGT
		4273549	pm:st	10	25	13	TTACAAGAATATCGCGCCAGTGTAT
		4274165	pm:st	10	25	13	TCTTCTCTAAGCGCTATCAAAACAC
		4295427	pm:st	10	25	13	GATCATTCATGCAATGCGAAACAGA
		4299629	pm:st	10	25	13	ATATTCGAGCGCGCTCATAGATAAA
		4299875	pm:st	10	25	13	TTAATTCAGATGCCGCAGTGTTCTA
		4324705	pm:st	10	25	13	TGAGTTATAAATGGCGCCTATAGTG
		4325305	pm:st	10	25	13	TATGTTTGATCAGCGCATTGCAGAT
		4341483	pm:st	10	25	13	GTTGTCGCGCATTGAGCTTTTTTTA
		4349903	pm:st	10	25	13	CGTAATAAGTATGCTGCGTCATGAA
		4364463	pm:st	10	25	13	TGCATAATAATCGCTGAGCGATCAA
		4376681	pm:st	10	25	13	GTTCTTCGCGCATAACATTGACTAA
		4400947	pm:st	10	25	13	TATAAGAGCGCGCATGATATCTCTA
		4401029	pm:st	10	25	13	TTATCGAAGCGCATTGATGTCTACT
		4427069	pm:st	10	25	13	TCTGATATGATAAGCGCGCATACAA
		4456569	pm:st	10	25	13	TATATTCCCAGCTGCTCATTCAATC
		4478915	pm:st	10	25	13	TAGGACACAGCTAGGCAATTTTACT
		4502755	pm:st	10	25	13	TTATGTGCGCTGTATTGATTTGCTC
		4503343	pm:st	10	25	13	TAACTCTATGCGCTGAAGCTATATC
		4503813	pm:st	10	25	13	TATCTACATATGCGAAGCTGACATC
		4504291	pm:st	10	25	13	ACATGGTATGCTGGCAATGTAAGAT
		4504377	pm:st	10	25	13	AGAAATGCGCTGGATATGTAAACTC
		4504857	pm:st	10	25	13	GGTTCTTGCAGGCAATCATATTACT
		4524179	pm:st	10	25	13	ACTTATAGGCGCTTATCAGGTTAAG
		4530065	pm:st	10	25	13	AAGAAAGCTGGGCTATAATAAGCGT
		4548859	pm:st	10	25	13	TTGTTCTGCCAATATGCAGTTGTGT
		4556385	pm:st	10	25	13	AAGACTGCAATGATGCCTAATCATG
		4580411	pm:st	10	25	13	CTAAGACTAACGCGGGTATTACATT
		4580875	pm:st	10	25	13	GCTTATTCTAATCAGCGCTTGTAAG
		4580913	pm:st	10	25	13	GGTATAGAATCAAGCGCTTGGTTAT
		4594885	pm:st	10	25	13	TGAGTGCCATAATTGCGCCTATTAA
		4605883	pm:st	10	25	13	GAGAAACAGCTAGGCAATATAGTAC
		4607043	pm:st	10	25	13	TTGATTTGCTATACAGCGCTTCTGT
		4618077	pm:st	10	25	13	CTTTTTGCATTAGCTGCATTAGCCT
		4632481	pm:st	10	25	13	AATCTATGCGCGTATAATGAACCTG
		4641207	pm:st	10	25	13	ATCTTAAGCGGATATGCTCAAGGAA
		4657061	pm:st	10	25	13	GTACTATATGATGGCGCATTAAGCT
		4708155	pm:st	10	25	13	TAGACTTAGCATAACCTGCACAGAT
		4734513	pm:st	10	25	13	GGTATATTAATGCTGCGCGATCTTT
		4779243	pm:st	10	25	13	TGTAACTGGGCTAGCAAATTGAGAT
		4790509	pm:st	10	25	13	TAGTGAAGCCAGCTGTTCTTATCAT
		4821211	pm:st	10	25	13	ATCAAAATATCGACTGCGCGTAAGT
		4888963	pm:st	10	25	13	CAGTACAATGCTATGGAGCATCTAA
		4913827	pm:st	10	25	13	CAATACATCATATGCGCGTGATGAA
		4914553	pm:st	10	25	13	CATAGAATATACGAGCGCCTTTTCA
		4939061	pm:st	10	25	13	TCTAATGATGCAGGCATCTATTCGT
		4940107	pm:st	10	25	13	CTTTGGTGCTAACTATGCGACATTA
		5042201	pm:st	10	25	13	TGTATCGGATGAATGCAGCTCATAA
		5067141	pm:st	10	25	13	TTTACTGCTATGATCTGCAAGAGGT
		5101687	pm:st	10	25	13	TAAAGAAGATGGCAACGCTTGGTTT
		5118777	pm:st	10	25	13	AGACAGTGCAATGCTTATCAAAACG
		5119361	pm:st	10	25	13	CATTATTGGCGCTAGATTCATAGAG
		5123217	pm:st	10	25	13	ACTTTTACGCTAGGCCAATTACGTA
		5124981	pm:st	10	25	13	CAGTTTGCAATTGGTATGCAGGTTT
		5144339	pm:st	10	25	13	ACTGAATGCGCAAATCGATTAGATC
		5171149	pm:st	10	25	13	TAATAAAGGCATATGCGGCATCGAA
		5195139	pm:st	10	25	13	TGTTAACTATGGCCAGCTTATTCGT
		5195529	pm:st	10	25	13	ACAAAGCGGCTAATGCAATATCAGT
		5220385	pm:st	10	25	13	CTGTATTATAAGCTGCCTGTCTATC
		5221281	pm:st	10	25	13	AACAGTTAGCGCTCCATAGACTTTT
		5246145	pm:st	10	25	13	ATTCATGCCGCGTTCATATACATAG
		5246151	pm:st	10	25	13	ATGATCGCGCTAATATCAGTGTGAA
		5246181	pm:st	10	25	13	AAGTTACATATTCGCGCTGATAACG
		5246211	pm:st	10	25	13	TATATCGCTGCAGGATTATAAGCGA
		5247003	pm:st	10	25	13	TGATTACGCATATAGCTAGGGGATA
		5271351	pm:st	10	25	13	TATTGAGCTATAATCCGCATCTCGT
		5272681	pm:st	10	25	13	TTTGTCATGATCTCAGCGCTAATAG
		5286091	pm:st	10	25	13	TTTTTTCTTGATTAGCGCTGACCAC
		5296681	pm:st	10	25	13	TTAGACGCGCGATAATTACTAGTCT
		5327299	pm:st	10	25	13	AATCACAATATGCGCATCCAAACTG
		5329861	pm:st	10	25	13	AAGTGTGCATTGCGCAATTGAGATT
		5332199	pm:st	10	25	13	TTAACAGGCAAGCATGATCCTTATC
		5348407	pm:st	10	25	13	CTAGAGGATAGCAAGCGATTTAGTT
		5399819	pm:st	10	25	13	TAGTTTACAGCCAGCATCATGATAG
		5401157	pm:st	10	25	13	AAATGAGCCGCAGGCTATAATGAAT
		5401529	pm:st	10	25	13	ATAATTTTAGATATGCCGCGGGCTA
		5450661	pm:st	10	25	13	GTACATAACAGCGCTTGCTAGTATA
		5451883	pm:st	10	25	13	TTTTCAGCAGGTATCAGCTAGTATC
		5493571	pm:st	10	25	13	AAAATCCTATTGGCATGCTGCGTTT
		5502221	pm:st	10	25	13	TAGTATGATAAGCGCTATGCACAAG
		5503071	pm:st	10	25	13	TTTCTTATTGCGCGCGTATAAAGGT
		5516551	pm:st	10	25	13	GAGATGGCCGAATTATGCTTATGAA
		5527951	pm:st	10	25	13	TTGAGTATACCACGCTGCTAATGTA
		5554033	pm:st	10	25	13	ATAATGTGCCAAGGCGCAATACTAT
		5605251	pm:st	10	25	13	AATAGAATTCCAGCCGCATACTGTA
		5608555	pm:st	10	25	13	AACAACTAAGGATGCGCATTTGTCA
		5631725	pm:st	10	25	13	GTTTGGAATGGAGCTGCATATGAAT
		5654943	pm:st	10	25	13	ACAAATGGCGCAAGCATTAATTTCG
		5655757	pm:st	10	25	13	ATCTAAATCTCGCAATGCGGTAGAT
		5655761	pm:st	10	25	13	ATACGGCTGCTAACGCATAATATCA
		5706969	pm:st	10	25	13	AAAGGCTATAATCAGCGCGAATACT
		5707607	pm:st	10	25	13	ATTTTTGTGCAGCATATCGTAGGCT
		5707849	pm:st	10	25	13	TTCGGAAGCGCGTTCATATTATTCA
		5723785	pm:st	10	25	13	TCCTGAGCAGGATAGATGCTTATAA
		5732821	pm:st	10	25	13	GATCCGAATGTAATGCGCGATTTAT
		5733921	pm:st	10	25	13	ATTTATCCATAGCGTGCTTAGTTGC
		5758299	pm:st	10	25	13	TGCACTGCCAGCATACTATCTATTA
		5758627	pm:st	10	25	13	CAATCTTATAAGCTAGCGCAAGCTA
		5758799	pm:st	10	25	13	AGTTCAGAGCGCTTATCCAAATCTA
		5759089	pm:st	10	25	13	GTGTTTTGCGCCATAGCTCTTTATA
		5759117	pm:st	10	25	13	GTAATATATCAAGCTGGCAAGCTCA
		5808957	pm:st	10	25	13	TATTTCATAGCGCTTAGGACGATAG
		5811555	pm:st	10	25	13	TTCTCACTATAGAGCGCATTCTACT
		5835017	pm:st	10	25	13	TATTGAGCATGAGCTAATCTTACCG
		5838997	pm:st	10	25	13	TCAATCACAGCCAATCTGCAATATG
		5860579	pm:st	10	25	13	AATGAGAGCGCGCTGTATTATCATA
		5861329	pm:st	10	25	13	TCCTTAGAGCGCAATTCTGCTTTAT
		5861717	pm:st	10	25	13	CTTATAGCGGCTTGCAAATAGTCAA
		5886829	pm:st	10	25	13	ATAGTCTCAGGCTGCATTTAAGGTA
		5886947	pm:st	10	25	13	TCATGGGCTGACATATCGCAATAAT
		5931157	pm:st	10	25	13	TCAATACCAAGCTTGCATCCAGATT
		5936943	pm:st	10	25	13	AAGTAGTAGATCAGGCGCTTGTAAT
		5937773	pm:st	10	25	13	CGTCGAGCCTGCTAATATAATTTCT
		5938007	pm:st	10	25	13	ATTTTGTGCGATCACGCTTATTCTC
		5938317	pm:st	10	25	13	GTAATAATGCCAGCCATGTCTAATG
		6013737	pm:st	10	25	13	ATATTGTAGATAGCGCGTTTCACTG
		6013877	pm:st	10	25	13	GATCAACTAGATGCGCGATAACAAT
		6014827	pm:st	10	25	13	ATACTTATTAAGCGCGCATGAGAGA
		6015545	pm:st	10	25	13	ATAACAGCGCATCAATCAAATCAGG
		6023347	pm:st	10	25	13	TGACAGGCAATATATGGGCTATCTT
		6040397	pm:st	10	25	13	AGTTTATGCATATCCTGCGAGCATA
		6065399	pm:st	10	25	13	AACCTATACGCGCATGATTGTGATA
		6065961	pm:st	10	25	13	CCAGTGATCATAGCACGCAATTATA
		6066079	pm:st	10	25	13	AACTAGATCATGGCGCGAAAATGAT
		6091111	pm:st	10	25	13	TGTATTAGCGTGGGCAAATACAGAT
		6091679	pm:st	10	25	13	AACTAGATCAACGCGCAACATTTGT
		6091837	pm:st	10	25	13	TTTTCTCCTCATGCGCATTGTACAT
		6117461	pm:st	10	25	13	TTCCACTTATACGCGCAGCATTTAT
		6142305	pm:st	10	25	13	TGAGTAGATGCCCTGCATTAAGTAT
		6167323	pm:st	10	25	13	ATGATTAATCTAGCGCGTAGTCGAA
		6167759	pm:st	10	25	13	ATCCGTACGCGCTATTATCATATGA
		6169103	pm:st	10	25	13	ACTGATGCTGCAAGCATGTCATAAA
		6169173	pm:st	10	25	13	AACTATCCAGGCTATTGCAGTAATG
		6193769	pm:st	10	25	13	CGTTTCGCGCAATCTATCAATTTAC
		6193997	pm:st	10	25	13	ATGATTATCAAGCATGCTGTAAGCG
		6218987	pm:st	10	25	13	AAGACAAGCGCTTGTTAGTATGCTA
		6219635	pm:st	10	25	13	ATAACCGCGCAGCAATAATCTTCTT
		6230723	pm:st	10	25	13	TTTAGGTGGCCATATAGCGTAATTG
		6238275	pm:st	10	25	13	ATATTTGCAGTCTAATGGCTGAACG
		6276863	pm:st	10	25	13	GAATTTGATTGCTGCGAATGGCTAT
		6279629	pm:st	10	25	13	TCTTTTAATGCGCGCCTTGAGATTT
		6293029	pm:st	10	25	13	CTAATTTATACTGCGCGCTTTCTAC
		6296283	pm:st	10	25	13	CAGACGGCACGCAATTAGATATAAA
		6317623	pm:st	10	25	13	AGAATTATTGCATGCTAGCTTCCCT
		6320951	pm:st	10	25	13	TATGTTCATAGCTGCAACACACTCT
		6322673	pm:st	10	25	13	ACTTCAGAATGCTATGAGCGAGAAA
		6322799	pm:st	10	25	13	TAACGGGGCTTGCATGAATAATATC
		6333395	pm:st	10	25	13	TTGTAAATCATAGTTGCGCATGGGA
		6345887	pm:st	10	25	13	TCGTTTGCATGATATTGCCGAGATT
		6347003	pm:st	10	25	13	TAAGGTATTGCGCTTATGCGTTATC
		6373183	pm:st	10	25	13	AGTTCTAGCTAATTGCTGCGGAATT
		6373291	pm:st	10	25	13	TAAGTCAAGCGATCCTGCAAAGATA
		6392223	pm:st	10	25	13	ACAAACCATAGCCCGCAATCAATAA
		6398133	pm:st	10	25	13	AGTAAAGTAGCTCGCTATCATCCTT
		6398833	pm:st	10	25	13	ATAATAGATATGAGCTTGCTCGGCT
		6399581	pm:st	10	25	13	AATCAATGAGCGCTGCATAATTGAG
		6423733	pm:st	10	25	13	AGTAAAGTACTATGCCGCTGGAATT
		6424523	pm:st	10	25	13	TACACTCATTGCTAGCTGTTTGTCA
		6507157	pm:st	10	25	13	TCAAAAGCCGCGTGATCATTTCTAT
		6527137	pm:st	10	25	13	GATCAATGGATAGCGCAACGAAAAT
		6527481	pm:st	10	25	13	ACCTATCAATGCTCGCGATTTCTTA
41	control->bgp->antigenomic
	515
		10165	pm:st	10	25	13	ATGGAAGACAGCGCCTAATTCATTA
		23645	pm:st	10	25	13	CCTAATTAGCAGATAGCGCTATAAC
		23763	pm:st	10	25	13	ATAAAGAATGCCAGCTGATAGTCGT
		49667	pm:st	10	25	13	GCAATACATATTGACGCGCATAATG
		50049	pm:st	10	25	13	AATAGTTGCCAATCAGCTGAAGACT
		50553	pm:st	10	25	13	CATCATAACCTGCAGCAAGAATATG
		56157	pm:st	10	25	13	CTTTACGCATGCTAATTCCGTTTGA
		56231	pm:st	10	25	13	AGCTATTGCATTAGCGCTTTTCAAG
		75127	pm:st	10	25	13	TTTTCTATGGCGCCAGTTACTTAGT
		75699	pm:st	10	25	13	TATAGTATATGCGCCAGCTAATCCA
		79189	pm:st	10	25	13	CGAAACCAATAGCTGGCGAATTAAA
		101985	pm:st	10	25	13	AATTAGTTGCCAGCCGTATATTTGG
		125111	pm:st	10	25	13	TGAAGGATATGCCCAGCATCTTATA
		126135	pm:st	10	25	13	AGTCTAAACCTAATTGCGCAACGAT
		151345	pm:st	10	25	13	TAAAGTTCTAATGGCGCGACTACTA
		152463	pm:st	10	25	13	AAGAAGTATATTGCTCAGCCGGTTA
		177325	pm:st	10	25	13	AGAGTAAAGCGGAGCGTATTCTTAT
		177831	pm:st	10	25	13	ACCGATTATGCAATGCTGCTAAGTA
		178219	pm:st	10	25	13	TGTTATTAGCAAGGCTGCTAGAATC
		204389	pm:st	10	25	13	AACTTAATAGATCGGCGCAATGGTA
		216363	pm:st	10	25	13	ACGATAGCGCTTAGTATCCAAATTC
		228273	pm:st	10	25	13	GTATATATAGCATGGCTGCGACTTA
		236843	pm:st	10	25	13	ACGATAAATATGCCATGCGGTTGTT
		247883	pm:st	10	25	13	AATACGGCTAAGCATATCCCTTCAA
		254623	pm:st	10	25	13	ACTCTTAATCAGCATACGCCATTCA
		254873	pm:st	10	25	13	AACGCAGCAAAGCAGCTATTATGTA
		271299	pm:st	10	25	13	AATTCAGCGCATGCAAATGATAACC
		278589	pm:st	10	25	13	ATTTAGCGCATAGTTAGCAAAGGAC
		281173	pm:st	10	25	13	AATTTTATAGGGAGCGCTTCGATGT
		283709	pm:st	10	25	13	ATTTAGGCATTCCAATGCGCTCTAT
		286433	pm:st	10	25	13	TTATTGCTGGCTTGCAATGTGACTT
		306147	pm:st	10	25	13	TCAAACCTAGCCTGCATATACAACA
		309401	pm:st	10	25	13	TCTGATGCATAATGCCGCTTTTTGT
		330721	pm:st	10	25	13	GCTTGTAGCGCAATCAGTATATACA
		332139	pm:st	10	25	13	CAACGAAGATATTGCGCAACAAAAG
		356929	pm:st	10	25	13	CGGTAAGCAGCTCTATAATATCAAG
		357231	pm:st	10	25	13	ATAATAACAGCGCTGATTCCCATGT
		378731	pm:st	10	25	13	CAAGCTGCATGCTAGTTACAAATGA
		382787	pm:st	10	25	13	ATTTTACATGCAGCGTGATCTAGGA
		382801	pm:st	10	25	13	ATGGTAATCATAGCCGCATTAAGCT
		408003	pm:st	10	25	13	GTATAGATTGCGTGATAGCAAACTG
		408381	pm:st	10	25	13	ATTATAGCAATATCCATGCCGTCGA
		516865	pm:st	10	25	13	TTGAGTATTGAGAGCGCTGCAAATT
		537141	pm:st	10	25	13	ATAAATTCAGCAAGCGCATCTTCTG
		539899	pm:st	10	25	13	TTTTCGAAGCGCAATGATCTTGACA
		562333	pm:st	10	25	13	GATATAATGCCCGCTCATACTACAA
		638251	pm:st	10	25	13	TCACTCAGATATAGGCGCTAATGTT
		653453	pm:st	10	25	13	ATGTGTATGCAGCGTATTGCAGTAT
		688793	pm:st	10	25	13	GAGATTAATCGCTGTATGCGTTACT
		689561	pm:st	10	25	13	GTTCGTGGCTATTATGCAGTAATTC
		689771	pm:st	10	25	13	CTTATTAGCTTGCTCTGCATCTTAG
		690109	pm:st	10	25	13	AACTTCAGCTTCGCATATGACACTT
		690179	pm:st	10	25	13	TGAGAACAGCCAATAGCCTATATTC
		690329	pm:st	10	25	13	GAAATATCTGCGCATTGCATACATC
		714809	pm:st	10	25	13	CTAATAAGATTGATAGCGCGTCATG
		716339	pm:st	10	25	13	ATATTGCAGATCTCGCATGGATAAC
		740131	pm:st	10	25	13	AATACTATACTAAGCCCGCTTGTGT
		741533	pm:st	10	25	13	GATAAACCATATAGCAGCCTAGAAG
		754945	pm:st	10	25	13	GATAAAGCGCCACAATTAGAAGACA
		766053	pm:st	10	25	13	ATGCAAGATACGCGCTGTATATCTT
		767239	pm:st	10	25	13	GGATATATAGCTGCAGCCTTCATTA
		768747	pm:st	10	25	13	TAAAGTGCGCATTGCATATGATACG
		792911	pm:st	10	25	13	CTGAATCTATGCTGAGCAAGCATTT
		818017	pm:st	10	25	13	ATCGTCCGCTGATATGCTCTTTATT
		842675	pm:st	10	25	13	GATACCTTGATATAGCGCGATAACT
		868727	pm:st	10	25	13	TTTTCGATATCATGCGCAGTCTGTT
		885441	pm:st	10	25	13	TCATTTTCCATGCAGCAAGTCACAT
		894127	pm:st	10	25	13	AGCGTAATTAGTATGCGCTATTCGA
		894883	pm:st	10	25	13	AACATAAAATCCGCTAGCCGAGTAT
		908729	pm:st	10	25	13	ATAAATTATTGCCCGCGACCATGAA
		971513	pm:st	10	25	13	ACCATAATGCTAGGCCATAAGATCT
		1019529	pm:st	10	25	13	ACTACAAGCGCAATATGCAGAAGTT
		1022217	pm:st	10	25	13	TAGTTCCATATTAGCGCGAATCTGT
		1022571	pm:st	10	25	13	CTTATTGCGCTGGAATGATACACTT
		1022795	pm:st	10	25	13	AGTGTCTTAGCGCGATCATTATTGA
		1022805	pm:st	10	25	13	ATTTTAATGAGCTTAGCGCCACGAT
		1023049	pm:st	10	25	13	TTTATATGAAAGCAGCACGCGATTG
		1023091	pm:st	10	25	13	TTCAGTCGCAGCACATTATGACTTT
		1023105	pm:st	10	25	13	TTATAGCATGCGCTAATGCAAGTTG
		1023331	pm:st	10	25	13	CTACATGCATATCGCGCTTAAAATC
		1023499	pm:st	10	25	13	AGAATGAGCATGCGCATTGATACTT
		1046655	pm:st	10	25	13	TAGATATGCTGCATGATGCATGGAA
		1069715	pm:st	10	25	13	TCAAATGATCAATGCGCAATCCGTA
		1073445	pm:st	10	25	13	TACGTTTAGCAGGGCTAATAAAGTG
		1073463	pm:st	10	25	13	TCCTACTATAGCGCTTGCATTATAG
		1074011	pm:st	10	25	13	ATGATAAGCAGCATGCAATTCGTCT
		1099135	pm:st	10	25	13	TGTTCAGCTACAACATGCTATTGAC
		1115871	pm:st	10	25	13	TTACTTGCGGGCTATTGTATACCAA
		1124225	pm:st	10	25	13	TTACGTGCTATGATCTAGCTTGAGA
		1125131	pm:st	10	25	13	ACTAAAATTAGCCCGCATTGAGACT
		1125303	pm:st	10	25	13	TATGAGCGCATGATATTGCTTAGCA
		1125887	pm:st	10	25	13	AGCTATGCGCTGGAATAACAAATTC
		1176623	pm:st	10	25	13	GTATGTGAAATGCGCAGATGAACTA
		1202719	pm:st	10	25	13	ATTTCCGCTAGCCATGTTGTTTATC
		1226375	pm:st	10	25	13	GTATTGACATATTGCTCGCACTAGT
		1256895	pm:st	10	25	13	AAATAACCAGCGCTTGATAAGCCAA
		1264783	pm:st	10	25	13	GTAGTTCAGCGCTTATGATAACAGT
		1279575	pm:st	10	25	13	AATTTTCGCGCATATCAGCTTACTC
		1303951	pm:st	10	25	13	TTGAAGTAAGCGATGCCTGATATAG
		1304327	pm:st	10	25	13	ACATAGGCTGCTTTGCTATTATAGC
		1330697	pm:st	10	25	13	AGATCATGATAGCGCGATTTGCTAA
		1330701	pm:st	10	25	13	AGAACATGATGACGCATGCAATTCT
		1355413	pm:st	10	25	13	CTAGACCAATTGCGCTCGTATTATT
		1380617	pm:st	10	25	13	TAGTTCCGCATATATGCAGGTAACT
		1380723	pm:st	10	25	13	TGTATAGCTGATGCCAAGCTTACAT
		1381127	pm:st	10	25	13	ACATAGGCAGCACGCTATATTTTAC
		1406835	pm:st	10	25	13	AAACATAAGCGAGCTCAATCTTCCT
		1415289	pm:st	10	25	13	TATCAAAATTGCGCATAGCATAGCG
		1438311	pm:st	10	25	13	AACGAACATAGGCCTGCATTATGAA
		1456935	pm:st	10	25	13	AAGAGAGCGATATTGCTAGACGTAA
		1456947	pm:st	10	25	13	TATAGCGCTAGCAGGATTAGATCAT
		1458591	pm:st	10	25	13	CCCTATGCCTAATCATAGCTCTAAA
		1461619	pm:st	10	25	13	AGTTTGGCGGATTAAGCATTTTTCG
		1484131	pm:st	10	25	13	CTACACTAATGCGCTTGGATGAATT
		1508225	pm:st	10	25	13	TTACTTATCATACTAGCGCTCGTTC
		1534145	pm:st	10	25	13	ATTGAGATCCAAGCTAGCTACAGTA
		1534305	pm:st	10	25	13	TGATCTATAGCCGCATGATACTATC
		1534841	pm:st	10	25	13	AAAGTTATGTTAGCGCCAGCAGTTA
		1559253	pm:st	10	25	13	ATTAAACGCAGTTAGCGTAGCTGTA
		1559771	pm:st	10	25	13	AAATAAAAGCGTGATCGCACTCTAC
		1560187	pm:st	10	25	13	CTAAAATAAGCGATGCGCAGTTTCT
		1560383	pm:st	10	25	13	AGATCTCATAATAGCGCAGGGTATA
		1585067	pm:st	10	25	13	GTAACTTGCGATGCTATCGTCATTA
		1599633	pm:st	10	25	13	TCATTCAGAAATCATGCGCTTCCTT
		1622719	pm:st	10	25	13	TGTTAAATCGCATAGCCTTCTGAAC
		1636155	pm:st	10	25	13	TAGATAGATTAGCGCGATCAGTTAC
		1662135	pm:st	10	25	13	AGTCAGAGCGCGATTATTCTGTAAA
		1662785	pm:st	10	25	13	AGAATACATTACAAGGCGCTTTCCT
		1662943	pm:st	10	25	13	TCAGATCCAGCTTATATGCTGATTG
		1688991	pm:st	10	25	13	CCCTAGAGAGCATATCGCTAATTTT
		1689011	pm:st	10	25	13	CCTCACAGCGATATTGGCTAATATA
		1689111	pm:st	10	25	13	ATTAGGATGCAAGCGCTCTTCTTAA
		1692067	pm:st	10	25	13	AGGAAACTTGAAGCGCATAAAATGG
		1737949	pm:st	10	25	13	TTCCAACAATGCTGGCTATACCATA
		1738635	pm:st	10	25	13	GTTGTACAGCTTGCATTGTTGTAGT
		1764141	pm:st	10	25	13	TAAGGAGAGCATGCTAGTTCTTAGT
		1764547	pm:st	10	25	13	ATGTTCGCGCTACTAACTTCATTAG
		1765947	pm:st	10	25	13	AAACTCATATGCGCAACGCTTTTAC
		1784247	pm:st	10	25	13	ATCATTGGAGGCTTGCTATTGTCAA
		1790207	pm:st	10	25	13	TAAATGAGCGCTAACTGGAAGTTAG
		1791141	pm:st	10	25	13	GATTATGCGATACGCAATTTCCGAT
		1803373	pm:st	10	25	13	CTTATCATCCCGCATGATGTTGTAT
		1815749	pm:st	10	25	13	ATGTATAGATAGCCTGCGTGAAATG
		1816679	pm:st	10	25	13	GTTCATCAAGTATGCAGGCATAACA
		1876193	pm:st	10	25	13	TTAGTTAAATGCAAGCATGCCCACT
		1892061	pm:st	10	25	13	CATATACAGAGCGCTTATCTACTAG
		1899427	pm:st	10	25	13	AGGAAATGGCGCTGATTATTCTCAA
		1968579	pm:st	10	25	13	AATTTGGATCGCGCTCTAATCTTTC
		1969887	pm:st	10	25	13	CCTGATAGATTAGCCGCATATGATT
		1969939	pm:st	10	25	13	ACTTTATGCTTGATGCGATGCTCTT
		1970385	pm:st	10	25	13	GCAATAGCGCATGTTATCGTCAATA
		1995141	pm:st	10	25	13	TTCTACCATGCATGTTAGCAGAGAT
		1995793	pm:st	10	25	13	TGCTAAATTGCGCGATATGTTCTAC
		2020053	pm:st	10	25	13	CATATATCAGAGCGCGTATCTAGAT
		2021513	pm:st	10	25	13	GTATTGCAATAAGCGCAGCATTTGT
		2045931	pm:st	10	25	13	GGAGTGAGCTAGGCTGTATATTATA
		2046369	pm:st	10	25	13	GTGTTTATAGCTCGCACAAGTATCA
		2071763	pm:st	10	25	13	ATATAGATCTCGCGATGCAGATAGA
		2072443	pm:st	10	25	13	AAATACTTCCAGCTGGCATACTCAT
		2097057	pm:st	10	25	13	GTCGTTGCGCGATTATAACCTTAAT
		2148757	pm:st	10	25	13	GTTAAGTGATGCCAGCTATTCGTTT
		2152631	pm:st	10	25	13	TGAATTCCAGCATGCGTATATTGGA
		2173487	pm:st	10	25	13	GTATAGGAATACATAGCGCTACGTA
		2173783	pm:st	10	25	13	TCTTTACTGTATAAGCAGCACTTCG
		2174125	pm:st	10	25	13	AGAGAGATAGCGCTGCATTAATTAG
		2174331	pm:st	10	25	13	TTGTAACTAATGGGCTAGCCGATAT
		2174823	pm:st	10	25	13	ATCCATCAGCTGCGTATCAGATATT
		2175969	pm:st	10	25	13	GGGAAACTGCGCTAATGATCAATAA
		2201177	pm:st	10	25	13	AATGGAATGCGATCATTGCGTATGA
		2222627	pm:st	10	25	13	CTAGTCATCGCGCATTATCGTTAAA
		2225981	pm:st	10	25	13	ATTAAGATCTGCGCTCATTACACCT
		2227151	pm:st	10	25	13	TGAACAATATTGCGAGGCTTAAACC
		2277227	pm:st	10	25	13	ATAGCAATGCAGCACTGCTTAAACT
		2280903	pm:st	10	25	13	AACATCGCCAAAGCTGCAATAAATG
		2301713	pm:st	10	25	13	AGTATGTATAATCCAGCGCTCTTAC
		2302175	pm:st	10	25	13	AATAGATATCATGGCGCATGTATCG
		2352891	pm:st	10	25	13	ACTGTCTATATGATCGCGCACATAA
		2353213	pm:st	10	25	13	CTCTAACTGGCTTATGCTAACTAAG
		2353401	pm:st	10	25	13	TAACGTGCGTGCTAATTCGATTCTT
		2353983	pm:st	10	25	13	ATTAAGCGAGCTGCATATTTAGTCC
		2360015	pm:st	10	25	13	TTGTGAAATCAGGCGCTGATTTTAC
		2378927	pm:st	10	25	13	AGATGTATTATCCGCAGCTTCTCTT
		2379871	pm:st	10	25	13	TTATCCGATTGATGCAGCGACTTTT
		2379887	pm:st	10	25	13	GTTTATCGCATTGCAAGCAACATGT
		2380219	pm:st	10	25	13	AAACTACTGCTGCGCCAATCTTATT
		2405527	pm:st	10	25	13	GAATCGCTGATAGTAGCGCTTTTAA
		2429247	pm:st	10	25	13	GGATGACCAGGCGATGATAATATTA
		2429421	pm:st	10	25	13	CAATCTGCAAATATCCAGCAAACAG
		2429845	pm:st	10	25	13	GTTTAGTGCGCTAACATTGTTACAC
		2430271	pm:st	10	25	13	TCTTGATAATATGCTGCGCAAGTAC
		2430557	pm:st	10	25	13	CGAAATATAGCGCGATTCCAATACT
		2430891	pm:st	10	25	13	TAATTTATAGGCGCTCATTGACGGT
		2452341	pm:st	10	25	13	CAGAAATTGGCTAGATGCGCTTAAT
		2455407	pm:st	10	25	13	TGTAGAGATAATGCGCGATCATACA
		2475229	pm:st	10	25	13	TTCCATCAGCGCTTCATTCACTTTT
		2475511	pm:st	10	25	13	ATAATGGAATGCGCTGCATTTAACC
		2532711	pm:st	10	25	13	TGTACTGCATAATGTTGGCGTTTAG
		2533109	pm:st	10	25	13	ACCGTTGCATTGCGTGATAATAGAT
		2533331	pm:st	10	25	13	TCGTTTGCGCTAATCCAACGTTAAA
		2558169	pm:st	10	25	13	ATAGACTTAACAGCATGCGATGCTA
		2558419	pm:st	10	25	13	GATAGAGCGCTGCATATTCTTTACA
		2585131	pm:st	10	25	13	ATCGAAATCCAAGCATGCGAAGTTT
		2609713	pm:st	10	25	13	GGTAGAACGCGCATATGATTTAACA
		2610055	pm:st	10	25	13	ATCAAACAGCTAATTCGGCACACTT
		2610319	pm:st	10	25	13	GAACCAGCAGCATATCAGTTTATGT
		2636385	pm:st	10	25	13	AAGCCTTATGATGGCGCTTTAGTAA
		2659675	pm:st	10	25	13	CTTGCAATGCTGCATAGCATTTTAC
		2661269	pm:st	10	25	13	ATAAGCTGCGCTATGATTGTCATAG
		2685841	pm:st	10	25	13	GTGAGTTAAGCGCAATAGCTTACAT
		2737217	pm:st	10	25	13	CATACTATAGTGCGCAATCTGATGT
		2750099	pm:st	10	25	13	ACAATCGCGCAGCTGATAAAGTATA
		2751683	pm:st	10	25	13	TGAATGGCTAGGCGATAATCCTATT
		2788093	pm:st	10	25	13	ACGTTAATATAAGCGCGCTCTGATT
		2788957	pm:st	10	25	13	CGAAATTGCAATCAGCTCATATACG
		2789707	pm:st	10	25	13	CTTTCAATTAATGCGCAGCCTAACT
		2814339	pm:st	10	25	13	TTCTTACGCAGATTGATGCAAGTAG
		2815539	pm:st	10	25	13	ATAGTATGGCGCGCATTATCAACAA
		2843765	pm:st	10	25	13	TAAAAACTGAATGCAGGCGCATTAC
		2866529	pm:st	10	25	13	CTCCTAGCTGCAATTATGGAATACA
		2912881	pm:st	10	25	13	TAAGATCGCATGCTGCAATAGCAAA
		2917533	pm:st	10	25	13	GATAACCATAATGCGCCAGTTTGTA
		2959069	pm:st	10	25	13	TGAATGAATCTAGGCTTGCGTTTGA
		2968021	pm:st	10	25	13	GATCTATGCGCTAGCATATCTTATG
		2982171	pm:st	10	25	13	GACCTGGCAGCTAGCATAAATAAAT
		2994137	pm:st	10	25	13	TACCACACGCATAGCTGTTGAATTA
		2994143	pm:st	10	25	13	TAAGACATAACGCGGCAATATTACC
		2994273	pm:st	10	25	13	TTAAATCTGCGCATGAATAGCGTGA
		2994511	pm:st	10	25	13	CTGTAAATGCATGTCAGCTGATTAG
		3018547	pm:st	10	25	13	TATATCTAATGCATGCGCTGCTACT
		3044147	pm:st	10	25	13	TATATCATAGTATGCTGGCTTCCGT
		3044611	pm:st	10	25	13	TATAGGTGCGCATAGTATCACTTTC
		3070019	pm:st	10	25	13	CATGATCGCGCTGATATACTTAGAA
		3071105	pm:st	10	25	13	GTCATTCTGCATTGCAGCTAACAAT
		3097259	pm:st	10	25	13	TGGGATTCAATAGCGCATAAATCAG
		3097551	pm:st	10	25	13	CACAATAGCATTCTGCGCTTTTTTG
		3120519	pm:st	10	25	13	CCGAAAGCATTGCTGTGATTATTCA
		3122331	pm:st	10	25	13	TTAAATGCTAGAATACGGCTCCCTT
		3147055	pm:st	10	25	13	TACTGAATACGCGCTCTGATTGTTA
		3198253	pm:st	10	25	13	TACGATGCATGCAGCATAGAGAATA
		3198909	pm:st	10	25	13	TAGTGCGCAACTATGCGCTTAATTA
		3212729	pm:st	10	25	13	CAATGTGCCATATCCAAGCAATCTT
		3223685	pm:st	10	25	13	ACAATATGAGCGCATATCTTGTGGT
		3250203	pm:st	10	25	13	TGATGATGAATCAAGCTGCAGTACA
		3260595	pm:st	10	25	13	GAAAGTATCTGCTAGCTCATTGAAG
		3275195	pm:st	10	25	13	GATCAATGATCGCATTGCTAGTTGT
		3275597	pm:st	10	25	13	AGTTGTCGCGCTGCTTTATTAATCA
		3276745	pm:st	10	25	13	TATAGCATTAGCGCATTGCCTTTGA
		3289545	pm:st	10	25	13	TATATTGCGCATGTAATTGATGGGC
		3301915	pm:st	10	25	13	ATTGACAGCTAGCGCCAATTTAGTT
		3319479	pm:st	10	25	13	GATACATATTGCGATCTGCTCTTTG
		3326713	pm:st	10	25	13	ACCAACATTGAGCATACGCTTCTTT
		3327115	pm:st	10	25	13	TTAGCCTATGCTATCGCACATCATT
		3351423	pm:st	10	25	13	TTCAGTATCGCTTGCTATCACAGTT
		3351615	pm:st	10	25	13	CAATAAGCGCATAATCAGACGTAGA
		3351799	pm:st	10	25	13	AACCGACAGATTAGCGCTCTATAAT
		3352515	pm:st	10	25	13	TAGGATGCTAGCATGATCAGAACAA
		3403473	pm:st	10	25	13	CCACTGATCAGCGCACTATTATAAT
		3454159	pm:st	10	25	13	ATACAGTGCAGATCATAGCATAAGC
		3454169	pm:st	10	25	13	AAAGATGCTAGATCATAGCGATCAG
		3465925	pm:st	10	25	13	TTTCTCATGATTGCCTGCACTTTGT
		3480477	pm:st	10	25	13	AACTGATGGAATGCGCGATACAATT
		3489251	pm:st	10	25	13	TTTGATTTGGGCGAGCATAAACTAG
		3505385	pm:st	10	25	13	AAGAGTCAAGCGCTCTAATTTACAG
		3505669	pm:st	10	25	13	GCTATATGAGCGCCTGTTAATTGTT
		3506007	pm:st	10	25	13	ATTTCGATTCATAATGCGCAGTTCG
		3530949	pm:st	10	25	13	ATGTACATACCCGCGCTATATCTTA
		3531529	pm:st	10	25	13	ACAAAAGCGATTCTCGCTAATCGTA
		3531653	pm:st	10	25	13	AATCTGATAGAGCTATGCCACTTCA
		3532179	pm:st	10	25	13	CTAATTGATAATTAGCGCAGGTGCA
		3582877	pm:st	10	25	13	AACTGATATAGCGCAGAGCACAAAT
		3582897	pm:st	10	25	13	TAAAGCGCTATATTGAGGCCATATC
		3582965	pm:st	10	25	13	TCTTCAATTACATGCAGGCGACTAA
		3608005	pm:st	10	25	13	GTAAAAATATGCCAGCGCTGTGTAT
		3608715	pm:st	10	25	13	GTAAACCAACATAGCGGCTCATAAT
		3609167	pm:st	10	25	13	AATATCACAAGCGCTGGATAAGAAC
		3627435	pm:st	10	25	13	AGATTTTGATTGCCGCCCTAATTAC
		3659599	pm:st	10	25	13	AGTTAAAGCGCATTAGCCGACTTTA
		3673271	pm:st	10	25	13	TGAAAACATGTAATGCGGCAAGAGA
		3685209	pm:st	10	25	13	ATGTTTAGCATATGATGGCAGTCCT
		3735829	pm:st	10	25	13	TACGATTGGCATGCCGATAGTTTAT
		3761355	pm:st	10	25	13	ATCTTCATCGCAGCTGTTCTCTATT
		3763855	pm:st	10	25	13	ACTGTATGATAGCTGCATCAACCTT
		3765535	pm:st	10	25	13	GCTTATGCATATTGCTGCCAATATC
		3786555	pm:st	10	25	13	TAACTTGCGCTTTCGTATGTAGTCA
		3788379	pm:st	10	25	13	AAGTTCATCAATGGCTGCCTAGTAA
		3792493	pm:st	10	25	13	CTTAATAACAGCATGATGCACGTTG
		3798399	pm:st	10	25	13	CATGATAGATTGCGCAGTTAATGAG
		3812409	pm:st	10	25	13	CTATACTCGCGCAGCTATAAAGAAA
		3813249	pm:st	10	25	13	AATAAAAATGCATGGCGCTACGTCT
		3834577	pm:st	10	25	13	TTGAAGGCATAGTTGCTGGTATGAA
		3838419	pm:st	10	25	13	GATATCGTTGATAGCGCGTTTAATC
		3863733	pm:st	10	25	13	AGTAGTATGCTAGCATGGGTTATTG
		3889413	pm:st	10	25	13	TATCTGGCTATCCTGATGCTAGATT
		3890065	pm:st	10	25	13	AAGATAATATGCAGCGATCTCAACC
		3915247	pm:st	10	25	13	GATTGTTCGCGCGCATATATCATAT
		3940267	pm:st	10	25	13	GTAAGTTTGATAGCGCATGAAGACT
		3940565	pm:st	10	25	13	ATAAGAATCAGCGGCATATGTACTG
		3940715	pm:st	10	25	13	TGTCGTGCATTGCGATATCGTATAA
		3941039	pm:st	10	25	13	CAGTCTAGCATATATGCGCTGATAA
		3941293	pm:st	10	25	13	TAATAGGCGCATATATCCTGCTAAG
		3949681	pm:st	10	25	13	TAAGCTAAACGCGCTGGATCATAAA
		3949841	pm:st	10	25	13	GCCTATTAATTGCGCAGCACATATA
		3992457	pm:st	10	25	13	AATTTCTGCAACATCGAGCGAATAC
		3992637	pm:st	10	25	13	TTTTACAGCAGGCTTGATCGTGTTT
		3995863	pm:st	10	25	13	TTCGATCAAATCTGGCTGCGAAAAT
		4017289	pm:st	10	25	13	ACTAGTGCTGGTTATGCAGGTATTT
		4018907	pm:st	10	25	13	TTCATCATTTCGCATCAGCTGTCAA
		4044057	pm:st	10	25	13	GGTTCTGCGCATTATCATCTGTAAA
		4044273	pm:st	10	25	13	ACATACAATCAATGAGCGCCAAAAG
		4068029	pm:st	10	25	13	CGTAGTATAGCGCAGTATGAAAGAA
		4068155	pm:st	10	25	13	TAGACTATCAGCAAATGCGAGAAGT
		4069383	pm:st	10	25	13	TGGATTATCATAGCGCGCTAATTGA
		4088039	pm:st	10	25	13	GTTAATCAATGCGCTGCAACAAACT
		4111067	pm:st	10	25	13	TTCATCCATGCTGATCTGCATCATT
		4119875	pm:st	10	25	13	TCGTGTGCGCAATACAGAGTTTAAT
		4145375	pm:st	10	25	13	AATATCAGCGCGCAATCTAGAACAT
		4157115	pm:st	10	25	13	TGTCTGGCCTAATCAGAGCTTTTTT
		4157377	pm:st	10	25	13	AAAATTCTGCTCGCCATATATGCAC
		4170967	pm:st	10	25	13	AAACTATGATAGCGTGCTGATACCT
		4171075	pm:st	10	25	13	TCGTGTGCATCGCAGCATATATTAA
		4172147	pm:st	10	25	13	CAATAACAATGCAGGCGATATCATC
		4230451	pm:st	10	25	13	AGCATTATGCGCAAGCTTAGATACA
		4244023	pm:st	10	25	13	AGTCGTATTGGCGCTGCAATTATTA
		4247763	pm:st	10	25	13	ATATGCAGCGCGCTATGTTATTACA
		4252113	pm:st	10	25	13	TTTGGCTTACGCGCTATCCTTTTTA
		4265513	pm:st	10	25	13	CAGAATAGCATTCCGCTAATAACGT
		4272565	pm:st	10	25	13	ATGCATGCAGCTGTGCAATGTTAAT
		4298707	pm:st	10	25	13	GATATAAGAGCATCGCGATAGCATT
		4299123	pm:st	10	25	13	TTTACAAGCGCTGGCGAATATACTA
		4324273	pm:st	10	25	13	GTATTTAGCGTGCTTAATGAGTAGC
		4325093	pm:st	10	25	13	ACAAAAATCGCGCTAGGATCACAAT
		4350445	pm:st	10	25	13	GACTTACATCGCGCAATTATAGGTT
		4376421	pm:st	10	25	13	ATCTAATCAGTAATGCGCCTGAAGA
		4376643	pm:st	10	25	13	TTGATTATGCGGCTATAATCGATGG
		4401997	pm:st	10	25	13	ATTTGACATAGCATTCCGCGACATT
		4427245	pm:st	10	25	13	GACTTACGGATATGCGCAAACTTTA
		4453221	pm:st	10	25	13	ATCTAAAATGAAGCGCGCAACTGTA
		4478161	pm:st	10	25	13	ATAGGAATTGCGCTACACTTGAGAT
		4479957	pm:st	10	25	13	GTTAATGGAAGCGCATATTTTGCGA
		4503817	pm:st	10	25	13	TATTCAATGTCGCATCAGCTGTTAC
		4529879	pm:st	10	25	13	CACGATTAACATACTGCGCAGATAA
		4547239	pm:st	10	25	13	AAATCGCAGCGAGCTAATCTTAACT
		4580413	pm:st	10	25	13	CAACGTGCTCAGCATGATATTAGAT
		4581979	pm:st	10	25	13	AAGTTAATTCGCCAAGCTGCATGAT
		4594801	pm:st	10	25	13	TAAGGGATGCGCATAGCAAATTTAC
		4595117	pm:st	10	25	13	AGTAAAATCCCAATTGCGCATTAGC
		4606323	pm:st	10	25	13	TTTACTCCGCTATGCAACTAATCTC
		4633189	pm:st	10	25	13	AAGGAGGGATTAGCGCATTCTTAAT
		4657937	pm:st	10	25	13	ACTCGGTAATGCGCGAGATAATTTT
		4658535	pm:st	10	25	13	CTATGAAGCATGCGCAGATTATGTA
		4731627	pm:st	10	25	13	TAAACGAATCATCGCGCTGTAACTA
		4733215	pm:st	10	25	13	GCTATTGGATAAGCTGCTTAATTCC
		4735071	pm:st	10	25	13	TTATGCATCGCCATGCACTATTGTA
		4735115	pm:st	10	25	13	GTATAGGCTTCCAGCATTGTCTAAA
		4756105	pm:st	10	25	13	GTTCATGGCTAGTATGCAATTTCAG
		4785615	pm:st	10	25	13	GAATAGTTAGATGGCAGCGATTAAC
		4786191	pm:st	10	25	13	TGACATTTCGCGCTATTGCATAACA
		4810881	pm:st	10	25	13	ACCTTATCTAAGCGCGCATATACAT
		4825245	pm:st	10	25	13	TGCCATTATTAGCCAGCAGTAATGA
		4828905	pm:st	10	25	13	TAACTAATCAAATGCGCTCGTCACA
		4836207	pm:st	10	25	13	TGTATAAATGATCAGCTGCGACACT
		4837227	pm:st	10	25	13	TCACTAAGCGCTGTAATCAACTTTG
		4837269	pm:st	10	25	13	AAACTGAGTATTGCGCTGAAGCTTT
		4862191	pm:st	10	25	13	TATGAATAGCACATCGCTCCAACAT
		4863517	pm:st	10	25	13	ATTTTAAGCTATGCGCATCCACAGA
		4889067	pm:st	10	25	13	ACTTATCTAGCGAGCAATCATTTCC
		4894657	pm:st	10	25	13	AAAATCATCGCATGCTTGCAACAAC
		4914001	pm:st	10	25	13	ATTAGTCGCCCATGCATCATTAACT
		4914771	pm:st	10	25	13	AATCTGATCGCCTGCCAATAAACTT
		4939689	pm:st	10	25	13	AATAGGCGCTTAATAGCAGGTGATA
		4940541	pm:st	10	25	13	TATATTGCCTAGCAGCAATCTTTCC
		4989805	pm:st	10	25	13	TGAGTCGGCATATGCTATGTAACTT
		5009545	pm:st	10	25	13	TTTTCAGCAATTTGCCCTACGCTAT
		5015859	pm:st	10	25	13	TCAATAGATATCGCGCTGATTGTGT
		5016927	pm:st	10	25	13	CTCAGTAATTGCGCAGCATTAGAAT
		5055627	pm:st	10	25	13	TCCATCCCATAATGCGCTTTAATCT
		5066681	pm:st	10	25	13	GAGTCGTAGCGCGATCATATATTTT
		5068193	pm:st	10	25	13	CCCAATAAATGATCGCGCTGTAAAT
		5118953	pm:st	10	25	13	TCTATTGATTGCTCGCCATGATAGT
		5119535	pm:st	10	25	13	ATCATTCGCGGCTAATTCAACACTT
		5144691	pm:st	10	25	13	TTCAATCAGCAGGCCATATAGTGAT
		5147843	pm:st	10	25	13	TTTACATGAGATTGCCAGCCATTGT
		5169709	pm:st	10	25	13	GGATTTCATACTAAGCGCGATTATC
		5171009	pm:st	10	25	13	ATAATTTGCTAGCAGGGATTGCAAC
		5221263	pm:st	10	25	13	AAGTCCAACTGATTAGCGCATTCTA
		5221277	pm:st	10	25	13	AACTTTGCTATTGCGATATGCCTAG
		5221521	pm:st	10	25	13	TTTTCAGATCATTAAGCGCACCTAG
		5240071	pm:st	10	25	13	GAGATTTGCGCGCAAAATGAAAACT
		5246011	pm:st	10	25	13	CTAAGTAAGCGCATCCATTAGAGAT
		5270983	pm:st	10	25	13	AAGGTTATGCGCCCTATTTAATTGG
		5295009	pm:st	10	25	13	TTAAGAGCGCTGCTAATTAGAAGCT
		5302705	pm:st	10	25	13	GTAAACGCGCCGTATAATAATAAGC
		5317063	pm:st	10	25	13	AAGGTCTGAAGCGATATGCAACAAA
		5323193	pm:st	10	25	13	GATAATGCTGATTAGCAGCTGAGTT
		5349141	pm:st	10	25	13	ACTTGTTGCTATCGCGCATATATTC
		5355147	pm:st	10	25	13	TCCATAAATACGCGCTAGCCAAAAT
		5378275	pm:st	10	25	13	TTATTTGCAGAATATGCGCGTGAGA
		5378299	pm:st	10	25	13	GTAAAAAGCATTATGCTGGCGTCTA
		5425477	pm:st	10	25	13	TCAGAGAATATTGGCGAGCTACATT
		5450975	pm:st	10	25	13	AATAATCAGCGCTTTGTATACCGCT
		5476565	pm:st	10	25	13	ATAATCTATCAGGCCATGCGTACAT
		5477249	pm:st	10	25	13	AATAAGTGCGCCTGATTACAGGATA
		5477965	pm:st	10	25	13	AAAACTTGCATGGCTAATGCAGTCT
		5527405	pm:st	10	25	13	TGAGTACGCTTGCTGATCATAACAT
		5527959	pm:st	10	25	13	GTTAGAATATAGGCGCATGGAATAG
		5554315	pm:st	10	25	13	GTATCAATATGCTAAGCTGACCGAA
		5579013	pm:st	10	25	13	TATCATAGCGCTATGCACTTAAGTG
		5605759	pm:st	10	25	13	CTCATTTGCGCAATAAGCATTAGGT
		5608925	pm:st	10	25	13	GCCTTTATGAAGCGCAGTTCATTTA
		5655807	pm:st	10	25	13	TAATAATACGATCAGCTGCAGCACA
		5656173	pm:st	10	25	13	CGTTTGCGTGCGCTATATTCTTTTT
		5656421	pm:st	10	25	13	ATCTAGAGCCATGCAGCAATTATGT
		5656673	pm:st	10	25	13	TTATAAGCTTAGCCCTATTAGGAGG
		5682019	pm:st	10	25	13	ATCTTACATGCTGCCATTAAGTGCT
		5707123	pm:st	10	25	13	TTTACGTAGAATGCGGCTATCCAAT
		5707533	pm:st	10	25	13	ACTATGTTGGCAGCTATGCTTAACA
		5732547	pm:st	10	25	13	ATTTGTATAGCTGCGGATCTCAAGT
		5733885	pm:st	10	25	13	AGGGTATGCATATCGCAGCATAAAA
		5739869	pm:st	10	25	13	TGTAAGTCTGCGCTTAATGTAGTTG
		5758163	pm:st	10	25	13	ATATTGGCGCTCTGTTAGATAAGTC
		5759457	pm:st	10	25	13	ACAAGGGGATATGCTTAGCATTCAT
		5784511	pm:st	10	25	13	TAGAAGCATGCGATTCAGCACATTT
		5810141	pm:st	10	25	13	TCACATCAGCTTGGCTATGACTAAA
		5823353	pm:st	10	25	13	CTCATTCTGCGTGATATGCCTTTTA
		5834815	pm:st	10	25	13	CAATTAACTAGCATGCGTGTACAAG
		5835077	pm:st	10	25	13	TCGTCATCAAGCATGCGTTATCATT
		5835621	pm:st	10	25	13	ATCTAGGCATGATGCAGCTCTATAA
		5835801	pm:st	10	25	13	TGAGGAATCAGGCTGCTATTATTGT
		5839053	pm:st	10	25	13	TTTTCTAATGCTTGCGCCATTCTGT
		5861919	pm:st	10	25	13	ATTTGTACGCGCAGCAAATTTGTCA
		5885391	pm:st	10	25	13	TGCAAATATCAATAGGCGCCGTAAA
		5886387	pm:st	10	25	13	GTCTTTTGCGCTAATTATCATGACG
		5887575	pm:st	10	25	13	AATTTATCGCAGCCAATGCTAGTTC
		5912467	pm:st	10	25	13	AAGAGACATATCTGCGCGAATTTTG
		5936995	pm:st	10	25	13	TTCGACAGCGCCATATGATATACTT
		5937969	pm:st	10	25	13	AGCTTAAGCGCTGATTAGAATGAAC
		5938529	pm:st	10	25	13	CGAAATGCGCAATGCCATACTTTAT
		5964365	pm:st	10	25	13	AAAACGTGCTATATTCCGCGGAATT
		6014155	pm:st	10	25	13	ATCGATATACGCATGCTGCCTTATA
		6014631	pm:st	10	25	13	CATAAAGCTATGAAGCATGCTCTGT
		6040463	pm:st	10	25	13	AAGTCAGAAGCGCTCTGATCTTTTT
		6065015	pm:st	10	25	13	TTTAGTATACAGCTCGGCTATGCTT
		6065029	pm:st	10	25	13	TTAGTTAGCGCTCATATGATATCGG
		6065391	pm:st	10	25	13	AACGCAGCGAATAACGCTCTTATAA
		6066385	pm:st	10	25	13	GCATGAGTAACTGCATTGCTTAAAC
		6066711	pm:st	10	25	13	AGGCATACAGCTAGCAATGCATAAT
		6069479	pm:st	10	25	13	TTAACTCAATTAGCCAGCCTTCAAC
		6069505	pm:st	10	25	13	GAAATGGCATCATGCTGTTTCTGAT
		6117269	pm:st	10	25	13	AAGCACGATATCGCAATGCTTCTAT
		6142213	pm:st	10	25	13	TATCAGACAGCTAGCATCTATCTGA
		6167941	pm:st	10	25	13	TTCTGAAATCATCCGCAGCTAGTAT
		6193357	pm:st	10	25	13	ATCTAGAGCGCGTATTCCATTAAGT
		6193669	pm:st	10	25	13	GCAATTATAGGATAGCGCGTTAGTT
		6194647	pm:st	10	25	13	ATTCCGTAGAACGCAGCATAAATTC
		6194771	pm:st	10	25	13	AATTTAAGCATACAGCTGACCGTTG
		6207713	pm:st	10	25	13	TTAGGATAGCAATATCGCCTATCCA
		6244707	pm:st	10	25	13	TGATATCTCATATGCTCGCAATAGC
		6244723	pm:st	10	25	13	TTTAGGTCGCTTAAGCGCATCTATT
		6245727	pm:st	10	25	13	CTCATGACATTGCAGCTAGAATCAA
		6246343	pm:st	10	25	13	AAGGATAGCATGATGCATCATTTGC
		6253799	pm:st	10	25	13	TTAACGTTGTGCGCATCCACATTAA
		6263099	pm:st	10	25	13	AGTTTAAGATATGCCAAGCAGTCTG
		6277061	pm:st	10	25	13	AATTAAATACTGCGCCGGAACCAAT
		6295839	pm:st	10	25	13	TACCTCATCGCTGCGTTAAATTAAC
		6296667	pm:st	10	25	13	TTAGGAATTTCAAGCACGCTAAGAG
		6315475	pm:st	10	25	13	TTGAAGGCATGCTATTATCAACTGC
		6325695	pm:st	10	25	13	AAATTAAGCTTGGCGCATTGCTCTT
		6344359	pm:st	10	25	13	AGCTTAATGCATAACGCGCGTATAA
		6347023	pm:st	10	25	13	TAGATTTGAGCTGATTGCACACGAT
		6373899	pm:st	10	25	13	AGCAATCAGCTGCCTGAATAAGTAA
		6392209	pm:st	10	25	13	CCTGTTATCAATAGCGCCAAAAGTT
		6392265	pm:st	10	25	13	AACCTTAGGCGCTGCAAATAAATGA
		6398837	pm:st	10	25	13	AAACTAGCATTATGCTGGCTTTCGT
		6438027	pm:st	10	25	13	TCCAATTACTGCGCGCTAGTTTTAA
		6450087	pm:st	10	25	13	TAACACATTGCTCGGCATGTATCTT
		6450275	pm:st	10	25	13	TTAATCATTCTGCCTAGCGCTGTAA
		6475593	pm:st	10	25	13	ATTTAAATGTGAAGCGCGCATATCG
		6475841	pm:st	10	25	13	TTGTCTCGCGCATTATCAAAAAGAC
		6501753	pm:st	10	25	13	CATATGCATGCGCTCTATCTTTGAA
		6525887	pm:st	10	25	13	GATCATAGCGATCAGCTATTCTTAG
		6526133	pm:st	10	25	13	AGTAAAATAAGCAGCTCGCGACATA
		6526225	pm:st	10	25	13	TAGCCAGCGCTTCATAGTAACAAAT
		6527005	pm:st	10	25	13	TGATATTAAGCGATGCCATTCCACT
		6553199	pm:st	10	25	13	TAATTGGATGCGCTTCACAAGACAA
46	control->bgp->antigenomic
	520
		23957	pm:st	6	25	13	GTTATGTTAGATAAATGCTTCTAAT
		24747	pm:st	6	25	13	GAGCAGCTAAATTTAGATAAATTAT
		25173	pm:st	6	25	13	TAATTCATGCAGCATATAATAAAAG
		50269	pm:st	6	25	13	TTATTTATAAGCATTTTAACAGCGT
		74979	pm:st	6	25	13	AATTACTATAATTATTACGCAGGAT
		75707	pm:st	6	25	13	TATTAATAGTTAAAGCTAACATTCC
		75915	pm:st	6	25	13	GTAAAAGCATTCTTCATATAAATAG
		125129	pm:st	6	25	13	TTTTTGCTATCATATGATTACGTTT
		125363	pm:st	6	25	13	ATGATTGATAAATATGCTATTAAGG
		126831	pm:st	6	25	13	ATAATATAAAATAGCGCTAATATCG
		151817	pm:st	6	25	13	TAGTTCGCTAGTTCAATAATAAATA
		152507	pm:st	6	25	13	TATTAAAAGCTAATATTACTGCGAA
		224833	pm:st	6	25	13	ATAAATTTCAAAGCTCATATGCTAT
		240571	pm:st	6	25	13	AAACTTGATGCGATATTTTAAATCA
		242749	pm:st	6	25	13	ATGTGAATATGCGAATTTAAGTATA
		252995	pm:st	6	25	13	ATACTTTATAATCAAATAGCATCCA
		266195	pm:st	6	25	13	TTATTAATTGCGTGCTTAGATTTTT
		276043	pm:st	6	25	13	AATAATTTAATGCGCTATATGTCAT
		278585	pm:st	6	25	13	AGTTGTGTTAGCTATATGATTTAAA
		278991	pm:st	6	25	13	TGTTTTAAGCATATCATCATGTTTA
		280431	pm:st	6	25	13	ATAATAAGCAGTATTATTACCATAC
		281163	pm:st	6	25	13	AATAATTATCAGCAATCTATGGTTA
		281165	pm:st	6	25	13	AATAATTTATCAGCACATATAGCAA
		286329	pm:st	6	25	13	TATCTTTTGCATTAATCAGATCTTT
		286407	pm:st	6	25	13	TTTGATATCGCTGATATTAAAAAAC
		286641	pm:st	6	25	13	ATTTGGCTAATTTGCATTAAACTAT
		305983	pm:st	6	25	13	ATTATAGTATAGCGCTTAATAACAA
		357253	pm:st	6	25	13	AATGGTAGCAATTTAACTTAATAGT
		378485	pm:st	6	25	13	TAAATTTGTCATATTAAGCTCTTAG
		382845	pm:st	6	25	13	AAAATTACGCTAAAGAATATCATGT
		383075	pm:st	6	25	13	TTAACAATTAGCTGATATTAATTCG
		409119	pm:st	6	25	13	ACATGTGCTAATATGTAATTTTATC
		459933	pm:st	6	25	13	GATATATAAGCATAAGATACAATTG
		485343	pm:st	6	25	13	TCAGTAATAAAAGCCTGTATTATAA
		485411	pm:st	6	25	13	TGTCTATAATATGCTATGAGAAAAA
		485971	pm:st	6	25	13	AATGCTATAAAGCATGATACATAAA
		516773	pm:st	6	25	13	TACATTTGCTTATGAATATTTAGCA
		516811	pm:st	6	25	13	TTTAGATCTTGATAGCATAACATTA
		537123	pm:st	6	25	13	ATGAAGTATAATCATGCAGAATTTA
		537169	pm:st	6	25	13	AATCATATTATCATAGCAATTGAAC
		540077	pm:st	6	25	13	AGTTGAAGCAATTCATCTAAAAATA
		540105	pm:st	6	25	13	TACAAAATTAGCGTTATTTAGGAAA
		563049	pm:st	6	25	13	CTAATATCGCCAATTAAATTAAAGA
		586005	pm:st	6	25	13	GAACTTCATTATAGTAAGCAAAATA
		586233	pm:st	6	25	13	AACTAAATTTGCTATTCAAAGAATC
		587817	pm:st	6	25	13	TGTTGATTTAATAAAATGCGATACT
		613207	pm:st	6	25	13	ATTTAGACTGCTATAATGTTTACAT
		613967	pm:st	6	25	13	AATAGGCTAAATAATTGTTATCACA
		638139	pm:st	6	25	13	AGAGAAATAAGCTGTGTTATATATT
		638425	pm:st	6	25	13	GATTCATAGATTATAGTAGCTTTAT
		639129	pm:st	6	25	13	GAAATATTTGCGATATAGTACAAAA
		663747	pm:st	6	25	13	AGTACTATGAGCTTAAGATAAAATA
		664527	pm:st	6	25	13	AACATATTGAATTTATAGCGTCATT
		678119	pm:st	6	25	13	TCTTTTGATTGATGCATTTAGTATT
		678331	pm:st	6	25	13	AAACTGCAACTATAGCTAAAAATTT
		715029	pm:st	6	25	13	TACTTAAGCGCTTTTATATATTATC
		715903	pm:st	6	25	13	GTCTAATATTTAGGCAATTAATGTA
		740589	pm:st	6	25	13	TATTTCTAATAGCAATATGTGTGAT
		741017	pm:st	6	25	13	CTAATACAAGTTAAGCATTCAATAT
		741335	pm:st	6	25	13	TATATTAAATGCTTACAGATCAATG
		766929	pm:st	6	25	13	TATTTTTTATCATGCTAACGGTATT
		767021	pm:st	6	25	13	TTTATAGCAATTATATTAGGACTCT
		767311	pm:st	6	25	13	CTGAATCAAGCTTTTTATACTATTT
		791857	pm:st	6	25	13	TCATAAGCATAGCTATATAAAACTA
		791931	pm:st	6	25	13	TTGAAACAACACAATATAGCTATAT
		792407	pm:st	6	25	13	ATTTACGCAATATAAAGTGACTATT
		793219	pm:st	6	25	13	TCTTAAGCAATTACAGATAAATTAC
		816335	pm:st	6	25	13	TTTAGAGCATTTCGATAAATCTTAT
		818121	pm:st	6	25	13	TACTAAGCTAATAATTAGATTTTGC
		842485	pm:st	6	25	13	ACTAGATCATGCTTATAATATACAT
		869907	pm:st	6	25	13	AGTTTTGCGATAGGTTATTATAAAA
		869943	pm:st	6	25	13	ATAAGGGTTAAGCTATTTTATTGTT
		894257	pm:st	6	25	13	TCATAATTAATTAACTGCTAACGTA
		920501	pm:st	6	25	13	AATGTCATTTAGCTTGTTATTAACT
		931607	pm:st	6	25	13	GATTTATAAGCTTTCATGTCAATTT
		977639	pm:st	6	25	13	GTTTTTAGAAGCTATATCTATTTTG
		997277	pm:st	6	25	13	AAATAAACATTAAGCTAGGTGTTAT
		1023949	pm:st	6	25	13	AAATTATATGCTATTATTGCCCTTA
		1047607	pm:st	6	25	13	CTATTAATATTAGAGCTATACGATA
		1048485	pm:st	6	25	13	TAACCATTAAAGCTTATTTGTACTT
		1048503	pm:st	6	25	13	TATGAGCTAAATTAATTAGGATAGA
		1069805	pm:st	6	25	13	GTGTTTTATATTCAAGCAAATTAGA
		1073407	pm:st	6	25	13	TAAAGTTACTTAATACGCTGAAATT
		1074107	pm:st	6	25	13	TATTATGTTATTTAATCGCTATCCA
		1092733	pm:st	6	25	13	TATTAGCTGCTTAAAATTTAGGATA
		1093073	pm:st	6	25	13	AAAGAATGATTAGCTTTTAAAGGTT
		1125919	pm:st	6	25	13	ATTTACCTGCGCTAATATAAATATT
		1150777	pm:st	6	25	13	AGACTTTAACGCATTAGTTAAATTA
		1200961	pm:st	6	25	13	TACTATCACTAGCATAAATTAATGT
		1201349	pm:st	6	25	13	ATGTAATATAGTTTAAAGCTTCGAT
		1227631	pm:st	6	25	13	ATAAAAAGTTAATATATAGCGTCAG
		1230515	pm:st	6	25	13	GATAAATGGTAATATGCTATGTATT
		1252609	pm:st	6	25	13	TATAATGATTAGCTTATTAAGCGTT
		1277153	pm:st	6	25	13	TTATTAGTTGAATCAAGCTTGATTT
		1300175	pm:st	6	25	13	TTGTGGCATTATATAGAACATATAA
		1330025	pm:st	6	25	13	ATACTAATGCGCTTTTATAATAAAC
		1354943	pm:st	6	25	13	ATTACGCAACACATATTTAGTTTAT
		1356241	pm:st	6	25	13	ACCATTAATTCTAAAGCTATATTTC
		1381949	pm:st	6	25	13	AAAGGTTGCTACATAAATCAATAAT
		1392447	pm:st	6	25	13	ATTAATTAATGCTAGCAAATTCTTC
		1392553	pm:st	6	25	13	ACGAACTGATTAAATTGCTTTTTAA
		1407539	pm:st	6	25	13	ATATTACATGCTTGCATTTAGTTAA
		1433143	pm:st	6	25	13	ATAAGATAAATAAAGCTAGCTTTGA
		1458033	pm:st	6	25	13	ATAACTTAAGCCTTGATATATTGAT
		1458317	pm:st	6	25	13	GTAACGCTTAATATCATAAACAATT
		1458775	pm:st	6	25	13	AATTTTGCTATATTAGAACAATCAG
		1461693	pm:st	6	25	13	AAAGAATCAAGTATCGCATTAATTA
		1483873	pm:st	6	25	13	TTTTATATACGTATTGCTAAACTTC
		1483903	pm:st	6	25	13	GATTTATTAGCTAATCTATTCAAGA
		1484331	pm:st	6	25	13	ATCTTATGATTCGCTCAAATATAAT
		1530515	pm:st	6	25	13	TCAAAGTAATATATGCTAATTCTGA
		1534887	pm:st	6	25	13	TAACTTAGAATTAGCTTATACAACA
		1535139	pm:st	6	25	13	GATTTATAATGAATATCTGCACATT
		1553525	pm:st	6	25	13	TAAATCTAAATCGTTATGCATAATG
		1559803	pm:st	6	25	13	TAAGTATTCGTCTAATAGCATTATT
		1585931	pm:st	6	25	13	ACTAATGTGATTTTAATAGCACTAA
		1612343	pm:st	6	25	13	ATAAGAAGCATGATTAATAACTCAA
		1622987	pm:st	6	25	13	TCAATTGCTTTATATAATAGAATGC
		1637967	pm:st	6	25	13	AATATTAAGGCTAATGAAAACTTAC
		1661719	pm:st	6	25	13	AGTAGTTATATGCTAAGCATTATAT
		1668755	pm:st	6	25	13	TCAAAGCTATTGTTAATGATTACAA
		1687667	pm:st	6	25	13	ACCTGTAACATATTGCTATAATAAT
		1687805	pm:st	6	25	13	TAATCTAGCATTATACATTTAACGT
		1688931	pm:st	6	25	13	GGTGTATATAACTAATTGCATAATT
		1713349	pm:st	6	25	13	ATGTATATAGCAGCAATATTAAACT
		1713541	pm:st	6	25	13	TTCTACATATAAATCGCTTATAATC
		1714749	pm:st	6	25	13	AAACGGTTAATTAAAATAGCAAAGT
		1739007	pm:st	6	25	13	TAAATGATAATTAGCTATCACTACT
		1739623	pm:st	6	25	13	ATCCTAATTAGCATTAAATCTATAG
		1739691	pm:st	6	25	13	TAATGTAATGCTTTTTTAACACGAT
		1761209	pm:st	6	25	13	ATATAATCTAATTGCATTGCCTTTA
		1764269	pm:st	6	25	13	GAACTTTATATAATCGCTAGTATTA
		1765855	pm:st	6	25	13	ACAATTTGTATTCAGCAATAAAGTT
		1784241	pm:st	6	25	13	ATTTTTATTAATGCTCAAGTGACAA
		1790309	pm:st	6	25	13	TGTATATATAGAATTGCGCTAATAA
		1790907	pm:st	6	25	13	TATTACTGGAGCATAAAATAGAATT
		1815833	pm:st	6	25	13	TACAAGTTAGCGTTAATTAACTTTA
		1816517	pm:st	6	25	13	TACTTACAATAATATGATGCAGTTA
		1841405	pm:st	6	25	13	TAATCTGCATAGAATAACATACTTT
		1867763	pm:st	6	25	13	TCTTGATATTGTTAATGCTATTCTT
		1868259	pm:st	6	25	13	ACTCAATATCAGCTTAAAAAGAATA
		1876217	pm:st	6	25	13	GTATTTGTTTAGCGATTATTTAGAA
		1899473	pm:st	6	25	13	TTTTGAAGCATTATAATATGGACTT
		1918855	pm:st	6	25	13	AATGTATAGATTTGCAATAGTGATA
		1968845	pm:st	6	25	13	TACTAGAACATTAATACGCTTATTA
		1969285	pm:st	6	25	13	ACAATTGTGCTATGATATATACAAT
		2037361	pm:st	6	25	13	AACGATAGTTAAAAAGCTTTCTTTT
		2060405	pm:st	6	25	13	TAATCCTAAAAAAGCGAATAAATAG
		2060721	pm:st	6	25	13	ATTTTTGCTATAAATCGATAAAGCA
		2083551	pm:st	6	25	13	TTACAACGGCTTTTTATTATTAAAC
		2225415	pm:st	6	25	13	TATGTTAATATAGCCTAATTAAGTC
		2227139	pm:st	6	25	13	AATTTCTCAGAATAGCTAATAACAA
		2241337	pm:st	6	25	13	AGAACGCAGCTTAATTATATTTATT
		2242505	pm:st	6	25	13	TATTCTTTAATATAACCTGCAAAGA
		2243881	pm:st	6	25	13	ACTTTAATCAGCAAACTATATTACA
		2251887	pm:st	6	25	13	GTTTATCATAAGCTATTTAGATTCA
		2265539	pm:st	6	25	13	AATTTACAAGGCTATAATGTTAATC
		2293317	pm:st	6	25	13	ATAATTATAACTTAAAGCCATATCC
		2303349	pm:st	6	25	13	CAAAGATTAACAGCATATTTGTTAT
		2311631	pm:st	6	25	13	TGAATAATTGAATAATGCTAAACAG
		2328491	pm:st	6	25	13	TAATGTTAATATGCTATGCTTTTCT
		2405251	pm:st	6	25	13	AATACATTATGTTTATCGCAATATG
		2429361	pm:st	6	25	13	ATTTTTTAGCCAATAACATTGTATG
		2430149	pm:st	6	25	13	ATGTATTATAAAGCTATCAAGATCT
		2498303	pm:st	6	25	13	GAATAATTAGCTTTGAATATAACCA
		2498463	pm:st	6	25	13	ACTAATTGCTGCTATATTTAAATGA
		2506547	pm:st	6	25	13	TATATTATCTAATGAGCATATGAGT
		2507121	pm:st	6	25	13	TTTATCTGTATATATGCTAGCTTAT
		2507699	pm:st	6	25	13	TATATAGCTATGAATTAATTCCATG
		2521503	pm:st	6	25	13	ACTAATTGCTTTCAGGATTAATTTA
		2521519	pm:st	6	25	13	ATTCCCATGCTAATTAATTAATAGA
		2558889	pm:st	6	25	13	AAGTTAATATAATTTAGCCAACTAC
		2584155	pm:st	6	25	13	CGATTCATTTAGCATAATTATAGAT
		2584529	pm:st	6	25	13	TATATATTCCTGCAATGTTTATCTA
		2585121	pm:st	6	25	13	ATGTTGCAGTATATCATAATGAAAT
		2610019	pm:st	6	25	13	TACGTAAAGTTTTTTGAGCTAAAAT
		2660409	pm:st	6	25	13	CTATAAGCTGATTGTATTATATCTA
		2661939	pm:st	6	25	13	ATAGTCAATAATGCTTTGGAATATA
		2685739	pm:st	6	25	13	AACTCGCTATTATTATATTCGTAAT
		2686321	pm:st	6	25	13	TTTATCCATATAACGCTTATAACTT
		2687511	pm:st	6	25	13	ATTATTATAATCTAATGCTTTCGTG
		2713143	pm:st	6	25	13	ATAATTGATGCTATAATTGATGTAC
		2738087	pm:st	6	25	13	AATCTTAATAGAACATGCTTATATC
		2738105	pm:st	6	25	13	AAGGATGCTTAGTTATAAATATAAC
		2738537	pm:st	6	25	13	CTAAGTAATTTATCATGCAATAAAG
		2751653	pm:st	6	25	13	TCCTTAATAGCTATATTCAAATCTA
		2764313	pm:st	6	25	13	ATTCTATAATTATAAGCTGAGGATT
		2764315	pm:st	6	25	13	ATTGAGCGAATTTAATTATATGGTT
		2764381	pm:st	6	25	13	AAGTAAATTAAAATAAGCGCATGTT
		2774993	pm:st	6	25	13	TTTTTATATAATAGGTTTGCTCTGA
		2778333	pm:st	6	25	13	ATATACCATTGCATTACATATGTAT
		2786017	pm:st	6	25	13	AATAGTAAAGCTGTATAATAGTCTA
		2815509	pm:st	6	25	13	AGTTACTTGGAAATTAGCATAATAA
		2819215	pm:st	6	25	13	ACACTATAAATGCATCTTAGTTATA
		2843877	pm:st	6	25	13	TTAATCAATGCTATACTAATTACCA
		2866263	pm:st	6	25	13	TTACCAATAGATCAGCATATTAATA
		2912969	pm:st	6	25	13	TTTGTTAGCATTTAAAGCGTTTAAT
		2916819	pm:st	6	25	13	GATAGTATTCAGCTAATAATTACAA
		2917475	pm:st	6	25	13	TTAAGATATATCAATTAGCTAAAGG
		2942177	pm:st	6	25	13	ACGTAGCTATTAATATCAATTTCTT
		2943561	pm:st	6	25	13	AAAATATTAATATTAGCCTACATCC
		2959353	pm:st	6	25	13	AATTTTTTATAATAGCCGATTGATG
		2967901	pm:st	6	25	13	TGACTATTATATGATATGCTTAGAA
		2993209	pm:st	6	25	13	CTATATAATTAGCCTATAATGTCTA
		2994097	pm:st	6	25	13	AATTGTTAGTTAACATAGCAATACA
		3005173	pm:st	6	25	13	TTTCCTATATAGCCAATTATGTAAA
		3005401	pm:st	6	25	13	GAAATTGAATAATAAGCATGAAACT
		3019783	pm:st	6	25	13	TGTAGCTAAGTTATTATGCTAAAAT
		3045943	pm:st	6	25	13	ATAATTTATATGCTATCAGGGAATT
		3070619	pm:st	6	25	13	CTAACTAGTTTAAAGCAACTTAATA
		3071463	pm:st	6	25	13	ACTTTAAGCTGATATCTATTGATAA
		3148135	pm:st	6	25	13	CTATCAATATACGCTAAATAATGAA
		3173927	pm:st	6	25	13	ATGCTGCTAATATGATAGAATTTTT
		3198215	pm:st	6	25	13	TATGTGCTATGCAATATATATGTTT
		3212481	pm:st	6	25	13	TTTATGCATAATGCTAAAATACTTG
		3212611	pm:st	6	25	13	TATAACAAATTTAGCATATTCCTCA
		3212737	pm:st	6	25	13	AGATGAATGATTACTTGCATTTTAT
		3224627	pm:st	6	25	13	GTACTATATTTAGAGCAATAATGAA
		3235543	pm:st	6	25	13	TTCGTGCTTATTCATTAATAAACAA
		3274453	pm:st	6	25	13	CAATACATTATAATACGCTACTATT
		3275909	pm:st	6	25	13	TTATCTAAAAAGCGGTATATTATCT
		3327603	pm:st	6	25	13	TAATCGCTAATAGATGCAAATAAAT
		3327635	pm:st	6	25	13	TCATAAACTTCACAGCATAATTATT
		3351761	pm:st	6	25	13	ATAGCTATAGCTTAATTATGTGATT
		3378311	pm:st	6	25	13	TTATCATAGCGTTTTTGATATTGTA
		3396755	pm:st	6	25	13	TCATATAGCATTATAATGAATCTGA
		3420097	pm:st	6	25	13	CATTTATAACAGCCTGATTTTATTT
		3429245	pm:st	6	25	13	AAAAAATTAGCTTACATAACTAGAG
		3454165	pm:st	6	25	13	ATAAGGACTAATAAGCTATTAAGTA
		3489027	pm:st	6	25	13	GATCTCTGCTTTAAACATTTTATAA
		3535209	pm:st	6	25	13	CTAGAATTAGCTAGCATTATTAAAA
		3581167	pm:st	6	25	13	GTGATAATGCAATATTGATATTTAC
		3581421	pm:st	6	25	13	CTAAAAATTGAATAAGCTTAAGCTA
		3582967	pm:st	6	25	13	TCGTTGCGTATTATTAAGTAATTTT
		3604325	pm:st	6	25	13	CTCTTTTAGCATTATTCAATAAGAA
		3659033	pm:st	6	25	13	TACTAATGAATTTAGCTAATCTCTT
		3696343	pm:st	6	25	13	TTCGAATCAAGCATTTTATAATCTA
		3696579	pm:st	6	25	13	AATGCTATAGCTAATTTCCAAAAAT
		3765355	pm:st	6	25	13	AACAAATAAAGCATTATAAGTCGAA
		3765387	pm:st	6	25	13	TCCATTAATTGAATAATGCTCTTAT
		3787825	pm:st	6	25	13	TTTACAGCATAATCTATTTGTAACA
		3838897	pm:st	6	25	13	TAAAGCATTATTAAGCATATACATC
		3863809	pm:st	6	25	13	TAAACTAAGCTGAATAATATCCTAT
		3864641	pm:st	6	25	13	TTGTACTAAAAAATAGCATTTAGTG
		3865161	pm:st	6	25	13	AAAATAAGCATGTTAGTTTTTACAG
		3880595	pm:st	6	25	13	TCATAGCTAATTAATTGCTTGTTAA
		3890721	pm:st	6	25	13	ATTTAAGCTATTATTGATACCATAC
		3916313	pm:st	6	25	13	ATTCATAGTAGCTATTTTCATATGA
		3926747	pm:st	6	25	13	TTCATCTAATAATTTGCGAAGTAAA
		3940755	pm:st	6	25	13	TTATAAAGATAAGCATGATATAGTG
		3949697	pm:st	6	25	13	TAGCTTATTTAATTGCAGCAATAAT
		3966145	pm:st	6	25	13	ATTCTGCTATATTATATTCTGAGAT
		3967503	pm:st	6	25	13	AGTATTAAATGCTATATGCTATTGA
		3967543	pm:st	6	25	13	ATAATCATATAGGCTAATTGAAGAA
		3991341	pm:st	6	25	13	ATATATATAGCATGATAACTCACAT
		4018915	pm:st	6	25	13	TTATGATTCTATTCTAAGCTTTTTC
		4043155	pm:st	6	25	13	TTATATAATTACATTACGCTCTTGA
		4043827	pm:st	6	25	13	TTTCAAAAGCTAGTAGTATATGATT
		4068129	pm:st	6	25	13	ATATATTGTAATGCGAATACTATAG
		4111285	pm:st	6	25	13	ATGCATAATAGCTAATACTTTTGAA
		4120449	pm:st	6	25	13	AATAATAATTCTAATGCTAACGTGA
		4172353	pm:st	6	25	13	ATGCAGATTAGAAATATAGCTTTAA
		4180161	pm:st	6	25	13	TTTATAGTTTAGCTATGCAAATGAA
		4196803	pm:st	6	25	13	GTATGTTTATTATCAAGCTAAGTTT
		4223031	pm:st	6	25	13	TTTGCTATAGCGTAAATATTATGTT
		4248959	pm:st	6	25	13	CATTTTTCAAGCAAACTTATACTAT
		4249149	pm:st	6	25	13	ATGTCATGCTTATAATTGATAATAC
		4264509	pm:st	6	25	13	ATTTAATTAGCCATAATGAAGAACT
		4272361	pm:st	6	25	13	GTTCTATTAGTATAAAGCATTGAAA
		4272389	pm:st	6	25	13	GATTCGAATAATTATGCTTTAGAAA
		4280265	pm:st	6	25	13	TAAAAATTTGATATTACGCGAAATC
		4295537	pm:st	6	25	13	CATAAAGCAATTAGGAATTATTAGT
		4295615	pm:st	6	25	13	AAATTTAATCCAGCAAGATATTGTA
		4299215	pm:st	6	25	13	GAATATATGCGATTATGCATTATAT
		4299695	pm:st	6	25	13	TAAAATAGCTAGCTTTTAATATCTG
		4300209	pm:st	6	25	13	CCTATAATATAATTGCAATCAGAAT
		4308029	pm:st	6	25	13	ATTTCGTAATTGAAAAAGCTAATGT
		4325033	pm:st	6	25	13	ACAAAAATTAGCATACTATTCTGAT
		4387761	pm:st	6	25	13	ATTTTAATTAGCTAGTGATTTTAGG
		4433823	pm:st	6	25	13	ACAATAATGAGCTACAATTAATCAA
		4452575	pm:st	6	25	13	AATATAGTATACTTAAGCTGAATTC
		4478163	pm:st	6	25	13	ATATGAGCTTCAATAGTATTATTGT
		4504663	pm:st	6	25	13	TTACCGCTAATTTATTGATAACTAA
		4530537	pm:st	6	25	13	CTAATATAATGCTAATCAATCTCTA
		4555679	pm:st	6	25	13	AAAAGCAGTTAGCAATATCTTATAT
		4633065	pm:st	6	25	13	ACTTTTAATAGCAAATAGTTGAACA
		4640921	pm:st	6	25	13	TATATTGCTATTATAATGCATCCAT
		4640999	pm:st	6	25	13	TATATTTGCAATAGCATAATCACTA
		4641225	pm:st	6	25	13	TAAAAGTAATTTATGGCATTCAACT
		4657379	pm:st	6	25	13	AGTTAATATAGGCTAATCTATATGA
		4657549	pm:st	6	25	13	TTACAAATTAGCTAGATATAACTAC
		4657977	pm:st	6	25	13	AGACATAGCTACATTTAATTTACAA
		4658655	pm:st	6	25	13	ACAAAATAGCTTAACAATTATATGC
		4682347	pm:st	6	25	13	TACATATATAGCTGTGATAACTAAT
		4682805	pm:st	6	25	13	CTACTTTAGCAAATACGATATAAAT
		4684255	pm:st	6	25	13	ACAAAATATTACAAAACAGCACATT
		4708559	pm:st	6	25	13	ATTCTATAGATAATGCTTTATAGAC
		4733157	pm:st	6	25	13	TAAAGATAATATCAATAGCCAATTC
		4760241	pm:st	6	25	13	CAGATATAGCCTTAAATATTAGTTA
		4760423	pm:st	6	25	13	TACCCGATAATTGCTATTTTTATAT
		4760657	pm:st	6	25	13	TTCAAATCGCTAATTATTCATACAT
		4760671	pm:st	6	25	13	TTATGCAGCTATTATTCTTGTTATT
		4786277	pm:st	6	25	13	GTTAATGGAGCATAATATACTTTAT
		4802427	pm:st	6	25	13	CACTAATTAAAAGCTGATTTATGAA
		4808417	pm:st	6	25	13	AATATATAATAGAATAGCTGTATGC
		4810667	pm:st	6	25	13	GTAATATATTATACAGCTTATAGTC
		4811877	pm:st	6	25	13	GTTAATGTATATTCAATAGCTCAAA
		4812255	pm:st	6	25	13	ACAAAATATCGCAATATTCTATTTG
		4837253	pm:st	6	25	13	ATACGAAATGCTTAAAGCTATATAA
		4871301	pm:st	6	25	13	TGAGTTTTTTATGCAGCTAATTTAT
		4889125	pm:st	6	25	13	ATGATAATGAATTATTGCGAATCAT
		4914241	pm:st	6	25	13	TTGTCCAGTTATAATAGCATTTAAT
		4939385	pm:st	6	25	13	CTTTAGATAAGCATCATAATAAGTA
		4939667	pm:st	6	25	13	AAACCTCATTAGCTTAATATACATA
		4940147	pm:st	6	25	13	CAATAATATAACAACGCAATTAAAC
		4963465	pm:st	6	25	13	TACTTATTTGAAAGCGAAATTTTAC
		4965019	pm:st	6	25	13	CTAAGTATTATCTAAATGCTATATG
		4965867	pm:st	6	25	13	ACTTATTTGTAATTGCTTGATGTTT
		4990197	pm:st	6	25	13	TAGAGATTAGCTTACAATTAAAGAT
		4991361	pm:st	6	25	13	CATTATTTAATCATCAGCTATGAAT
		5016465	pm:st	6	25	13	ATATATAGAATAAAGCGTATTTGGA
		5032717	pm:st	6	25	13	GTTGAATTGTTAATTAGCATTGTTT
		5093953	pm:st	6	25	13	AAAGATAGCTGATAAATAGTTCTAA
		5101747	pm:st	6	25	13	TGACAATCGCATTTAATTATGTTTT
		5118347	pm:st	6	25	13	TTTGTACTAATCATGCTTTACTTAT
		5118899	pm:st	6	25	13	TATAAGATTAAGCAATGCTTGTATT
		5124757	pm:st	6	25	13	TCAATGCATATTAATAATTCATCGA
		5125003	pm:st	6	25	13	CCATAAATATGCTAATGAATATGTT
		5143811	pm:st	6	25	13	TATATGCTCAAATATAGATATAGTC
		5194575	pm:st	6	25	13	TCAGAATAAGCTAATCTATACATAT
		5195141	pm:st	6	25	13	TTTAACAGCTATTGAATATACTTGT
		5195225	pm:st	6	25	13	GATTTAGCGATTAAATACATTTAGT
		5195679	pm:st	6	25	13	AACTATATGAATAATGCAATTACGA
		5221499	pm:st	6	25	13	TTCTTTAGCTGAATACAACTTTATT
		5221771	pm:st	6	25	13	CAGGACATATAATATTAGCTAATTT
		5237699	pm:st	6	25	13	TAATTAATTGCATAATTTGACGATC
		5246143	pm:st	6	25	13	AGTTATAGTATTATAATGCTCATAG
		5246963	pm:st	6	25	13	TCTTTTTATATAAAGCTAGCATAGA
		5247361	pm:st	6	25	13	CATTAGTAATTATCTAAGCTTTTTG
		5247935	pm:st	6	25	13	AAATTTTATAATAATATGGCTGAGC
		5263045	pm:st	6	25	13	TTTCAAGATAAGCTATATTTTAGCA
		5272391	pm:st	6	25	13	AGTACCAATATTAGCTTATAGATAA
		5272453	pm:st	6	25	13	AATCATAATCGGCTAATATAAAGTA
		5272567	pm:st	6	25	13	TCTTAAATACGCTTTAAATAGGATT
		5272749	pm:st	6	25	13	TTTACTCATTATAGATATGCTTATG
		5285559	pm:st	6	25	13	GATTGTCAACTAGCTTAAATTATTA
		5289889	pm:st	6	25	13	TTAAGACAGCTTGATTATATATCTA
		5298051	pm:st	6	25	13	AATAGAGCAATATAGTATTGGTTAT
		5305255	pm:st	6	25	13	GTGAAGATTATAATAGCTATAAAAC
		5305265	pm:st	6	25	13	GTAAACGCATAGTTATTATTATGAA
		5307807	pm:st	6	25	13	TTCTGGTATAGCTAATATTAGTTAT
		5309059	pm:st	6	25	13	TACGATAAAAAATATGCGCTTAATA
		5309067	pm:st	6	25	13	TCCATATATGCTATAAGCTTTATTA
		5309385	pm:st	6	25	13	TAATTTTATAATAGCTTTGCTGTTC
		5323003	pm:st	6	25	13	TAAGCGATATAGCTTAATATTGAAT
		5323011	pm:st	6	25	13	TATATCTTAGCAATTTAACTATGCT
		5332173	pm:st	6	25	13	TTTTCATAAAGTTCGCTAATAAACA
		5332195	pm:st	6	25	13	TTATTTGCTTTTAACGTGAATCATA
		5400457	pm:st	6	25	13	AATGTTAGATGCTAATATTACAGAT
		5400599	pm:st	6	25	13	TGACAGTATAATGCATTTCTAATTA
		5424267	pm:st	6	25	13	TCCATAACATAGCATTTAACAAATT
		5447623	pm:st	6	25	13	ATACAATATTCAGCAATTTAAAAGC
		5470525	pm:st	6	25	13	ATTGAATGATATTGCTAAATATTGG
		5470627	pm:st	6	25	13	CACCAATAGCATATATATTCTTTTA
		5528075	pm:st	6	25	13	GCTTCTAGTAATGCTAATTATTTAT
		5529133	pm:st	6	25	13	ATCTGTTTAAATGCATAACATTATC
		5539437	pm:st	6	25	13	AACACTTAGGCTATTTTTAATACAT
		5580345	pm:st	6	25	13	ATAACCTATAAATAGTATGCAAGAA
		5585775	pm:st	6	25	13	CAAAATCTAATTAGCATATTAAGAC
		5604769	pm:st	6	25	13	GTTTATAATGATTAGATTGCTTACT
		5605231	pm:st	6	25	13	ATATAGATTTAATGCATGTTCGTTT
		5605869	pm:st	6	25	13	ACGAAAGCAAGCATTTATATATAAA
		5608683	pm:st	6	25	13	GTTGAGGCTTACAATAATTTATTTT
		5630369	pm:st	6	25	13	GTTTATAATCAGTGTAGCATATATA
		5631075	pm:st	6	25	13	TTAATGCTTAATTAATAGATCGTGA
		5656499	pm:st	6	25	13	TATAACAATGCTTTTAGCATAACTT
		5677919	pm:st	6	25	13	CTTTAAGCAAGATTATGATCATAAA
		5707821	pm:st	6	25	13	TGTTAAGCAGCTTAATGATATTTAT
		5723903	pm:st	6	25	13	GAATGTTAATGACTAATAGCTTTAA
		5759571	pm:st	6	25	13	AATCTATAAAAATGCTAGCTACAAA
		5769853	pm:st	6	25	13	TATTTTTAGCAATCATTTATCGAGA
		5783575	pm:st	6	25	13	CTTAGATTATTATAGCGTTATATAC
		5784017	pm:st	6	25	13	GAAAGTTAATATAAATCGCATATAC
		5785945	pm:st	6	25	13	TCGCTGCTAGATAATAATATATTAT
		5793193	pm:st	6	25	13	AGCATGCGTTCATATAATAATTTTT
		5807217	pm:st	6	25	13	CTTTACTAAATAGCAATTAATACAC
		5836355	pm:st	6	25	13	AAAGTTTTCAAGCTAATTATAGTTG
		5860489	pm:st	6	25	13	ACTATAGATTAATAATTAGCACGTA
		5861763	pm:st	6	25	13	CTAAATAGCTATATGAATCAAATAG
		5862027	pm:st	6	25	13	TCCAAATAATATGCTAATTGTGATT
		5862261	pm:st	6	25	13	CATTATAAAAAAGCTCTTTATCTTG
		5885377	pm:st	6	25	13	AAAAAATTAAAGCAGTTAATCAGGT
		5887041	pm:st	6	25	13	TTGTCATAAGTGCTATATTAATCAA
		5887053	pm:st	6	25	13	TTCTTTGATAATTATGCTCACATAT
		5887545	pm:st	6	25	13	ATAACACCAGCTTAACAAATATTTT
		5912505	pm:st	6	25	13	TATGTAACTAGCAGATTTTTTTGTA
		5962811	pm:st	6	25	13	CTAAGTTATAATTATACAGCAACAT
		5989479	pm:st	6	25	13	GTTACCGCATTATAACAATATTTAT
		6000525	pm:st	6	25	13	CCTATAGCCTGAAAATTATTTAATT
		6000623	pm:st	6	25	13	CATTAATATTAGCGGAATAAATTTC
		6014897	pm:st	6	25	13	TAAATTAATAACAGCTTAGTGCTAA
		6015505	pm:st	6	25	13	AGTCAATATGGCAAGATAATTAATA
		6065413	pm:st	6	25	13	TATCAGAGAGCATTAAACTATATTA
		6066029	pm:st	6	25	13	ATAGTCAGCTATTTCAAATACTTTA
		6091011	pm:st	6	25	13	TATATATTAATGCTTTAACCGATAG
		6091151	pm:st	6	25	13	TTAGGTTAATAGCGTATATTATTAC
		6092515	pm:st	6	25	13	TTATTTTAATGCCTTGTTAAAGTCT
		6115783	pm:st	6	25	13	AAGGAAATACCTATAAGCATAATAA
		6116611	pm:st	6	25	13	TATATATTATTACGCTTGATGTTGT
		6138863	pm:st	6	25	13	CATTGATAAGATAGCAATTTCTTAA
		6167593	pm:st	6	25	13	CTCATTATATATTAAGCGATATACA
		6167811	pm:st	6	25	13	TATATATTACACAATTAGCTCCTAA
		6168307	pm:st	6	25	13	CCTAGTGATTAGCATATATTTTTAT
		6168673	pm:st	6	25	13	TTATAATCATTTTAAACGCGTCTAA
		6184917	pm:st	6	25	13	TTATACATGCCATATTAATTCCTTA
		6194145	pm:st	6	25	13	TCAGTCTAAAGCATTATTATTAAAG
		6219641	pm:st	6	25	13	AAAGAAAGATAGCAAGTTATATCAT
		6230783	pm:st	6	25	13	GAATTTGCGTATTTTTAAACATTGT
		6237495	pm:st	6	25	13	AGATAATACTATAGCATAATGATCA
		6238673	pm:st	6	25	13	TTTATTAATGAAGTATTGCTAAACC
		6243777	pm:st	6	25	13	AAAAAATATTTAATGCTAGCGTGAA
		6270355	pm:st	6	25	13	TTATCACATAGCATATCAGATTAAT
		6270799	pm:st	6	25	13	ATGGTAATATAACATAGCTTAAGTA
		6282175	pm:st	6	25	13	AAATTATGCAATTACCAATACTCAA
		6287313	pm:st	6	25	13	TTTATATTAAATAGCGATAATCCCA
		6296393	pm:st	6	25	13	ATTTAAAACTAGCGTATTCAGTATT
		6299849	pm:st	6	25	13	TTTGAATTCATAATCATAGCTTTCT
		6320199	pm:st	6	25	13	AAAGGTAATAAGCTATATCCTAAAA
		6321031	pm:st	6	25	13	TTAAGTAGTTTAATGCTATATACAG
		6345859	pm:st	6	25	13	TAGGTTCCAGCATAATTATATAATA
		6373013	pm:st	6	25	13	CTACTTTAATAATGCATTACTCTAA
		6424519	pm:st	6	25	13	TACTTTCGCAATAATAATTGTTTCT
		6424639	pm:st	6	25	13	TTTTAAGCTTACATAGCTATTGTTA
		6424651	pm:st	6	25	13	TTCGAATTATATAATATGGCTCTAA
		6449361	pm:st	6	25	13	ATACGTATATTGCTGTTTAATGATA
		6449411	pm:st	6	25	13	TATATATATAGCTATGAACACTTCA
		6475481	pm:st	6	25	13	CATAATATAGCTATTTCTAAGTAGA
		6484151	pm:st	6	25	13	TGATAATAAATCGCTGATTTAACTA
		6501745	pm:st	6	25	13	CAATTGCGATTGAGAATATATATAT
		6507473	pm:st	6	25	13	TTTAATTAAGATGTTGTTGCTCTAA
		6526177	pm:st	6	25	13	AATACATATTAAAGCGTATTATGCT
		6553285	pm:st	6	25	13	TTTCATTAGGCTAGAATATCAATAT
47	control->bgp->antigenomic
	521
		10129	pm:st	17	25	13	CCGTTGCAGGCCTGCAGATGTGGCC
		33055	pm:st	17	25	13	GCGAGGGCATGGGCGCAATCGCAAG
		75261	pm:st	17	25	13	GCCACAAGGCTGATCCGCGCGATCG
		75985	pm:st	17	25	13	GCAAGGATGCTGCGCCGTAGAGCCG
		100459	pm:st	17	25	13	CCGCCGAGCGCGTATCCATGCGTAC
		126249	pm:st	17	25	13	TCCCGAGAGCGCATGCGGACACTGG
		148237	pm:st	17	25	13	GCCGGGGCGCAATATCCGCGGTAAG
		171485	pm:st	17	25	13	GCACCTGCATGGCGCAGAAGGCCTG
		177971	pm:st	17	25	13	AGCCCTGCGCGGCCATGTAGCCTAG
		194289	pm:st	17	25	13	GTGGCCATCGGCTGCATGCCCACTC
		202643	pm:st	17	25	13	GGAGCGCGCGCTGATCCAGGTTCGT
		204169	pm:st	17	25	13	CAGGCGTGATACGCCCTGCTCACCC
		217391	pm:st	17	25	13	GGGGATGGCATTAGCGCGACGCCCT
		229327	pm:st	17	25	13	TCCGTGTATCCTGGCGGCCCCTGAC
		229597	pm:st	17	25	13	GCGCTGAGCCGCGCCATACCCTTCT
		229601	pm:st	17	25	13	GCGGAAGCATTGCCGCTCTCCCACG
		229687	pm:st	17	25	13	CGTCAGGCTTATGCCAGGCGCAGGC
		229929	pm:st	17	25	13	AGGGCGGTTGGCATGCGCAGACTGG
		255093	pm:st	17	25	13	GTGCTCAGGCTGGCCGATGGGTAGC
		279241	pm:st	17	25	13	CTCGCATACGCGATCGCCCACGACC
		289817	pm:st	17	25	13	CGTTGCAGCGGGGATGCGTCGCGAT
		309433	pm:st	17	25	13	TGTCCAGATTCCTAGCGCGGGCCCG
		356329	pm:st	17	25	13	GGGGGGCACGCGCTATGCTAGTCGT
		357579	pm:st	17	25	13	GCACCGATGCGCGGATTGCTTCGCC
		378607	pm:st	17	25	13	GTGCCCCGATGGCTTGCGCACTGCA
		378651	pm:st	17	25	13	GCTGGTGCCCCCAAGCATCGCTGTG
		381641	pm:st	17	25	13	CTCGCTCTGCGCCGATCGACGGGTA
		401583	pm:st	17	25	13	TGCCCGTGCTCAGGCTTGCCCGTGA
		401697	pm:st	17	25	13	GCGCGGGCCTGTTCCGCATTCCATC
		401793	pm:st	17	25	13	CCCAACGGCGGCAGTATGCCCAAGC
		433393	pm:st	17	25	13	AACTCCGCTTACCGCGCAGAGCGCC
		459377	pm:st	17	25	13	CTTCGGGCGCGATCGCATGCTGGGT
		459393	pm:st	17	25	13	CTGGGCGATATGCGCGCCCGGTACT
		484683	pm:st	17	25	13	TCGGCATGCCCAGCGCGTTCACGAG
		485197	pm:st	17	25	13	ATCGTGGGGCTGCGCTATACCCGCG
		485789	pm:st	17	25	13	CCCTCGCCATGCTTTGCGCCTCGAC
		485801	pm:st	17	25	13	CCAGCGAGCCCGCATTGCTGTGACC
		493957	pm:st	17	25	13	CCCCGAGCTGCTAGGATGGCGCATC
		494057	pm:st	17	25	13	CGGGCATCAATGCGCAGCTTCGGGC
		561145	pm:st	17	25	13	CGGGTCCGTTAGATCGCGCTGGAGC
		562397	pm:st	17	25	13	GCGCTCGCAACGCGGATCGATTGGC
		563041	pm:st	17	25	13	CTGGGTTGGCTGCCATCCCACACGC
		563105	pm:st	17	25	13	ACGCCGGGCAGCGCATAGCAATCCC
		586149	pm:st	17	25	13	AGGGGGCGCCGCATTGCCAATCGCT
		586167	pm:st	17	25	13	ATCCCCGCGCCATGCGCATGGCTTG
		587163	pm:st	17	25	13	GTTGAGTGCGCGCGGCATACAGCGG
		587977	pm:st	17	25	13	GCCCAACCATGCAATCGCGACGCGG
		588291	pm:st	17	25	13	AGCCGGCCCAGCGCATATGTCGGCT
		612321	pm:st	17	25	13	GGCTAGGCAGAGCGCGATCGCTACG
		613687	pm:st	17	25	13	CGTCCCGGCGCATTGCGTTGTCCCA
		637901	pm:st	17	25	13	GCCGCGTAGGCGCCAGCTACTGGAT
		638721	pm:st	17	25	13	ACACTGTGCGCCAGATCGCCCCCCT
		664697	pm:st	17	25	13	GTGGTCCATATGGCGCGGCAGGCCT
		701353	pm:st	17	25	13	AGCCGGCGGGCTGGCAATGCAAACG
		715987	pm:st	17	25	13	GCTCCTGCATGCGCGCCATACGGAC
		715989	pm:st	17	25	13	GCTGGTGGCTGCGGCCATATCCGAG
		724269	pm:st	17	25	13	GGGCACGCGCCGCAGATTGTTGGCA
		736251	pm:st	17	25	13	TCGGTGGCAGCTAATCGCCCTGGCG
		742157	pm:st	17	25	13	GCCGGCTATGCTCGCCTGGCGGTTA
		747269	pm:st	17	25	13	GCGCGCTTCGCGCAAGGCAAATCCC
		754159	pm:st	17	25	13	TCCCGTAGTGCCATGCGGCCTCAGG
		777215	pm:st	17	25	13	TGGGCTTCGCGATCCGCATCGCCAG
		787453	pm:st	17	25	13	TGACGGGCGGCGTGCTGATGAGGCT
		807929	pm:st	17	25	13	TCGTGGGCTTGGCGCCTACCCGTGT
		817871	pm:st	17	25	13	CCACCCGGCCAGGCGCTATTAGACG
		844215	pm:st	17	25	13	CCTGCGATGCAGCTGCGGTGGCCAT
		868871	pm:st	17	25	13	GCTCGAAGCGCGCATAGGTGCCTGG
		869817	pm:st	17	25	13	CCTGTGGCAAGCAACGCCTGCCTCG
		885727	pm:st	17	25	13	GCGTATTGCCAATAGCCCCCGGGCG
		894693	pm:st	17	25	13	CCGTCGGCTAAGATGCGCGGGGTCA
		894965	pm:st	17	25	13	AAGCCGATAGGCACGCGCGGTGTCC
		895085	pm:st	17	25	13	GTTTGGCACAGCACGCTGCCGGTCG
		895151	pm:st	17	25	13	GAGGAGCGCGCTTGCCATTGCGCTC
		908665	pm:st	17	25	13	CACGTGATGCGGGCAAGCCCAGGGA
		920827	pm:st	17	25	13	GGCCAGCCGCGCATACTCTGCTCCA
		945397	pm:st	17	25	13	TAGGCGGCGCATCGCGTGATACCGG
		971391	pm:st	17	25	13	CTGCCTCGCTTCAGCGCATGGCGGT
		1022911	pm:st	17	25	13	TAGAGCCAAGCGGCTGATCGCCGGC
		1099361	pm:st	17	25	13	CGTCCCTGACAGCTGGCGCTAACCC
		1124433	pm:st	17	25	13	CACACACACGCAGCTGCCTTCGCCG
		1124943	pm:st	17	25	13	CGCTGGTGCATAGCCGAGCCGACCA
		1150769	pm:st	17	25	13	AGCTCCGCCGCATGGCACTGCCTGT
		1176285	pm:st	17	25	13	CCTGGTATCCGCCTAGGCGGGTGTG
		1177085	pm:st	17	25	13	AGCGCGAAGGCTGCCAGCATCCACC
		1177093	pm:st	17	25	13	AGACGGGCAGCTAGCTGGGACCACC
		1201727	pm:st	17	25	13	CGGTGCCATCCGCTGCGCATATCCG
		1227883	pm:st	17	25	13	TTGGTGATCTGCGAGCGCGCGGAGC
		1230527	pm:st	17	25	13	GCCGAAGGGCAGCTGCGTGACCCTT
		1253561	pm:st	17	25	13	GAGGGTAGTAAGAGCGCGCCCCCCT
		1254387	pm:st	17	25	13	CCGGCCCAGCGCGCATGAACATCCA
		1284283	pm:st	17	25	13	GACTGGGGCGCGATATGCGGCAAGG
		1323193	pm:st	17	25	13	TGTCCGTGCGCCCGATTTGTGGCCC
		1323215	pm:st	17	25	13	TTGTGGCATGCCCTAGCGCCGCCGA
		1330329	pm:st	17	25	13	GTGCAGATGGAGCCTGCGCGCCTTC
		1330693	pm:st	17	25	13	AGACGCTGCGCCAGCAATTCCGGGC
		1355329	pm:st	17	25	13	CGGTAGCAGCTAGCGCCCCCAATCG
		1356199	pm:st	17	25	13	CCACTAATGCCTAGCGCGTGCGCCC
		1369205	pm:st	17	25	13	TAAATCGCAGTTGGGCCGCGGCCGG
		1431527	pm:st	17	25	13	GGATGTCGCTGGGCGATAGACGCGC
		1438543	pm:st	17	25	13	GGTGTGCATCACGCATGCCGCTGGG
		1457469	pm:st	17	25	13	TCAGCGTGCAGGCATGCGCGGTGAG
		1458623	pm:st	17	25	13	CCGTATGCGCTGCTGGGTTTGGCGC
		1483389	pm:st	17	25	13	CTGATGCGGCATAGCTCGCCGTGCG
		1483799	pm:st	17	25	13	TGACGAGCGCATTCCGCATCGGCCC
		1509825	pm:st	17	25	13	CCGACGAATGGCAGCAAGCCAGGCG
		1530727	pm:st	17	25	13	CTCCTCATATGGGCCAGCGCTGGGG
		1533943	pm:st	17	25	13	CGGCATCGCGCTCAATAGCGCCGTC
		1576909	pm:st	17	25	13	TGGCGATCCCAGCGAGCATGGGGCT
		1599641	pm:st	17	25	13	TCTGCCAGCCGGCTTGCATCGTCCC
		1599925	pm:st	17	25	13	ATGGCTGCCAGAGCTGGCATGGCGC
		1611327	pm:st	17	25	13	GGCGTGTAGCGCGTGCTGGGAGAAG
		1646067	pm:st	17	25	13	CCGGCGATAAGCGCTTGGCATGGGC
		1663275	pm:st	17	25	13	GGAGCGCAGATGCGGCCTGACTTCG
		1687543	pm:st	17	25	13	CGGCAGAGATCGCGCGGCTTCTACG
		1687623	pm:st	17	25	13	CAGAGCAGTGCAGGCGAGCACGAGC
		1688577	pm:st	17	25	13	TCGGTCTAGCATAGCGGCCGCCCAG
		1688855	pm:st	17	25	13	GGCGGTATGCCGCATTCCGCGACCA
		1691807	pm:st	17	25	13	TCGCCGCGCAGCCATTGGCCATGAG
		1692005	pm:st	17	25	13	CTCTCACGGGCCATGCATGGCCGCA
		1714507	pm:st	17	25	13	CGCCTCCAGGGCATCTGCGATGGTG
		1715041	pm:st	17	25	13	CTGCGATGCATGGGCGCCTTCAGGC
		1715083	pm:st	17	25	13	CCAAGCGTGCAGCGCATGCGGTCCA
		1738533	pm:st	17	25	13	AACGCGCAGAGAATGCGCGCGAGCG
		1764103	pm:st	17	25	13	ACGTACGCAATGGCGCGCACAGCCG
		1764647	pm:st	17	25	13	TCCACGGATCGCGCAGCGACAGGTC
		1784233	pm:st	17	25	13	AGCCTATATGGGCGCGCTTCGGGGG
		1791147	pm:st	17	25	13	GAGCCATGCGCGCAGGTTCCCCTCT
		1791169	pm:st	17	25	13	GCCGGCGATTGAGCGCGCATCCAAC
		1793123	pm:st	17	25	13	CGCGCTCGCGATCGCATGTGGCTGA
		1794319	pm:st	17	25	13	GCCGTGTGGCAACATGCGCACCCGA
		1815501	pm:st	17	25	13	GACCGGTAGCTCTGCTGGCTCGGTG
		1815757	pm:st	17	25	13	ATCCCGTGCCGGCGTGCTACACTCG
		1816801	pm:st	17	25	13	GCGGAGGCTAGGCCTGCATAAGGCG
		1853103	pm:st	17	25	13	TGCACGGAGCGCCCTGCAAGATGCC
		1893601	pm:st	17	25	13	GCGGAGGCCATGCTGACTGCAGCAC
		1899249	pm:st	17	25	13	GTGGGGGGCGCTATGCGCACTAACC
		1899397	pm:st	17	25	13	CCCCTGAACGCCGCAATGCAGCGAC
		1917947	pm:st	17	25	13	CGCGACCGGCGATTGCGCACTGTCA
		1917993	pm:st	17	25	13	CTCGTGTCCAAGCTGCGCGCTGGTG
		1918391	pm:st	17	25	13	GTCAGGATGCGCTCGCATCGGTCCG
		1943229	pm:st	17	25	13	CGTACTATGCCGCGATGCGCCGCGT
		1944233	pm:st	17	25	13	CATCGGGCAGCGCCTGTAGCGGTCA
		1944795	pm:st	17	25	13	GCGATGGAGGCGCTATGCAGGGGAG
		1944985	pm:st	17	25	13	CCCGCCGCTAGATGCCCACTTGTGG
		1968609	pm:st	17	25	13	GGGATTGCCAGATAGCACGCGGCCC
		1969701	pm:st	17	25	13	GCGCTTGCGCTGCACTACAGACCCC
		1991379	pm:st	17	25	13	TTGCTCAGCATGCGCTGCGGGTGCG
		2037587	pm:st	17	25	13	CGCCCAGCTAGCATGCTTCCCCCAC
		2060417	pm:st	17	25	13	TAGGCACCCAGCATTGCGCCCCGAG
		2060601	pm:st	17	25	13	GGCCGGGGATACGAAGCGCCTGCTT
		2072557	pm:st	17	25	13	TCTCGCTGCGCTGGATGCCAGCCGA
		2083489	pm:st	17	25	13	TCGGACAGCCTGCGCACTGGGAGCA
		2129541	pm:st	17	25	13	TACCGAGGGGCATCATGCCCTCGGG
		2129649	pm:st	17	25	13	GTGGGCGGAATCAGCTGGCGGCATG
		2152817	pm:st	17	25	13	CATCCCACAGCGCGCTGCTGGATGG
		2225679	pm:st	17	25	13	GCGCTGAGCTATCGCCGGGTGGTCT
		2226619	pm:st	17	25	13	AGTCCGTGCGCCAGAGCATGGCCCA
		2239955	pm:st	17	25	13	TTCCCGGCAGGATATAGCGCCGGGC
		2241333	pm:st	17	25	13	AGAGGACAGCAAGCGCTGCCTCCGG
		2250189	pm:st	17	25	13	TGGCCCGTGCCAGTTGCGCCTCTCA
		2251531	pm:st	17	25	13	ACCCGGCCGCATTAGCTGCAGCGGT
		2262583	pm:st	17	25	13	AGTGGATGGCATGCGCCCACGAGGG
		2276585	pm:st	17	25	13	AAGAGCACGCAATGCGCCGTGCGCG
		2277613	pm:st	17	25	13	GGGCCCATTACGCCTGCGCAGACTC
		2301993	pm:st	17	25	13	CAGTCGCGGGCGCATGGCAACACGT
		2303259	pm:st	17	25	13	CGGTGCTGCGCGCGCCATATGATGG
		2312355	pm:st	17	25	13	AGGCGCGAATGCAGGCTGCGTCACG
		2359961	pm:st	17	25	13	TCTGCGGGCCTGCGTATTGAGGGCG
		2360153	pm:st	17	25	13	CTTCCCAGCGGGCATGCCTCAGCTC
		2380189	pm:st	17	25	13	CCCTGCGCTGGCCGCATATTCGCGA
		2452267	pm:st	17	25	13	GGGCCCCGCGAGCGATGCTGTCTAA
		2455671	pm:st	17	25	13	ACCAGGGATGCTAAGGCGCGTCGCG
		2455883	pm:st	17	25	13	TCGGGCGTTGCAGCGCTGTCCGACA
		2456141	pm:st	17	25	13	CGCGCGCTATGGCGCGTTCCTGAGA
		2456997	pm:st	17	25	13	CCCCGCTCCAGCTGGCATAACGCTC
		2508231	pm:st	17	25	13	AGCTCCCTGATCAGGCGCCAGGGGT
		2521399	pm:st	17	25	13	GGCCCCATGCCATGCGCAGTAGCTC
		2544429	pm:st	17	25	13	GGGCGCCGCATGCTGATCTGATCCC
		2544527	pm:st	17	25	13	CCTGCACAGGCCGCATCTGTGGCTG
		2544565	pm:st	17	25	13	ATGGGCCAGTGGATAGCGCCCGGCA
		2559259	pm:st	17	25	13	CGGTGCCCTGCAGCCAGCTTCAGAG
		2636133	pm:st	17	25	13	CTAGCCTGGGCTTCATGCCGGCGAG
		2659945	pm:st	17	25	13	TACTTCGCGCTGTAGCGCGCGCGAC
		2660697	pm:st	17	25	13	TGCTACAGTGCCCGCGCTTGGTCCG
		2661087	pm:st	17	25	13	CCTGAGGCGATACGCCCCACACGAG
		2661115	pm:st	17	25	13	ACCACTCCGCATGCTCGCAAGGGCG
		2685643	pm:st	17	25	13	CTCGTCGGCTCGCGCGTATCGCTCA
		2686975	pm:st	17	25	13	TGGCCGAGGCGCCATTGCGCTAGTC
		2728667	pm:st	17	25	13	TAGAAGGCATGGCCCGATCGCCCCG
		2764079	pm:st	17	25	13	CGACCGGGCTATGCAATGCCCGCAG
		2798071	pm:st	17	25	13	ATATGGCAGCATACGCCCCGGGCCC
		2915987	pm:st	17	25	13	GTAACGCCGCGCAGCTGTACGAGGG
		2917665	pm:st	17	25	13	CGGCATCGGGAATGCGCGTGGGGTT
		2942471	pm:st	17	25	13	GCTCTGGCCGCGCTAGATGACCCGA
		2942479	pm:st	17	25	13	GCGCTAAGCCATAGTGCGCCGACGC
		2959235	pm:st	17	25	13	CCCAGGGCATATTGCCGGCACACGC
		2993199	pm:st	17	25	13	CTCACATGCGTAGCCACGCTCCCCG
		2993575	pm:st	17	25	13	GTGCCGGATCGGCTGCGCAAGACAG
		3026597	pm:st	17	25	13	AGCGGCGATCGGCAGCCGTCTTCTC
		3028159	pm:st	17	25	13	TGTTCCCATTCAGCAGCGCGCCGGG
		3028327	pm:st	17	25	13	CTGGCAAGGGCATGCAGCGAAGGCG
		3051415	pm:st	17	25	13	CTCCCCTGGCAGGCGCATTGGTCGA
		3051419	pm:st	17	25	13	CCCTCGATGCCCTGGCATGAACCGC
		3071189	pm:st	17	25	13	GCGGCCGCCAGCAAGCGATGGTATC
		3071397	pm:st	17	25	13	CCCCGACCAGCATGCCAGCAGAGAG
		3096717	pm:st	17	25	13	GTGCCGTTGCCCGCGCGATGTCATC
		3096777	pm:st	17	25	13	GCCCGAATTCAGGCTGCCCGCGTAC
		3096921	pm:st	17	25	13	CTCGCCCAGCGCAGCAATGCCGCTA
		3097257	pm:st	17	25	13	TGGCGCTGCGCGATCCCCCAGAAAC
		3097367	pm:st	17	25	13	GCAGGCATGCCAGCCTAGCCTAGGC
		3121043	pm:st	17	25	13	GTGCGTGCTGGCCGTGGATAGAGCG
		3121211	pm:st	17	25	13	CTAACGCTGCGTGGGCGATGGCCGT
		3121845	pm:st	17	25	13	CAGGGACCGGCATGGCGCTTCTACG
		3121967	pm:st	17	25	13	AGCGCGGCCAGCCGCTCATCTAAGG
		3147327	pm:st	17	25	13	CGGTTTTCCGCGCATACAGCGCCCG
		3147787	pm:st	17	25	13	TGGCGGTATGGCGAACGCGCTAGGC
		3147801	pm:st	17	25	13	TGAGCCAGCGGGCTGATCGAACCGG
		3189541	pm:st	17	25	13	GGGTTGTTGCGCCCTGCCAGGCTAG
		3197935	pm:st	17	25	13	GGTGACTGCTAGATGCGCGCGCCGA
		3198547	pm:st	17	25	13	CGCCTCTAGCGCGCATTCCCGGAGT
		3198553	pm:st	17	25	13	CGAGGCCGCTTATCGGCAGTAGGGC
		3199381	pm:st	17	25	13	CACCACATACTGCCCTGCGGCAGGG
		3212595	pm:st	17	25	13	GGCGATCATCCAGCGCATGCGCCCA
		3212613	pm:st	17	25	13	CGCCCGATGCTGCGCCATCATCCTC
		3231655	pm:st	17	25	13	GTGACCGAGGCGCGATAGCCCCTCT
		3232441	pm:st	17	25	13	GAGCGGGCAGCGATGCTGGATCCAC
		3235593	pm:st	17	25	13	GAGGCCTGCCGCGAATGCAGGGTCT
		3249149	pm:st	17	25	13	CGCTCGGCGCTCAATCTGCAGGTCG
		3258771	pm:st	17	25	13	CCACCCATGCTCGCAAGCCTACGCC
		3300625	pm:st	17	25	13	TAGCGATAGCTGCATCGCCCCGGCG
		3301765	pm:st	17	25	13	CAGAGCCAGCGGCGTATGAAGCGCC
		3304735	pm:st	17	25	13	GCGTTGCATGCGGCAGGATGGGGTG
		3320471	pm:st	17	25	13	GCGATCGCGCTGCACGCATCGTGGT
		3327013	pm:st	17	25	13	TGTCGCGCCCGCGTTATGCCACCAC
		3327177	pm:st	17	25	13	GCCGGAGGCAGCCTGGCTACCACAT
		3352187	pm:st	17	25	13	CTGTCGATTATCGCGGCGCCGGGCT
		3352769	pm:st	17	25	13	GCCCGAGCCAGCTGAGAGCACCTCA
		3352927	pm:st	17	25	13	CTCACATGCTCAGGCCAGCTCCCGC
		3397073	pm:st	17	25	13	CACAAGGGGCAGCGCGGATGGGAAG
		3429057	pm:st	17	25	13	CACCCTGCTCGCATCTGCTAGCCGC
		3429617	pm:st	17	25	13	GGGGGCCTAGGTGCTGGCTAGCTGT
		3429691	pm:st	17	25	13	CGTGAAGCAGCGCGCAATCCCGCTC
		3442929	pm:st	17	25	13	GTGGGAATGGAGCGCTGCTCTCCGC
		3506495	pm:st	17	25	13	CTTAGTGCGGCAGGCTCATCCCGCC
		3530789	pm:st	17	25	13	CTGGCCTATCCCAGCGCGAGTCGTG
		3558189	pm:st	17	25	13	GGGCGTGGCGCCAATATGCCCGGTT
		3582817	pm:st	17	25	13	ATCGCGAGCTGCAAGCCCGGGGTAG
		3633967	pm:st	17	25	13	AGCGGGGATCGCCAGCTGGGAGTCT
		3659501	pm:st	17	25	13	CCGCGTGCTGCGCCAGCAATTGACG
		3659969	pm:st	17	25	13	GCCGGTAAGCGCTCTGCCGATGCCT
		3684783	pm:st	17	25	13	GTCGCCCTTGCCGCGCTTAGGTCGT
		3685493	pm:st	17	25	13	GTGCCGCGCTGCATCTGGCATAGGG
		3709857	pm:st	17	25	13	GTCCTCAGCGCATGGCGGAGACGAC
		3711479	pm:st	17	25	13	AGGCCGAGGCGCATGCGATCCTGGA
		3736045	pm:st	17	25	13	GAGCCGCGCCAGTTAGCAGTGCGGA
		3742629	pm:st	17	25	13	AGGCAAACATGCAGCCAGCGGCCCG
		3757431	pm:st	17	25	13	CTCGCGGGCCTAAATGCGCTGTGGG
		3762435	pm:st	17	25	13	CGCCACTGCCTCGCTATGCCCACGA
		3765563	pm:st	17	25	13	GGACATTGCCGCATTACGCCCGGGC
		3765565	pm:st	17	25	13	GGAGGGCACTGCATGCGGCGGCTTT
		3772003	pm:st	17	25	13	CGCGTTGCGCAATGCAGGAGGTCGC
		3787613	pm:st	17	25	13	ATGACGTGCGCCCAGATGCCTCGGC
		3788461	pm:st	17	25	13	TGCGCCATACAGCGCGGCATGGCTC
		3788711	pm:st	17	25	13	AGGGTCCTGCTTGGCCGATCGGGGA
		3805301	pm:st	17	25	13	CTGGACGCGTTCAGGCGATCCTGCC
		3811673	pm:st	17	25	13	CTTCCGGCATCATAGCAGGCGCGGC
		3823995	pm:st	17	25	13	CACTGTGGCGCTATCACCTGGCGCC
		3839399	pm:st	17	25	13	CCACACAGCCAGGCCGCATTACCGG
		3863665	pm:st	17	25	13	ACCGAGGCGCAAAGCCGTCACCGAC
		3864793	pm:st	17	25	13	GCTTCGATGCCGCTGATGGCGGCTG
		3915037	pm:st	17	25	13	TACCCCGGCCTGCATACGCCTGACG
		3916235	pm:st	17	25	13	ACCGGCGCATTGGCCAGCGTTCCAG
		3941759	pm:st	17	25	13	CGCAATGCGCATGCGGATGAGCCCG
		3966461	pm:st	17	25	13	GACGGAGGGCACTGCGCTTCAGAGG
		3991273	pm:st	17	25	13	CCCCCGATAGTACGCGCGGCTACGT
		3992345	pm:st	17	25	13	ACGTAGCAATTCGCGCCAGCGGCGG
		4018955	pm:st	17	25	13	GACTGGGGCAGCGCAGGATTAGGCG
		4018977	pm:st	17	25	13	GCGCCCCATCATGCGAGCCTGCTCA
		4018979	pm:st	17	25	13	GCGGGGGCATTAGGCGCCGTCCTTT
		4068041	pm:st	17	25	13	CTGCGCTATACAGCTGCGCGCAGCG
		4069103	pm:st	17	25	13	CCAGCTCGAGTGCGCTGCTGACCAC
		4069903	pm:st	17	25	13	ACCACAGATAAGCGTGGCCGCGGGC
		4088109	pm:st	17	25	13	GGGCTGAGGTGCATTGCGCAGTGGC
		4093953	pm:st	17	25	13	CGGGGTAGCTGCGATCCGAGCGTCT
		4094047	pm:st	17	25	13	CCTAGCCGCGTGGCATGCTCGAGTG
		4111259	pm:st	17	25	13	ACCACCGGCAACGCTGCATCTGCCC
		4171937	pm:st	17	25	13	GATCGAGCTTCCATGCAGCGCCCGC
		4180365	pm:st	17	25	13	CCTCCTAGCAGCGCCATGGGTGCAG
		4196891	pm:st	17	25	13	GGGCACGATCAGCACGCCTTGCCGT
		4222823	pm:st	17	25	13	ATCCCGGTATAAGCGCGCCCTCGGC
		4239309	pm:st	17	25	13	TGGTGCAGGCAGCGCATCCTCACCC
		4247101	pm:st	17	25	13	CGACGCGCAGCGCTGTAGTGCAGAG
		4247531	pm:st	17	25	13	GGCGACATGCGGGCTGCGTACGATG
		4247573	pm:st	17	25	13	CGCGGCTTGATAGCGCGCTTGCACG
		4248089	pm:st	17	25	13	GGGACGGCGCTATCCACTGTGAGGC
		4248817	pm:st	17	25	13	GGGGGTGCGCGCTATATAGGGGCGT
		4248825	pm:st	17	25	13	GGCAAGCCTCATCAGCGCTCGGTGG
		4272481	pm:st	17	25	13	CTGCCCATGCCCAGCTGCATGCGAG
		4272915	pm:st	17	25	13	AGTCCGCGCTATGCGCACTCAGCCG
		4274117	pm:st	17	25	13	TACGCCTTAGCCTGGCGGCCCACTG
		4274457	pm:st	17	25	13	GGTTCTTTCGCCAGCGCTCCAGCCG
		4274781	pm:st	17	25	13	AAGTCCTCAATGGCGGCTGCGCGGG
		4325125	pm:st	17	25	13	CCGTCCAGAGGCTGCGTGCTCAACC
		4349921	pm:st	17	25	13	GCGTCGGCAAGGCTATGCGTGCGAC
		4351185	pm:st	17	25	13	GCATAGGCGCATGCCATGTGCCGCG
		4351269	pm:st	17	25	13	CGGGCGTGGCGCGCTTGCAGTTATG
		4351271	pm:st	17	25	13	CGGGTCGCGATGCCAGCATCCAAGC
		4375157	pm:st	17	25	13	TCGACGGCGCGATGCTCTTGCGACG
		4375663	pm:st	17	25	13	CCGGTACGCGCGTGCCTATGGGTCT
		4387595	pm:st	17	25	13	GACTGCCAGGCCAGGATGCCGATGC
		4387667	pm:st	17	25	13	CGCACAGCAATGCCATCCGGGGGAC
		4408973	pm:st	17	25	13	ACTCGCTAGCCACGCTGGGCTACGG
		4426861	pm:st	17	25	13	CCGCTTAGGATATCCGCGCCCGCGT
		4427179	pm:st	17	25	13	GTGGACGCTGCCATGCATCGACCGG
		4427519	pm:st	17	25	13	CCTTCTCATGCTGGCGCGTCACGGC
		4428279	pm:st	17	25	13	AGCAGACATGCGTGCAGGCGGGAGG
		4433619	pm:st	17	25	13	TTGCCGGCAACTGCGCATCCCCGTG
		4453317	pm:st	17	25	13	TACGCCCTGCCGGCAATGCCTAGCG
		4456661	pm:st	17	25	13	TTGGCAGCTGGGCTAGCAGCGACCC
		4456857	pm:st	17	25	13	ACCGGGGTATGCGCCAGCAAGTGGG
		4479243	pm:st	17	25	13	GGAACGTTGCAAGGGCGCCGAGGAG
		4479279	pm:st	17	25	13	CGCCGCGGCGCTGGCATCATCAAAC
		4505117	pm:st	17	25	13	CCTGGTATAGCGCGGGCAACTGCGC
		4528873	pm:st	17	25	13	CCGGACTAGCGCATTCGCGTGCTCG
		4529947	pm:st	17	25	13	ACCCCCGCGCAGCTTGCTACAGTGG
		4529993	pm:st	17	25	13	ATTGACGCGCATGCCAGTGCGGCGG
		4530139	pm:st	17	25	13	TCACCGGCCGGTAGGATGCGTCCGA
		4581137	pm:st	17	25	13	ACTCGGTCTGCAGAAGCGCGGGAGC
		4581581	pm:st	17	25	13	GCACAGCTGGAATGCGCGCCCGTTG
		4581619	pm:st	17	25	13	GGGGTAGCATTGTGAGCGCGGAGCG
		4605887	pm:st	17	25	13	GAGGAGTATCCGCGCGAAGCGACGG
		4606677	pm:st	17	25	13	CCATGACCAGGTTAGCGCTCCGGCG
		4618061	pm:st	17	25	13	CGGCATCCCAAGCGCTGAGCGTCCA
		4631539	pm:st	17	25	13	CGGTGCGATCAGCCGCTGCACGTGA
		4657579	pm:st	17	25	13	GTGGACTAGGCGCGGGATCTGCTCG
		4658187	pm:st	17	25	13	TGCCGTGCGGAGCTCATGCCTCCAG
		4658463	pm:st	17	25	13	CGGAGGGCGCGACTTGCAACCCGTA
		4658625	pm:st	17	25	13	CCGATGGCTCTGCGCTGCAGCTGTC
		4682475	pm:st	17	25	13	ACCGTCTGCGCGCTGATCGCACGGA
		4682757	pm:st	17	25	13	CGAGGAATCGCAGCTGGCGTCTCGG
		4709613	pm:st	17	25	13	GGGACCGGCCATGCTAGCTCTGTGC
		4709801	pm:st	17	25	13	CCACGCGTGCCATATGCGCATGCCG
		4709849	pm:st	17	25	13	ACACGAGGCGCCCCCATATGCCCAC
		4760301	pm:st	17	25	13	CCGCTGAGCGAAGCTCGCTTGCCAC
		4786697	pm:st	17	25	13	AGATTGTCCATGCTGGCGCCGCCGC
		4810517	pm:st	17	25	13	AGTCGAGCATCCGGCTGGCACGACG
		4811973	pm:st	17	25	13	GCCTTGGCACAGCGCGATCACGGAG
		4830459	pm:st	17	25	13	TTCGCCGCAGCGTGGATTGGGCCGT
		4863369	pm:st	17	25	13	CAGCGCGTTAAGCGAGCCCAGCAGC
		4863399	pm:st	17	25	13	CCACCCCGGAGCGCTATTCCACGTC
		4871627	pm:st	17	25	13	TCCACAGCCGCATATTCCCGCCCCG
		4888287	pm:st	17	25	13	CCTGCTGCCACGCTATGCGCGATGC
		4913575	pm:st	17	25	13	GTGACTCAGCATGCGAGCACCCCCG
		4917617	pm:st	17	25	13	CATAAGAGCGCGGGCATGCCCCACC
		4939773	pm:st	17	25	13	TCGCCCGCCACGCAGCATGTTCACC
		4940467	pm:st	17	25	13	TGGGCCCAGGCAGCGTGCTAAGCGA
		4986777	pm:st	17	25	13	CCGGTTAGAGCACTGCTGGCCCTGC
		4990681	pm:st	17	25	13	CCTAGGGGCGCATACAGCAGCGTCG
		4991159	pm:st	17	25	13	GACTCCAAAGCAGCATGCGCGCGGC
		5016057	pm:st	17	25	13	GACCGCCATAGCCCGCGCTCAAACG
		5041965	pm:st	17	25	13	AGGGAGGGCATGCCGTGCACACGTG
		5079033	pm:st	17	25	13	AGGGACTGGGCAGTAGCGCATGCCC
		5092459	pm:st	17	25	13	CCGAGACGCAGCACGCGATAGCCTG
		5093075	pm:st	17	25	13	CCAGCGGGCGCTAATCGCTGCGGTT
		5093629	pm:st	17	25	13	GGCCTGTGGGCTTGATCGCACACGC
		5124779	pm:st	17	25	13	TGGGCCCTGCAATGCTCGCGACTCC
		5144515	pm:st	17	25	13	TAGGCCATTGGCAGCTGCGGACGCG
		5169045	pm:st	17	25	13	GTGGAAGCACGGCTACGCTCTGCCG
		5171031	pm:st	17	25	13	CGGGTCCAATGCGCGGAATCGAGGC
		5194117	pm:st	17	25	13	CGCATGATCGGCAGCCAGCTGCCCA
		5195277	pm:st	17	25	13	GCGTATATGCAGGCGCCGTTCCGGC
		5195357	pm:st	17	25	13	CGATAGTATCGCGCCAGCCCCGGCT
		5217067	pm:st	17	25	13	GGGCCGGGCCAGCAGTTGCATGTCT
		5240169	pm:st	17	25	13	CCTGGCTGGCAATCGCCCACAGTGC
		5246977	pm:st	17	25	13	TCGGACGCGCAGCGCGAATGCATGC
		5263147	pm:st	17	25	13	GGGCCGGGCTAACTGCGCCCATACT
		5286065	pm:st	17	25	13	TGCCACGCTGCAGGCCATAGCCTGG
		5297675	pm:st	17	25	13	GCTTCCACATGGCTGCGCGCCGTCT
		5309253	pm:st	17	25	13	GGAGGCCCTAGCGCCAGCTGTTCAG
		5323923	pm:st	17	25	13	GTGCGCCCCATGTGGCTGCGTTACG
		5348857	pm:st	17	25	13	GACCGACTGATCGATGCGCGCTGGC
		5348915	pm:st	17	25	13	GGTACAGCTCAGCCATGCCGTCCCG
		5348929	pm:st	17	25	13	CGGTCGAGCGCTATGCCCCTCGAAG
		5349327	pm:st	17	25	13	TCCGCAGCTGTAAATGCGCGCCCGG
		5349541	pm:st	17	25	13	GTCTGGATAGCTGGCGCCCCGGTGA
		5349741	pm:st	17	25	13	CAAGGTGATGGCCATGCGCGACGGC
		5355179	pm:st	17	25	13	TGGGCAGCGCTGTATCCCCCCACGT
		5374477	pm:st	17	25	13	GCGTAGATCGGGCATGCTTCGCGGG
		5401127	pm:st	17	25	13	ATGCCAGCACTTGCCCGGCGTGGCT
		5424441	pm:st	17	25	13	GGCCTGCAGCATAGGCAGCGAACGC
		5475907	pm:st	17	25	13	CGCGCTATCGCTGCACGCAGTAGCG
		5476995	pm:st	17	25	13	CTGGCTGCGCGCTAACTGACGGCGA
		5516665	pm:st	17	25	13	GCCTGCAGCGCACAGGCCACATTGG
		5585541	pm:st	17	25	13	TACCCGGCCCGCGGCATGATGTGGA
		5630505	pm:st	17	25	13	GGGTGCGCAAGCGGATCTACGCCAG
		5630521	pm:st	17	25	13	GGCGCGTGCGCGATATCCGATGGGA
		5631221	pm:st	17	25	13	GGGGAGCTATGCCAGCGCTCAACCG
		5655979	pm:st	17	25	13	GTGGACCGCAATGCGCGCTCAGACC
		5656021	pm:st	17	25	13	GATCCGTGGGTATCGCGCTGGGGAG
		5677677	pm:st	17	25	13	AACACGCCATGCTTGCTGGGGCGCG
		5677865	pm:st	17	25	13	GGGATGTGGGCGATTGCCAGTCGCC
		5681711	pm:st	17	25	13	GACTGCGCGCTCATATGAGCCCGGC
		5700775	pm:st	17	25	13	TGGAGGTGCGCATGCCTGAGGGAGG
		5700947	pm:st	17	25	13	CGCAACGCCGCCTATTGCCTAGGGG
		5706991	pm:st	17	25	13	AACGCCGCCAGCATGCGCACGTAGC
		5707093	pm:st	17	25	13	TGGACCGCGCAGGCTTACTCGCTGG
		5723951	pm:st	17	25	13	GGGGGACAGGGCAATGCGGTCGAAG
		5731925	pm:st	17	25	13	ACGCTCTAGCCAGGACGCGCCGTGT
		5746979	pm:st	17	25	13	GCGGGAGCATATGCCAAGCCGAGCC
		5758481	pm:st	17	25	13	GCCTCGGATAGCCGGAAGCCACGGT
		5759171	pm:st	17	25	13	GCCGCGCTCAGCATGCCGGTCCTTA
		5770081	pm:st	17	25	13	CTGACCTTGCTGGCTGCAGGCCCAG
		5784395	pm:st	17	25	13	AGTGGGGAGCCGCATAGCAGCAGCG
		5784897	pm:st	17	25	13	GGAAGGCTGATAGCCTGCGCCGGAC
		5799523	pm:st	17	25	13	CGCGACGCGCAATGCAGCTTGCTGG
		5809361	pm:st	17	25	13	ATACGCGGCGCGCTGAATGACGCCC
		5809699	pm:st	17	25	13	GCGTACGCGCCAGTTATGCTGCGGG
		5816267	pm:st	17	25	13	TCCTCGGCCCAACTGCGTGGGCCTA
		5823351	pm:st	17	25	13	CTCTTCCGGCGCTTGACTGGGCGGA
		5830243	pm:st	17	25	13	CGCGGTATCTAGCGCGGCCATAGGC
		5835281	pm:st	17	25	13	GCCTGGTAGCAGGCGCGCTCAGGAT
		5861845	pm:st	17	25	13	ACCCAGCTGAGCTATGCCGGAGGCG
		5862339	pm:st	17	25	13	AATCCGATGGGCAGGCTGCGGGGAC
		5885089	pm:st	17	25	13	TCGCGGGGCTGATATCGGCAGCCTG
		5885309	pm:st	17	25	13	CACCAGGAGAGCGCCATGCCGCCAT
		5885957	pm:st	17	25	13	CGACGGACCAACGCGCCAGTCGCTA
		5886927	pm:st	17	25	13	TCCGCTCGCTGGCATATGCGGGGAG
		5887385	pm:st	17	25	13	CCATGTCACGCAGCTGCCCGCGGAA
		5887581	pm:st	17	25	13	AAGTCGGCGATGGATCAGCCCCCGC
		5908325	pm:st	17	25	13	CTCGGCATGGCTGCGAGCCGCCAAA
		5911635	pm:st	17	25	13	CACCCAGCGTGCGTAACGCGTCCAG
		5931143	pm:st	17	25	13	TCCGCTAAGCGCGCCCATAGGACCC
		5931399	pm:st	17	25	13	CCCCGCGGCCGCGATAATCCACTGA
		5937425	pm:st	17	25	13	TAGCAGGAAGCGGCGCACTGTGCCG
		5954433	pm:st	17	25	13	CCCTGTTGCATGATGCGCGCTGGGC
		5954457	pm:st	17	25	13	CCGGTAAGATAGCGCGCCCCTTGGC
		5954507	pm:st	17	25	13	TCCTGGGCACGCGCCTTATCCCCTC
		5962845	pm:st	17	25	13	CCAGTACGCTGAGCGCATCCCGTCC
		5989833	pm:st	17	25	13	CCGGACGGCAATTCTGCGCCGCAAG
		6015203	pm:st	17	25	13	GCGGTCGTGCGGTTGGCATTGGGTG
		6015319	pm:st	17	25	13	CGCTCAGATGCGACCATGCAGCGGC
		6069527	pm:st	17	25	13	GCACCCGGGCATATGCGCAGCGATG
		6092203	pm:st	17	25	13	CCAGCTATGCTGGCAGCCGCATGCG
		6092571	pm:st	17	25	13	GCAACTTCCGCGCAATCCGCCCAGG
		6117939	pm:st	17	25	13	CCGCTCATGCGGCGTGGATGCAGAC
		6142535	pm:st	17	25	13	CGGCCAGCGCGTGCTGTATGACCCA
		6168835	pm:st	17	25	13	GGAGGTCGCATGCTGCCAGGAGCCT
		6193679	pm:st	17	25	13	GCGCCGCACTGCGCGCGATGAGTTT
		6193965	pm:st	17	25	13	CCTGGGCGCGCGCCAACTAGTACCA
		6207807	pm:st	17	25	13	GGAGATCATGCAAGCGGGCGCTCCC
		6207853	pm:st	17	25	13	CAAGAGGGCCCAACTAGCCGCCCGA
		6230919	pm:st	17	25	13	CCCCGCGCCGCTAGGCAATCAACCT
		6277105	pm:st	17	25	13	CCCATGCATAAGCGCGGCTTGGCGG
		6281019	pm:st	17	25	13	AGTGGAGCGCCGTATCAGCCGACCC
		6299919	pm:st	17	25	13	GCCGGGCTGCGCATTAGGCTCACCA
		6321747	pm:st	17	25	13	CGCCCTATACGCAGCCTCCCAGCGA
		6321779	pm:st	17	25	13	CTTCGGTGCGCGATTGAGCGACCCC
		6322627	pm:st	17	25	13	CCTCGGCCTCGCAGCATGCAACCTG
		6372873	pm:st	17	25	13	GCTCGCGCGCAAGCCATCGGTTAGG
		6373921	pm:st	17	25	13	ACGCTGGCTATGCGCATGCAGGCCG
		6398437	pm:st	17	25	13	GAGCTGAGCCACGCTGGCTCACGAC
		6423565	pm:st	17	25	13	CGACGGGCCGTGATCTGCAGCTGAC
		6424165	pm:st	17	25	13	CGTCGTGCTGGCATATGCCGCCTGC
		6424701	pm:st	17	25	13	GTCGCCGCGCCCTGCAACATTTGCG
		6449751	pm:st	17	25	13	CGACAGGCAGCGCGATGCGGCATAC
		6476055	pm:st	17	25	13	GGTGTGGTCATGGCGCGCATCACCC
		6484113	pm:st	17	25	13	TCAGCGCATGCAGAGCGCGGTTGCC
		6484221	pm:st	17	25	13	GAAGGTTGCGGCACGTTGCCAGCGC
		6484379	pm:st	17	25	13	ACCAAGAGCAATGTGCGCCCGGCCG
		6500629	pm:st	17	25	13	TACGGCAGCGCCGAGATGCGTGCAC
		6527519	pm:st	17	25	13	ATGGGGTGCCGCGCGCATCGACGAA
		6551897	pm:st	17	25	13	TGCGTCGCGGGCTAGCTGAGAAGCG
44	control->bgp->antigenomic
	518
		23463	pm:st	14	25	13	CGAGTAGATACAGAGCGCTTGCCCT
		24645	pm:st	14	25	13	TTGGGCGCGCAGGCTGATTCTATAG
		33265	pm:st	14	25	13	CCAAGGCAGGCTGTGCAATCTAGCA
		49161	pm:st	14	25	13	GACACAGGCGTATTCAGGCTACGGA
		49631	pm:st	14	25	13	GAGATAGCATATTGCTCGCCGTGCC
		75115	pm:st	14	25	13	TGTGGCGCGCTTTATCGCAGGTAGA
		101679	pm:st	14	25	13	CGACATGCTAAGCGCGTATTGCCCA
		123557	pm:st	14	25	13	AGCGTGGCGATATGCGAGCCAGATT
		126281	pm:st	14	25	13	TCGCGTCAGCTAATGCGCATGATGG
		127351	pm:st	14	25	13	CATATGGCAATGCACGCCGCTGATG
		127395	pm:st	14	25	13	CCCCTCATACTGCCTTGCCGTACAA
		153093	pm:st	14	25	13	ACCGAATGCTGGCAACGGAACTGGA
		171175	pm:st	14	25	13	TGGCACCACATAAGCCAGCCTAAGG
		176899	pm:st	14	25	13	ACGGGTTATGCATGCGCAGCGTACT
		194477	pm:st	14	25	13	AGTTGGTTGCCGAGCATGCATCAGG
		194479	pm:st	14	25	13	ATTGGGATAAGCTCTGCGCTGGGGT
		203673	pm:st	14	25	13	AACGCACTGCGCGCGATATTTGGAG
		215703	pm:st	14	25	13	ACGACTTCATGCCAAGCAGAGTCGC
		240363	pm:st	14	25	13	GTTTGAATTGGCGAGCCTAACGCGG
		254453	pm:st	14	25	13	GACCACTGCGCCAGATTACTGCACA
		286625	pm:st	14	25	13	ACGCTTCATGCCGCGAATTGATGGG
		305841	pm:st	14	25	13	CAGTGAATGGCAGCTTGCTACCGAC
		309611	pm:st	14	25	13	CAAGCTATCAGGCGCCATTTCCTCG
		312873	pm:st	14	25	13	CAGTACGCTTCATGCTCGCCCAAGT
		331993	pm:st	14	25	13	GCGTGTGAAGCTCGGCATAAGCATC
		356943	pm:st	14	25	13	CGCTCTCCGCATAGCGCAAGGTATT
		357723	pm:st	14	25	13	CTCTGGGCAACTTGGCTGGACATCT
		383045	pm:st	14	25	13	TTGGGATATGCATCAGCGCTAGCGG
		401881	pm:st	14	25	13	GATGATAGCGCAGTTTGGCCCTTGC
		459477	pm:st	14	25	13	CAAATGCTAGTAGCGCGATCCGGCA
		485275	pm:st	14	25	13	AACTTCAAGCGCGCCGATCAGTCAG
		493743	pm:st	14	25	13	TGCCCGAGCTGCGCATGATTCGTTT
		493991	pm:st	14	25	13	AGCTCCCCATTGCATGGCGAGAATG
		510303	pm:st	14	25	13	TGAGATGGCGCCATAGTGCGCTCTA
		535963	pm:st	14	25	13	GTTGATTACAGATCCGCGCTGGGGT
		562065	pm:st	14	25	13	ATCAGTCGTTAGCGCGGATGATGGG
		587493	pm:st	14	25	13	CCGTCGCTAAGGCGCTAGTGAAAGA
		587513	pm:st	14	25	13	ACCATAGCCGCAGTTAGCACACCAC
		608977	pm:st	14	25	13	TGACCATGCATCGCACTGGAGCAAC
		613411	pm:st	14	25	13	TGTGGCGGCCAGCAGTGTTTTACTC
		689145	pm:st	14	25	13	CGGGTACATGACGATGCGCATAGTC
		689441	pm:st	14	25	13	TCCGAGGCGTATTGCAGCTCTAAGG
		689973	pm:st	14	25	13	AGCCGAGCTGCAATTGCGTGAACAC
		716061	pm:st	14	25	13	CGGATCTTGCATAGCTGCGTTCTGG
		723449	pm:st	14	25	13	TGGTGGTATGCGTGGCCATTAGTCG
		724173	pm:st	14	25	13	GCGATGATGGCGCGCATTGCACAAT
		741277	pm:st	14	25	13	AATCCTAGCGCCTGAGATAAGCGGC
		741779	pm:st	14	25	13	CACACCATTGTTAGGCCGCGCGTTT
		744719	pm:st	14	25	13	GCAAAACGCCTATCCAGCCGCCATT
		765995	pm:st	14	25	13	CTCTCGATGGCGATGCGTTGTGCAT
		766881	pm:st	14	25	13	TCCGTGGCGCTGGGCATACTAATGA
		767585	pm:st	14	25	13	AAGCAGATTGCGCCCCATACAGCGA
		792001	pm:st	14	25	13	GTAGTGTGCTTGCGGCATAGTGTGG
		816819	pm:st	14	25	13	CGCGACTAATCAGCGCGCTACTTCA
		843819	pm:st	14	25	13	TGTTACGAATACGCCTGGCAGTGGG
		844221	pm:st	14	25	13	CCGTTCCGCATGCTGTTAAGGTCCA
		868535	pm:st	14	25	13	AGGGCCGCTATCGCGTAGAATCACT
		893953	pm:st	14	25	13	CGACACTACAGGCGCCATGGTGTAT
		944829	pm:st	14	25	13	CGTCCGAGCCGCATTGTGACTAAGT
		946323	pm:st	14	25	13	GAAGCCTCCGATATGCGCACTGTCA
		954629	pm:st	14	25	13	TTGAGTATATGCTGGCCAGTGGGGG
		972057	pm:st	14	25	13	GGTTAGTGCCTAATGGCCCACAGAG
		977909	pm:st	14	25	13	ATTCAGATTATGCGCCAGGGCTGGC
		996099	pm:st	14	25	13	ACGCGTAATGCGCTCTGCAAGACTG
		996725	pm:st	14	25	13	TTTGCGTTGCGTGCGCTATGGTGGT
		1022771	pm:st	14	25	13	AGCACCCTATGACGCATGCTACCTC
		1023251	pm:st	14	25	13	GGTGCTATGATTGCTGCGCTGGGAT
		1073049	pm:st	14	25	13	GTCTTACCAGCGCTACATCGGGTTG
		1074397	pm:st	14	25	13	GGGATTATCCATGCGCCCTTCGAGT
		1092749	pm:st	14	25	13	TCCCGTTATAGCGCTGCCCTTTCCT
		1100211	pm:st	14	25	13	CCTCAGCGCTAGCCTGGATCTTTTG
		1114265	pm:st	14	25	13	ACGCTTAGCGCGCACATTGCGTTCA
		1115961	pm:st	14	25	13	GGCCGGTAACCATGCGCTTTCTCAA
		1124155	pm:st	14	25	13	TAGCGTAGCTGCATAGCGCTCGCAA
		1124415	pm:st	14	25	13	CAAACGGCGCGATCATATGGCTCGT
		1125845	pm:st	14	25	13	ACCCTTGCTTCAATGCGCCAGTGCT
		1138943	pm:st	14	25	13	GAAAATCGCTGCGCAACTACCAGGG
		1139043	pm:st	14	25	13	CTGCGCCCGCCATATGGCATTATAC
		1150589	pm:st	14	25	13	CTGATGTTCGCAATGCAGGGAGCGT
		1175161	pm:st	14	25	13	TGCGTCTAGCCGCATAGCGATACCT
		1175457	pm:st	14	25	13	GTCCGTGCCGCTGATCGATGAGTTT
		1202119	pm:st	14	25	13	TACTATGGCATCGCCTTGCGGATCG
		1252483	pm:st	14	25	13	ACATAGGCTGCCCGCATAACTGACG
		1253025	pm:st	14	25	13	CAATGTCCGCATAATCTGCGGCACG
		1253143	pm:st	14	25	13	ACGTGTGCCGCATATTGGCACCTAC
		1277675	pm:st	14	25	13	ACCTCTTAGGTTGCGCGCATCTACG
		1278485	pm:st	14	25	13	GGGTCCCATCATAGCGAGCGTAGTT
		1300263	pm:st	14	25	13	GGGAAGTGCATTTCAGCGCCGTTTG
		1313233	pm:st	14	25	13	TTTTGGAAAGCGCGCAGATCGTGGG
		1328999	pm:st	14	25	13	TGCTGTCGCATAGCCTAGTGAGCAC
		1330191	pm:st	14	25	13	TGCGTTTGGCAGTGCGCATCGAGAT
		1355983	pm:st	14	25	13	GCTTAAGCCTATGCCAGATCGCGGA
		1356357	pm:st	14	25	13	AAATCCGCCGAATGCGCATCACGGA
		1381095	pm:st	14	25	13	CCGAACCAACATCGCGCTAGCACTA
		1381877	pm:st	14	25	13	AGGAGGAGCATTGGGCGTTTCACCT
		1392339	pm:st	14	25	13	TTGCTGTGCGCCGCATCATTTGCGT
		1406459	pm:st	14	25	13	GCCGTTGCGCTATCAGCAAGAACTG
		1407347	pm:st	14	25	13	CAAAATAGGCACTGCGCTACAGGGG
		1415647	pm:st	14	25	13	TGTCTAAATGCTAGCAGGGGACCCC
		1431995	pm:st	14	25	13	GTATCAGCGCGCAGGTTTTTCCGCT
		1432157	pm:st	14	25	13	CGAATGCAAGCGCTATTGCGCAACG
		1432261	pm:st	14	25	13	CCCGCAGCTGGCTATACACGATGTA
		1432307	pm:st	14	25	13	ACCGACCCAGCTAGCATGTCCGTTT
		1432555	pm:st	14	25	13	TCTCATGCATCTAGCGCAACGGGGT
		1438347	pm:st	14	25	13	TCCACAATGGCTCAGCTGGGACGAA
		1457165	pm:st	14	25	13	CGTCCAGCGCTGAGCTCATATAGAG
		1457393	pm:st	14	25	13	AACTCAATGCGAGCTCGCTACCTGC
		1458567	pm:st	14	25	13	CAGCAATGCGATAAAGCGCCGGGTT
		1461433	pm:st	14	25	13	TGTCCGCAATGGCGCGCATTACAAG
		1483259	pm:st	14	25	13	GCCGTTGCTAGCTGCATGCTTACCT
		1507535	pm:st	14	25	13	TTGTGGGCGGCATGCTTGAGATCAG
		1509151	pm:st	14	25	13	ACGGATGGCACGCAAGCTTCTGCAT
		1509399	pm:st	14	25	13	TGACGAGCATCGCGATGCTGGTTCA
		1530735	pm:st	14	25	13	CAAAGTTTAGCAGCCTGCGCATGCC
		1534075	pm:st	14	25	13	ACACCTAGCTATGCGCCTGAGGGTA
		1534889	pm:st	14	25	13	TAAGATACCGCGCGGCAATAGCAGG
		1535589	pm:st	14	25	13	AAGGTCCGATAGCGTGCATGTGGCA
		1585269	pm:st	14	25	13	ACCTAGCATATCGCGCTGCTCTTCG
		1713791	pm:st	14	25	13	CTAGCTCAGCGCTATCTGCGAAGGA
		1713979	pm:st	14	25	13	AGAGGCGATCATGCTGCCTCTGTTG
		1714033	pm:st	14	25	13	ATAACGCATGCTCAATCGCCGCTCC
		1731689	pm:st	14	25	13	CGTATATCCATACGCAGCTGGCCTG
		1783955	pm:st	14	25	13	TCAAAGGCGTGCTTGCCAGAGATGC
		1789629	pm:st	14	25	13	CGTACAGACGCGCTTATCCCAGTTG
		1789881	pm:st	14	25	13	GAGTACGCGCCATATGCTGATCGTG
		1789969	pm:st	14	25	13	CGTGCGCTTGCTAAGTGCGATAGGA
		1791207	pm:st	14	25	13	GGGTATGCATCCTACCGGCACTGTA
		1796479	pm:st	14	25	13	CAATCTGCGCGCATAATCCGAGGGA
		1804551	pm:st	14	25	13	GAGCCCGCACAAGCCATGGAAATGT
		1816361	pm:st	14	25	13	AGGCAGATCGAGCGCCTATCTGCAT
		1830021	pm:st	14	25	13	TCCGGTTGGCGCGCAATCTACTTTC
		1841081	pm:st	14	25	13	GAGTACGCCGCATGAGAATGGCTAG
		1841657	pm:st	14	25	13	GAGCAGGGATGGCTATCGCATAGTG
		1841957	pm:st	14	25	13	AGGATCGTTGCGCAAATGCGCACTC
		1842731	pm:st	14	25	13	ATCGTTGCATGTTGGGCAGTGGCAC
		1866303	pm:st	14	25	13	CGTCGTAGCGTGCTATATGCCCAGT
		1866817	pm:st	14	25	13	CATCCTGTACAATGCTCGCTGCACG
		1868067	pm:st	14	25	13	CTTTGTTGCGCACTACGCTTGGACC
		1892403	pm:st	14	25	13	CTACACTAGGGCGCGCTTACGGTTA
		1918051	pm:st	14	25	13	CCTGTAGCTGCATGTACGCCTGGAT
		1919279	pm:st	14	25	13	GGATACGGATCATGCAGCTGGGGTT
		1944221	pm:st	14	25	13	CAACGTGCGCTATGCACTTCCCCTT
		1944787	pm:st	14	25	13	GCTCCGGCTGCACGCTAGAAAAGTT
		1970409	pm:st	14	25	13	GGGATGCAGAGCATGCGCTTAAACG
		1991381	pm:st	14	25	13	TTGGTATGCGGTGCTCATGGGCAAG
		1995775	pm:st	14	25	13	TCGGCTGATCAACTTGCGCGTGTTC
		2021511	pm:st	14	25	13	GTACGCAGCTGCATGCCATTCCCAT
		2046077	pm:st	14	25	13	ACACTCAGCTGCGCGATTGTCTGAC
		2072723	pm:st	14	25	13	GAAGCTCAATGCTGGCCTAACAGCG
		2123213	pm:st	14	25	13	GAATTGGGCATAACGCGGCTCGACT
		2123359	pm:st	14	25	13	CGTAAATATCACGCAGCCAGCGGAC
		2123709	pm:st	14	25	13	TAGTCTATGCAGCCAATGGCGGGTG
		2123855	pm:st	14	25	13	TTCTATAGGCGCTTGATGGCAGCCG
		2124381	pm:st	14	25	13	AAGCCTCCCAGCATATGCCGACACA
		2129517	pm:st	14	25	13	AACCCCGCATTGGCTGCGAGTAACA
		2148087	pm:st	14	25	13	ACTCCACTGATGCGCAAGCGTACGT
		2149375	pm:st	14	25	13	TCGGCTTGATTAGCAAGCCCGGTAC
		2149545	pm:st	14	25	13	GAGATATGCGGTTTGCAGCAGGTGG
		2152905	pm:st	14	25	13	TATTAGGCCCAGAGCGCATCCCATC
		2152929	pm:st	14	25	13	GGGATCCAATCGAGCGCATGTTGCA
		2174459	pm:st	14	25	13	GCCGTGGCCATAGCGCTATAGAAGA
		2174745	pm:st	14	25	13	ACCCATCCAGCGCATATTGCAGACG
		2175017	pm:st	14	25	13	TGTTTTCATGCGCGAGCAGTCTCGC
		2175257	pm:st	14	25	13	GGTTCCTCTAGCATACAGCCCAAGG
		2198983	pm:st	14	25	13	AACATTATGCCTGGGCGATCCAGCC
		2199221	pm:st	14	25	13	CGCCTACTATCCAGCGAGCACGATT
		2199913	pm:st	14	25	13	TGTCAGTGCTACGCGATGGTTTCCG
		2199953	pm:st	14	25	13	TTATGGGCGGCAAGCTGATCGACGT
		2201115	pm:st	14	25	13	AAACGGGGCGCAGCAGATATTGGAC
		2225869	pm:st	14	25	13	CAGTCCGCGTGCAAGCTTTGCGTTA
		2229701	pm:st	14	25	13	AAGCCCAGGATCGCTATGCCAACTG
		2251261	pm:st	14	25	13	GCCATCAGCGCCATCATATCGTACC
		2251575	pm:st	14	25	13	AGATCGAGGCTGCATGGATTCAGCG
		2255911	pm:st	14	25	13	CATACCGCGATATGCTTGGACACGC
		2276321	pm:st	14	25	13	GGTAATCAAGCTATCGCGTCGTCCG
		2277183	pm:st	14	25	13	ATTAAGGCCAGCTGACGCACGCACA
		2277659	pm:st	14	25	13	CGGTGCTGCGCTCTGGCATAAACTA
		2301751	pm:st	14	25	13	TAGTTCGCGCTATGCCGTTCCGCTA
		2301903	pm:st	14	25	13	GACTCGCGATCGCATGGCTCAATAC
		2304547	pm:st	14	25	13	CTACGCGGCTCGCAGCATTTACATC
		2309665	pm:st	14	25	13	CTCACCATCAGCGGCATGCTAACGT
		2328783	pm:st	14	25	13	GCAGAAGCATCTAGCTGCTCACCAC
		2336923	pm:st	14	25	13	TCTTTGGGCATGTGCGCTCACGAAG
		2354501	pm:st	14	25	13	CTTGGAGGCTTGCTGGATCGCTAGA
		2360061	pm:st	14	25	13	GAAGACGGCAAGCAAATGCCGAACC
		2360117	pm:st	14	25	13	GGCATTGCCCGGCTTATTGTCAGGT
		2378427	pm:st	14	25	13	CGAAACTGCTAGCACGCACATACCG
		2378719	pm:st	14	25	13	CGTGGGAAGATAGCGCTCGGACAAT
		2380171	pm:st	14	25	13	CAGGTCCATCCTGCTGGCAACGAAT
		2404311	pm:st	14	25	13	CGTAGTTGAGCCATGCAGCGTCTTC
		2405633	pm:st	14	25	13	GGACGATGCGATGCTTAGCTTGCCA
		2406251	pm:st	14	25	13	CAACTGGCCATATGATGCGGACCCA
		2430675	pm:st	14	25	13	CACGGATGGCAGCGTATTCGTACCA
		2455275	pm:st	14	25	13	ACCTGAGATAGGATGCGCTACCGTG
		2456061	pm:st	14	25	13	GCCATAGCCGAATTAGCTGTGGCGT
		2456727	pm:st	14	25	13	GAATCGCGCATTGCCAGCATGTTCG
		2481121	pm:st	14	25	13	GCTATCGGCTATGCTGGAGGAGTCT
		2482393	pm:st	14	25	13	GCTTACCGCTTAAGCCTGCAACGGA
		2482547	pm:st	14	25	13	CAAAAGTAGGCGGCTGATAGCCTCC
		2507149	pm:st	14	25	13	TTACTGAGCTTCAGCGCATCGCTGC
		2507467	pm:st	14	25	13	AGGTTCAAGCCGCGATCGAGCTTAG
		2532157	pm:st	14	25	13	TACGGTTCGATAGCGGCCATCAGAG
		2533689	pm:st	14	25	13	CGTGGTGATGAGCGCATTGTCCACA
		2583827	pm:st	14	25	13	TAGGTCGCTAGCCCATTAGGCACTC
		2584071	pm:st	14	25	13	GCTCTGAGCGGGATAGCCTAGTTTG
		2584753	pm:st	14	25	13	GAGGTTTCTGATAGCGCGAGGTTGC
		2584919	pm:st	14	25	13	CTGGTCATTGCAGCTCACCATCCTC
		2613393	pm:st	14	25	13	GGCATAAGCTGCATAACAGTGGCCC
		2634431	pm:st	14	25	13	CGTCTTAGCGCGCAAGGATGCTAGT
		2635237	pm:st	14	25	13	GAGGGCTATGCCAGCGCATAGTAAG
		2636303	pm:st	14	25	13	AGTCCGGCTGGGCTGCTAAAGGTTA
		2659479	pm:st	14	25	13	GTAACCTGCGCTTGGCATCAATGCC
		2661005	pm:st	14	25	13	CTCAGCTGCAAGCGCGCTAACACTT
		2687407	pm:st	14	25	13	CCAAGGATCAGGCACGCATTGGTAG
		2712321	pm:st	14	25	13	ACACAACGCGCTTTGCTGAAGGCGA
		2712715	pm:st	14	25	13	GTAAAGGGCATTGCGCGTTACCAGG
		2736387	pm:st	14	25	13	GATGGCCTGATCAAGGCGCCTTATC
		2737067	pm:st	14	25	13	GTAAGCGAGCGCATGTTCACACCCT
		2762311	pm:st	14	25	13	CAGCACTATCGCAGCGCGTGTATAC
		2768883	pm:st	14	25	13	TCTAGGATGCGCTATTGCACGCAGG
		2774719	pm:st	14	25	13	TCAGTGAGCAGCTGGCCATTTGGAG
		2789719	pm:st	14	25	13	CTGGTCCGCGTGCAATGATGCCATA
		2814027	pm:st	14	25	13	CACGCGCATGCTGCGATATGTATGC
		2814755	pm:st	14	25	13	AGGTCAAGCATCGCAGCGCAACTGT
		2815175	pm:st	14	25	13	GCCATCAGCGCAGCATTGCTCTGTT
		2815265	pm:st	14	25	13	CGGCAAACTAGCCCTGCAGACAATG
		2865603	pm:st	14	25	13	GTATGGTGCACTGCGCCATAACTGG
		2865851	pm:st	14	25	13	CACTGAGGCCATCCGCAATCGACAT
		2866213	pm:st	14	25	13	TGTCGGAATCGCAATGCCCGTTCAC
		2866609	pm:st	14	25	13	CCTAGTCAGCATATTGCGCCGGATG
		2867025	pm:st	14	25	13	CGCGGGGCGGCATGCAATGAATTAT
		2917809	pm:st	14	25	13	CCTAGTCGCTTGGGCATAATGCCAG
		2993867	pm:st	14	25	13	CCCAGTGCGATCGGGCTAATTCAGT
		2994541	pm:st	14	25	13	CAAGCGGCGCTATCCTGGAATTAGC
		2994569	pm:st	14	25	13	CAGGGATATGCGCCTAATCGGAGCA
		3019849	pm:st	14	25	13	TTCGCACGGCCCGCTTAATAGCGTA
		3028467	pm:st	14	25	13	AGGGTTCAATGGCGGGCATCGAGAA
		3071521	pm:st	14	25	13	ATGTTCATTGATGCGAGCGCCCTGG
		3071533	pm:st	14	25	13	ATCTCCCAATTGCGCGCATCCACGT
		3074329	pm:st	14	25	13	GCATCACAGGCGCGTTTTGTGGGTT
		3096715	pm:st	14	25	13	GTGTGGTGCGGCCAATCAGGAATAC
		3097371	pm:st	14	25	13	GCTCCCCATGCCGCGATCAAGTAAT
		3121991	pm:st	14	25	13	AGTCCCCGCGCACTGCATATCATAG
		3122179	pm:st	14	25	13	TGGTGTCCAAGCGAGCTATCGGGAT
		3141799	pm:st	14	25	13	AGCATAAGCAGTTAGGCGCACGGCT
		3146679	pm:st	14	25	13	GAGTTCCGATCATCGCGCAGATGAG
		3147469	pm:st	14	25	13	CCCCAGTAGCACGCCATTCTACTAC
		3148245	pm:st	14	25	13	ACCCTCATTGATCGCCGCTGGACTT
		3172487	pm:st	14	25	13	ACAACCTGAATGGCTCCGCGAGTAC
		3199313	pm:st	14	25	13	CTGAGCGCAATGCCTGTCCCAATAG
		3199465	pm:st	14	25	13	ACTTGAGCATGATTGCGGCTCTGGC
		3224503	pm:st	14	25	13	TATGCGGAATACTGCCAGCACCTGC
		3246237	pm:st	14	25	13	CGTAGGGCACGCATGCTTACGTTGT
		3249121	pm:st	14	25	13	GGCGTAGAGCGCGCTTATCGTGATA
		3250533	pm:st	14	25	13	CTAGCTTGGATAGGCTGCCTATGCC
		3258689	pm:st	14	25	13	CGTCAAGCCAGCGATTGTGCCATTC
		3258835	pm:st	14	25	13	AGGGTTATGGCCGCATATGGCCGAA
		3300307	pm:st	14	25	13	GCAACTGATGCAGCGCATACGTGGT
		3326149	pm:st	14	25	13	ATGTACGTGCTTGCAGAGCTGTGGC
		3326543	pm:st	14	25	13	CGCTTAGCGCATGCATTGCTAGTGG
		3351437	pm:st	14	25	13	GTTTCCGATGCAGCGCGTACTAAGC
		3428529	pm:st	14	25	13	AGAAACGCGCATTCTGCGTCCGATG
		3429521	pm:st	14	25	13	TTATCAAGCGCTTGGGCGAAGCGCT
		3454761	pm:st	14	25	13	AGGCCTTGTGCGGCATAGCTTGAGT
		3455447	pm:st	14	25	13	ACACCAATGAGCGCTGAGCTTGCAC
		3506189	pm:st	14	25	13	TGGGAACATGAGTATGCGCGAACCG
		3531881	pm:st	14	25	13	GTTCGTAGCATACGCAGGCCACCAA
		3534989	pm:st	14	25	13	TCCCAATGCGGGCAATAACTGCGTG
		3556869	pm:st	14	25	13	GCAGTGTTTGCGCGCTATCCTCTCT
		3557237	pm:st	14	25	13	AAACGTTCATGCGCAGCGCGACAAG
		3604415	pm:st	14	25	13	AAATGCGATTGCAGGCGCATGCCTG
		3607653	pm:st	14	25	13	CCTTCCAGCATATCTGCGACGTCAG
		3633057	pm:st	14	25	13	GTCCTCAGTCAATGCGCGCAGTATG
		3634125	pm:st	14	25	13	TCCGGTTCCAGCTGCATGCGAATAC
		3659581	pm:st	14	25	13	AGAGAGAATCAGCATGCGACACCCC
		3684057	pm:st	14	25	13	CTATACGTACAGCCCAAGCTCCACG
		3710485	pm:st	14	25	13	GCACTTGCGTGCTGCAATGTACCTG
		3719623	pm:st	14	25	13	AACTGCCTGCACAGCTTGGGGATCA
		3730273	pm:st	14	25	13	TTGCTACAGATACGCGCTGTAGCCG
		3735603	pm:st	14	25	13	CTACCTGCGCAGCCATCGACAAGTT
		3761053	pm:st	14	25	13	GTCAAGGCGCAGGCTATGTAAGCGT
		3776343	pm:st	14	25	13	TCGTCGGCAGCCAAGAGCACTATCT
		3788715	pm:st	14	25	13	AGATTGCCAGGCGGCATTAGATGGC
		3807861	pm:st	14	25	13	CTGGACGCCATGCTCAATCGTATGC
		3809935	pm:st	14	25	13	ACTGTATGCGCCGATCAGCGTGTCA
		3837977	pm:st	14	25	13	CTTCTAGCTCATAGCGCGAGTCCAC
		3838881	pm:st	14	25	13	AACAGAGCGCATCAGGTTTCGTGGC
		3839309	pm:st	14	25	13	CATCGTACCTGCTAGCTTGCCTTCC
		3865049	pm:st	14	25	13	ACAGGTGCAGGCGTGCTTAGTTTGC
		3880645	pm:st	14	25	13	TTTCTCCGCCAAGCGCAATCGCAGA
		3903883	pm:st	14	25	13	CCAAAAGTCTATGCGCAGCCATCCC
		3941587	pm:st	14	25	13	GCTATGATCGCATGCAGCTGTTGCC
		3965665	pm:st	14	25	13	CACGCATATCGCGGTAAGCACACCT
		3965999	pm:st	14	25	13	CTCACTTAATGCCGCCTGGTCGACT
		3991217	pm:st	14	25	13	CGGTAAAGCGATCAACGCGTCGTTC
		3992097	pm:st	14	25	13	GCTCTCAGCACGCTTGCATTGTAGG
		3992297	pm:st	14	25	13	CCGATTCCTGGCTATACGCACCGTT
		3992955	pm:st	14	25	13	CTGAGAGATGCGCGCAGATCCAAAG
		3995971	pm:st	14	25	13	GGTAATGTGGAGCGCATAGCAAGGC
		4018453	pm:st	14	25	13	GGTGATGGGCATGATTGCTCGCTAG
		4068717	pm:st	14	25	13	TGTGAGTGCCAGATCGCTGAGATCC
		4068971	pm:st	14	25	13	CTTAATGCGTTGCGATCACCGAGCG
		4069069	pm:st	14	25	13	ACGAGAACGCGCTTGCCATCAACCA
		4094449	pm:st	14	25	13	GACAAGTCGCCAGCTATTGAGACCC
		4111017	pm:st	14	25	13	TGGCTTTGCGCAAGCCTATTGGTCG
		4119951	pm:st	14	25	13	TTAGCTATGCGAGCATGCCTCGGTG
		4120759	pm:st	14	25	13	GACTAGTGCTATGGGGGGCACAATC
		4145429	pm:st	14	25	13	TACGACGCTAATCATGGGCGCCTCA
		4170835	pm:st	14	25	13	CACCATGCGCTATGAGTGCACACCT
		4171421	pm:st	14	25	13	CAACTACAGCATAGCGCTAGTGGCC
		4222251	pm:st	14	25	13	TCACCAGCAGCTAATGCGCAGACTG
		4245811	pm:st	14	25	13	AGCATTAGCAGGCAGCCATCCGTAG
		4248167	pm:st	14	25	13	CGTGAGCTGGCGCCGAATTCAAGAT
		4272319	pm:st	14	25	13	TGTTCGATGCGCCTGCCAATGCTCA
		4272987	pm:st	14	25	13	TCGTGGTTGCGTTAGGCGCTTGTAC
		4274475	pm:st	14	25	13	CGCAACGCGAATGCGCTTTTTGTGG
		4274493	pm:st	14	25	13	CGTTCGCGCTGCATTCTAAAAGGGG
		4299773	pm:st	14	25	13	TCGCACATAATAGCGCGGGGGTTCA
		4299867	pm:st	14	25	13	TTAGCTGCGCTTGCGATAGAAGGCC
		4320827	pm:st	14	25	13	ATTGGGTAGCGCGCCATAATCGGCT
		4321835	pm:st	14	25	13	CACGGAACATAGCGCGCATTCGTAG
		4324843	pm:st	14	25	13	GACGAGGGCATGATAGCACACTTGC
		4350745	pm:st	14	25	13	ACCAGCGCATATGGCAGCATCCAGT
		4350869	pm:st	14	25	13	AAGCTCGGCGCTTCATATCTTCGCC
		4433831	pm:st	14	25	13	AGGGATATCCGGCAATTGCTAGCCC
		4453593	pm:st	14	25	13	GCTTGCTATCGCGATTGGCTCGGTA
		4479185	pm:st	14	25	13	GCATACCAACGCTGATGCAGCCCTT
		4502733	pm:st	14	25	13	TTTTCCAGCCCTGCGTTGCACACTC
		4502737	pm:st	14	25	13	TTGAACCTGCGTAGCATGGCCAGTG
		4504365	pm:st	14	25	13	CAAAGCCCGTATTGTGCGCGATGAC
		4548785	pm:st	14	25	13	TCGGGACTGGGCTATGCTCCATCAT
		4555981	pm:st	14	25	13	GCACAGCTAGCCGCGAAATTGAACG
		4580175	pm:st	14	25	13	TCAGTAGCGCGCTTCGATACCCACA
		4580831	pm:st	14	25	13	GAGTAAGGGCCTGCTAACTCACTCC
		4594795	pm:st	14	25	13	AACAATGACTATGCAGCGCCCCTGC
		4607045	pm:st	14	25	13	TTGCACAGGCGCGAGCCATAGAGAT
		4607453	pm:st	14	25	13	ACATCAGCACGCGCAAGTTTGCACC
		4656685	pm:st	14	25	13	GTCTCATAGCGCGATAGGTCGTCGT
		4657505	pm:st	14	25	13	TGAGTTCGCGATATACTGCCGGGAC
		4683581	pm:st	14	25	13	AGAGACAGCATGATGCCCCGAGAAC
		4684015	pm:st	14	25	13	GGGCTCGCAGCTGCCATATGTAAGA
		4708777	pm:st	14	25	13	GTGCGTTTGGATAGCGGCTACCAGT
		4708827	pm:st	14	25	13	GAGTTATCCAGATAGCCGCCTCGAG
		4709773	pm:st	14	25	13	CACGGGATATTGCGCGCCTACCTTA
		4709811	pm:st	14	25	13	CCTCCTCGCCAGAACATGCCGAATA
		4748539	pm:st	14	25	13	TTCGCCGGCCATGCGATTATGGGTA
		4786317	pm:st	14	25	13	GTAATGACAATAGCCTGGCGCTCCC
		4786475	pm:st	14	25	13	CGCTAGAGCATGCTGGTGCCAATTG
		4811257	pm:st	14	25	13	GACCGCGCATGCCGCTGATATTAGA
		4836323	pm:st	14	25	13	GGCCACGCGCGCTTGATATAGTGTT
		4861963	pm:st	14	25	13	CGTAAGGCGCATGATCACCGGTGAT
		4862811	pm:st	14	25	13	ATGTACGGCCAGCAAATCCACGACC
		4871457	pm:st	14	25	13	GCTTCCATTGAGCGCTTCATGCGGT
		4887675	pm:st	14	25	13	CCGGTATGCTAATCTGCGCGAGTCA
		4888353	pm:st	14	25	13	ACGGTGATAGCGTGCGGCTGCTAAA
		4965933	pm:st	14	25	13	ATCTGAGCGCAATCTGCCAATCGCC
		4991175	pm:st	14	25	13	GCCTACTGCGCTTGCCATACATCCA
		5009701	pm:st	14	25	13	GCTATCTGATGGCGCAAGCCACACA
		5015341	pm:st	14	25	13	AACACGCATGCGGCGATATGTACGC
		5015911	pm:st	14	25	13	TGTAGATGCTATGATGCGGGCGACC
		5032899	pm:st	14	25	13	AATCTCTGCCCTGCATAGCCATGGG
		5066509	pm:st	14	25	13	AGACTACATTGCATCGCGCCGGAGT
		5067479	pm:st	14	25	13	CCAAGGCATGCTTCATAGCGTGACG
		5067533	pm:st	14	25	13	ACTAGTGAATCCAGCTCGCCTTGGC
		5067685	pm:st	14	25	13	AACCGAACCGCGCTGCATGACCTAA
		5093027	pm:st	14	25	13	CAATCCTCGCGGATAGCTCAGCAGA
		5118429	pm:st	14	25	13	GAGTGGTATCAGCATGGCCGAACAC
		5168977	pm:st	14	25	13	TCAACTATAGCGATCACGCCCCGAC
		5169501	pm:st	14	25	13	TGCACTCAAGCTCATCAGCGAGCAC
		5193877	pm:st	14	25	13	TCAATGGCTCATTAGCCGCTCAGGG
		5240193	pm:st	14	25	13	GGAACAGCTGCGAAATGATGGGGAG
		5247291	pm:st	14	25	13	CGTGCCTGGGCGCTCATTATCGAAA
		5250505	pm:st	14	25	13	TAATCAATGGGCGCAGCTGGAGGCT
		5253075	pm:st	14	25	13	CGCCCAGCATGATATGGCCCGTTAA
		5271647	pm:st	14	25	13	CCTATCTGAGATTGCGCCGTGATCG
		5278673	pm:st	14	25	13	GAGTAAATGCTGCGCCATATGCCCC
		5307531	pm:st	14	25	13	ACTCCTGCTATGCCGACCAGCTAAC
		5322195	pm:st	14	25	13	TTGCCAGAGAATCGCGCCTTTGCTG
		5323773	pm:st	14	25	13	TCGCCATTAACCCGAGCGCAGTTTC
		5348449	pm:st	14	25	13	CCTCAGGTGATCAGCGCTGTATACC
		5349313	pm:st	14	25	13	TAGCCGATTGATGCGCTGCAGGGAT
		5374715	pm:st	14	25	13	ACCAGTAATGAGCGCCTGCTGCGAT
		5378351	pm:st	14	25	13	GGGGGCATCGCAGCATGCTTGTAAT
		5450925	pm:st	14	25	13	AGAGGCAACAGAGCGCTGTACTGGA
		5452161	pm:st	14	25	13	CATTAGGCATATGGCCGTTCACGGG
		5476045	pm:st	14	25	13	CTCTGCGCGCTCGTATCTGTCTAAG
		5493469	pm:st	14	25	13	TTCCCTTATTGCAGCCTGCGGGTAC
		5501653	pm:st	14	25	13	CAACGTATCGCGCTGCAGCGAGATA
		5502885	pm:st	14	25	13	AACCGTGGCGCGATTCATCTTGGAG
		5516513	pm:st	14	25	13	TTAGCGGGGCAGCCTAAGCAACATG
		5539715	pm:st	14	25	13	CGCAAACGGGATATGCAGCGCCATT
		5553951	pm:st	14	25	13	ACGGGCTGCGCATTATCGGAGATTC
		5578313	pm:st	14	25	13	CACACTATCGCGCTCGATAGACCAC
		5579977	pm:st	14	25	13	GCCACATATAGCGCAGGCCGTATCA
		5631173	pm:st	14	25	13	GCCTTAGCAGCAATTGCGGATCGAC
		5656411	pm:st	14	25	13	ATGTCCGATGCGCGCTTTGAGTTCG
		5656703	pm:st	14	25	13	GTCTGCAATCTGGGCTGCAGCAGTT
		5681171	pm:st	14	25	13	CGTGAACTTAAGCGCGCTAACTCCG
		5681643	pm:st	14	25	13	GATTAGAGCATTGCACGAGTGCCGG
		5681675	pm:st	14	25	13	GACAGATCTGAGCTGCAGCCCTACA
		5681889	pm:st	14	25	13	CCTGTGGCACGCTATCTGCTACAAC
		5706811	pm:st	14	25	13	CTAAGTCGCAGCCTGTATCCCACGA
		5707671	pm:st	14	25	13	AAGGCTTATCGGGCGCGTTACCTTC
		5708241	pm:st	14	25	13	ACCAACCATGCGCGCTGTAATTCGG
		5732531	pm:st	14	25	13	AGAAGTAATATAGCGCCCGCGGGTC
		5733751	pm:st	14	25	13	CTCCCCATGCATACAGCGCTTACAC
		5746567	pm:st	14	25	13	CACCCTGCGTTCGCCTATCAATGTC
		5754245	pm:st	14	25	13	CAGCGTTGCAATGCCTTGCGAAACG
		5758161	pm:st	14	25	13	ATACGGGCGTTGTATCGGCTACTGG
		5759461	pm:st	14	25	13	ACTCGCCATATCGCGAGGCAATGGA
		5783679	pm:st	14	25	13	ACACGATTTGGCAGGCGCGTATCAG
		5810381	pm:st	14	25	13	GCACCAGCATAATGAGCGCACGCAA
		5810661	pm:st	14	25	13	ACTCGAGCGCCCTATCTTGGCAAAC
		5816091	pm:st	14	25	13	GCAACAGGTAAGCGCCTGCGATTCA
		5823355	pm:st	14	25	13	CTACTTGATATGCGCTGCAGGCCGA
		5834787	pm:st	14	25	13	CTGAGGATACAGCCTGCAGAGCTCT
		5834861	pm:st	14	25	13	CCGCACCGATAAGCGCGCTAATAAG
		5835675	pm:st	14	25	13	AACGACATGCGCGCATCAGGGATCT
		5885101	pm:st	14	25	13	TGCGGAAAACCTGATGCGCGTGGAA
		5885587	pm:st	14	25	13	GTATACGATAGCCGCGATTGGCGAG
		5886465	pm:st	14	25	13	GACGTGAGCCGCGCTGTATTGGTAA
		5887193	pm:st	14	25	13	GCTTTCATCGCTGGCATGCTTCGTC
		5908141	pm:st	14	25	13	TGCGGAATGTTGCGCAGAGTGAACC
		5911877	pm:st	14	25	13	TCGTCATATGATACGCGGCCTGGGT
		5912233	pm:st	14	25	13	CATCAGTTCGCGGCCATGCTCTTCT
		5912577	pm:st	14	25	13	TCGGACTGGCAATACGGCGGTTAAC
		5937905	pm:st	14	25	13	CCGGAGGCTGGTGAGCATCAAGTAT
		5938693	pm:st	14	25	13	AGACCAAACAGCATGGCGCGAACCA
		5963167	pm:st	14	25	13	GTTTGTCAGTAGAGCGCTTGCGGTG
		5977459	pm:st	14	25	13	CATGGCTTAGCAGCAATCCTCCTCC
		6000353	pm:st	14	25	13	TTAGGCAGGCGCTAATCCGAGCTCA
		6015449	pm:st	14	25	13	ACACTGGCATTGTCGCTATCCCCTG
		6040111	pm:st	14	25	13	GCAAGCACGCAAATCTGGCACGACT
		6046385	pm:st	14	25	13	TGCCCCAATCAGCTTACGCGTTTCC
		6066383	pm:st	14	25	13	GCAGGGAGAGCGCTTGCATTGCTAT
		6091629	pm:st	14	25	13	ATAGTCACTGGATCAGCGCCTCCCA
		6091943	pm:st	14	25	13	GAGTTGGATGCACGCTGCAGTAGGA
		6092127	pm:st	14	25	13	CTCATGTAATGGGGGCGCATGCGAT
		6092729	pm:st	14	25	13	ATCCGGGCAGTGCGCATCTTTGTTG
		6116613	pm:st	14	25	13	TATCAGACGCATGCTCTGCGGCATG
		6116701	pm:st	14	25	13	TGACCAGAATATGCGCTGCCCGACT
		6117881	pm:st	14	25	13	ACATGACCCAATAGGCGCACTAGGG
		6142605	pm:st	14	25	13	CTCAATACCACGCCGCAATGCGTTC
		6142651	pm:st	14	25	13	CAATCGCGCGCGATTTGGCTAGATG
		6193439	pm:st	14	25	13	TACCTCTAGGCTCGCTCTAACCCTG
		6218849	pm:st	14	25	13	CCTCCACGCACTGCATATCATACCG
		6219073	pm:st	14	25	13	TCTTCGTGTGCAATGCGCCACGAAC
		6219761	pm:st	14	25	13	TCTGTAAGCCAGTAGCGCAATCGGG
		6219923	pm:st	14	25	13	GAAGGTGGCAGCGTAATCAGCGGAT
		6220043	pm:st	14	25	13	GGAAGCTGCAATCTGCTGGACACGT
		6244821	pm:st	14	25	13	GATACCAGCGCGAGTATGCCGTGAA
		6253873	pm:st	14	25	13	GGGGAACAAGCATGCGCTAACTCCA
		6269865	pm:st	14	25	13	CGAGTACGCATATGGGCTGGATCAG
		6296541	pm:st	14	25	13	TCACAGTAGCAGCGCTGGAACAGCA
		6296787	pm:st	14	25	13	GCAACTGCGCCAAAGCTTGCGACTA
		6301497	pm:st	14	25	13	AGAAGTCTATGCCCGGGCAGATACC
		6321515	pm:st	14	25	13	TGTCTCTACGCCCAAGCCATCGGTT
		6322101	pm:st	14	25	13	TATAGAGCATGCTCGCAAGACGGGC
		6346155	pm:st	14	25	13	AGACAAAATGCCCGCGCGAAAAGGC
		6348199	pm:st	14	25	13	CCACCTGCCAGGCGCTATAGTGTAA
		6369049	pm:st	14	25	13	GCAGATGTGGGCAAGGCATGCATGT
		6373283	pm:st	14	25	13	AACCCGTATACGGCAAGGCTGCCTT
		6390423	pm:st	14	25	13	ACGAATACGCGCTATGGCAACAGCG
		6392017	pm:st	14	25	13	TTGTCAGCAGCATTGTGCGGATGGG
		6398453	pm:st	14	25	13	GACACCTGGGCGCTAAGCACTAAAG
		6399115	pm:st	14	25	13	GTATGGTCAAGCGCATAGCACCTGG
		6424361	pm:st	14	25	13	CCTGGGATAGCGCAACCGCTCTTAT
		6424587	pm:st	14	25	13	TGGCTAAGCTGATGCACGCAAGTCC
		6425019	pm:st	14	25	13	CCTCCGGCTGATGAGCTTGGAGTTA
		6449465	pm:st	14	25	13	TCTCCAGCCATGCTACGCATCACAC
		6461301	pm:st	14	25	13	CATTCCCTTAATGCGCAGCAGCCTC
		6474549	pm:st	14	25	13	TATACAGTGCTATATGCGCGCGCCG
		6475493	pm:st	14	25	13	CACCAAGATGTCCAGCGCTCTCTTC
		6475681	pm:st	14	25	13	AACATCGGTGCGCAATTGCTGCGAC
		6499963	pm:st	14	25	13	TGTAGTAGAATGCTCGCCGTCTCCG
		6500655	pm:st	14	25	13	TCAGACATTGATGCAGCGCGAGTGG
		6507147	pm:st	14	25	13	TCCAAGTGATGCGCTAAGCCTCTGG
		6526123	pm:st	14	25	13	AGACAAATACAGGCGGCTCAGCGTG
		6526633	pm:st	14	25	13	ACAAGAGCGCGATCAGCATTGGTCC
		6530421	pm:st	14	25	13	CATTCACATATGGCCAGCCTGCCTG
		6553385	pm:st	14	25	13	GGGATACCATGGTTTGCGCAACCGA
45	control->bgp->antigenomic
	519
		9997	pm:st	21	25	13	GCCGGGCGGATGCGCTGCGCGAGCC
		10059	pm:st	21	25	13	CGGCCCCAGCGCAGGCTGCCTCCGC
		10211	pm:st	21	25	13	GGCGGGGGCGCCGTTGCCATCGGCG
		33059	pm:st	21	25	13	GCGGCCGCATGGCCCGTGCCACCGG
		49677	pm:st	21	25	13	GCGCCGGACCGCGCGTAGCGGGCAG
		56265	pm:st	21	25	13	TCCGCGGCCCCACGCAGCTGGGCGC
		75281	pm:st	21	25	13	GCGGACGCCCGCGGAATGCGGCGCG
		75335	pm:st	21	25	13	CGGCGCATGCGCCGCGCTCCCGCAG
		76063	pm:st	21	25	13	CGGCCGCAGCTGCGCGCGACAGCCC
		79331	pm:st	21	25	13	GGCGGGGCAACTCGCCTGGCGGGCG
		125197	pm:st	21	25	13	GCCGGGGCGGCTTACCAGCGCGCCC
		126493	pm:st	21	25	13	GGCGCGGCGCTATGCGGCCACCGCG
		126739	pm:st	21	25	13	CCGCAGAGTGCGCAGCGCCCGGCGG
		171301	pm:st	21	25	13	GGGTCGGGGGGGCTACGCACGCCCC
		178385	pm:st	21	25	13	GCAAGGCGAGCGCCGCGTCGGCCCC
		194527	pm:st	21	25	13	GCGCTGGCCAATCGCCGCGCCCGCC
		204067	pm:st	21	25	13	CGGGGCGCGCGTTGCCGGACCCTCC
		229081	pm:st	21	25	13	CACGGGTGCGTCCGCAGCGCCCCGG
		240461	pm:st	21	25	13	CGGGGCCAGCGAGGCCGCAGCCACC
		263457	pm:st	21	25	13	GCGCGGGCGCCCAGCAAGCCGCCCT
		280979	pm:st	21	25	13	CACCCGGGCCTGGCGCGCACGGCTG
		286541	pm:st	21	25	13	CGGGGCCAAGCGCTGGCGCCGCCGA
		286543	pm:st	21	25	13	CGGGAGGCCCAGTGGGCGCTCCGCG
		305931	pm:st	21	25	13	CCGCGGCTGCAGGAGGGAGCGCGCG
		309535	pm:st	21	25	13	GCGAGCCCGGGCAGCTTGCGCGGGC
		330725	pm:st	21	25	13	GCGCGAGTGCGCTGCAGGCGCCGCG
		383369	pm:st	21	25	13	CAGGCGCAGCCCGGCGCTACCGGCC
		424855	pm:st	21	25	13	CCGGACAGCATGGCGCCGGCCGGGC
		470829	pm:st	21	25	13	GGGCGGATGGCAGGCTGCGCGGGCG
		470933	pm:st	21	25	13	CCGGGCCAGGCGCGCTGTGGCGTGG
		511169	pm:st	21	25	13	GCCGGGAACGCTGGCTCGCCCGCGC
		511275	pm:st	21	25	13	CGCACCTGGCCTGCGCTGCGGGGCG
		516783	pm:st	21	25	13	GGACCGCAGGCTAGCGCGGCGGGGG
		539805	pm:st	21	25	13	GCCGGCGCCAGCCCTGCTGGGACGC
		539951	pm:st	21	25	13	GGGGAGGCTGATGGCGCGCCCGCGC
		586063	pm:st	21	25	13	CGGGACCCAGCGCATGCCGCCGCCC
		655185	pm:st	21	25	13	CGCGCCGGTTGGCGCGCAGGTGGCC
		701093	pm:st	21	25	13	TCGCCCAGGCGCGCCGCATGCGCCG
		715339	pm:st	21	25	13	CGGGTGAGCCAGGCGCGCTCGGCGG
		716071	pm:st	21	25	13	CGCGGGGCAGGGCTAGCCGACGGGC
		724137	pm:st	21	25	13	GGACCGGCATACGGCCGGCGGGGGG
		724141	pm:st	21	25	13	GCCCGGTGCCCAGCGCGTGGGGCGA
		746489	pm:st	21	25	13	TCGATGGCGTGCCGCGGCGCGGGGG
		767383	pm:st	21	25	13	CCCGGCCTAGGCGCGCAGCGACGGG
		772877	pm:st	21	25	13	GCCGGCCGGCCAGCCATGCGACCCG
		792863	pm:st	21	25	13	CGGCCGGCCTGTTGCGGGCCGTCCG
		793401	pm:st	21	25	13	GGACCGGCCCTGCATGCGCCCGCCG
		816465	pm:st	21	25	13	CGCGCCTGGGGCGCGCTAAGGCCGC
		818953	pm:st	21	25	13	GCTCGCCGCGGGGCATGCCGGCAGC
		843265	pm:st	21	25	13	GCAGCGTGCGCGCAGCCCTCGCGGG
		843969	pm:st	21	25	13	GCCGGGCCAGCTGCGCAGTCGCGGC
		862539	pm:st	21	25	13	CGGCCGCCGGCTATGCGCCCCCCGT
		885587	pm:st	21	25	13	CGCCACGGCTCCGCCGGGCATGCGC
		921089	pm:st	21	25	13	AGCCCGGGCGCGAGCAGCCGCGCTC
		946309	pm:st	21	25	13	GTCCGGCGGCGCGCAGCCGTGTGGG
		946477	pm:st	21	25	13	CGCCTGCTCAGCGCGGTCGGGCCGG
		954699	pm:st	21	25	13	CGGCCGCATAGGCTGGCGCCCCCGG
		977743	pm:st	21	25	13	CGGGCCGGGCGCGCATACCGAGCCC
		1021951	pm:st	21	25	13	CGCCTTCGCGGCCGTCCGCGCTCCG
		1048819	pm:st	21	25	13	GGCGGCCGTAGTGGGCCGCGGCCTC
		1048889	pm:st	21	25	13	CGTGGCGGCAGCATCCGCGGCCCCG
		1069867	pm:st	21	25	13	GGGCCCGGCGCTCGCTACAGCCGGC
		1125587	pm:st	21	25	13	GCGGGCCGCAGAGCGGAGCCGCTCC
		1125671	pm:st	21	25	13	CGCGGCTGCGCAGCTGGCCCACCCG
		1139107	pm:st	21	25	13	CCCTCCGCAGGCTGTGGCGGGGCGG
		1139109	pm:st	21	25	13	CCCTCCGCCGCCCGGATGACGGGGG
		1162209	pm:st	21	25	13	CCAGTCGGTGGGCGCCCAGCGGGGC
		1176871	pm:st	21	25	13	CGCGGCTCGCGGGGCAGCACCCAGG
		1176917	pm:st	21	25	13	CTGGCTGGCAGCTGGCGCGCGGCGC
		1201733	pm:st	21	25	13	CGGCCGGCGCCTAACTCGGGCGCGC
		1208099	pm:st	21	25	13	GCGGCAGCGGTCCTGCGGCCTGGGC
		1208107	pm:st	21	25	13	GGGCCCGCGCAGCGCGATGCAGGCG
		1226189	pm:st	21	25	13	CCGGCCCAACTGCGCGGGGTCCGCC
		1228087	pm:st	21	25	13	CGTCCCACTGGCCAGCGCGGCGGGG
		1277365	pm:st	21	25	13	CCGGGAGCCTGGCTGAGCGGCGGCC
		1278701	pm:st	21	25	13	CCGCGCGCTGCGGGCATGGCGTCGC
		1279265	pm:st	21	25	13	CGGCTGGCTACGCTGGCCGGCCGGG
		1330597	pm:st	21	25	13	CCCCGGCTGCCGGGCTCTCGGCCGT
		1346349	pm:st	21	25	13	GGGCGGGCGCGCATGCCTCGCCCTG
		1355263	pm:st	21	25	13	GCCCGGTACGCGCATGGCGCCGGCG
		1355333	pm:st	21	25	13	CGGCCGGCATAGCCCGCGCGTCCGC
		1369467	pm:st	21	25	13	CGCGCCCATGCCGCCCAGCGCTCGC
		1381047	pm:st	21	25	13	CACGGCCAACGCGCGTGCCGCCGCG
		1381615	pm:st	21	25	13	GGGCGAGCGCCGGCGCATACCGCCC
		1381665	pm:st	21	25	13	CGGCTCGCGCGGCTTTGCGGGGCGC
		1438571	pm:st	21	25	13	CGGCGGTGCTGCGTGCCCGGGGTGG
		1533843	pm:st	21	25	13	GTGGGCGCGTAGCCGCCCGCGCGTC
		1534477	pm:st	21	25	13	GCCCGGCGCGGAAGCGCTGCGGACG
		1622829	pm:st	21	25	13	GGGCGGGATGCAGCCGCCCGCGCCT
		1637667	pm:st	21	25	13	GGCCGGGGCCGCCTCGACGTGTCCC
		1637675	pm:st	21	25	13	GGAGGGTGTAGCCCCGCGCCCGCGC
		1646057	pm:st	21	25	13	CGGCGATGCCCGTGGCCGGGGGGAC
		1688159	pm:st	21	25	13	CGGGCGGCGCGCCCGCTATCGGCGA
		1688911	pm:st	21	25	13	CGCCTCCGCCATGCAGCGCCGGCGG
		1713113	pm:st	21	25	13	GCGCTCCGCAGGCTCCGGCGCGTCG
		1765665	pm:st	21	25	13	GGCCCCGGCCGCGCTAGATCGCGCG
		1816987	pm:st	21	25	13	CCCGCCGCAGCGCGTATCCGCCCCG
		1868049	pm:st	21	25	13	GGGCCCGATGCAGCGCCGGCGCGGT
		1876453	pm:st	21	25	13	GGCCCCCTGCGCGCCAGCACGGTCC
		1893823	pm:st	21	25	13	CCGTCCGCGCAGGCCATGCGCGGCC
		1899507	pm:st	21	25	13	CCGGGGGCTGGCACGCGCTTGGGCG
		1919199	pm:st	21	25	13	GCGGGAGCGCCTGGCAGCAGCGCCG
		1919435	pm:st	21	25	13	ACCGCAGGGGCGATGCGCCCCGCGG
		1944037	pm:st	21	25	13	CGGACCGCGCGCATGCAGCCCCGCG
		1945027	pm:st	21	25	13	CCGCCCGCAGCCTGTAGCGCCCCGG
		1968533	pm:st	21	25	13	CCGCGGATCGCGTGGCCCCAGGGCG
		1970477	pm:st	21	25	13	GGCCGGAGCGCGCAGGCTGACCGCC
		1970599	pm:st	21	25	13	CCCCGGGCATCCCGCGTGCCGCTCG
		1991511	pm:st	21	25	13	CGTGCGGGGGCATGCCAGCGCCCGG
		1995791	pm:st	21	25	13	TGCGTAGCAGGCCCGCGCGGCGGCC
		1995969	pm:st	21	25	13	GCCGGCTGCCGAGCTACGCGGGCCC
		2037651	pm:st	21	25	13	CCGAGGTATGGGCGCGCGGGGGGCG
		2060599	pm:st	21	25	13	GGCCACCGCGCATGGGGCACCCGCG
		2072997	pm:st	21	25	13	CCCCGCGCTGTGCGCGATCCGCCGG
		2083663	pm:st	21	25	13	CGGGCCCGCGCCAATGCTCCGCGGC
		2098379	pm:st	21	25	13	GCCCGCGCAGCGCATGCGGCTCCGC
		2124197	pm:st	21	25	13	CCCCGCGCCCTGCTGGCGTGCGAGC
		2129721	pm:st	21	25	13	GGCCGGGGGGCGCTAGCTGCTCCGG
		2152759	pm:st	21	25	13	GGCCCCGGGCATGCGCTCGTCGGCC
		2175793	pm:st	21	25	13	GGCGGCGACCGCGCCATGGCCGCCT
		2201131	pm:st	21	25	13	ACGGCGAGCCAGGCAGGGCGCGCCC
		2225641	pm:st	21	25	13	GACGGGCACGCGCAGTCGCGGGGCC
		2225943	pm:st	21	25	13	CCGGCTCGCTGATGCGCGGCCGCCG
		2226379	pm:st	21	25	13	GCCCGCGCCAGCATGCGCGCTCGCC
		2267985	pm:st	21	25	13	CGCGGGATGGGCGCCGCTTCGCGCC
		2277797	pm:st	21	25	13	CCCCGCTGTGCGGCCTAGCGGGGCG
		2337081	pm:st	21	25	13	GGCCGGGCTATGCCGGCGTGGCGCC
		2337173	pm:st	21	25	13	CCGCGGCGCAGCGCATGCCTGGGCG
		2383181	pm:st	21	25	13	CGGCGGGGGGCGCAGCTGTGAGGGG
		2404941	pm:st	21	25	13	CGCGCGCATGCAAGCGCCGGCGGCG
		2406299	pm:st	21	25	13	ACCCCCGCGCATGCGGGCACGGGCC
		2429405	pm:st	21	25	13	GCCCCCGCAGCACGCTGTCCGGCCC
		2431517	pm:st	21	25	13	CCGCGGTGCGCGGGCATGGCCGGCT
		2452391	pm:st	21	25	13	AGCGGGGGCCGCCCTGCATCGCGGC
		2475341	pm:st	21	25	13	CGGCGGGCACAGCGCTGCCGGGCAC
		2475429	pm:st	21	25	13	AGGCGCTGCCGCGCTGGACGGGGGG
		2521493	pm:st	21	25	13	CCGCGGGGCTGGCCAGCAGTGGCGC
		2544613	pm:st	21	25	13	GGCCCGGGCGCCGTGGCATCCACGG
		2558537	pm:st	21	25	13	CGGGGGGTGCACGCCGTGCGCGACG
		2584821	pm:st	21	25	13	GGCGCCTAGCGCCAGCTCGCCCGCC
		2584869	pm:st	21	25	13	CGGGCCGCAGGCTGCCTACCGGGCG
		2590447	pm:st	21	25	13	GATCGCCGGCCAAGCGCGCCCCCGG
		2636029	pm:st	21	25	13	GGCCGCGCAGCGCTGGCAGGCTCGG
		2661579	pm:st	21	25	13	GCCCGCCATGCGGGCGCGACGCAGG
		2687227	pm:st	21	25	13	GGCCCCCAGCCTGCGCGCTGCGTCG
		2705647	pm:st	21	25	13	GGCCGCGGCGCTGCATGCCAGCCGG
		2728735	pm:st	21	25	13	GCGTGATGGGGCAGCGCCGCCGGCC
		2728869	pm:st	21	25	13	AGGCGTGCGGCGAGCCCCCCGAGGG
		2728931	pm:st	21	25	13	GGGGCCCATGCGCGCAGGCGCCGGT
		2738481	pm:st	21	25	13	CGAGGCCGATGCAGCGCCGCCGGGC
		2764185	pm:st	21	25	13	CCCGCACCCGATTGGCGCGGCGCGG
		2774935	pm:st	21	25	13	CCGGCTGGCTGGCTGCGCCGCGGCA
		2779907	pm:st	21	25	13	GCCCCTATGCGGCGCGCCTCGCGGG
		2790159	pm:st	21	25	13	GCCGCCGCGATCCGGGCAGGGCAGC
		2797747	pm:st	21	25	13	TGGCGCGCGCAGCGCTTCCGGGCGC
		2820889	pm:st	21	25	13	GCCCGCGCTGCGCTTGGCCGTGGGG
		2821013	pm:st	21	25	13	CCGCGCGGCCGGGCCGCCAGATGCA
		2840749	pm:st	21	25	13	GAGCGGAGTGGCCGGCAGCGCCGGC
		2840797	pm:st	21	25	13	GCGCCCCAACGCGCGGCAGCGCGGT
		2844053	pm:st	21	25	13	CCGCGCGGCCTGGCAACGCCCCTCC
		2865861	pm:st	21	25	13	CCCGCGGCCTGATCCGCGCGGCCGT
		2866681	pm:st	21	25	13	AGGCGGCGATCGCGGGCCACGGCCG
		2866969	pm:st	21	25	13	GCAGGGCCAGGCCTGCTCGGCCGCG
		2866983	pm:st	21	25	13	GCGTGGGGCGGCGCCAATCCGCGCG
		2866989	pm:st	21	25	13	GGGCGCCACGGCAAGCGCCGGCGCA
		2892073	pm:st	21	25	13	CGCGAGCGGCCATACGCCGGCCCGG
		2892087	pm:st	21	25	13	CGTCCGGCGGGAGCTGGCTCCGGGC
		2913105	pm:st	21	25	13	CGCGGGGCGGCTATGTCCCGCGGGG
		2917795	pm:st	21	25	13	CCCCCCGCGCGCCATACGGGGTCCG
		2917797	pm:st	21	25	13	CCCCGCCGCGGCCAGCGCTCGCTGA
		2935935	pm:st	21	25	13	GTCGGCGCCTGCCATGCGGCCGGGG
		2936145	pm:st	21	25	13	CGCGGGGCGGCGCATGCTAGCCCCC
		2943269	pm:st	21	25	13	CGGGCCAGCGCGCAGCAGGGCTGCG
		2959331	pm:st	21	25	13	GGGGCTCCTGGCGAGGGCCGACCGC
		2967547	pm:st	21	25	13	CGCGCGAGCCGCGTGGCAGTCGGCG
		2982149	pm:st	21	25	13	GCGTGGGGGCCGCCATGCTGGCGCG
		2982365	pm:st	21	25	13	GCCCCGTCCTGGCGGCGCTGCTGGG
		2993481	pm:st	21	25	13	TCGCCCGCCTGCAGCGCACGCGGCG
		3005111	pm:st	21	25	13	GTCGGCTTGGGCAGCGCCCCGGGCG
		3005353	pm:st	21	25	13	AGCCCCCGCGTCGCGGGCAGGGCCT
		3020225	pm:st	21	25	13	CCGAGCTGCGCAGCAGGGCCGCGGC
		3096141	pm:st	21	25	13	CGCGCGGTGCATAGCGCGCCCCGCG
		3096367	pm:st	21	25	13	AGCGCGGCGATGCCGCGCAGCCGGC
		3097431	pm:st	21	25	13	CGCCCGCCGCGCATTCCAGGGCCCG
		3097591	pm:st	21	25	13	GGGGCGCCCGCATAGCGCAGGCCGC
		3122631	pm:st	21	25	13	CCGGCGTTAGCGCGCGACCCCGGGG
		3143321	pm:st	21	25	13	TCTGGGGCGCTGGGCACCCCGCGCG
		3143577	pm:st	21	25	13	CCCGCCGCCTGCCGCCAACGGGCTG
		3189591	pm:st	21	25	13	CGGCGCCAATGCGCTCGGGCGGCGC
		3189661	pm:st	21	25	13	CGCCCGTTGCCCGCAGCGCCACCCG
		3198061	pm:st	21	25	13	CCGCGCGCTATAGGCGCGGCGCCCG
		3212637	pm:st	21	25	13	CGGCGCCCGGCAGCATGCCCCGCCT
		3228109	pm:st	21	25	13	CCCCGGTACCGCGCCAGCTGGGGGC
		3258759	pm:st	21	25	13	CGCGGCGCATCCCCCAGCGGCCGGA
		3269067	pm:st	21	25	13	CCCCGGCCGCGCGCAATGCACGGCC
		3287977	pm:st	21	25	13	GTCGGTCAGGCGGCGGCCCGTGCGC
		3304601	pm:st	21	25	13	TCTGGCGCGGCCAGCCCGCGGCTGG
		3304725	pm:st	21	25	13	GCCCGCCCGCCGGCATGCGCCAGTG
		3304739	pm:st	21	25	13	GCGGGGTGGCCTCCGCTCGGGCGGA
		3325945	pm:st	21	25	13	CGGGCCGAGCGTAGCGCGCCGAGCG
		3352791	pm:st	21	25	13	GCGGCCTGGGGTGGCCGCCACGACG
		3374043	pm:st	21	25	13	CCCCGGGCCCACGCGATGAGCCCGC
		3378631	pm:st	21	25	13	CCGGCGAGCCGCTGGCATGCCCGCG
		3404067	pm:st	21	25	13	CGGCGGCCTGGCCCTGCGGCGAACG
		3480869	pm:st	21	25	13	CGGGCCCGGGCGCCGTATGCGGACC
		3489075	pm:st	21	25	13	GGCGAGCAGCGCGCCCGATGCCCGG
		3531243	pm:st	21	25	13	CGCGGGCGCTGATCGCGGCAGGCCG
		3556309	pm:st	21	25	13	GCTCGCTGCCGCGAGCGCTCGCGCG
		3557599	pm:st	21	25	13	GCGCGGCAGCGCGGCATGCCGGTGC
		3557795	pm:st	21	25	13	CCCCCGTCGCGCCAGGGCACCCGCT
		3582987	pm:st	21	25	13	TGGCGGCGCACTGCGCGGTGGCCCG
		3604365	pm:st	21	25	13	CCTCCCCGATGCGCAGGCGCCGCGG
		3633113	pm:st	21	25	13	GCGCCGGTACGCGGGCTGCGGCCGT
		3633147	pm:st	21	25	13	CGCGCGGCGTAGCGCGATCCGCGGC
		3650531	pm:st	21	25	13	GGGGGCGGCATGCGCGCAGACCGCC
		3736261	pm:st	21	25	13	CCCGGCGCGCGCTGCTCATGCGCGG
		3736301	pm:st	21	25	13	CCGCGTGCACGGCCGCCATCGGGCG
		3741285	pm:st	21	25	13	CGACCTGTACGGCGCGGCCGGGCCG
		3742545	pm:st	21	25	13	CGCGGCATGGGGCGCTGCTCCGCGG
		3765523	pm:st	21	25	13	GCCCCGTCAGCGCCATGCGCGGCCC
		3788579	pm:st	21	25	13	GCGGGGCGCATGGCCGGGCGAGCTG
		3811489	pm:st	21	25	13	TCGGGGGGGCCGCATAGCGCGCGCC
		3813103	pm:st	21	25	13	CCGGGGCGCGATGCCCGCTCGCGTG
		3863593	pm:st	21	25	13	CTCGTCCGCCGCACGGCGCACGGCG
		3890395	pm:st	21	25	13	GCGTCCGCGTGCGGGGCATGCCCGC
		3916111	pm:st	21	25	13	CGCGCCTGCCTGTGGCGCGAGGCCG
		3916195	pm:st	21	25	13	CCCCCGTGCGCAGCCGCCGACCTCC
		3926817	pm:st	21	25	13	GCGCCCCCAGCATGCGCGACCCGGG
		3992587	pm:st	21	25	13	TGGCGCGCTGGCGCACCGCCGGTCG
		3992865	pm:st	21	25	13	GGCGCGTGCGCCGCTGTGCGGGTGC
		3992979	pm:st	21	25	13	CACAGACCCGCGCGGGCCGTCGGGC
		3995983	pm:st	21	25	13	CGGGCGGGAGAGCGCGCTCCCCGGA
		4017703	pm:st	21	25	13	GCGGGGAGCGCATCCGCGAGCGCGC
		4069795	pm:st	21	25	13	CCCCCGGACCGCGCGCGATCAGCCG
		4093957	pm:st	21	25	13	CGCGGGCGTGGCGACGCAGCGCGTC
		4095171	pm:st	21	25	13	GCCGCAGCCGCAGCCATGCGCGGCG
		4120931	pm:st	21	25	13	CTCCGGGGGGCAGCCCGCTCTCGCG
		4146467	pm:st	21	25	13	CGGCGGGGCAGCCTGCCGAGGGCGT
		4171497	pm:st	21	25	13	CCCCGGTATCGCCTGCCGCGCGGCG
		4180267	pm:st	21	25	13	GGGCCGATGGCGAGCCAGCGCGGCG
		4226323	pm:st	21	25	13	GCCCCGCCCACGCGCTGCTCGCTGC
		4249355	pm:st	21	25	13	GACTGCGGGCGCTCGGGAGCGGCCC
		4249377	pm:st	21	25	13	GCGCCACCGGGCAACGCTGGCGCCC
		4249421	pm:st	21	25	13	CGGCTGGTCGGGCGCAACGGCGGGC
		4341653	pm:st	21	25	13	CCGCTGGCCAGCTGCACGCCCCGCC
		4341749	pm:st	21	25	13	AGGCCCCCGCCAGATCGCGGCCCGC
		4376921	pm:st	21	25	13	CTCGGGATCGCGCGCCGTCCCGCCC
		4402585	pm:st	21	25	13	CCCGCGCGCACGGCCAGCTCCTGGG
		4456739	pm:st	21	25	13	GCGGGCGCGGGCATGCAGCCCGTGC
		4456927	pm:st	21	25	13	GCATCCGGGGCCACGCAGCGCCCGC
		4503029	pm:st	21	25	13	AGGCCGGGGGCCGCATGCACCGCCG
		4504879	pm:st	21	25	13	CGCCGCGGGGCGCTGCATCCGGGAC
		4530531	pm:st	21	25	13	CTCCGCTGGCCAGCGGGCTGCGGCG
		4548885	pm:st	21	25	13	GCCTCCGATTGGCCGCGCGCCGCCC
		4555279	pm:st	21	25	13	GCGCCCTCCGCGCTAGGCTCGCGGC
		4581669	pm:st	21	25	13	CGGGCGAGGCTGCCAGCGGTGCGGG
		4632865	pm:st	21	25	13	CGGCCCAACGCGCCCTCCGGGCGTC
		4658399	pm:st	21	25	13	GCGCGCGGGCATTGCGCCCGGGCGT
		4682711	pm:st	21	25	13	GCGTGCGCCGCCCGGCTACCGTCGG
		4687117	pm:st	21	25	13	GAGGGGTGGCCAGCCGGCACCGGCG
		4733229	pm:st	21	25	13	GGGGGCGGATAGCGCTGCCGCGCGC
		4733325	pm:st	21	25	13	CCTCCGACTGGGGCAGGCCGGCCGC
		4756277	pm:st	21	25	13	GGCCCGACCCGCGATGCGCTGCGGC
		4761027	pm:st	21	25	13	CCGCCGCCGGCTGGCATGCGCTGCG
		4779411	pm:st	21	25	13	CCGTCCTTAGGCGCCCGCGGCCCGC
		4785657	pm:st	21	25	13	GACCGCGCGCGGCCGGCTCTTGGCG
		4811341	pm:st	21	25	13	CGCGGCCATCGTGCGGCGCCGCACC
		4871505	pm:st	21	25	13	CGGGTGAGGCCAGGCGCTGGGCCGC
		4871657	pm:st	21	25	13	GGTGGGCGCAGCACGCCTGCCCGCC
		4938643	pm:st	21	25	13	GTGCCGCTGCGGGCGGTCGCGCTCG
		4940565	pm:st	21	25	13	GCCCCGGCATGCCGGCTCGGCGTCC
		4965061	pm:st	21	25	13	CCCGGATCTCGCGCACGCCGGCGCG
		5009559	pm:st	21	25	13	GCGGGCATGGCGCAGCGTGCCGGGG
		5017031	pm:st	21	25	13	CCGGGGCCAGCTGGCCGTCGCGCTG
		5067979	pm:st	21	25	13	GCTGCGCGCGGCAGGGCATCGCGGC
		5068069	pm:st	21	25	13	CGGGCGCGCTGGCCTAAGCGGCCCG
		5119187	pm:st	21	25	13	GCGCGCCTTGCGCATGGCCGGCGCG
		5144875	pm:st	21	25	13	CGCTCCGCACGGGCCATGCGCCCGG
		5170591	pm:st	21	25	13	CCCTCTACGCCCAGCCGGGCCGCGC
		5194021	pm:st	21	25	13	GCGGTCCGCATGCCCTGCGGGCCGC
		5194067	pm:st	21	25	13	CGGGGGCGATGCGCACAGCCGCCCG
		5196067	pm:st	21	25	13	CGGCGCTTGCGAGCTGGCCGGGCGG
		5217079	pm:st	21	25	13	GGCCCGGGCCGCATGCTACGGCGGC
		5221827	pm:st	21	25	13	CCGCCGCGCCGCCCGGAAGTCCAGG
		5286177	pm:st	21	25	13	GCGCCGCACGCGGATGCCTGGGGGC
		5298421	pm:st	21	25	13	GGCGGGAGTGCGGCGCATCCGGCCG
		5298453	pm:st	21	25	13	GGTGACGCGGGCCCTGGCGCGAGCC
		5309403	pm:st	21	25	13	CGCCACGCCGCACGGGCATCCCCCC
		5349455	pm:st	21	25	13	GTCTGGCTGCGCGGTGGCCGGCCCG
		5375269	pm:st	21	25	13	CGGGCGGCGGCGCGCACATGCCGGT
		5378355	pm:st	21	25	13	GGCGCTAGCCCGCTGGCGGGGCTGG
		5378447	pm:st	21	25	13	CGGCCCGGCGTTACGGGGCACGGGC
		5400865	pm:st	21	25	13	CGGCCAGCGGCGCATGGCTCGCCCG
		5401479	pm:st	21	25	13	ACGGTGGGCCATGCCCGGCGCCCCG
		5470565	pm:st	21	25	13	CGGGGGCGCATTCGCCCGGGCGCGT
		5493663	pm:st	21	25	13	CCCCCCCCGCGCGGCATGACTGCGC
		5503431	pm:st	21	25	13	CCGGGGGCCCGCCGGCTAGCGAGCT
		5528249	pm:st	21	25	13	CACGCCGCAGCTGGCGAGCGGCGCC
		5539659	pm:st	21	25	13	GCGGCTCGCGCATAGCCCCCGGGGC
		5539737	pm:st	21	25	13	CCGCCCGCATGGCCGCGCTCCCTGG
		5562775	pm:st	21	25	13	CCGGGGGCACTGCCTGGCGCGGAGG
		5585815	pm:st	21	25	13	CCGGGGGCCCGCATGCGCACTGCCG
		5654663	pm:st	21	25	13	TCCGCCATGCCCGTGCGGCGCGCGG
		5654793	pm:st	21	25	13	GAGGGCGCGCATTGCGGCCCCGGCG
		5656115	pm:st	21	25	13	GGCGCGTGCGCCAGCTGCCGACGGG
		5656983	pm:st	21	25	13	CCCGGGAGCGTGCCTGGCACCGCCG
		5657027	pm:st	21	25	13	CCGCCGGCGGGGCATAGCCCGACGC
		5701093	pm:st	21	25	13	GGCGCCGGCTGCGTGGCAGTGGGCC
		5723989	pm:st	21	25	13	CGCCGCCCAAAGCGCGCGTGCCGGG
		5747187	pm:st	21	25	13	CCTCGCCTGCAGCGGGCCTGGGCGC
		5784591	pm:st	21	25	13	TGCGGCCGACCGCCGCGTGGGAGGG
		5793249	pm:st	21	25	13	GCGGGCGGGTTCGCCAGGCGGTCCC
		5816143	pm:st	21	25	13	CGGGGCGGCCCAGCGTGGGCCAGTC
		5834753	pm:st	21	25	13	CGCCGCAGGCCGGCGCGATCGAGCG
		5861601	pm:st	21	25	13	GCGGCGGCCCTGGCTAGCACGGCGG
		5964063	pm:st	21	25	13	GGCGGGGCTGGCCATCCGCGACGCG
		6000487	pm:st	21	25	13	CTCAGCGAGCCCCGCCGTGGGGGGG
		6015195	pm:st	21	25	13	GCGTGCGCGCCAGCATGCGCCGCCC
		6023461	pm:st	21	25	13	GCGGACGCCGGCGCCATGCCCGACC
		6040303	pm:st	21	25	13	CCGGGTCGGCGCCATACGGCCGGCG
		6046543	pm:st	21	25	13	CGGGGCGCCTGGCTGCGTAGGGCCC
		6091337	pm:st	21	25	13	CGGCGCGCATGCCAGCCCGCGCGAC
		6092067	pm:st	21	25	13	CGGCGCCGCATGAGCGCCCCGAGCG
		6092781	pm:st	21	25	13	CTGGGCATGCCCGCAGCGCGGCGCC
		6115811	pm:st	21	25	13	GGGCCCGGGCGCTCGCATGCTCCGG
		6138855	pm:st	21	25	13	GGACCGTCCGCCGCATGGGCGCCCC
		6168095	pm:st	21	25	13	GGCGCGCCAGGCTTCGCGCGTCCGC
		6168823	pm:st	21	25	13	GGCGTCGCCAGCATGCCGCGGGCGC
		6193263	pm:st	21	25	13	CCGGACGCGCAGATCGCGCGGCCGC
		6194473	pm:st	21	25	13	CGCGGGTGCCATGACGCGCCCCCCG
		6230941	pm:st	21	25	13	ACCCGAGCCCTGCTGCCGCCGGCCC
		6244873	pm:st	21	25	13	GCTCGGCGCCGGCTCACGCGCTGGC
		6254045	pm:st	21	25	13	GCCGCCCCTGCGAGCGGCTTGCGGC
		6254053	pm:st	21	25	13	GGCGGGAGCGCCGCTTGGGCGGCTC
		6271265	pm:st	21	25	13	CGGCCGTGCCCGCATGCGCAGCCGG
		6276857	pm:st	21	25	13	GTCCGACCGCATGGGCGCCCCCGCC
		6276941	pm:st	21	25	13	CGGCCCAGCGCGTTGCCGGGGAGGG
		6296869	pm:st	21	25	13	CGGGGGCTGCCGGGTAGCGGTCCGC
		6299983	pm:st	21	25	13	CGGGGCTGGCCAGGCAGCCGTCCGG
		6347483	pm:st	21	25	13	CCCGACGGGCTAGCACGGCGGGGCG
		6398477	pm:st	21	25	13	GCGTCCCGATCGCGCGCTGGGCGCG
		6398537	pm:st	21	25	13	CGGCGCTGCCAGGCGCTGCCACGCG
		6415231	pm:st	21	25	13	CCCGGGATGCCACGCGGCACGCGCC
		6438195	pm:st	21	25	13	GGCGCGGCCCAGCCCTGCACTCGGG
		6449737	pm:st	21	25	13	CGGCGCTGCTGCCCGCAGCCTCGCG
		6450469	pm:st	21	25	13	CGGGGGGCGCCTGCTGGTACGGCGG
		6476001	pm:st	21	25	13	GCGGGGACCGGGCATGCGCCGCGAC
		6476069	pm:st	21	25	13	CGGGGGGCGTTGCCGCGCACGCTGG
		6484351	pm:st	21	25	13	CCCGGGAGGTGGCCGGCGCAGCAGC
		6501927	pm:st	21	25	13	AGGGCGCCTGACTGGCCGGGCGGCG
51	control->bgp->antigenomic
	525
		10009	pm:st	12	25	13	GCAAGCAGCCGCAAAGCATGATATA
		10201	pm:st	12	25	13	GATTTGCAAGCCTCAATGCTATCGG
		23497	pm:st	12	25	13	GACGGTAATATCAAGCGCGCTTGTT
		23505	pm:st	12	25	13	GACACAGCGGATTAAGCAGACTCTA
		24751	pm:st	12	25	13	GAGGATCCAATCAAGCGCTGTCTTA
		33217	pm:st	12	25	13	AATATTTGCATAACCCAGCGGCGGA
		100757	pm:st	12	25	13	GTTATGTAGATGCGCGCAAATGTCG
		101813	pm:st	12	25	13	AGCAATGCAGCAGCTGGATAATCAC
		102211	pm:st	12	25	13	GGTCCACGCAAGGCTGCATATTTTT
		125135	pm:st	12	25	13	TTGTCTAGCATTAGCCAGCAGGAAG
		125777	pm:st	12	25	13	TCTACGATTAGCCTTGCGCTTAACG
		151331	pm:st	12	25	13	AATCAGTTATACTGCGCGCTAACCG
		217465	pm:st	12	25	13	CACTTGGCCATATTTGCGCACAATG
		218151	pm:st	12	25	13	CAGTACATCGCATCAGCTAGTTTGC
		229019	pm:st	12	25	13	CAACACCATCATGCGGGATAGACAT
		229467	pm:st	12	25	13	TTAGTCTGGCACGCATTAGGCTAAG
		235475	pm:st	12	25	13	TTATTGCAATGCGCTCATATCCGGC
		243747	pm:st	12	25	13	CTAATAGCCTGAGGCGTATTTCGAC
		255081	pm:st	12	25	13	GTTGGCAGGCGCTAATTACGTTCTT
		255571	pm:st	12	25	13	AATGCTATGCATATCTGGCTCCGCT
		280347	pm:st	12	25	13	CCTATTCATTCCAGCGCAACGAAGT
		284111	pm:st	12	25	13	TGTTTTCATGGCTCGCATTGTGGTG
		307755	pm:st	12	25	13	CACGATGGCGCTGCATTATAGTTAC
		332715	pm:st	12	25	13	AGAATGGCAATACGATGCCCCTCAT
		355699	pm:st	12	25	13	CATTCTGCGCTGCATGGATTGAAGA
		356753	pm:st	12	25	13	TTATCTAAGATGCCAGCGCTAGTGG
		357025	pm:st	12	25	13	ACAAGAAGCTGATGGCCTAGGTTGT
		357041	pm:st	12	25	13	ACACTTTGTACTGCGCAGCCCATTT
		381543	pm:st	12	25	13	TACGGTAGCAATGCGATCATACCGT
		382133	pm:st	12	25	13	AGTACAGCAGCTGCCTCATCTGTAA
		401735	pm:st	12	25	13	GGTTTATGGGGCAGCTAATTAGGGT
		408009	pm:st	12	25	13	GAAGGTTTAGCATGTGCGGTCTTAC
		408979	pm:st	12	25	13	CACACCGGCTAGCATATGCAAATTC
		424911	pm:st	12	25	13	TGTTTGGCTGCGAGCATATAAAGCC
		433471	pm:st	12	25	13	TCTTCGGCGCTAGATAATGTTGCGT
		433533	pm:st	12	25	13	TTGACCGTTATGCGCGATCTAGTTC
		459811	pm:st	12	25	13	TGTCTATATGGCCGCATTGATCCAC
		459819	pm:st	12	25	13	TGTTAGATGAGCTTGCTGGGGTGAT
		484231	pm:st	12	25	13	GTTACTCTAGCGCGTATTGGATCCT
		484545	pm:st	12	25	13	ATTGTGCAGCGCGTGTATAGATGCT
		485357	pm:st	12	25	13	TCTGGTGCGCATGATCATCGATTTC
		509593	pm:st	12	25	13	GAGAGTGCGCGTTATTGAGTACCAT
		535787	pm:st	12	25	13	TAATAGGGCAAGATCGCTGACACTG
		536667	pm:st	12	25	13	TTAGTACATAAGCGCAGGGTCTTGG
		536727	pm:st	12	25	13	GAATCCGTGCTGATGCCTAATCTTG
		561149	pm:st	12	25	13	CGCTAGTAGCCATATGCGCGAATAT
		562119	pm:st	12	25	13	TAATGCAGCGCGTGCATATTCGCAT
		587329	pm:st	12	25	13	CGGTAAATAAGCCGATGCCTACGAA
		587843	pm:st	12	25	13	TTGACATCGCGCTATGAATCTAGCC
		587855	pm:st	12	25	13	TTCAACACATGATCGCCGCGTTTCA
		587861	pm:st	12	25	13	TTCCGTGAAATCATAGCGCCAACTC
		612819	pm:st	12	25	13	GATACAATAGCGCGCTTCAAGTCTC
		613127	pm:st	12	25	13	ACATATAGCTATCGCTAGCCCAGGA
		613749	pm:st	12	25	13	CAAAGGGCGGTTGATATGCTGAGTT
		690315	pm:st	12	25	13	GTAAAAATGCGGGCTATCAAGCGTG
		690773	pm:st	12	25	13	AATGTTTGCTGTATGCAGGGCGTAC
		741673	pm:st	12	25	13	CGCTGTGCGCAATTTATGCTCTGAA
		747305	pm:st	12	25	13	GCGATTGCTGAGCTGCATTCCTAAA
		766709	pm:st	12	25	13	ACCTTGATGCGCAAGCAACTTCTGT
		767257	pm:st	12	25	13	GGTTATTGCCAGGCTAACATAGCGA
		816911	pm:st	12	25	13	AGATACGCGATCAGCGCAAAGTGAT
		818241	pm:st	12	25	13	TTGAAGCATAATGCTGGCGCGTACA
		839605	pm:st	12	25	13	ATGGCCGCGCAATATCGTGATTTGA
		842345	pm:st	12	25	13	TACTCTGCGCATTGCAGTACTGTGT
		842711	pm:st	12	25	13	GCGAGTATATGCTCGCATGTCGTAA
		844107	pm:st	12	25	13	CTTTAGGCGATCATCTGGCGCATAA
		868959	pm:st	12	25	13	CGTATTGAACGCATTGCCTAGCAAC
		885515	pm:st	12	25	13	TTGAGTCGTTGCGCTTGATTGGTTG
		894809	pm:st	12	25	13	ATGTCTTGAGATTCAGCGCTCAAGC
		945459	pm:st	12	25	13	TCAACTGCACTATGCGCGTTTGATC
		952983	pm:st	12	25	13	ACTAATTGTAGGCGCTGCTCTACAC
		996789	pm:st	12	25	13	GTCAAGCCCGCGCTTAGATTGTATT
		997157	pm:st	12	25	13	AGGATTTATGTAGCGCAGCTGTCCA
		997573	pm:st	12	25	13	GCCTCTTAGGGCATTGCGTATAGAA
		1022823	pm:st	12	25	13	ATCCTCGCTAGGCAGCGATTTTAAG
		1023861	pm:st	12	25	13	CATTGTGCAGGTATGCGCAAAAACG
		1046685	pm:st	12	25	13	TCTTAAACTATTGCATGCCGGCTGG
		1074025	pm:st	12	25	13	ATACTATTTAGGCGCGCTGTGGATC
		1074275	pm:st	12	25	13	TTGTGGATAGGCGAGATGCTTGTAG
		1092869	pm:st	12	25	13	GAGTAGATGGGGCATGCTTTTGAAC
		1125391	pm:st	12	25	13	TGCTTAATCATAGCGCCCACTTCCT
		1149783	pm:st	12	25	13	TCTTGTGATGCTTGAACGCGTGTGT
		1151109	pm:st	12	25	13	GTATTTATAGCTGCGGGCTGAATGC
		1185179	pm:st	12	25	13	CGCGCTATGTTGGCCAGCAAAATAA
		1226183	pm:st	12	25	13	AACCCTCATAATTGCGCTGCTTCCA
		1226513	pm:st	12	25	13	AGTAGTATCGCATTAGCGCACATGC
		1227441	pm:st	12	25	13	CAGAGCATGCAAGCGCTTGTTAAGT
		1231301	pm:st	12	25	13	AAGCGGCGAAAATTGCGCCTCAATA
		1233071	pm:st	12	25	13	GAACGATATGAGCGGCAATGTTGTC
		1233863	pm:st	12	25	13	GCCCGAAGCGGACATATGCAATTTT
		1237423	pm:st	12	25	13	GTAGTCAGCATATTAGCCCCAGATG
		1239969	pm:st	12	25	13	GTTAAAGCTGGCATCATGAGTACGG
		1277711	pm:st	12	25	13	AGATCTAGATGCATAGCGCGCAAGT
		1277755	pm:st	12	25	13	TAGCTTGTTACGCAGCATGCGATCT
		1278009	pm:st	12	25	13	CTAAATTCGCGCGGATAACGCATGT
		1278975	pm:st	12	25	13	TCGGCTATGCGCATAAGCTCCTAAA
		1287623	pm:st	12	25	13	AACACAGCAGATATCCAGCATTGGG
		1303727	pm:st	12	25	13	AGATGGATAGCGCAGCTGTATTGAC
		1304473	pm:st	12	25	13	AACGGGTATGCTGCGTTGGATTGAT
		1304787	pm:st	12	25	13	GCGCAAAGCGCTGATGATTAGAATC
		1330129	pm:st	12	25	13	TCCTGATGCTGCTAGCAGAGTACAA
		1330195	pm:st	12	25	13	TGCCCTAACATAGCAGCGCGTTTTT
		1346297	pm:st	12	25	13	GTATGCCTAAGGAGCGCATGCAATT
		1355423	pm:st	12	25	13	CAAGACGCGATTATGCGGTCGTTTA
		1355805	pm:st	12	25	13	TGAATCTGCTATCCAGGCTTAACGC
		1380755	pm:st	12	25	13	TTCTACGATTGCAGCATGCGGTACA
		1381555	pm:st	12	25	13	GAACGACATAGCGCGCTTTTGGTAA
		1381745	pm:st	12	25	13	CAATCTAGCAAGCTGGCACTAAACC
		1392455	pm:st	12	25	13	GGATCTATAATGCGCCCACTCAAAC
		1405963	pm:st	12	25	13	CGTAGACTCTCAGGCGCATTCATTA
		1407343	pm:st	12	25	13	CAATTAATGCGCAGGCGTTCATGTG
		1415391	pm:st	12	25	13	TTACTTTGCGGGCAATCTAAACGCC
		1431923	pm:st	12	25	13	TGATCCTGCGCTAACTGCACATCTT
		1432429	pm:st	12	25	13	ATATCGATGACTGCCAGCTTTCAGG
		1432647	pm:st	12	25	13	GATCCAGCTGCATGCTATAACAGCA
		1433041	pm:st	12	25	13	ACCATTATTTCGCGGCTAGGGTTGT
		1457325	pm:st	12	25	13	AGAGATGCAAGATCGCTGTTGTTCG
		1508619	pm:st	12	25	13	TAGTCTAGCGCAAGCTTTCGGAAGA
		1509143	pm:st	12	25	13	ACGTTTATGCTGGCATATGAGCGGA
		1509333	pm:st	12	25	13	TCCATCGAAAGCGCCTATGTGAGTA
		1585531	pm:st	12	25	13	TTGAACGCGCATATGATCGTGTAGG
		1586341	pm:st	12	25	13	GATTAAACGCGCTTGCAATGTTGCG
		1599705	pm:st	12	25	13	TTCTAGATCATTAGCGCGGGCAAAC
		1611297	pm:st	12	25	13	GCTACTTGCATTGCAGAGCGGATAT
		1612291	pm:st	12	25	13	AGCCGAGCATTATGGATGCTTGGTT
		1661543	pm:st	12	25	13	TAGGATAGCTAGATCGAGCCGTGTT
		1663377	pm:st	12	25	13	CACACTAAGGCATGCGCTCAACAAA
		1712919	pm:st	12	25	13	ATAACAGATCTGCGCATCGTCGAGT
		1714017	pm:st	12	25	13	ATCGATAGCTGCACAATGCCCTAGT
		1738679	pm:st	12	25	13	GAGTGTGCTGTACTCAGCTAACGAA
		1739677	pm:st	12	25	13	AACTCTGGCTTGCTAATGGACTCTC
		1740331	pm:st	12	25	13	ATCGTTATGCGCTAATCCCTGAGCA
		1773839	pm:st	12	25	13	GCCTTAATCCGCAGGCTATTTAGCA
		1789605	pm:st	12	25	13	GCTACTGACGCGCGATATAGTTTAC
		1789657	pm:st	12	25	13	CTAGACGCGCGTTAATCCCTTAACT
		1793129	pm:st	12	25	13	CGAATCATAGCGCCGGTCAATCTTT
		1816259	pm:st	12	25	13	CACCGAATCGCATTTGCGCAGATAT
		1817131	pm:st	12	25	13	ATCGTTCAGGCGCATTCAATATGCC
		1817339	pm:st	12	25	13	GAACACAGCAAGCCCATGCTACAAA
		1818733	pm:st	12	25	13	CTTCTAAGCTGGGCATCATTAGTCG
		1840761	pm:st	12	25	13	TGATAGTACGCCGCGTATCGTTATG
		1841505	pm:st	12	25	13	TGATCTTTATGCGGCTATGTGGCGT
		1841523	pm:st	12	25	13	TTTCCTAGCGCGCTATGTAAGCCTA
		1867601	pm:st	12	25	13	ATTCCGGCGCTGAATACCTACACAA
		1876151	pm:st	12	25	13	TGAAGTTTGCATGTGCAGCGCTAGA
		1943579	pm:st	12	25	13	CTTGAGACAGGCTGCGAATGTAGTA
		1944733	pm:st	12	25	13	GATAATGCGGCATCGCATTATCCAG
		2020033	pm:st	12	25	13	CGTGAGTTATGTGCGCCAGATAACT
		2021359	pm:st	12	25	13	TCTGAGGCTGGCCATTGTAATCGAT
		2037613	pm:st	12	25	13	CAATCGCAATAAGGCGCCTTCCATA
		2045855	pm:st	12	25	13	GTCGACTGATGCGCTCTCACTATTT
		2060441	pm:st	12	25	13	TCTGCTACTGGCGCATGATAAAAGC
		2071239	pm:st	12	25	13	CTGTAACTGTATGCGTTGCGATCTC
		2072187	pm:st	12	25	13	CTGTCAAATCAGCGCCGTATATCCT
		2072591	pm:st	12	25	13	TGCGTAATATTCTGGCGCGAAATGC
		2097163	pm:st	12	25	13	CGACCACATATCCTGCGCTTACTTA
		2106793	pm:st	12	25	13	AGCCATATTGCGATGGGCACGAAAA
		2152681	pm:st	12	25	13	GTTCTTATATGCCCAGGCGGCAAAT
		2152887	pm:st	12	25	13	ATCATATGATCAGCATGGCTGGGGA
		2225993	pm:st	12	25	13	ATGTGAGGCAACAGCGCTATTTTCG
		2226331	pm:st	12	25	13	GAAAGAGATGCAGAGCTGCGTATTG
		2244929	pm:st	12	25	13	GGAATTCGCATTATGCGGGCTATAC
		2251089	pm:st	12	25	13	TGGTAGGATAGGCGCTCACATAGTA
		2276275	pm:st	12	25	13	GAACTCTATATGCCAGCTCAGGTGT
		2277595	pm:st	12	25	13	GCGATATATGATGCAGGGCTGGTTA
		2299427	pm:st	12	25	13	CTAAACCGTATGCAGCGCTTTCGTT
		2328513	pm:st	12	25	13	TAGCTTTTGCGCGATCATCTCACTG
		2352967	pm:st	12	25	13	TCCGTATATGGTGAGCGCATCAGTA
		2379077	pm:st	12	25	13	TCGTAAGCATAACGCGGGTTTAGAG
		2379273	pm:st	12	25	13	GCTGTCCATAGCGCGTTATCACATA
		2379437	pm:st	12	25	13	AGGTTCATCCACGCTGCATACACAT
		2379517	pm:st	12	25	13	ACGCGCGCTGGTAATGCCATATTAA
		2380363	pm:st	12	25	13	AAGGGAGCCGCGCTTGATTGTATTA
		2404153	pm:st	12	25	13	TAGAAGATGCTGCAGCGATACGGTT
		2404805	pm:st	12	25	13	GTAATAAAGCTGGCAGCTCGTACCA
		2405751	pm:st	12	25	13	CATAATGCTGGCCAGCTTAGGTACA
		2429363	pm:st	12	25	13	ATGTCCTCTGGCTAGATGCCTGAAA
		2429891	pm:st	12	25	13	GAGTACTATTCAGCCGCGCAAGAAT
		2430877	pm:st	12	25	13	AACTGGTTCCTGGCGCATTATCTAC
		2452167	pm:st	12	25	13	TTTGCATATGCGCCATCCTTCTTCG
		2455399	pm:st	12	25	13	TGCGTACGGCGCTTCATATTCTCAT
		2456229	pm:st	12	25	13	CACAATATGCTGGGCATATACGAGG
		2506613	pm:st	12	25	13	TGTTACGCTAGCCCATAGAGAGTCA
		2533019	pm:st	12	25	13	CTAACCATTAGATGGCGCCAACTAG
		2533945	pm:st	12	25	13	AAACCATCATCAGCGCTTGAGGATC
		2558967	pm:st	12	25	13	AAACGAAGCGCCTTGCTGGTATTAG
		2567521	pm:st	12	25	13	CTGCAAGCTGCAAGCCATAGAAAAC
		2584791	pm:st	12	25	13	GCTGAGACCCATATGCAGCTATATC
		2610185	pm:st	12	25	13	TGCACAGCATAGCGCTGCTAGTTTT
		2635985	pm:st	12	25	13	GCAAATGAGCGACTAGCATGAACAG
		2660737	pm:st	12	25	13	TTCGCAGCAGCGCTACTTAAACAAG
		2660789	pm:st	12	25	13	GTCTATTCGCCATACAGCTTCCAGT
		2661585	pm:st	12	25	13	GCAAATGTCATAAGCGCATCTTCCG
		2682717	pm:st	12	25	13	CTTTGGGCTATGGCGCAATCTCATT
		2687497	pm:st	12	25	13	AGATGGGCAGCCAGGATTAATCGTT
		2728727	pm:st	12	25	13	GATTATGGCGCAGTTGGATGTTCGA
		2751957	pm:st	12	25	13	GTTGAAAGCCGCGATTATGCCTTTC
		2764267	pm:st	12	25	13	ACGTTTATGATCGCCTTGCCTTGAG
		2808077	pm:st	12	25	13	GACCAATGCATACAGGCTGCTAATC
		2813765	pm:st	12	25	13	TACCTGTGATAAGCGCAGCAATACG
		2820971	pm:st	12	25	13	CAACAAGCTGCGCATACAAAAAGGG
		2839611	pm:st	12	25	13	CTAACGATACAGCGCGATGGTAAGA
		2839985	pm:st	12	25	13	GTCTTAATGAGCACGCTGCAACTGT
		2866293	pm:st	12	25	13	GTGCCTATTCATGCAAGCCAGAGAT
		2890445	pm:st	12	25	13	CTCTAATGCGCTTAAGCGACTCTAC
		2891039	pm:st	12	25	13	TACCGAGCGCATCATACAAGGCAAT
		2891189	pm:st	12	25	13	GTCTAGATCTCGATGCGCCAAATCA
		2891521	pm:st	12	25	13	ACACAAGCGCTGCATCAATATCCGA
		2891581	pm:st	12	25	13	AGAGATATCATGGCGCCGACCAATA
		2891625	pm:st	12	25	13	ATACAGGCGCAGTGATATATCGGCA
		2916961	pm:st	12	25	13	CGTCCTCCAGATTAGCGCTGTTTTT
		2994131	pm:st	12	25	13	TCCACTCGCCAGCAATCATGACTTT
		2994181	pm:st	12	25	13	TGGTAGTCAATGCGCGCATGTAGAA
		3005275	pm:st	12	25	13	CTTGCGAGCTATGGATGGCATTCAA
		3019731	pm:st	12	25	13	TAAGACTTGCGCGCTTCAACCGATT
		3044875	pm:st	12	25	13	GCGTTGGTAGCAATCGCCTATAATC
		3074167	pm:st	12	25	13	TAAACGGCGCATCCAGCATTCATTC
		3074269	pm:st	12	25	13	TTCCAGATTAGCGCTGCATCAGAGA
		3095313	pm:st	12	25	13	AGTAAAGCAGCTCATATCGTAGCGG
		3120975	pm:st	12	25	13	TCATTTACTATGCTGCACGTCGTCC
		3121357	pm:st	12	25	13	ATCACGCAATATGCAGCGAAGCGTA
		3121859	pm:st	12	25	13	CACCTTCTGATCAGCGCTTAAAGTC
		3122557	pm:st	12	25	13	CATGAAGTATGAATTGCGCCACAGC
		3146987	pm:st	12	25	13	AAGCTCAAGCTGATAGCGCGTAATG
		3147481	pm:st	12	25	13	CCTACAGCAACCTGCTAATCCGTTT
		3166439	pm:st	12	25	13	GTTATAATGAGCGCGCAATGTTGCC
		3173303	pm:st	12	25	13	TATGCGATGGCTAATCGCCTTTCTC
		3199275	pm:st	12	25	13	CGCATGGCATGATTTGCGCTACATA
		3199281	pm:st	12	25	13	CGAGGAAATCATCGCAGCGGTATTA
		3223921	pm:st	12	25	13	TGACAAGCTATATTGCGGCTACAGC
		3249661	pm:st	12	25	13	GCCTATCGCGCAACGCATTTTACTT
		3250087	pm:st	12	25	13	TAACTCGCGCATATTGCTGCTCCTA
		3275795	pm:st	12	25	13	TGCACAAGCGCGCCTAAATAAGAAG
		3301537	pm:st	12	25	13	GTGTGGTTGCGCTGCTATGTTTGAA
		3304115	pm:st	12	25	13	GAATGCTAAGCGCGCAATGTAGAAC
		3308463	pm:st	12	25	13	GTACGCAGCGCATCTATGCTTTCAA
		3373679	pm:st	12	25	13	AACCGCTGCCCGATAGCAATGTAAA
		3377361	pm:st	12	25	13	ATAGCTATCTGGGCGCATGAGTGTA
		3378147	pm:st	12	25	13	TCATCCGCACCTGCATGATAAAGCT
		3402421	pm:st	12	25	13	CGCACGCGCCTGCATATAGATATAT
		3402857	pm:st	12	25	13	CCGTAACGCATCAGACAGCTATGAA
		3404341	pm:st	12	25	13	ATATCCGCGCTATAGCAATAGCCCA
		3429561	pm:st	12	25	13	TTGCTGGTATCCGCGCTATGGATAT
		3454907	pm:st	12	25	13	TATTCTATGGTGCGCAGCTCCGAAT
		3455515	pm:st	12	25	13	ATTGCCGCGCCATTCTATTCAGCAT
		3480549	pm:st	12	25	13	TCAATAGCCGCATCATGATGATCCG
		3480685	pm:st	12	25	13	TTGTAGATTCGCATTGCCCGAGCAT
		3480933	pm:st	12	25	13	CTAGCGGCATTGGAAGCTAAGTCAA
		3481115	pm:st	12	25	13	ATTGCCGCATGCAGGCTAACGATTT
		3505857	pm:st	12	25	13	CACCCTGATCGCATTGAGCTAATGT
		3506073	pm:st	12	25	13	AACGGTGCGAGCTATCCTGAAAAGT
		3506619	pm:st	12	25	13	CCTTTTGCGCTGCATATCATCGTCA
		3556587	pm:st	12	25	13	AAGCATAGCATAATGCTGCGACGGT
		3604175	pm:st	12	25	13	TTGTTTCGGCTGCTCAATTAGGCTC
		3607891	pm:st	12	25	13	TGGAGATAGCACCTATGGCCTACTT
		3608289	pm:st	12	25	13	CCTTTACAAGCGCATATGGAGTGGT
		3608335	pm:st	12	25	13	ACTCAAGATCGCTGCATGGTCATGA
		3608897	pm:st	12	25	13	GGAACAGCGCGCTATCATTAATACC
		3634217	pm:st	12	25	13	TGTTTCGGGAATGCGCCATATGACT
		3673207	pm:st	12	25	13	TAAAGGGCATTTCAGCGCCCAGTAT
		3684679	pm:st	12	25	13	TCGAGAATTGCGCATAGCAGTTCAC
		3685213	pm:st	12	25	13	ATGACTTATATGCTGGCCACAGAGG
		3709997	pm:st	12	25	13	CTCTATTATGCAGGCGATGGTCGAT
		3729283	pm:st	12	25	13	CAGTAAATAGCGCTTGGCAACCTTC
		3735265	pm:st	12	25	13	TACTCTGGCTATAACGCTCCGAATG
		3760957	pm:st	12	25	13	TAGACATCGCGCATATTGCGGATAG
		3765751	pm:st	12	25	13	ATCTCAATTGCCTAGGGCAACTCCA
		3812095	pm:st	12	25	13	ACTACCGCATATGCGCTCTAGACAA
		3813415	pm:st	12	25	13	TGTGAGCATATCGCTAGCGCATTTC
		3813459	pm:st	12	25	13	TTCACAGCAGCTTATGATCCGGTCA
		3837741	pm:st	12	25	13	AATTCTGCTATAACTGCGCACGTCG
		3838679	pm:st	12	25	13	CCAACTAGCGCCTTGCAAGACTTAT
		3863991	pm:st	12	25	13	GTCATTCGCATTGATAGCTCTGAGG
		3864003	pm:st	12	25	13	GTATGTATCCAGCGGCAATAGTGCT
		3890081	pm:st	12	25	13	AACAGAGCTGCATTCATCCTGTGAC
		3903699	pm:st	12	25	13	TTGCCAGCATGCTTATCACCTGATG
		3915679	pm:st	12	25	13	AACAACGTATGGCCTAGCCCTCATA
		3991879	pm:st	12	25	13	TCGAGTAGGCACGCTAATTGGTTCT
		3992385	pm:st	12	25	13	AGAAATACGGCATTGCGAGGCATAG
		3992657	pm:st	12	25	13	TTCATAATGGGCAGCATAGGTCCGT
		3995787	pm:st	12	25	13	TCCATTGCGAAAGCCAGATAAACGG
		4018817	pm:st	12	25	13	TAGCTTGCGACTTAATGGCAGGGAA
		4018899	pm:st	12	25	13	TTGCCATGCAGCTGAATGCTGTAGA
		4019085	pm:st	12	25	13	CCTCCAGCCTGATTAGAGCTTCAAA
		4042057	pm:st	12	25	13	GGTTGCGAATAGCGCTGCAACTTAA
		4042171	pm:st	12	25	13	AAACCTGATTCGCCTGCAATGTTGG
		4069029	pm:st	12	25	13	ACAAATCATAGCGCGTATCCGGCTA
		4094125	pm:st	12	25	13	AGAGCAGCATATCGAGCTGTCGTTA
		4094949	pm:st	12	25	13	TCAAAACCGCGCAACGATTGATGCT
		4119671	pm:st	12	25	13	ACCATTATAGCACCATGGCGACGTA
		4120679	pm:st	12	25	13	GTTCCACGCAGCGGAATATTTGTCA
		4146027	pm:st	12	25	13	ATAGGTATCATAAGCCCGCGGTTCA
		4146177	pm:st	12	25	13	TCGGATTAGGGCTATATGCTCGATG
		4146549	pm:st	12	25	13	CAAATTAAATCGCAGCTGGAGGACG
		4157201	pm:st	12	25	13	GCCTACCAAGCGCGCATTAATTTCT
		4170605	pm:st	12	25	13	TGATGTCAGCGCTTCGATGACTCTT
		4171705	pm:st	12	25	13	TATGTTGCTGCGTGATCTGGTTGAG
		4171901	pm:st	12	25	13	GTCGTGGCATAGCGGCTATTCTTTT
		4197301	pm:st	12	25	13	TATCCGGCAATTGCGCTAAGATCAC
		4203331	pm:st	12	25	13	GGTAAGCTCATGCTGGCATAACCAA
		4222191	pm:st	12	25	13	AACGAGAGCGCCATGCATTACTGTT
		4223107	pm:st	12	25	13	GTCCCTGCTCAGCATAGCAATATTG
		4248899	pm:st	12	25	13	CTTCTAATTAGCGCCTGCAGGTATC
		4261175	pm:st	12	25	13	AGATGTTGCGCTTATGCGATCAGCA
		4264913	pm:st	12	25	13	TTTGGACAATTAGAGCGCTGTGGCA
		4274141	pm:st	12	25	13	TCACTCAAGGCTCGCATCAAGAGTA
		4299025	pm:st	12	25	13	TAGCTGGCATAATGAGGCTATAGCG
		4299643	pm:st	12	25	13	AAATCGGGATTAGCAGCTGTAGCTC
		4316699	pm:st	12	25	13	CTCTACGGCGCGCTCATTAAGTTTT
		4318491	pm:st	12	25	13	GCTACTTGGCAGCATGCCCAATAAT
		4325589	pm:st	12	25	13	GCTCAATCGCCTAGCGATCTTCAAT
		4325747	pm:st	12	25	13	CAATAAGCTCTAATGCGCACCTCCA
		4349585	pm:st	12	25	13	GTAGAGCAGCGTTGCTAGTTGTGTT
		4350401	pm:st	12	25	13	GTAGAGGCATAGATTGCCACCACAT
		4350469	pm:st	12	25	13	GCTAAGACATGATGCAGCGCTCTTA
		4350583	pm:st	12	25	13	CTTTGTATCAACAGCACGCTAACCC
		4350731	pm:st	12	25	13	CCGCTTGTATGCTAGCATGGTTAGT
		4351323	pm:st	12	25	13	CTCTTGGGAGCTCGCTTATGATAAC
		4376007	pm:st	12	25	13	GTAACTGGCGATAGCTCATCGGTTA
		4387467	pm:st	12	25	13	TCCATGTGCAGGCTATCCAGTGAAA
		4400849	pm:st	12	25	13	CTACGAGCGCGATAAAGCTAACTGT
		4402101	pm:st	12	25	13	TATACCGCGGCTATCCATAAGAAGC
		4402657	pm:st	12	25	13	ACCCTAAGCAATTGCTAGCATCCCT
		4426523	pm:st	12	25	13	ATGACAGCCGCGTTATGATCGTATC
		4433819	pm:st	12	25	13	ACCACAATGCGCGGCCATTTTTTAC
		4452527	pm:st	12	25	13	AGAGTTCCAGCATGCTGTATCAGAC
		4479933	pm:st	12	25	13	AAAGGCGATTAGCTGCTTGCCATTG
		4505113	pm:st	12	25	13	ATTCAGAGCAAGCATGCCCGCTTAT
		4529095	pm:st	12	25	13	GAGCACCGCATTAGCTGATACTAGT
		4529751	pm:st	12	25	13	CGACTAATGATGCGCGGCAATTACT
		4572105	pm:st	12	25	13	TAAAATTATCCCGCAGCTAAGGCGC
		4580689	pm:st	12	25	13	TGGTCTATAGAGCGCTTGCACTCTT
		4595051	pm:st	12	25	13	CAACCAAAAATGCTTGCGCTCTACC
		4595133	pm:st	12	25	13	AAAGGCTGGCAATAACGCCATCTGT
		4606279	pm:st	12	25	13	TCGATTACGCATGCCATAGATCCTC
		4607417	pm:st	12	25	13	CCTGACAATTGCGCCATACACACTA
		4632225	pm:st	12	25	13	CAAGTCATCCGGCGCATATATATCG
		4658017	pm:st	12	25	13	ATCGGTAGCATTGCCCAGATTAGTC
		4662413	pm:st	12	25	13	ATGATTCTGTAGCATGCGCGAACAC
		4683103	pm:st	12	25	13	TGAGGTTAGTTGCTGCGCAGTAAAG
		4683151	pm:st	12	25	13	TTAGGGTGCAGTTAAGCTCTAACGG
		4683217	pm:st	12	25	13	GAAAGAATCGCCAGCTAGCGTTGTA
		4709311	pm:st	12	25	13	AACAGTATGCAAGCATGCGCTGTTG
		4710167	pm:st	12	25	13	GCACTTATTAGCTTGCCCCCATAAG
		4733099	pm:st	12	25	13	TGACTACTTGGCAGCCAATCGCAAA
		4734883	pm:st	12	25	13	AAAAGGAGCGCACTTATGGTACCGT
		4734921	pm:st	12	25	13	TATGTCGCGCCTATTGCTACATGGA
		4735499	pm:st	12	25	13	AGAAAGCATATGCCGGCTAAGTGGA
		4774155	pm:st	12	25	13	GATTGATTAGCTGGCGCCAAATCTC
		4779121	pm:st	12	25	13	TAAGGGCATGAGGCTGCAAACGAAT
		4784951	pm:st	12	25	13	TATTCTATGCTTGCGCTCTACGGAG
		4811125	pm:st	12	25	13	TTTCTCGTTGGATTAGCGCCGTTAG
		4837185	pm:st	12	25	13	AGAAAGATGCGCGCTAGTAACTTCC
		4837733	pm:st	12	25	13	CTAGGTGCTCATATGCGATGACCAA
		4837745	pm:st	12	25	13	CAATGTCCAAGCGTTGCGCTTACTT
		4862897	pm:st	12	25	13	AAGTACATGCTGGGGCGATTCATAC
		4871475	pm:st	12	25	13	GGCTCCGCTATCATCCAGCTAAAAA
		4888001	pm:st	12	25	13	GTAGCCGGGATAAGCTGCTAAGATA
		4888229	pm:st	12	25	13	CAAAGAATCGCGCTAGCTGCATGTT
		4889163	pm:st	12	25	13	AAAAGTCGCTGGCAAATGCGTGAAG
		4914285	pm:st	12	25	13	GTTTTGGCGTGCTGCTATTCGGTAA
		4914595	pm:st	12	25	13	CCCACACCAGACTGCATGCTTAATT
		4939117	pm:st	12	25	13	TGTGACATGGATATCGCGCTCACTT
		4939569	pm:st	12	25	13	AGCTTGTGCCAAGCATATCAGACTC
		4963729	pm:st	12	25	13	CCTTTGATGAAGCGCAGCACACAAT
		4964987	pm:st	12	25	13	CTGTGCTGCATGAATTCGCAGATGT
		5016473	pm:st	12	25	13	TCATCGTGCGATATGCAGCTTGCTA
		5041015	pm:st	12	25	13	TTTACGTCGCCAGCTGAATCGTATC
		5041549	pm:st	12	25	13	TTACATCAGCGCGATAATCAGAGCG
		5092877	pm:st	12	25	13	GCGTAACCATAGCCAGCTTTTACCT
		5118205	pm:st	12	25	13	TAATTCGTCAGGCGCGATAGTTGGT
		5118297	pm:st	12	25	13	TCGTCACGCAATAGATGCGACCATA
		5118531	pm:st	12	25	13	CGGAATGATATGAAGCGCCTTACTG
		5118869	pm:st	12	25	13	AAGCAACGCTATGCTGGCTATTGAG
		5169287	pm:st	12	25	13	ACAACGCTGACTATCGCGCTGTTTT
		5169371	pm:st	12	25	13	AAATGCAACTAGCTCGCACTCGCTA
		5170439	pm:st	12	25	13	GGATGAGCCATTAGACTGCACACAT
		5195345	pm:st	12	25	13	CGCTATTATATTGCGGCCAAGGTAC
		5195699	pm:st	12	25	13	TATAAGACATGCTAGGCGAGATGCC
		5217237	pm:st	12	25	13	TTAATCAGCCAATATGCCCACGGCT
		5240203	pm:st	12	25	13	CCATATGGGCATCATGCTTGGTAAC
		5240285	pm:st	12	25	13	TTTACCATGGCACGCTTGCATCAAG
		5246627	pm:st	12	25	13	CAATCCCGCTGGCTAGTATTACATC
		5246743	pm:st	12	25	13	ACTTAGGCATATAGCGCAGCATCAG
		5247219	pm:st	12	25	13	GGGGATCAGCTATGCGCAATACATT
		5263517	pm:st	12	25	13	CGATTCGTGCATAACAGCTACTAGC
		5264289	pm:st	12	25	13	TTATAGCTAGCTATCGCTGGCGGTT
		5271295	pm:st	12	25	13	ACGTCGTGCAAGTTAGCCCACTAAT
		5286315	pm:st	12	25	13	CAAGAAGGCCGCATGCAATACTTTC
		5300143	pm:st	12	25	13	GTATTGCTATCGCATGGCTCTTGTC
		5309035	pm:st	12	25	13	AACAAGGCTAGCCTTTGCAACAACG
		5309401	pm:st	12	25	13	TTGCCAGCAGCTAGCATCCTTACAA
		5323719	pm:st	12	25	13	TACTGTATATGGGCAAGCCCTTACC
		5349215	pm:st	12	25	13	ATGCGATGCGCGCTGATCACATTTA
		5373687	pm:st	12	25	13	ACTACTGTATCATGCAGCCGATGAG
		5374973	pm:st	12	25	13	TCGCCATAGCAATGCGCTTCATCTT
		5375019	pm:st	12	25	13	GAATTGTGCCTGATCCAGCATGTAG
		5424363	pm:st	12	25	13	GTTGAGATATGCGCCCTATCCCATA
		5425605	pm:st	12	25	13	GATCCAATAACTTACGCGCAGCAGA
		5451647	pm:st	12	25	13	AAAAGAGAATAGGCATCGCCCTACG
		5477875	pm:st	12	25	13	AGGTCTGATCATTGCCAGCAGTTGA
		5501907	pm:st	12	25	13	GCAGTACATATTCAGCCGCTCGTAA
		5503309	pm:st	12	25	13	CTTTAAATAGGGCAGCGCTAGCACA
		5503529	pm:st	12	25	13	ATGGCTATCAATTTGCCGCTGACTG
		5528151	pm:st	12	25	13	CGACATCATGATAGCTGCGGCTATA
		5528245	pm:st	12	25	13	CAGCGATGATATTGCGCGCAATCAT
		5528961	pm:st	12	25	13	CATTACGCAATTATGCAGGTGCGTG
		5554321	pm:st	12	25	13	GAACATGCTAAGCATTATGCGGTCC
		5554367	pm:st	12	25	13	GACCATGCATGATCATGCCTGTATG
		5605255	pm:st	12	25	13	AATGCTACGCCTGAATAGCTCCACA
		5605403	pm:st	12	25	13	TGATTAAGCATGCGCTCTGAACTCG
		5630115	pm:st	12	25	13	AGGACCATATGGCGCTAGTCTACAT
		5630707	pm:st	12	25	13	ACCGGATCGCAGCATGATGAAAACT
		5630933	pm:st	12	25	13	TCCTAGTTATATGGCGCCGCTTCAA
		5656123	pm:st	12	25	13	GGAGTTAGCTGCATGCTTGACTTCT
		5707001	pm:st	12	25	13	TAACATAAGCGCTGATGTGGAGTGC
		5707099	pm:st	12	25	13	TGCACTGCTGATCGCACTATATAGC
		5707949	pm:st	12	25	13	GAGCTAATGCGCATCCTGCTATTTG
		5722261	pm:st	12	25	13	ACGTCGTAATGCACGCGCTTTGTAA
		5731953	pm:st	12	25	13	TCTAGACGCGATATTCGCTCTCAGT
		5758291	pm:st	12	25	13	TGGATAGACATGCGCGCTAGTAACA
		5758639	pm:st	12	25	13	CAGTGCAATCATGCAACGCTCTTAG
		5759053	pm:st	12	25	13	TTCTTTCGCCATACTAGCCAGAGTG
		5770157	pm:st	12	25	13	AGAAGGCGAATTGCATGCGGAACAA
		5810079	pm:st	12	25	13	AACTAGTTGCGATCTGCCTCTTGCA
		5810201	pm:st	12	25	13	TGAGGAATAGCATTCTGGCTGTGTC
		5810263	pm:st	12	25	13	TTCCGACGCCTGTTGATGCTTTCAT
		5815969	pm:st	12	25	13	TCGCGGAGCGCGAGAATATTTTTTG
		5861093	pm:st	12	25	13	CCGTTAGCGCATAGTTGCATTACGA
		5954311	pm:st	12	25	13	GAGAAACCATGCGCCTGATGTAAAC
		5962937	pm:st	12	25	13	AGTCTCCCTGAGTATGCGCTACTTA
		5963685	pm:st	12	25	13	AACCGTTAACGCAAGGCTGACAATG
		5989221	pm:st	12	25	13	ATCTACATCACATGCGGCTTGCGAA
		5989463	pm:st	12	25	13	TTCCGAGCATGCGTCATAGGGTATA
		5989763	pm:st	12	25	13	GGAAAGAAATAAGCGCGCTGTGCAT
		5989807	pm:st	12	25	13	CCAATAAGTATGCTGCGCGGATTCA
		6014279	pm:st	12	25	13	TCGATCAGCGCTCTGTATCTTCCAT
		6014733	pm:st	12	25	13	ACTATGGCATGCAGCATATCCTACC
		6015437	pm:st	12	25	13	ACCGTAAATTTGAGCTGGCGAAGTC
		6023577	pm:st	12	25	13	CCGGAAGGATGCGCTCATGAATATA
		6023619	pm:st	12	25	13	AATACCATCGCATTGCCGCATTGGA
		6039811	pm:st	12	25	13	TATATAGCATAAAGCGCCTCCCGAC
		6065139	pm:st	12	25	13	GGTAGCATCATTGACGCGCGTTAAT
		6066123	pm:st	12	25	13	TACACAGATTCAAGCGGCAGGGATT
		6066129	pm:st	12	25	13	TCCTTATAAGCATGCGTGCTGCTCA
		6066553	pm:st	12	25	13	CATATTGAGCGATATCCGCGAGGAA
		6091067	pm:st	12	25	13	TCTCTTACGCCTATCATGCTCGCTT
		6115761	pm:st	12	25	13	ATTGACAAACGCGCTTGCCCAAGTA
		6116719	pm:st	12	25	13	TGTTTCAATGCAGCGAGCCGTAGAT
		6161671	pm:st	12	25	13	GAGAAAGGCGCATATTGATGACAGG
		6168933	pm:st	12	25	13	CTACTGTGCAATATGCGCCATGATG
		6184863	pm:st	12	25	13	ACAAACTGATTGCGGATGCGATGCA
		6193605	pm:st	12	25	13	GTATAAGCTATATCCAGGCATCGCC
		6193623	pm:st	12	25	13	GATGGTATCGCCCTATGCGTTTATC
		6194023	pm:st	12	25	13	ATCAGGTGCAAGGCGATCACATGAT
		6244053	pm:st	12	25	13	CAACTACGTGATTAAGCGCTGACTG
		6261703	pm:st	12	25	13	AAGGATGCAGGCCAAGCATTACATC
		6264259	pm:st	12	25	13	AATAGGAGGCCTGCATTTATCCTGC
		6270135	pm:st	12	25	13	AGTACCATGCGCTTATGACTTCCAC
		6289465	pm:st	12	25	13	AGTTGAGATGCATAGGCGCTATTGC
		6296905	pm:st	12	25	13	CTTTTACGATGCCATGCTAGGGGTT
		6296953	pm:st	12	25	13	CATATTTATGCGCAGCATGGTGGTC
		6304835	pm:st	12	25	13	ATCCATATTGCCCGCGATAGGCTAA
		6324531	pm:st	12	25	13	AGGGTTTATAGCGCTGCGTCAAACT
		6329647	pm:st	12	25	13	AGGTGTATGCGCCATCTGGATAGAA
		6331423	pm:st	12	25	13	CTCCGAGCCAGATCATAGCTGTTAT
		6347177	pm:st	12	25	13	GTGCAAGGATATATGCGCGGTGTAT
		6347203	pm:st	12	25	13	GTAGTTATATGGCCGCGGCAACTTA
		6367399	pm:st	12	25	13	AGCGTTATGATTAGGCGCGTAGCTA
		6373475	pm:st	12	25	13	TTAATCAAGCGCGCATTCCGGTACT
		6397653	pm:st	12	25	13	CAACATAAGCTATGGCGAGAGACGT
		6398219	pm:st	12	25	13	TAGTTGACGCATGCTATGCCATAGC
		6398427	pm:st	12	25	13	GATTACAGCATGCTATGGAACGTCC
		6398551	pm:st	12	25	13	CGACAGGCGATGATCTGCAAGTTAA
		6424775	pm:st	12	25	13	GCCTCAGCTGGATTATGCGTATCAA
		6449399	pm:st	12	25	13	AACCAATATCTGGTTGCGCGTACCT
		6449455	pm:st	12	25	13	TCAGACATCTGCGCGATGAGTTAAC
		6450349	pm:st	12	25	13	GAGCAGATTGAGAGCAGCCGATATT
		6459539	pm:st	12	25	13	ACTTACCTTGATGCAGCGCTGTAAG
		6484289	pm:st	12	25	13	GGATAAGCACATATGGCCAGACAAC
		6501225	pm:st	12	25	13	ATCCTTATGATAGGCGCGGCGATAA
		6501697	pm:st	12	25	13	CTTACCCACATACTGCGCTTTCACA
		6526587	pm:st	12	25	13	CTGTTTATTAGCGCGCACTGGAAGT
		6553197	pm:st	12	25	13	TAACTTAGCATGCGGCCCACACTTA
50	control->bgp->antigenomic
	524
		10019	pm:st	19	25	13	GCGGCCGCTGGCCATCCTGCCAGAC
		24135	pm:st	19	25	13	CGGCGCATCGGGCGCAGCAGACACG
		33225	pm:st	19	25	13	TCCGCGCCCATGCGCAGCTCCTGGC
		49735	pm:st	19	25	13	CGGCGCATCGGCAGTGCGCAGGCGA
		79233	pm:st	19	25	13	CCCAAGAGCCCGGCATGCTCGGGCG
		79265	pm:st	19	25	13	ACGCGGCAGCCCAGGCTGGCCCTTG
		101667	pm:st	19	25	13	CGGGGCGGCACCATAGCGCCGCAAG
		101779	pm:st	19	25	13	CACCCGCCCCGCGCATAGCGAACGG
		101953	pm:st	19	25	13	CCGGGCCAGCTATGGGCGCGCGAGA
		102223	pm:st	19	25	13	CGGGAGCTGCGCGCATGCCCTCGGA
		102275	pm:st	19	25	13	CCCCCGCTCGCCAACGCGCATTCCC
		123545	pm:st	19	25	13	ACGCGCGCAGCGCGCTGATCCACGG
		171307	pm:st	19	25	13	GGGCAGGGCGCATTGCGTGCAGCGC
		178665	pm:st	19	25	13	CCTGCTCATCCAGCGCTGCCCGCGG
		203335	pm:st	19	25	13	CGGCGCAGCTGGCCCGACTCACGCA
		254717	pm:st	19	25	13	CACGCGGCAGCGCGTTGAGCGGTCC
		263461	pm:st	19	25	13	GGGTCGGCCAGCTCTGGCAACGCCG
		280079	pm:st	19	25	13	GCGCGCTTGCGGGGCGCATACCGCT
		282929	pm:st	19	25	13	AGGCTCTAGCGCGCAGAGCCGGCGG
		286449	pm:st	19	25	13	GTGGCCCGCGCAAGCATGCGGCGGA
		306397	pm:st	19	25	13	GCGCTGCAGCCCAGCTTCGGTGGCG
		357689	pm:st	19	25	13	CGTGGGAGCCATGCGCCCCTCCGAG
		378743	pm:st	19	25	13	CAGGGGGCGGATGCCGCCAGTCTGG
		408779	pm:st	19	25	13	GCACCGAGCGGCGCGCATCGATCCC
		424869	pm:st	19	25	13	AGGGGGATACGCGCGGCCCCGGATC
		434357	pm:st	19	25	13	GACTCGGGCAGCGCGGATGCTCCCG
		434703	pm:st	19	25	13	ACCTCCGCGCTGGTATCCCCCCGGG
		459987	pm:st	19	25	13	GCTCCTCGTGCAAGCCTGCGGCGCC
		460029	pm:st	19	25	13	GGACCGCAGCCTGGCGGATGTGCGG
		470695	pm:st	19	25	13	TGGCCCGCCGCCATAGGGCCCTCGT
		470947	pm:st	19	25	13	AGGAGCGCGCATGGCCCATCCGCCC
		485663	pm:st	19	25	13	CGGCCGGGCATGATCGCGCGGTTGG
		485935	pm:st	19	25	13	AGGGCGCGGCCGCTGGCATCCTGGT
		511219	pm:st	19	25	13	GGCGGCCCGTATGGCGCCGGACAAG
		511425	pm:st	19	25	13	CCGACAGCTGGCACGGCTTGCGGCG
		511587	pm:st	19	25	13	AAGGCGTGCCATCGCAGCGCGCGGG
		516981	pm:st	19	25	13	CAGAGGCGCAGCTGGGATGGGCGGC
		517085	pm:st	19	25	13	GCCCGGCTGGCGCGCAGTTGCCAAG
		535217	pm:st	19	25	13	CGGACAGCGCGCCGTATGAGCCGCG
		536081	pm:st	19	25	13	GCGGACACGCATTGCCCGACGCCGC
		561621	pm:st	19	25	13	GATCGCGCGCGCTTGGCCGGGGTCT
		561693	pm:st	19	25	13	GGCGGGTAGCAGGCTCGCCCGACAG
		613597	pm:st	19	25	13	GCGCTCGCCCATCATGCGGCGGACC
		613599	pm:st	19	25	13	GCGGGCGCTAGGGCGCCAAGAAGCG
		632307	pm:st	19	25	13	ACCTGGGGATTGCGCTGCGGGCCCG
		639199	pm:st	19	25	13	GCGGGCGCTATGCGCGTGCCTGTCC
		639469	pm:st	19	25	13	ACGCCCGCAGGCAGCCTTGCCCTCG
		655273	pm:st	19	25	13	AGCCGGCCTGAGAGCTGGCCTCGGC
		664465	pm:st	19	25	13	ATCCTGTTGCCGGCGCGCTCGCGCC
		665027	pm:st	19	25	13	CCGCAGAGCAATGCGCCGGCCACCG
		678267	pm:st	19	25	13	CACCCGAAGCTGCGCAGGGCCGTCC
		689949	pm:st	19	25	13	ACGGGTCCCATGCAGCGGGTGCGCG
		701411	pm:st	19	25	13	GGCGGAGCGCTTATGCGGGGGGGTC
		714441	pm:st	19	25	13	CTCGCGGCACGCGACTGCTCGTGCG
		724423	pm:st	19	25	13	AACCCCGCTCCGGCGCATAGGCCCC
		729351	pm:st	19	25	13	GAGCGGGCGAGCATGCAGCTGGCCC
		739597	pm:st	19	25	13	GCCGGCTAATGCAGCGCCCCGCTCC
		741371	pm:st	19	25	13	TCGGTGGCCGGGCTATCGCCGGGTC
		749837	pm:st	19	25	13	GCAGCCGCCATAGCTGGCCCCGCTG
		760077	pm:st	19	25	13	GCCGGCAGCGTGCATCCTGGCCTGG
		765195	pm:st	19	25	13	GACACGGCCGCGCTTGGCAGGGCCA
		766461	pm:st	19	25	13	GCCACGGGTACGCGCTTAGCGCCGG
		767249	pm:st	19	25	13	GGTCGGCGGCATCGCATGGACGCCG
		770221	pm:st	19	25	13	TGGGTCGCTGGCTTGGTGCCCGCGC
		792795	pm:st	19	25	13	GCGAGCATATGCGCTCGGCGCGGGC
		792997	pm:st	19	25	13	CCCCGGTGCATGAACGCGCCCGCTC
		793479	pm:st	19	25	13	CCACGGGCCAGCCCGCTAGCCAACC
		862613	pm:st	19	25	13	CCGGGACAGCATTGCGCCCGGCCCT
		862705	pm:st	19	25	13	CCATCCGGGCCGAGCATGCCGGCGA
		868893	pm:st	19	25	13	GGCGGGGCGCTGTGCAGACGTCGGT
		869785	pm:st	19	25	13	CCCGACGATGGGCCGTGCTCAGGGC
		895213	pm:st	19	25	13	GGGCAGGATGCGCGCCGCTCCGTCT
		908537	pm:st	19	25	13	GCCCAGGCGCTGCGAATGCCGAGCG
		931817	pm:st	19	25	13	CGGGGGGCAACCGCGCATCGTTCCC
		946689	pm:st	19	25	13	AGCCCGGCTATACAGCCGCGGGGCG
		996933	pm:st	19	25	13	CGGCCGCGGGGCATATCGCGAACCG
		997815	pm:st	19	25	13	CCTGCGCAGCCTATCGCGCGGCCAC
		1022661	pm:st	19	25	13	CCCGCCTAGCGCGTGGGCAGACGTC
		1046805	pm:st	19	25	13	GCCCGGAAGTGCGCAGGCCGGAGAG
		1047595	pm:st	19	25	13	CTCTCGCGCCGGGCAACTGCGCGAG
		1070051	pm:st	19	25	13	GGGGTGGGCGCCGCGCAATCTCCCT
		1100045	pm:st	19	25	13	GGTACCGCTATGCGCGGAGGCGGGC
		1115963	pm:st	19	25	13	GGACGGGCGCGCTTGGATGAGGGGC
		1125811	pm:st	19	25	13	CCTCAGCGCGAATGCGCCAGCCGGC
		1139003	pm:st	19	25	13	GGACGGGCGCCCTCAGGATGCGCGA
		1139169	pm:st	19	25	13	CCGGCCAGCGATATGCGGCGAGGCC
		1150479	pm:st	19	25	13	GCGCGAGCCGCGCTATGGGGTACCC
		1150533	pm:st	19	25	13	CGGCCGGCGCTATCTAGGCCCGCTC
		1201675	pm:st	19	25	13	GCGTCGGCGCCCATGTAGTCGGCCC
		1202589	pm:st	19	25	13	CCCTGGTGCTAGGGCGCCAGAGGCG
		1227361	pm:st	19	25	13	CGTCCCATGCACGGCTGCGGTCCGG
		1231149	pm:st	19	25	13	GGGCGGGGGGGCATAGCGCACAGGT
		1231251	pm:st	19	25	13	CGCCCCGGGCTTGCATGCGTTCCCG
		1278561	pm:st	19	25	13	CGTCCCAGCCTGGCACGCTCGGGAG
		1300443	pm:st	19	25	13	TGTCCCTCAGGGCGCGCATGGCGGC
		1304889	pm:st	19	25	13	CGTGGCTGCGCAGCCATGCGGGGTG
		1381891	pm:st	19	25	13	AGCCGCCTGCTCGCAGCCACGCCGA
		1457191	pm:st	19	25	13	CTCGCCTATGGCCGCGCGAGCGACC
		1457847	pm:st	19	25	13	CACGGCCGGATATGCCGCGAGGGCG
		1482711	pm:st	19	25	13	GCGATCGCGCGATCGCCCACCCGAC
		1483337	pm:st	19	25	13	CGGGCGCAGCAATGCGCGCTCGGAC
		1509769	pm:st	19	25	13	CAGGGGGCGTGCCAGCCACTCAGCG
		1509831	pm:st	19	25	13	CCGGCCCATGCGCGCCGTTACACGC
		1530775	pm:st	19	25	13	CCGGCCACATGCGGCCTGCAGGGAC
		1553679	pm:st	19	25	13	GCCTTGGCCTATGGAGCGCCGGCGC
		1560193	pm:st	19	25	13	CTCGCTGGCCAATCAGCGCGGCGCG
		1560801	pm:st	19	25	13	GCGGAGGGCCAGGCGTAGCCGGAAC
		1576831	pm:st	19	25	13	CCCGTGGCCAGCGTGCTGCTGTCCC
		1576921	pm:st	19	25	13	GATCCGCCAATACGCGCCCCCGGCC
		1599791	pm:st	19	25	13	GGGGCCGGCAATCAGCGCGTAGGCC
		1636461	pm:st	19	25	13	CCGGGCGCGGCTTCGATCCGTCGAC
		1637155	pm:st	19	25	13	AGGTCCTCGCGCGCTGCACGCTGGG
		1668971	pm:st	19	25	13	CAACGGGCATCAGCCAGCCCGCCGC
		1714989	pm:st	19	25	13	GGGCGGGTGGCATGCGCCCGCAAGT
		1738011	pm:st	19	25	13	GCTCTCCCGCCAGCCGGATAGGGGG
		1739507	pm:st	19	25	13	ACCGCCGAAGCGCGCATCCGGCACG
		1761077	pm:st	19	25	13	GGCAGCCGCGGCTTCATGGGCTCCG
		1781513	pm:st	19	25	13	GAGGTCACATTGGCCGGGCCGCCCG
		1784161	pm:st	19	25	13	CTGCGTTGGCCAGCGCGATGGGGGG
		1791255	pm:st	19	25	13	GGGGCGTGCTGCCCAACGCCTGTCG
		1791297	pm:st	19	25	13	CGTCCACATCGCGCTGGCTCCCGGG
		1798243	pm:st	19	25	13	CGCGCTGCAGCAAGCGCTCGGTGGG
		1812239	pm:st	19	25	13	GCCGTGGGCTGGCATGCCCGACTCC
		1841695	pm:st	19	25	13	GCGTGCGTGCGCATTGCTGCGCCCG
		1853353	pm:st	19	25	13	AGCCAAGGCCATCACGCGCCGGGCC
		1867359	pm:st	19	25	13	CGGAGAGCATAGCGCGAGCGCCCCG
		1867943	pm:st	19	25	13	GAGTCGATGCCCGGCAGCCTCGCCC
		1876269	pm:st	19	25	13	GGGCGCGGGCTGGCGCAATCAACCG
		1892875	pm:st	19	25	13	GAGGCGCGCGCTGGCATCCTGCGGT
		1899383	pm:st	19	25	13	CAGGGTGCCAGCCTATCGCCCGCCC
		1919383	pm:st	19	25	13	CCCGGTATGGCACGCTGGCGCCACG
		1919395	pm:st	19	25	13	CCCCAGCGCCCTGCTGTGAGCTCCG
		1945423	pm:st	19	25	13	CGGGCCCTGGATGCGCTCGGGGGTT
		1945491	pm:st	19	25	13	CCGACGGCCCGCAGCCATGCCCACA
		1968525	pm:st	19	25	13	CCTCTGGCCGCGCTGTTGGGCACCC
		1991415	pm:st	19	25	13	GTCCTCCTGCCCAGGCGCACCCTGG
		1994419	pm:st	19	25	13	CGCGGCCGCGTACTAACGCACGGCG
		1996193	pm:st	19	25	13	CCCGCCGATTGGGCGCACTCACGGG
		1996229	pm:st	19	25	13	CCGGGTGCCTTGGCGCGATCTGGCG
		1996267	pm:st	19	25	13	ACGTGGCAGCGCGCGATTCCCGGGC
		2014505	pm:st	19	25	13	GGGACGCGCAGCCGGGTATTGGGCC
		2021949	pm:st	19	25	13	AGCGGCTAGCTCGCACGCCGGGGCA
		2037523	pm:st	19	25	13	GCCCCCATCCGGCTGGCGGCGTATG
		2037631	pm:st	19	25	13	CCCGAAAGCGAGGGCATGCGCGGGG
		2046737	pm:st	19	25	13	CCGCGCAGCGCCCAGCTATCTGGCG
		2047275	pm:st	19	25	13	CGCAGCGCTATCGCCAGGCCGCGCA
		2060771	pm:st	19	25	13	GGGGACATGGCGCGCATGCCCGCTG
		2072829	pm:st	19	25	13	GGCCGGGCGCAGCTGCCTGAGTCAC
		2083605	pm:st	19	25	13	GCCCGGGCGGGATGGCTGCCAGACT
		2083607	pm:st	19	25	13	GCAGCGATGAGCCAGGCGCCCTGGC
		2098371	pm:st	19	25	13	GCCGACGGGCTTGCTCGCAGGGGCT
		2098619	pm:st	19	25	13	ACGGCGGGTGATAGCAGCCCGGCGG
		2106673	pm:st	19	25	13	GGCGGCGCCATTGGCTGTGCAGCCG
		2106865	pm:st	19	25	13	CCAGGGCGCGCATAAGCCCCACGGC
		2123281	pm:st	19	25	13	GCGGCTCGCATAGGCGTGCGGGTGG
		2123533	pm:st	19	25	13	CCGGTCGCCCGCGCGGTATATCCCG
		2123971	pm:st	19	25	13	GCCGACGCTTGGCCGCACTAGGCCC
		2149619	pm:st	19	25	13	GGCGGTCCGATGGCGCAGCAGGTCC
		2174291	pm:st	19	25	13	TGGAGGCGATACTGCGCGCCGCGGC
		2174597	pm:st	19	25	13	CTCGCGAGGAGCGCCTGCCCACGAG
		2175371	pm:st	19	25	13	CAGGTCAATGCGCGCACCCGCCGCG
		2175435	pm:st	19	25	13	ACGCCGGCCCATGCAGCGGGTGGAC
		2200335	pm:st	19	25	13	CCGCGCACGCGCGCTATGCTCTGCC
		2221735	pm:st	19	25	13	TGGCCTGTAGCGCAGCCTGGGCCGG
		2227735	pm:st	19	25	13	CGTGGCGCGCTAGTCTGCGCACCGG
		2277815	pm:st	19	25	13	AGCGGCATCCGCGCCAGGCTGCGTC
		2313905	pm:st	19	25	13	TGCCGGGCATGCGCGCTGTCCGGTC
		2328129	pm:st	19	25	13	CGGTACCGCCCAGCAGCTTCGCCGG
		2328773	pm:st	19	25	13	GCCTGCGCGCGCTTTGCATCCCGCG
		2337205	pm:st	19	25	13	ATGGGCGCTTGCACGCGCTGGCCGG
		2354423	pm:st	19	25	13	GGCTGCGCAGGCTGATGGCCACGCG
		2380185	pm:st	19	25	13	CCCGCCCAGGCTGCGCGGTTGTCGA
		2383023	pm:st	19	25	13	TGCAGCGCTGGATCCTGGCGGCCCG
		2383259	pm:st	19	25	13	ACCCCCGGCGCGCTGGTTTTCCCGG
		2405911	pm:st	19	25	13	ACCGCTCATAGAGCGCCGGGCCCCC
		2431397	pm:st	19	25	13	CCCCGCTCGCCATGCACGCCGTTGC
		2452343	pm:st	19	25	13	CAGCGCTGCGCGCTTCCTGGGGGGA
		2456137	pm:st	19	25	13	CGGGGGCTGCAGCCGCACGTCCTGT
		2456707	pm:st	19	25	13	GTCCCCGCGCCGGCATAGACCTGGG
		2457147	pm:st	19	25	13	CCGGCAGCCGCGCAGTATGGCCCTC
		2481961	pm:st	19	25	13	ACCCGGAAGCAGGCGCCGACCGGAG
		2482299	pm:st	19	25	13	GTCGGCGAGCCCGCGCATAGGCGCA
		2482415	pm:st	19	25	13	GGGCGTGCCAGCGGGCACTGCCACT
		2482459	pm:st	19	25	13	CGGTGCACCCGCGCGCTTAGGCCGA
		2521347	pm:st	19	25	13	GATGCGGCATAGCCCGCTGCCGGGC
		2532937	pm:st	19	25	13	CGGGGGCGGCACGCGCTATCTCGAG
		2533173	pm:st	19	25	13	AGCCTGCGCAGATGCGCGTCGCCCC
		2558553	pm:st	19	25	13	CGAGGGCAAGCGATGCGGCCCGCGT
		2559291	pm:st	19	25	13	CGTGTGCGCAGCCAGCCTGCGCCCA
		2584265	pm:st	19	25	13	CCCTCGCGCGCATGACCTGCCGTGG
		2584293	pm:st	19	25	13	CCGTGCCTAGCACGCTGCCGGCGAC
		2584849	pm:st	19	25	13	GGTCGTAACGCGCTGGCCCCCCCTG
		2590465	pm:st	19	25	13	TTGCAGGTAGCGCGCAGCGGCCCCG
		2613563	pm:st	19	25	13	GGACTGGCAGGCAAGTGCCGGCGGG
		2635475	pm:st	19	25	13	CCAGAGATAGCGCCGCGTGCGCCCC
		2660937	pm:st	19	25	13	CGGGGCGCCGATCAGCAGCTCGTGG
		2661843	pm:st	19	25	13	ACCCCGCGCGTGGGCAATGGGTGCG
		2686131	pm:st	19	25	13	AGCGCGATAGCGCGCTCCCGACGGG
		2687503	pm:st	19	25	13	AGTCCGGCAGCCTGCGCTGCCTGGC
		2712849	pm:st	19	25	13	GGTCGTCCGAATGCGCGGGTGCCCC
		2712933	pm:st	19	25	13	CTAGCCCGATCTGCTGGCCGCCGGG
		2728737	pm:st	19	25	13	GCGTGCCATCCGGCGCTGCATGGCC
		2751805	pm:st	19	25	13	GGAGCGATAGGCAGGGCCCGGGCTC
		2762391	pm:st	19	25	13	GATCGACACGCTAGCGCGCGGCGCG
		2763345	pm:st	19	25	13	CGCAGCGCAGCGAGCCTGACGGGAC
		2763969	pm:st	19	25	13	GCCGGCCAAGCCGGCTTGCCGTCGT
		2774839	pm:st	19	25	13	GGGAGGCGCAGCATTGCGCCACCCG
		2774953	pm:st	19	25	13	AGCCCCATCGCACAGCGGCCGGCAC
		2788321	pm:st	19	25	13	GGCGTCGCGACGCATGATCGGCGGC
		2789061	pm:st	19	25	13	CCCGCGGCGCGCATTACGCTCCGGA
		2789795	pm:st	19	25	13	CCCCACCGCGCGCAATCCAGCGGAG
		2797881	pm:st	19	25	13	GGCCGCGCGCGCATCATGTTGGCCC
		2805509	pm:st	19	25	13	GCAGGCGCCTGCTGCGTTCTGGCCC
		2805519	pm:st	19	25	13	GCGCACCCGGGCGAATGCGGTGGAC
		2814673	pm:st	19	25	13	CCACTTCTAGCTGGCCGGCGCGCGG
		2821019	pm:st	19	25	13	ACCCCCCTATGCGGGCAGCCTCGGC
		2839725	pm:st	19	25	13	AGGCGTGCGATCCGCCGTAGGCGCC
		2865919	pm:st	19	25	13	ACCCGGGCTGCCGGCTAGTGGGCGT
		2866515	pm:st	19	25	13	CTGCATAGCGTGCCAGGCCCGCCGC
		2890739	pm:st	19	25	13	CGGTCGTGAGCGCGCCAGCGCTAGG
		2891519	pm:st	19	25	13	ACCCGGGCCACGCGTAAGCGACGGG
		2891971	pm:st	19	25	13	GCCGCCGCCATCGGCAAGCTCGCAG
		2916941	pm:st	19	25	13	CGCGCGGCCAGCTGCCATGACTCGG
		2942477	pm:st	19	25	13	GCGAGCTCGCAAGCTGCGGTCCCGC
		2943107	pm:st	19	25	13	GTCCCCCCACGCGATCGCGCGGGTT
		2943273	pm:st	19	25	13	CGCGAGGCCCATGCTGGCACGTGGG
		2982189	pm:st	19	25	13	GCGGCGGCTGGCATGCCGCTAGGGA
		3019461	pm:st	19	25	13	CCCGCGGTAAGCGCGCTCGCTACCC
		3020077	pm:st	19	25	13	CGCCAGCTATGACGGCGCTCCCCGG
		3044319	pm:st	19	25	13	GGGCCGACAGGCGTAGCGCGTCGCT
		3045617	pm:st	19	25	13	GGGGGCGCATAGCTGGCGACCGCGA
		3070061	pm:st	19	25	13	CCGCGGCGCGCTAGCTTGCGTCGTG
		3074531	pm:st	19	25	13	ATGCGCAGCGCTTAGCCGGGGGGCC
		3096395	pm:st	19	25	13	AGTGAGCAGGCGGCATCGCGCCCGC
		3097565	pm:st	19	25	13	GCCCCGGGGGATAGCGCTTGCTCGC
		3143309	pm:st	19	25	13	TCCCTATTGCGCGCCAGGCCGCGCG
		3148067	pm:st	19	25	13	CGGCGGTCAGCTGGGCGCAGCCCTA
		3172841	pm:st	19	25	13	GACGGCTGGCAGATGCGCGAGCCGC
		3189553	pm:st	19	25	13	GGCGGACCCATGCAGTGGCCCGGTG
		3198499	pm:st	19	25	13	GGCCTAGCTGCCGGCATCACGCGCG
		3199079	pm:st	19	25	13	GAGCGGCGGGCATCATGGCGACCGG
		3240905	pm:st	19	25	13	GCCCCGGCAGATAGCCCAGGAGCGG
		3250479	pm:st	19	25	13	CGCCGGATGCGCGGGCATGTGCCTG
		3274861	pm:st	19	25	13	CCGCGCGATCTTAGCGCGCGACGCC
		3275551	pm:st	19	25	13	ACGGCCGCAACGCGCGCTAGCTGGC
		3276235	pm:st	19	25	13	ACCGGGATGCGCCGCAGGCCCGAAC
		3326707	pm:st	19	25	13	ACCGCGGCGCCTGCAGCTGCTGGTG
		3352873	pm:st	19	25	13	CGCGCCGGGCATACGCGCTGGCAAC
		3378565	pm:st	19	25	13	CAGAGCCTGCCAGCACGGCCGCCTC
		3404283	pm:st	19	25	13	AGGGACAGCGCTACGCTCCCGGCCC
		3466031	pm:st	19	25	13	GGGGCGCCGCGCGATTGCACACCTC
		3505059	pm:st	19	25	13	GTACCGAGCGCCTGCCGATCCGCGC
		3535183	pm:st	19	25	13	CGGGCGATGGGCCGGCTGCATCTGC
		3556957	pm:st	19	25	13	GACGAGACGCGCGCCTCATCCCGGC
		3607853	pm:st	19	25	13	TCACGCGAGCGCATCTGCCCGCCGC
		3608243	pm:st	19	25	13	CAGCCGCGCGGATCAGCCTCCAGCG
		3627505	pm:st	19	25	13	CCCCGCCGCAGGCGATGCTGTTGGG
		3650525	pm:st	19	25	13	GCCAGGAGCATGCGTCCAGCCCCCG
		3659461	pm:st	19	25	13	CCCGGCGGCTGCCATAGCACGAGCG
		3685095	pm:st	19	25	13	CCGTCCGCGCATTAGCCGTGGCCGC
		3685387	pm:st	19	25	13	TGGCGGGGCGTTGCAGCGACCCGAC
		3696509	pm:st	19	25	13	CACCGAGCATCGCGCCTGGCCAGGG
		3736263	pm:st	19	25	13	CCCGTACTGCGCATCGGCCCGCAGC
		3736693	pm:st	19	25	13	GTGCCGGGCGTATGCTGGGGCGGAG
		3736815	pm:st	19	25	13	CTCGCGGCGCATGCCCGGTCCATCC
		3746409	pm:st	19	25	13	CTGTCGGCAGGCGCTGACTCGGCCG
		3752327	pm:st	19	25	13	CACCGCAGCATGGCCGCCTACCCGC
		3762681	pm:st	19	25	13	AGGCGATGAGCTGGCCGGCAGCGCC
		3765723	pm:st	19	25	13	GAGGGGGCTAAGCGCTGGCACGGGG
		3787325	pm:st	19	25	13	GGCCAGAACCGAGCTGCGCCCGTCG
		3787977	pm:st	19	25	13	GCCCCGAATCAGGCGCGGACCGCAG
		3787989	pm:st	19	25	13	GCTCTCCCGGGGCATAGCCGGCACG
		3788271	pm:st	19	25	13	ACGGGCACGGGCTAGCACCGCGGCA
		3812961	pm:st	19	25	13	GCGGGCGGATGCCGTGCGCGAGAAC
		3839149	pm:st	19	25	13	GAGCGACGCAGCGCTTCCAGCCGCC
		3903763	pm:st	19	25	13	GCCCCGATGCTGGCGGCCATCGGTC
		3926933	pm:st	19	25	13	CCGCGTGGGCCTGCCCATGGGGTAG
		3940853	pm:st	19	25	13	GCGAGTGCGCCTGGCAGAACGCGCC
		3941651	pm:st	19	25	13	GGGGGTAGCGCGCTGCACGGCATGG
		3949867	pm:st	19	25	13	GGGCCGTGATGGGGCGCATGAGGCG
		3992769	pm:st	19	25	13	GCCGGTGCAGGCCATAGCCGACGGG
		4017919	pm:st	19	25	13	ACCCGACGGCGCATAGCCTGGGGCG
		4018473	pm:st	19	25	13	GGCCCTCGTGCGGCTATGAGCGGCC
		4018545	pm:st	19	25	13	GGATCGCAGCGCAGCCTGTGCGGCC
		4019139	pm:st	19	25	13	AATGGGCAGCACAGCGCCCGGGCCG
		4019169	pm:st	19	25	13	GGGTGTGGAGCCGCCAGCTGCAGCC
		4069579	pm:st	19	25	13	GCCCGTTGGCGGGCTATGCGCGGGT
		4171335	pm:st	19	25	13	CGGCAGCGCCAGCCGGCTAGTGCAG
		4272415	pm:st	19	25	13	GCTTCCGGATGCCAGCGCGCCGGCA
		4307245	pm:st	19	25	13	ACGCCCGTAGCGCGCTCTGGCCCTC
		4318611	pm:st	19	25	13	CCGAACGGGGCCGCATAGCGCCACC
		4349597	pm:st	19	25	13	GACGCAGCGGTCAGCACGCGCAGCG
		4351283	pm:st	19	25	13	CGAGTGGCCGCATGCTGGTGGGCGC
		4387617	pm:st	19	25	13	GCGCCAGCCAGGCTACGCGGCCCAA
		4426655	pm:st	19	25	13	GTCGCTCAGCGCTGTGCCCTGCGCG
		4427897	pm:st	19	25	13	GTGGCCGCGCGCATCTGGCCCAGTG
		4433879	pm:st	19	25	13	GTGGTGGCGGGCTCTGCATCCGGGG
		4456751	pm:st	19	25	13	GGGGGGCAGGCGAATGCGCACCGAC
		4479381	pm:st	19	25	13	CACCCCAGGCTGGCGCGCATCCGTC
		4525811	pm:st	19	25	13	GTGGTGGCATGGCCTCGCTGCGGCC
		4530757	pm:st	19	25	13	CCGGCGGAATCGGCCGCCACGCTCA
		4548955	pm:st	19	25	13	CTTCGGTGGGCTGGCATGCGGCCGG
		4555193	pm:st	19	25	13	GTCCCGCGCGGCTAATCCGTCCGCG
		4571975	pm:st	19	25	13	GGTGCTCCAGCCTATCGCCGCGGGG
		4580859	pm:st	19	25	13	GCCGACGCGAATGCGGCCGCTCAGG
		4607215	pm:st	19	25	13	GGGCTCGGGTTGCCCGCTCGGTCAC
		4631541	pm:st	19	25	13	CGGAACCGCGGCAGGCGATCGCCGT
		4632695	pm:st	19	25	13	GTGCGGGCGCATCGCCTCAGCTCGG
		4657639	pm:st	19	25	13	GAGGAGGCGCGTTCGCTAGGCCGGC
		4683237	pm:st	19	25	13	GAGCGGCGCTGCTGGTATGGCGCGG
		4735281	pm:st	19	25	13	CGACGACTGGCCATCCTGCGCCCCC
		4756395	pm:st	19	25	13	AGAGCCTGGGCCCAGCGCATGGCGG
		4779259	pm:st	19	25	13	GTCCCCATCCGGCGCAGCTCCGGAC
		4781053	pm:st	19	25	13	TGGTCCTATGCGCCGGAGCGCCCCG
		4811237	pm:st	19	25	13	GAGCGCGATGAGCAGCGCGGTGGCC
		4811771	pm:st	19	25	13	TCGCCCGCGCAGCAGCTCAAGGCGG
		4812247	pm:st	19	25	13	ACCCGGATGGCTATGCGCGCGCCCG
		4836073	pm:st	19	25	13	CCGGCGCTGCGAACGCGCTCTCACG
		4848401	pm:st	19	25	13	GCCCCGGCACGGAGCTAGTGCTGGC
		4871311	pm:st	19	25	13	TCGGGAGGCCCCATGCATCGGCGCG
		4939387	pm:st	19	25	13	CTGTGCTGCCCAGCGCTCGCGGTGG
		4940563	pm:st	19	25	13	GCCACCGGCTGCACGCATGGGCTCG
		4940599	pm:st	19	25	13	GGCCCGTGGGCTAGGCAGCAGACGG
		4989623	pm:st	19	25	13	CGACACTCTAGCAGCGCGCCGCGGG
		4990401	pm:st	19	25	13	GTAGCCTCGCGCGCATACGGCGGCC
		4990479	pm:st	19	25	13	GCGCCTAGGCAGCCCCGCTCGAACG
		4991427	pm:st	19	25	13	CCGCCGCATGCTGGGGCCAGTGTCG
		5009879	pm:st	19	25	13	GTGGGGATGCCGTGGCGCAGGGGCT
		5016297	pm:st	19	25	13	CCGATCCCTGCTGCGCGCTCGCGCA
		5016797	pm:st	19	25	13	GCGACCGGGCCAGCATGCGGGTGCT
		5017095	pm:st	19	25	13	AGAGGGCCGCTAGCATGCGCCGCCC
		5032807	pm:st	19	25	13	CTCCCGGCATGCCGCTGGCTTCGCC
		5055729	pm:st	19	25	13	GTGCTGGCCCCTGGCAGCTGTGCCG
		5078917	pm:st	19	25	13	CTGGAGCTGCCCGCAATGCCGCCGC
		5092655	pm:st	19	25	13	TCCGGCGCGCCGCAGTCTGGGCTGT
		5124921	pm:st	19	25	13	GGCCTGTGCCGTATGGCGCGGCTGC
		5124969	pm:st	19	25	13	ATGCCGGCCTGAGCATGGCCCCGCG
		5171049	pm:st	19	25	13	GGACGGCGGCATCGGGCCAATCGGG
		5171099	pm:st	19	25	13	CCCCGGCAGCGCTTGCTGTTCGGCC
		5221629	pm:st	19	25	13	GGCCTGTACGCGGGATGGCGGCTCC
		5240119	pm:st	19	25	13	GGCCCGGGCATATCCCGCAGCGCTG
		5240147	pm:st	19	25	13	CGGGGGCGCGCATGCCAGTTGCCAC
		5255635	pm:st	19	25	13	CGCCTCAATGGCGCTGCCCCCGAGG
		5263211	pm:st	19	25	13	CGGCACAGCCCGGCATTGCCCGAGG
		5263255	pm:st	19	25	13	CCGTCACATGGGCGCAGCAGCGCCC
		5273553	pm:st	19	25	13	CCCACGGGATGCGCGCCAACGGGCA
		5297869	pm:st	19	25	13	CCCACCGCGCATAGCTGCGCGCTCG
		5298477	pm:st	19	25	13	CGCCCTGCGCCGTGCTATCCGCACC
		5332449	pm:st	19	25	13	TTGCGCGGGAGCGCTTGCCCGGGTC
		5355339	pm:st	19	25	13	CGAATCCGGATTGGCCGCCGCGGGG
		5424873	pm:st	19	25	13	CCGCGCGTAGATGCGCGCCGTCTCC
		5425641	pm:st	19	25	13	GACGGTGCGCGTTGCCAACCGGCCG
		5425905	pm:st	19	25	13	CCGGAGACGGGGATGCGCACGCAGG
		5452231	pm:st	19	25	13	CCGGGGGCTGGGCGATCGTGAGCGT
		5470339	pm:st	19	25	13	TACGCCCCAGAGCGCAGCCGGAGCC
		5470511	pm:st	19	25	13	GGGGGCCACGCAAGGCTGGCACGTG
		5477717	pm:st	19	25	13	CTGCGGCCATGCTAGCGGGACCGCG
		5516681	pm:st	19	25	13	ACCAGCCATGCCCGCAGCAGCCGCC
		5539517	pm:st	19	25	13	TGTGCCTGCAGAGCTCGCCGGCCCC
		5539635	pm:st	19	25	13	GGCGCTGCTTGCCCGCATCCCAGCG
		5554375	pm:st	19	25	13	GCCTCCTCGCATGCTAGCGGCCCGC
		5579969	pm:st	19	25	13	GACCGCTTCCGCATGGGCGGCCACG
		5585739	pm:st	19	25	13	CGGTCGAGCGCCTGGGGATTGGGGG
		5605067	pm:st	19	25	13	CCCTAGGCGGCTGGCACTACCGCGG
		5608823	pm:st	19	25	13	CAGCCAGCAGCCGATGAGCCGGCCG
		5608867	pm:st	19	25	13	ACGGACCCATGCCCAGGCGTGGGGC
		5630499	pm:st	19	25	13	GCGCCGTATGCCCGGCGGCAGTCAC
		5631753	pm:st	19	25	13	GAGGGCGCGCTGCCCCAGTTCCTGG
		5655997	pm:st	19	25	13	GTCCGGTTAGCGCGCCTGACGGCGC
		5656895	pm:st	19	25	13	CGTGCAAGCGCGCGCTCTGGCCTCC
		5677879	pm:st	19	25	13	GGCACCGGCTGGCCAGCTTGGCGTG
		5677907	pm:st	19	25	13	CGCAAGGCGAATCGCGCTGGCGGGG
		5723897	pm:st	19	25	13	GTCCGGGGCCTCCAGCTATCCCGCC
		5733569	pm:st	19	25	13	GACCGCAGCGCCGCGCATTCGCCAG
		5758283	pm:st	19	25	13	TCGCGCGCGCCCTGCTATCGACCCC
		5759431	pm:st	19	25	13	CCGGGCGGCGCCGATTGCTTCGACG
		5784061	pm:st	19	25	13	CGGCGCGCGCGGGCTATCAGCAAGC
		5785031	pm:st	19	25	13	CCGGGCGGCGCCATGCATGGACCGT
		5793253	pm:st	19	25	13	GGCGCCGCTTGCGCGGGATGGGACA
		5793261	pm:st	19	25	13	CTGGCGGCTGCGAGCATGGCAGGGC
		5808005	pm:st	19	25	13	CAGCGTCTTGCGCGCATGCGCGGGC
		5810423	pm:st	19	25	13	CTGATGGGCCGGCACATGCGCGCGG
		5814883	pm:st	19	25	13	CGCGGAAGCGCGCCATCTCGCCCAG
		5816197	pm:st	19	25	13	CCCCCAGGCGCCATGCTCCGGTGTG
		5832803	pm:st	19	25	13	CGCGGTAGGGCGCTTGCTGCACCCG
		5861105	pm:st	19	25	13	CCGGAGGGCGCTGATGCGCACGTGC
		5861565	pm:st	19	25	13	GACCCGTCAGGCGCACAGCCACGGG
		5886065	pm:st	19	25	13	ACCGCGTGCGCGCCAGCCTAGCCAG
		5887205	pm:st	19	25	13	GGGTGCATGCAGCCGCGCCCGTGTG
		5908275	pm:st	19	25	13	GGCGCGCATGCGCGCCCAGAGGCAT
		5908285	pm:st	19	25	13	GGAGGAAACGCCAGCGCTCCGGGGC
		5908459	pm:st	19	25	13	CGCTGCGGCATGCGCGCTTGGGGCA
		5911549	pm:st	19	25	13	CGCGTGTGCCGCATAGCCCGGCCGT
		5954539	pm:st	19	25	13	CGCGAAATTGGCGCGCCGGGAGGGC
		5988955	pm:st	19	25	13	CGGTCGGCGCGCCGATGATCCCTGC
		6000463	pm:st	19	25	13	CGGGGCGCACGCTGGGCAATTCCCG
		6013915	pm:st	19	25	13	GCGCGCAGTTAGCTCGCGCGGTGCC
		6046509	pm:st	19	25	13	GGGCATGCCGCGCGGATGTCGGTCC
		6046541	pm:st	19	25	13	CGGCCCTGCCCCTGCGCATCCAGGT
		6065053	pm:st	19	25	13	GTCGGCCGCGCCAGCTAGCAGCGAG
		6065637	pm:st	19	25	13	GAGCGTTGGCAATCGCGCGCCGCGG
		6066023	pm:st	19	25	13	ATCACGCAGGCTGCGCGCAGCCCCG
		6066585	pm:st	19	25	13	CCCGGGCAGCATCGGCGCAGACGAG
		6092559	pm:st	19	25	13	GCCGGGAGCCGCTAATCCGCGGGGT
		6116699	pm:st	19	25	13	TGCACGCACGCAGCTGGGCGCCGAG
		6142537	pm:st	19	25	13	CGGCGCGCCGCCAGGATCATCGGAC
		6161683	pm:st	19	25	13	GCCACGAGCGCTGTCTGGCCCCCGA
		6161807	pm:st	19	25	13	CCTGGAAGCGTGCTGCGCAGGCCCC
		6168967	pm:st	19	25	13	CAGACCTGCTGGCCATCGGCGCGGG
		6184841	pm:st	19	25	13	CCAGGCCAGCGCATGGCAACGCGGC
		6245327	pm:st	19	25	13	TCCGCGTGGCCGCGCGCATCCTAGC
		6270397	pm:st	19	25	13	GTCCGGCATGCGCGCTACGTCCCCG
		6296147	pm:st	19	25	13	CGCCCTAAGCGCCTGCGCAGACCGC
		6296985	pm:st	19	25	13	CCCGGGGCGCGCTGATACCAGCCTC
		6322401	pm:st	19	25	13	GCGGGGATAGCGCCTGCTGGCCGTG
		6348185	pm:st	19	25	13	CCCGGGGCGTGCCCGATAGTCGGCA
		6373691	pm:st	19	25	13	CGTGCGGCCAGCTGGATGCCGGAGC
		6392191	pm:st	19	25	13	CCCGGGATGCGCATCCCACCAGCGC
		6398299	pm:st	19	25	13	TGCAGCGCGGGCATCGAGCACGCGC
		6398473	pm:st	19	25	13	GCTCGCGCTGCTAGCCGGGCTCTCG
		6423557	pm:st	19	25	13	CGGCGTGCGCGCCCAGATAGCTCGC
		6423657	pm:st	19	25	13	CCGTCCGCGCCGCATAGAGGCCACG
		6449971	pm:st	19	25	13	CCGGACGCGGCGCATTGCCGCGAAG
		6450313	pm:st	19	25	13	GTAGGGAGCCATGCGCAGGGCGCGG
		6476181	pm:st	19	25	13	CACCCGATCCGATGCGCGGGGCAGG
		6526681	pm:st	19	25	13	CACGCTGCGAGGGCGCATCGGACCC
		6527269	pm:st	19	25	13	CGGGGGGTGCAGCGCGTATCGCTGG
		6527315	pm:st	19	25	13	CTGCCTCAGTGCGGCGCATCGCCCC
		6552137	pm:st	19	25	13	CGGCGCATCGATCAGGCGCTGGGCG
		6552861	pm:st	19	25	13	CGGTCACGGCCATTAGGCGCCGGGC
49	control->bgp->antigenomic
	523
		23353	pm:st	9	25	13	TAGAGAACATAATTGCGCTACTTCT
		24947	pm:st	9	25	13	CAAATAATGCAGCCTGTATAATGAG
		49049	pm:st	9	25	13	GACGATTGTCGCGTAATATAAACTT
		49345	pm:st	9	25	13	ATTGTTATAGCTGCATGATCTATCG
		79299	pm:st	9	25	13	AATTAGAGCATTCTGCAGCATCATT
		101851	pm:st	9	25	13	ACATGTCAGCCATGCTGATTTATTT
		126303	pm:st	9	25	13	TGAGAATTATAGGAAGTAGCGGTAA
		126793	pm:st	9	25	13	ATGATGACGCATAATGCAGAAGTTT
		126849	pm:st	9	25	13	AATAGTTCATATGAGCGCTTTCTTC
		126853	pm:st	9	25	13	AATGGAAATCGAATGCGCTTAGTAT
		152035	pm:st	9	25	13	GAGCTCGCGACAATTAAATATATCA
		152467	pm:st	9	25	13	AAGCCATTATAAGCTTCAGATACAC
		152727	pm:st	9	25	13	GAATACTTGAATCAGCGCTCATTTA
		202783	pm:st	9	25	13	CGCTAACTGCGCTGATATAATAATA
		217153	pm:st	9	25	13	AACTTAGCGAATATGCATGCATGTA
		217219	pm:st	9	25	13	TACAGTCATGCCTATAGCCATTTTA
		224047	pm:st	9	25	13	AGGTATACGCTGGCAATATTTTCTA
		228153	pm:st	9	25	13	TAGAGTATTTATGCAGCGCATAGTA
		255333	pm:st	9	25	13	CTATTAAACATAAGCGCTCGGAAAA
		262447	pm:st	9	25	13	AGGTATGCAGCTTATATGCTTGTAA
		268743	pm:st	9	25	13	AACCTAATATCGCGCCATAAAAAAG
		280499	pm:st	9	25	13	TATAGTGAGCGCCTAATTTTGAAAC
		305331	pm:st	9	25	13	AGTAATCAATGCGTGCTAACTATAG
		330831	pm:st	9	25	13	CACAATCGCAAGCTATGATACTATT
		331367	pm:st	9	25	13	CGTTTACATCGCATGCGTTTATTTA
		355929	pm:st	9	25	13	AGTCAAGTATGAATAGCGCTACTAT
		357013	pm:st	9	25	13	CTAGATTAGCATTAAGCCCATACAT
		381921	pm:st	9	25	13	GGCTATTACATAGCTTAGAACTAGA
		382901	pm:st	9	25	13	TATCTACAGCTTAGCATATGCAAGA
		434049	pm:st	9	25	13	AATATTACGCTATGCGCATATTGCA
		434327	pm:st	9	25	13	GAATACCAATTAGCGCCATGTTATT
		434725	pm:st	9	25	13	AGGAATGCGCTATGACATAAAAACA
		460143	pm:st	9	25	13	CAATTCTCGCAGATATGCTCTTTAA
		470785	pm:st	9	25	13	GATATGATGATGCGCAATCAAGATA
		484657	pm:st	9	25	13	TCATAACCATGCATCTAGCTCTATT
		510941	pm:st	9	25	13	AAATATAGCGCTCTATCAAACGCTA
		515219	pm:st	9	25	13	ACTAATACATTAGCGCTCTTTTGTG
		536481	pm:st	9	25	13	AATATGATGTAACTGCGCTCTTAAC
		539755	pm:st	9	25	13	AACAGTATCATGGCAGCTTTCAATT
		587157	pm:st	9	25	13	GTTATACCTGCTAGCATGTATTGAT
		655073	pm:st	9	25	13	TTCAACATGAAGCGCTTCAATAGTA
		690021	pm:st	9	25	13	ATCTCATAATGCTGGCTATTCGAAT
		690313	pm:st	9	25	13	GTATGATGCTGCTTTTTGTAAGCAT
		690725	pm:st	9	25	13	ATGACACATATGCCAGCATTCTTAA
		715577	pm:st	9	25	13	AGACTTGATTAGGCGCATATGTTTA
		715611	pm:st	9	25	13	ATGATAGCGCTGAATAATGTATCCA
		726781	pm:st	9	25	13	GAATTATAGCGCATTTGCATTATGC
		733685	pm:st	9	25	13	TCATGAATGCCTGATACGCTTAATT
		741223	pm:st	9	25	13	TAACGAATAATGCGGCTGTATCAAT
		745697	pm:st	9	25	13	TAATACGTAGCATATGCCATATAGG
		763615	pm:st	9	25	13	AAAGTGTATTACGCGCGATATTTGT
		767531	pm:st	9	25	13	ATCTTCTGCCTGCATTAAGAAACAT
		770413	pm:st	9	25	13	CAATAAATGATTAGGCTGCACAGTA
		791319	pm:st	9	25	13	ATTAGACAGATAGCGCTATAGAACA
		815607	pm:st	9	25	13	TCTTTCATCGGCTGCCTATATATAA
		839395	pm:st	9	25	13	TTATTCCATAATCGCGGCTATTACA
		844361	pm:st	9	25	13	AAAATGATAGAGCGCTGTAATGTCA
		862329	pm:st	9	25	13	TAGATGGCTTCATATAGCCAGAATA
		862347	pm:st	9	25	13	TTGTCTTGCGCTATTGCAATATCAT
[truncated: 91,965,682 more chars]
