# Supplementary material for: Exon Array Analysis using re-defined probe sets results in reliable identification of alternatively spliced genes in non-small cell lung cancer
Source: BMC Genomics. 2010 Nov 30;11:676. doi: 10.1186/1471-2164-11-676 (PMC3053589; doi:10.1186/1471-2164-11-676)
Supplement: Additional file 3 — Table S3: Endpoint RT-PCR assays. Primer pairs for RT-PCR assays and amplicon lengths of the expected transcript variants. [file 1471-2164-11-676-S3.XLS]

## Sheet: S3_RT-PCR_assays
Table S3: Endpoint RT-PCR assays
Primer pairs for RT-PCR assays and amplicon lengths of the expected transcript variants. Assays were designed only for cassette exon, intron retention, and alternative splice site events.
Gene	Sense primer	Anti-sense primer	Amplicon (nt)
ADD3	5'-AAACACAAACCCGAATGAGG-3'	5'-ACTACCATGACAGGCACTTCC-3'	405
			309
CLSTN1	5'-AATGGCACCACTACGTCCTC-3'	5'-CGCCTCTGCCACTGTCTT-3'	360
			303
CTNND1 (5')	5'-TGCCAGATCAGTTTGTCACC-3'	5'-TCCCATCATCTGAGGTCTCC-3'	932
			379
CTNND1 (3')	5'-CCTCTCATTGACCGGAACC-3'	5'-AATAGTCCAGCGAAGAAAAAGG-3'	391
			304
FN1	5'-CACGAGAAGTGACTTCAGACTCAGG-3'	5'-CACGAGAAGTGACTTCAGACTCAGG-3'	1024
			751
KIAA1217	5'-CAAGAACAGACCCGGAACC-3'	5'-GGAGAAAGGGCTGGAATCTT-3'	882
			159
MYH14	5'-CACAGAAGCCATTGTGGAGA-3'	5'-GCGAGGTACTGGATGACCTT-3'	186
			158
MYO18A	5'-GCAGGCTGACCTAAAGTTGG-3'	5'-TTTGACAACCAGGACTTGACC-3'	213
			168
NCOR2	5'-ATAGAAGCCAGGCGGTGCAG-3'	5'-GGCCGGGGACTTGGCTTTTC-3'	275
			137
NUMB	5'-AGGGGAGGCAGAGAGCAT-3'	5'-TCTATGACCGGCCTGGAA-3'	340
			196
SLK	5'-GAACGCCTGGAACAAGAGC-3'	5'-CTCTCAATATTAGCTAACTCTGCCTTC-3'	305
			212
SYNE2	5'-GGAGTGGGACCACACAGG-3'	5'-CATCTCCCATCTGTCGAAGG-3'	430
			361
