# Supplementary material for: Exon Array Analysis using re-defined probe sets results in reliable identification of alternatively spliced genes in non-small cell lung cancer
Source: BMC Genomics. 2010 Nov 30;11:676. doi: 10.1186/1471-2164-11-676 (PMC3053589; doi:10.1186/1471-2164-11-676)
Supplement: Additional file 4 — Table S4: Quantitative RT-PCR assays for detection with SYBR™. Primer pairs for transcript variant specific qRT-PCR assays together with the expected amplicon length. [file 1471-2164-11-676-S4.XLS]

## Sheet: S4_qRT-PCR_assays
Table S4: Quantitative RT-PCR assays for detection with SYBR™
Primer pairs for transcript variant specific qRT-PCR assays together with the expected amplicon length.
Gene	Assay	Sense primer	Anti-sense primer	Amplicon (nt)
ADD3	Gene level	5'-AGAGGCCTATCTTTTTCTGAAGC-3'	5'-CCTGGTCAACCACTTCTCCTATT-3'	77
	Cassette exon	5'-CGTAAACAACAAGGCCTAGAAGA-3'	5'-TGAATTTGTGAAACAGATGAAGC-3'	75
	Exon skipping	5'-CCAGCTCCTCCTAACCCATT-3'	5'-GCTCATGGTTTTTCTTCTAGGC-3'	104
ANTXR1	Gene level	5'-TGTGTCCAGCGCCTATCTTA-3'	5'-AAAAGAGAGGCCATCGTTCAT-3'	77
	Alternative transcription start site - short variant	5'-TGAACGATGGCCTCTCTTTT-3'	5'-CCTGATGCAATTTTGTGGAG-3'	79
	Alternative transcription start site - long variant	5'-CTGCTGATCCTGTTCCTGCT-3'	5'-TGGAGGGACCTCCTTGATAA-3'	90
CLSTN1	Gene level	5'-CGACCGAGACACCTACTCAGA-3'	5'-CCCATGGTCCAGTTGAGG-3'	108
	Cassette exon	5'-TGTGACTGTGGCCTCTGC-3'	5'-TTCCCGGAACGGAGAGTTA-3'	87
	Exon skipping	5'-TGGCACGTCCCACGAGCCCTTC-3'	5'-TGCAGGTCGCCACCTTGCCAGCAA-3'	108
CTNND1	Gene level	5'-CCACATTGAGTGGGAATCG-3'	5'-CCATCACATTCCCGAAGTTT-3'	102
	Cassette exon (5')	5'-CCAATCAGTTGCGACCTTCT-3'	5'-GCAGGGTAAAAAGGAAGGTGA-3'	95
	Cassette exon (3')	5'-GACGAGGGGCAGGAATCT-3'	5'-ACGGAGATAGTGGTGCTAAATCTT-3'	111
	Exon skipping (3')	5'-TTCCACACCAAATGAGAGAGGAG-3'	5'-AAATCTTCTGCATCAAGGGTGTT-3'	107
FN1	Gene level	5'-TGTCTCCACCAACAAACTTGCATCTGG-3'	5'-CGTTTGTAGGGGTTGTGGTAA-3'	123
	Cassette exon	5'-CTGATACCATCATCCCAGAGG-3'	5'-CTCCTGCCGCAACTACTGT-3'	141
	Exon skipping	5'-TCCCGGCCTGGAGTACAATGTCAG-3'	5'-GAGGAGGAACAGCTGGGATGATGG-3'	95
KIAA1217	Gene level	5'-CATGAGCCTGCTTGAGATGA-3'	5'-CCTCAGCAACTCCTGGTTCT-3'	97
	Alternative transcription start site - short variant	5'-CGTTAGTTACACAGGTGATTTCCTT-3'	5'-ATGGGGTGGATGAGCAGTAG-3'	111
	Alternative transcription start site - long variant	5'-CACCAAAAACTATGAATGGAGACA-3'	5'-ATGGGGTGGATGAGCAGTAG-3'	107
	Intron retention	5'-TCTCCCGCCATCTTTATTTG-3'	5'-GGAGAAAGGGCTGGAATCTT-3'	109
	Intron skipping	5'-CTTTTACTTTGTGAGCTAATGGAAGTGC-3'	5'-GGAGAAAGGGCTGGAATCTT-3'	100
MYH14	Gene level	5'-GCGCCAACATTGAGACCTA-3'	5'-AGCTGCACTCGTCCTTGG-3'	69
	Cassette exon	5'-CAGTCCATTCTCTGCACTGG-3'	5'-GCGAGGTACTGGATGACCTT-3'	74
	Exon skipping	5'-AGCATGCTGCAGGTGGAGAGTCTGG-3'	5'-GGCTCCTTCCTGCCCTTTGG-3'	108
MYO18A	Gene level	5'-GGAGTTTGAAAGGACGCAAG-3'	5'-CTCCATGTTTTCCTTGAGACG-3'	67
	Cassette exon	5'-GGACATGGTGACAAAGTATCAGAA-3'	5'-TTTGACAACCAGGACTTGACC-3'	108
	Exon skipping	5'-ACCTCATCAACAGTGAGGGAGACTC-3'	5'-TTTGACAACCAGGACTTGACC-3'	82
NCOR2	Gene level	5'-GTGTACCCGCTGCTGTACC-3'	5'-GTGTTGCCTGGAGACTTGG-3'	74
	Alternative 5'-splice site - short variant	5'-TGCAGGAACATGCCAGCACCAACATGG-3'	5'-TGTGTGGTCACTCCGCCATGAGTGCCTT-3'	74
	Alternative 5'-splice site - long variant	5'-CGGAGTGACCACACACTCAC-3'	5'-GGGTCTGCCAGAGACCTTG-3'	63
NUMB	Gene level	5'-ATGCAAGATGCCAAGAAAGC-3'	5'-AGGAGAGGTGGGAGAGGATG-3'	99
	Cassette exon	5'-ATTGCAGCCACATGTTCG-3'	5'-TCTATGACCGGCCTGGAA-3'	81
	Exon skipping	5'-ACCTTCCAAGGGACCGAGTG-3'	5'-TCTATGACCGGCCTGGAA-3'	72
SLK	Gene level	5'-ATGCCTTCTATTATGAGAACAATCTTT-3'	5'-TCAAGTTCAAGCATCACAGCA-3'	85
	Cassette exon	5'-AAAGCCAGCATGCTCAGG-3'	5'-CTCTCAATATTAGCTAACTCTGCCTTC-3'	112
	Exon skipping	5'-ACCGAAAGAAGGAGGAACAAGAGTT-3'	5'-CTCTCAATATTAGCTAACTCTGCCTTC-3'	109
SYNE2	Gene level	5'-GGACAGCTGGAAAGACATGG-3'	5'-CCTGCTTTTCAACTCCTTGATT-3'	112
	Cassette exon	5'-GGAGTGGGACCACACAGG-3'	5'-CAGGATTTTCAGGGATTTCTACA-3'	107
	Exon skipping	5'-GGAGTGGGACCACACAGG-3'	5'-ATGGATTTACCTGACAGTGC-3'	93
TPM1	Gene level	5'-GATCAAGGTCCTTTCCGACA-3'	5'-ACCTCTCCGCAAACTCAGC-3'	62
	Mutually exclusive exon 2A	5'-GAGAACGCCTTGGATCGAG-3'	5'-GACACCCGCAGCAACTTC-3'	113
	Mutually exclusive exon 2B	5'-GAGAACGCCTTGGATCGAG-3'	5'-CGGTGCCCTTGAGTTTCTT-3'	115
	Mutually exclusive exon 7A	5'-TGGATCAGACCTTGAAAGCA-3'	5'-TCGGAAAGGACCTTGATCTC-3'	91
	Mutually exclusive exon 7B	5'-GAAGTCACTGGAGGCTCAGG-3'	5'-TCGGAAAGGACCTTGATCTC-3'	78
ESD	Gene level (endogenous control)	5'-TCAGTCTGCTTCAGAACATGG-3'	5'-TCCCAGCTCTCATCTTCACC-3'	90
POLR2A	Gene level (endogenous control)	5'-GCTCCTCCAGTTCCATGTG-3'	5'-GCCCAGACTTCTGCATGG-3'	77
