# Supplementary material for: Exon Array Analysis using re-defined probe sets results in reliable identification of alternatively spliced genes in non-small cell lung cancer
Source: BMC Genomics. 2010 Nov 30;11:676. doi: 10.1186/1471-2164-11-676 (PMC3053589; doi:10.1186/1471-2164-11-676)
Supplement: Additional file 6 — Table S6: Analysis of the exon array NSCLC data set, primary result list. [file 1471-2164-11-676-S6.XLS]

## Sheet: S6_Primary_result_list
Table S6: Analysis of the exon array NSCLC data set, primary result list.
Transcript cluster ID: Gene locus as defined in the new exon array chip definition. Number of probe sets: Number of present probe sets in the respective transcript cluster. p values were obtained from a mixed linear model ANOVA for the factors patient (P), pathology group (G), and for alternative splicing (interaction of factor exon E and pathology group G). The gene level fold-change was obtaine…
Transcript cluster ID	Number of probe sets	Entrez gene ID	Gene symbol	Description	p(P)	p(G)	p(E*G)	contrast(G)	MinSI	MaxSI	AbsSI	AbsLogAbsSI
7608	13	7433	VIPR1	vasoactive intestinal peptide receptor 1	0.343985	1.54368e-08	0	0.311446	0.46288	3.80461	3.80461	1.92775
11268	15	1001	CDH3	cadherin 3, type 1, P-cadherin (placental)	0.182591	5.53112e-07	0	3.36449	0.264417	1.42184	0.264417	1.91911
18037	24	11185	INMT	indolethylamine N-methyltransferase	0.832514	7.93373e-07	0	0.457583	0.271205	2.0825	0.271205	1.88254
37050	15	6532	SLC6A4	solute carrier family 6 (neurotransmitter transporter, serotonin), member 4	0.272831	4.49364e-08	0	0.18727	0.472014	3.54838	3.54838	1.82716
38998	57	2335	FN1	fibronectin 1	0.058013	0.731023	0	0.960982	0.836123	3.42288	3.42288	1.77521
23769	13	91851	CHRDL1	chordin-like 1	0.881235	1.03459e-08	0	0.309119	0.568228	3.18203	3.18203	1.66995
16201	41	56969	RPL23AP32	ribosomal protein L23a pseudogene 32	0.351169	4.44466e-07	0	0.453559	0.833492	3.1552	3.1552	1.65773
34682	12	6513	SLC2A1	solute carrier family 2 (facilitated glucose transporter), member 1	0.196585	4.98019e-07	0	3.87732	0.317026	1.86255	0.317026	1.65733
26473	97	667	DST	dystonin	0.0151957	0.00536685	0	0.679628	0.636901	3.1348	3.1348	1.64837
9368	12	2273	FHL1	four and a half LIM domains 1	0.689495	4.90783e-10	0	0.23951	0.591875	2.969	2.969	1.56998
26978	97	23345	SYNE1	spectrin repeat containing, nuclear envelope 1	0.0204155	3.16128e-06	0	0.532382	0.338082	1.65775	0.338082	1.56455
32603	11	10516	FBLN5	fibulin 5	0.903939	1.7107e-09	0	0.317495	0.766793	2.93808	2.93808	1.55487
25347	30	21	ABCA3	ATP-binding cassette, sub-family A (ABC1), member 3	0.445301	1.78547e-05	0	0.390058	0.649578	2.86229	2.86229	1.51717
26232	41		CREBL1		0.92311	5.65778e-06	0	0.645728	0.354162	1.87308	0.354162	1.49752
6803	14	256691	MAMDC2	MAM domain containing 2	0.384451	2.14156e-08	0	0.277906	0.562719	2.7236	2.7236	1.44551
31670	16	10395	DLC1	deleted in liver cancer 1	0.811553	2.35461e-06	0	0.336406	0.703992	2.70976	2.70976	1.43817
14168	50	3909	LAMA3	laminin, alpha 3	0.676458	0.82612	0	0.962153	0.474737	2.70902	2.70902	1.43777
18422	20	948	CD36	CD36 molecule (thrombospondin receptor)	0.462832	1.67461e-06	0	0.368708	0.680633	2.68178	2.68178	1.42319
12754	26	23266	LPHN2	latrophilin 2	0.964631	4.59098e-05	0	0.428119	0.773822	2.47525	2.47525	1.30757
41584	9	4321	MMP12	matrix metallopeptidase 12 (macrophage elastase)	0.169822	3.40928e-08	0	5.4469	0.405148	1.85092	0.405148	1.30348
38673	37	4065	LY75	lymphocyte antigen 75	0.0510937	0.433796	0	0.950941	0.406818	1.41458	0.406818	1.29754
26800	14	387104	C6orf174	chromosome 6 open reading frame 174	0.431213	1.46377e-06	0	0.435038	0.592429	2.44523	2.44523	1.28997
35378	14	8991	SELENBP1	selenium binding protein 1	0.0801348	1.1736e-07	0	0.431491	0.679671	2.37312	2.37312	1.24679
24852	18	6578	SLCO2A1	solute carrier organic anion transporter family, member 2A1	0.785179	5.54505e-06	0	0.40798	0.630531	2.34674	2.34674	1.23066
15021	38	2186	BPTF	bromodomain PHD finger transcription factor	0.0875736	3.02927e-06	0	1.26709	0.639115	2.26776	2.26776	1.18127
40785	11	2078	ERG	v-ets erythroblastosis virus E26 oncogene homolog (avian)	0.961616	4.90107e-05	0	0.563067	0.689703	2.25323	2.25323	1.17199
22821	33	5787	PTPRB	protein tyrosine phosphatase, receptor type, B	0.786342	7.82969e-07	0	0.305435	0.740033	2.22912	2.22912	1.15647
2814	24	22998	LIMCH1	LIM and calponin homology domains 1	0.125423	2.55281e-08	0	0.364862	0.69275	2.21797	2.21797	1.14924
24651	64	25890	ABI3BP	ABI family, member 3 (NESH) binding protein	0.90873	6.41758e-08	0	0.354022	0.60346	2.2037	2.2037	1.13993
24450	37	9254	CACNA2D2	calcium channel, voltage-dependent, alpha 2/delta subunit 2	0.230954	2.24461e-07	0	0.351858	0.569838	2.20122	2.20122	1.1383
39020	38	7145	TNS1	tensin 1	0.966204	4.06577e-07	0	0.382434	0.79557	2.1948	2.1948	1.13409
29296	34	6586	SLIT3	slit homolog 3 (Drosophila)	0.78721	3.49355e-08	0	0.409559	0.654575	2.18533	2.18533	1.12785
1283	29	8425	LTBP4	latent transforming growth factor beta binding protein 4	0.660665	5.75236e-08	0	0.420842	0.573111	2.1656	2.1656	1.11477
18660	20	79974	C7orf58	chromosome 7 open reading frame 58	0.611493	2.76913e-08	0	0.473199	0.743343	2.14831	2.14831	1.1032
5811	54	120892	LRRK2	leucine-rich repeat kinase 2	0.407306	4.13933e-05	0	0.350859	0.792811	2.09156	2.09156	1.06458
30126	15	80760	ITIH5	inter-alpha (globulin) inhibitor H5	0.347864	7.36313e-10	0	0.47165	0.481389	1.81071	0.481389	1.05472
26766	49	6098	ROS1	c-ros oncogene 1 , receptor tyrosine kinase	0.59748	0.00264229	0	0.571624	0.678892	2.05695	2.05695	1.04051
1871	23	56243	KIAA1217	KIAA1217	0.116769	0.851155	0	1.01556	0.489953	1.79139	0.489953	1.02928
38453	13	55679	LIMS2	LIM and senescent cell antigen-like domains 2	0.876571	3.46456e-09	0	0.517732	0.508284	2.01726	2.01726	1.0124
9599	29	1832	DSP	desmoplakin	0.240001	1.21461e-06	0	3.00742	0.501579	1.25088	0.501579	0.995451
27087	25	7058	THBS2	thrombospondin 2	0.0755659	3.19699e-07	0	2.82816	0.504522	1.48066	0.504522	0.987011
37146	26	7153	TOP2A	topoisomerase (DNA) II alpha 17kDa	0.836337	9.07525e-09	0	3.41933	0.509492	1.9765	1.9765	0.982948
25464	36	4629	MYH11	myosin, heavy chain 11, smooth muscle	0.706848	6.55666e-07	0	0.428248	0.514795	1.81322	0.514795	0.95793
11532	35	10129	FRY	furry homolog (Drosophila)	0.167796	1.16093e-05	0	0.656165	0.515213	1.54732	0.515213	0.956759
38706	28	6332	SCN7A	sodium channel, voltage-gated, type VII, alpha	0.31334	4.08834e-08	0	0.313473	0.598855	1.93638	1.93638	0.953362
4892	20	57188	ADAMTSL3	ADAMTS-like 3	0.162191	3.39615e-09	0	0.495984	0.586245	1.92634	1.92634	0.945862
17630	11	58494	JAM2	junctional adhesion molecule 2	0.717514	1.33468e-08	0	0.453267	0.705842	1.90816	1.90816	0.932182
37459	26	10351	ABCA8	ATP-binding cassette, sub-family A (ABC1), member 8	0.713443	2.78731e-08	0	0.374932	0.559688	1.90336	1.90336	0.928548
12673	22	3953	LEPR	leptin receptor	0.319298	5.92723e-09	0	0.432796	0.570913	1.88096	1.88096	0.911469
37105	23	80179	MYO19	myosin XIX	0.927735	9.54144e-08	0	1.69138	0.532272	1.27471	0.532272	0.909764
27694	9	1910	EDNRB	endothelin receptor type B	0.962158	7.46941e-08	0	0.339405	0.56561	1.87232	1.87232	0.904827
36854	41	4628	MYH10	myosin, heavy chain 1, non-muscle	0.0434361	8.9065e-08	0	0.457812	0.754104	1.85356	1.85356	0.890299
3259	14	23022	PALLD	palladin, cytoskeletal associated protein	0.245845	0.0708621	0	0.826598	0.758344	1.84588	1.84588	0.884309
30734	29	10580	SORBS1	sorbin and SH3 domain containing 1	0.456758	1.96653e-07	0	0.535738	0.586135	1.8417	1.8417	0.881038
7223	47	23511	NUP188	nucleoporin 188kDa	0.142632	0.00905477	0	1.09629	0.550308	1.23342	0.550308	0.861689
2358	11	3070	HELLS	helicase, lymphoid-specific	0.834659	6.89937e-06	0	1.45832	0.636207	1.81621	1.81621	0.860931
3663	23	23213	SULF1	sulfatase 1	0.217207	1.99385e-07	0	3.43757	0.552187	1.40563	0.552187	0.856771
39558	22	9771	RAPGEF5	Rap guanine nucleotide exchange factor (GEF) 5	0.0489629	0.0277192	0	0.802652	0.582321	1.80257	1.80257	0.850055
6348	23	283383	GPR133	G protein-coupled receptor 133	0.835833	5.04507e-07	0	0.439705	0.576794	1.79757	1.79757	0.846048
6589	18	8434	RECK	reversion-inducing-cysteine-rich protein with kazal motifs	0.513781	4.11711e-08	0	0.579828	0.716488	1.77332	1.77332	0.826453
3101	24	287	ANK2	ankyrin 2, neuronal	0.200243	2.01891e-05	0	0.665522	0.771835	1.77322	1.77322	0.826372
4773	17	9493	KIF23	kinesin family member 23	0.945329	1.93552e-07	0	1.86661	0.567607	1.58864	0.567607	0.817036
6504	25	7010	TEK	TEK tyrosine kinase, endothelial	0.890203	1.12797e-07	0	0.363182	0.641681	1.73718	1.73718	0.796747
29597	30	3791	KDR	kinase insert domain receptor (a type III receptor tyrosine kinase)	0.823567	1.16254e-06	0	0.510224	0.795264	1.71135	1.71135	0.775135
31703	24	9583	ENTPD4	ectonucleoside triphosphate diphosphohydrolase 4	0.302324	7.3208e-06	0	1.39293	0.747834	1.71052	1.71052	0.774435
2759	36	9353	SLIT2	slit homolog 2 (Drosophila)	0.456486	1.81349e-07	0	0.359755	0.726736	1.70483	1.70483	0.769628
22373	45	7450	VWF	von Willebrand factor	0.914053	1.03761e-06	0	0.336468	0.798777	1.67896	1.67896	0.747568
4138	15	22974	TPX2	TPX2, microtubule-associated, homolog (Xenopus laevis)	0.658507	1.52175e-08	0	3.4443	0.597065	1.63855	0.597065	0.74404
32587	17	11099	PTPN21	protein tyrosine phosphatase, non-receptor type 21	0.83387	3.2621e-06	0	0.588552	0.615619	1.66399	1.66399	0.734647
4662	25	53905	DUOX1	dual oxidase 1	0.961331	2.93179e-07	0	0.422686	0.62572	1.65342	1.65342	0.725453
30179	30	8516	ITGA8	integrin, alpha 8	0.446676	1.50254e-07	0	0.405631	0.722455	1.65241	1.65241	0.724572
31063	15	55612	FERMT1	fermitin family homolog 1 (Drosophila)	0.569687	7.24285e-08	0	3.20944	0.60781	1.45013	0.60781	0.718308
9909	37	717	C2	complement component 2	0.200142	0.0877733	0	1.21533	0.621595	1.63872	1.63872	0.712569
22060	43	79987	SVEP1	sushi, von Willebrand factor type A, EGF and pentraxin domain containing 1	0.488286	1.38415e-07	0	0.409887	0.660892	1.61338	1.61338	0.690086
28134	16	27151	CPAMD8	C3 and PZP-like, alpha-2-macroglobulin domain containing 8	0.737697	1.34721e-08	0	0.595051	0.621138	1.50301	0.621138	0.687014
5907	27	23371	TENC1	tensin like C1 domain containing phosphatase (tensin 2)	0.989691	8.75467e-07	0	0.478234	0.772371	1.60852	1.60852	0.685734
28722	21	9037	SEMA5A	sema domain, seven thrombospondin repeats (type 1 and type 1-like), transmembrane domain (TM) and short cytoplasmic domain, (semaphorin) 5A	0.286556	5.81446e-06	0	0.525562	0.622183	1.59147	0.622183	0.684589
9965	19	23294	ANKS1A	ankyrin repeat and sterile alpha motif domain containing 1A	0.38248	4.47109e-06	0	0.715431	0.69666	1.56134	1.56134	0.642785
37344	48	1277	COL1A1	collagen, type I, alpha 1	0.188987	2.08975e-05	0	3.25281	0.642601	1.38614	0.642601	0.638005
35004	17	7049	TGFBR3	transforming growth factor, beta receptor III	0.783022	4.10597e-08	0	0.371883	0.695808	1.54716	1.54716	0.629622
19551	27	582	BBS1	Bardet-Biedl syndrome 1	0.542047	0.000218696	0	1.17415	0.696378	1.5443	1.5443	0.626953
8423	130	8893	EIF2B5	eukaryotic translation initiation factor 2B, subunit 5 epsilon, 82kDa	0.312463	2.63804e-05	0	1.24954	0.651967	1.49497	0.651967	0.617129
5439	20	2009	EML1	echinoderm microtubule associated protein like 1	0.64921	3.41837e-07	0	0.619413	0.6763	1.49883	1.49883	0.583837
16068	27	84450	ZNF512	zinc finger protein 512	0.203435	0.000621463	0	1.17458	0.685252	1.43467	0.685252	0.545293
22427	35	2	A2M	alpha-2-macroglobulin	0.715087	1.9605e-06	1.4013e-45	0.408577	0.743799	1.40788	1.40788	0.493524
8366	23	1894	ECT2	epithelial cell transforming sequence 2 oncogene	0.735096	5.21531e-08	2.66247e-44	2.18909	0.519938	1.30337	0.519938	0.943588
8125	17	131873	COL6A6	collagen, type VI, alpha 6	0.179048	4.16191e-07	3.22299e-44	0.390673	0.60417	1.88397	1.88397	0.913776
35843	11	3898	LAD1	ladinin 1	0.578031	5.87596e-07	6.30584e-44	2.48933	0.437407	1.49054	0.437407	1.19295
4908	38	11214	AKAP13	A kinase (PRKA) anchor protein 13	0.0027474	0.000180213	8.68805e-44	0.705305	0.804263	1.63274	1.63274	0.707295
12412	104	23499	MACF1	microtubule-actin crosslinking factor 1	0.000585775	1.40286e-05	1.10703e-43	0.561436	0.652284	1.84691	1.84691	0.885114
4920	25	55215	FANCI	Fanconi anemia, complementation group I	0.882782	2.84748e-08	3.0268e-43	2.1458	0.604614	1.29227	0.604614	0.725914
5776	13	56938	ARNTL2	aryl hydrocarbon receptor nuclear translocator-like 2	0.461392	2.61808e-06	4.00771e-43	3.05726	0.348868	1.42907	0.348868	1.51925
84	20	23037	PDZD2	PDZ domain containing 2	0.765203	4.44384e-06	2.21405e-42	0.516444	0.664374	1.51469	1.51469	0.599023
25016	18	57560	IFT80	intraflagellar transport 8 homolog (Chlamydomonas)	0.566848	0.563397	2.24768e-42	1.03315	0.791435	2.36563	2.36563	1.24222
26392	14	53405	CLIC5	chloride intracellular channel 5	0.558196	7.34431e-07	2.30373e-42	0.25485	0.703869	2.1495	2.1495	1.104
18063	20	54443	ANLN	anillin, actin binding protein	0.814581	3.49076e-09	5.22684e-42	3.6865	0.652793	1.59056	1.59056	0.669535
4929	18	10509	SEMA4B	sema domain, immunoglobulin domain (Ig), transmembrane domain (TM) and short cytoplasmic domain, (semaphorin) 4B	0.122775	1.38296e-07	1.29032e-41	1.89846	0.580602	1.32208	0.580602	0.784379
7841	20	6092	ROBO2	roundabout, axon guidance receptor, homolog 2 (Drosophila)	0.126939	3.33953e-06	1.70566e-41	0.48956	0.574426	2.01528	2.01528	1.01098
4309	11	4318	MMP9	matrix metallopeptidase 9 (gelatinase B, 92kDa gelatinase, 92kDa type IV collagenase)	0.4521	1.68448e-06	1.12004e-38	2.92347	0.471648	1.4909	0.471648	1.08422
38689	16	2191	FAP	fibroblast activation protein, alpha	0.217355	5.50975e-08	1.42198e-38	2.90813	0.550539	1.39782	0.550539	0.861083
22797	9	11197	WIF1	WNT inhibitory factor 1	0.751236	2.58501e-07	4.51932e-38	0.221338	0.649482	1.83405	1.83405	0.875033
28069	20	30000	TNPO2	transportin 2	0.350165	0.0123937	4.67432e-38	1.13548	0.869835	1.95362	1.95362	0.96615
41005	10	322	APBB1	amyloid beta (A4) precursor protein-binding, family B, member 1 (Fe65)	0.491555	1.24751e-07	1.03751e-37	0.726834	0.752278	1.44791	1.44791	0.533972
38291	14	3899	AFF3	AF4/FMR2 family, member 3	0.898554	9.5591e-07	1.09789e-37	0.53938	0.559516	1.73293	0.559516	0.837749
23906	10	2719	GPC3	glypican 3	0.474723	3.36369e-07	3.12055e-37	0.295219	0.671935	2.32796	2.32796	1.21907
30550	11	9806	SPOCK2	sparc/osteonectin, cwcv and kazal-like domains proteoglycan (testican) 2	0.430864	1.3124e-05	1.12428e-36	0.519517	0.693411	1.99728	1.99728	0.998037
14995	27	81033	KCNH6	potassium voltage-gated channel, subfamily H (eag-related), member 6	0.115502	0.673231	1.17121e-36	0.989931	0.764426	1.43766	1.43766	0.523723
17857	15	80727	TTYH3	tweety homolog 3 (Drosophila)	0.145027	2.76481e-07	2.69677e-36	1.4915	0.663787	1.29424	0.663787	0.591208
6221	32	32	ACACB	acetyl-Coenzyme A carboxylase beta	0.0817492	2.83203e-08	3.57811e-36	0.632579	0.721379	1.36923	0.721379	0.471171
18363	22	2006	ELN	elastin	0.377923	2.09293e-05	5.98395e-36	0.568829	0.700778	1.73901	1.73901	0.798266
22166	23		RP11-474P12.1		0.00313536	0.00435664	6.77406e-36	0.915023	0.716872	1.31094	0.716872	0.480213
17369	8	1674	DES	desmin	0.29737	3.83172e-07	7.13901e-36	0.377955	0.691228	2.10253	2.10253	1.07213
986	10	4784	NFIX	nuclear factor I/X (CCAAT-binding transcription factor)	0.555517	8.10654e-08	7.55141e-36	0.506381	0.765382	1.77213	1.77213	0.825484
25218	31	84239	ATP13A4	ATPase type 13A4	0.348456	1.99764e-05	8.30939e-36	0.437373	0.605815	1.51785	0.605815	0.723051
24907	21	5352	PLOD2	procollagen-lysine, 2-oxoglutarate 5-dioxygenase 2	0.459123	5.81165e-07	1.11919e-35	2.49838	0.533061	1.26831	0.533061	0.907627
24999	15	79674	VEPH1	ventricular zone expressed PH domain homolog 1 (zebrafish)	0.374079	6.42308e-07	1.24707e-35	0.382307	0.621487	1.95315	1.95315	0.965803
41582	10	4312	MMP1	matrix metallopeptidase 1 (interstitial collagenase)	0.129348	1.79206e-06	1.87729e-35	3.55059	0.447914	1.52491	0.447914	1.15871
8051	21	6565	SLC15A2	solute carrier family 15 (H+/peptide transporter), member 2	0.828179	1.267e-06	2.00115e-35	0.476555	0.719617	1.84823	1.84823	0.886144
32412	7	9787	DLGAP5	discs, large (Drosophila) homolog-associated protein 5	0.683186	1.54015e-09	3.19525e-35	2.7226	0.385396	1.26964	0.385396	1.37559
17191	24	316	AOX1	aldehyde oxidase 1	0.351179	1.92056e-05	3.2946e-35	0.577722	0.702836	1.53405	1.53405	0.617346
32228	17	57447	NDRG2	NDRG family member 2	0.125244	4.25528e-06	4.20455e-35	0.435594	0.774297	2.04354	2.04354	1.03107
24503	12	50650	ARHGEF3	Rho guanine nucleotide exchange factor (GEF) 3	0.207461	0.00211404	7.3085e-35	0.852852	0.760349	1.75414	1.75414	0.810764
16153	28	130271	PLEKHH2	pleckstrin homology domain containing, family H (with MyTH4 domain) member 2	0.0146801	2.0839e-07	1.13664e-34	0.488184	0.683791	1.43626	0.683791	0.548373
13696	11	4660	PPP1R12B	protein phosphatase 1, regulatory (inhibitor) subunit 12B	0.11139	0.000165491	1.48097e-34	0.718081	0.647303	1.67257	1.67257	0.742067
12517	15	1580	CYP4B1	cytochrome P45, family 4, subfamily B, polypeptide 1	0.5055	1.25349e-09	2.61616e-34	0.191703	0.705383	1.56818	1.56818	0.649091
41485	15	408	ARRB1	arrestin, beta 1	0.434696	6.29038e-06	3.32607e-34	0.483469	0.854003	2.07904	2.07904	1.05592
34751	11	54558	SPATA6	spermatogenesis associated 6	0.0115382	1.0801e-07	3.40001e-34	0.629903	0.710168	1.80853	1.80853	0.854818
22372	10	57101	ANO2	anoctamin 2	0.360107	6.96154e-08	3.53238e-34	0.595782	0.663491	1.56492	1.56492	0.646089
24513	5	11170	FAM107A	family with sequence similarity 17, member A	0.541579	3.85072e-08	3.62211e-34	0.255696	0.556172	2.09748	2.09748	1.06866
16166	13	5581	PRKCE	protein kinase C, epsilon	0.469078	6.10321e-07	4.1218e-34	0.598685	0.515902	1.3797	0.515902	0.954831
2553	20	2869	GRK5	G protein-coupled receptor kinase 5	0.473403	3.65099e-07	4.60222e-34	0.514025	0.685548	1.42032	0.685548	0.54467
6386	38	6595	SMARCA2	SWI/SNF related, matrix associated, actin dependent regulator of chromatin, subfamily a, member 2	0.539289	5.29998e-06	9.14819e-34	0.73759	0.81436	1.41976	1.41976	0.505647
10519	58	3908	LAMA2	laminin, alpha 2	0.00371752	3.38125e-06	1.52655e-33	0.649896	0.778135	1.29805	1.29805	0.376346
35190	9	845	CASQ2	calsequestrin 2 (cardiac muscle)	0.102097	2.52341e-07	2.22184e-33	0.536762	0.653794	1.55891	1.55891	0.640538
4404	50	2778	GNAS	GNAS complex locus	0.826811	0.00230162	2.59275e-33	1.20733	0.732357	1.38152	1.38152	0.466256
4707	14	84952	CGNL1	cingulin-like 1	0.527111	2.82978e-09	2.67859e-33	0.462031	0.697877	1.35776	0.697877	0.518955
205	9	891	CCNB1	cyclin B1	0.344165	8.92848e-07	4.03964e-33	2.71098	0.487219	1.465	0.487219	1.03736
17226	16	659	BMPR2	bone morphogenetic protein receptor, type II (serine/threonine kinase)	0.0704508	1.75809e-06	4.54075e-33	0.621965	0.862947	2.07417	2.07417	1.05253
24954	7	285313	IGSF10	immunoglobulin superfamily, member 1	0.0765211	4.10785e-09	5.25999e-33	0.436283	0.553556	1.42951	0.553556	0.853199
23950	22	9459	ARHGEF6	Rac/Cdc42 guanine nucleotide exchange factor (GEF) 6	0.821837	1.75968e-06	7.00568e-33	0.536599	0.788311	1.86706	1.86706	0.900768
8229	11	1359	CPA3	carboxypeptidase A3 (mast cell)	0.411283	1.29867e-06	8.37867e-33	0.43621	0.801508	2.16409	2.16409	1.11376
22357	8	2305	FOXM1	forkhead box M1	0.571424	2.79742e-08	1.19291e-32	2.1778	0.498489	1.38739	0.498489	1.00437
26238	25	4855	NOTCH4	Notch homolog 4 (Drosophila)	0.517017	3.41302e-05	3.87693e-32	0.636065	0.784237	1.51718	1.51718	0.601392
23028	15	11113	CIT	citron (rho-interacting, serine/threonine kinase 21)	0.164432	0.00595715	4.29798e-32	1.33066	0.789601	2.42197	2.42197	1.27618
8733	31	7102	TSPAN7	tetraspanin 7	0.147326	6.87494e-06	4.45111e-32	0.588336	0.50992	1.8749	0.50992	0.971657
12779	11	9653	HS2ST1	heparan sulfate 2-O-sulfotransferase 1	0.0541477	0.00328948	5.19912e-32	1.12992	0.557785	1.30899	0.557785	0.842219
25420	8	2013	EMP2	epithelial membrane protein 2	0.702481	9.16643e-07	6.27645e-32	0.404979	0.770297	2.17549	2.17549	1.12134
40091	12	5166	PDK4	pyruvate dehydrogenase kinase, isozyme 4	0.454295	4.73017e-07	7.23346e-32	0.28686	0.793457	2.08873	2.08873	1.06263
13251	16	4881	NPR1	natriuretic peptide receptor A/guanylate cyclase A (atrionatriuretic peptide receptor A)	0.530567	3.40367e-06	9.14459e-32	0.581224	0.751051	1.58449	1.58449	0.664019
15612	19	2192	FBLN1	fibulin 1	0.456175	6.72862e-07	1.43746e-31	0.434865	0.753363	1.84173	1.84173	0.881062
7632	5	23016	EXOSC7	exosome component 7	0.107046	9.04521e-08	1.72437e-31	0.629743	0.444456	2.01338	0.444456	1.16989
4869	16	3603	IL16	interleukin 16 (lymphocyte chemoattractant factor)	0.102002	7.66957e-07	1.73836e-31	0.692913	0.594606	1.34903	0.594606	0.749994
32399	16	30001	ERO1L	ERO1-like (S. cerevisiae)	0.210699	6.91488e-09	1.83398e-31	2.38153	0.607496	1.26428	0.607496	0.719053
35087	13	1301	COL11A1	collagen, type XI, alpha 1	0.478757	0.000161683	1.93452e-31	2.31577	0.432811	1.97655	0.432811	1.20819
16586	14	9173	IL1RL1	interleukin 1 receptor-like 1	0.912672	0.000862369	2.12492e-31	0.457633	0.599557	2.04756	2.04756	1.03391
41769	6	11095	ADAMTS8	ADAM metallopeptidase with thrombospondin type 1 motif, 8	0.401556	1.08091e-07	2.30973e-31	0.498949	0.583855	1.5495	0.583855	0.776318
30479	14	219790	RTKN2	rhotekin 2	0.597627	1.39225e-06	2.93396e-31	0.310807	0.682806	1.57963	1.57963	0.659587
7070	15	11217	AKAP2	A kinase (PRKA) anchor protein 2	0.86832	9.87968e-06	4.08978e-31	0.64602	0.625671	1.58181	0.625671	0.676524
22189	16	2022	ENG	endoglin	0.666869	4.3434e-07	5.45974e-31	0.500046	0.818469	1.60948	1.60948	0.686595
711	11	2264	FGFR4	fibroblast growth factor receptor 4	0.566533	8.72412e-06	8.58456e-31	0.519574	0.531522	1.59661	0.531522	0.911799
9541	12	3662	IRF4	interferon regulatory factor 4	0.472071	0.308134	9.33935e-31	1.06334	0.709786	1.83082	1.83082	0.87249
24777	22	57493	HEG1	HEG homolog 1 (zebrafish)	0.744394	2.511e-05	1.03186e-30	0.506482	0.80623	2.04173	2.04173	1.02979
23185	10	395	ARHGAP6	Rho GTPase activating protein 6	0.883256	5.66728e-07	1.88652e-30	0.568237	0.68782	1.55695	1.55695	0.638723
15080	30	3691	ITGB4	integrin, beta 4	0.325207	0.000350018	1.89369e-30	1.86435	0.536707	1.255	0.536707	0.897793
18475	53	1278	COL1A2	collagen, type I, alpha 2	0.182917	0.0013436	3.86829e-30	1.81704	0.868605	1.94664	1.94664	0.960986
2357	28	51196	PLCE1	phospholipase C, epsilon 1	0.448706	1.22356e-05	4.03341e-30	0.607228	0.752401	1.30332	0.752401	0.410426
3018	9	6696	SPP1	secreted phosphoprotein 1	0.427145	1.16659e-09	4.30427e-30	8.22784	0.484228	1.53102	0.484228	1.04624
121	18	730	C7	complement component 7	0.675487	3.64347e-07	4.83534e-30	0.275669	0.787756	1.38125	1.38125	0.465974
21954	24	5727	PTCH1	patched homolog 1 (Drosophila)	0.752018	0.00120734	4.86116e-30	0.742305	0.725225	1.40588	1.40588	0.491473
26395	7	10231	RCAN2	regulator of calcineurin 2	0.095106	3.9467e-05	5.16426e-30	0.723596	0.654029	1.9325	1.9325	0.950468
12319	11	347735	SERINC2	serine incorporator 2	0.0438656	1.04597e-05	6.39873e-30	1.88827	0.50473	1.37514	0.50473	0.986416
27593	11	81617	CAB39L	calcium binding protein 39-like	0.598978	5.57941e-08	1.08769e-29	0.491505	0.626834	1.56501	0.626834	0.673845
38366	12	699	BUB1	budding uninhibited by benzimidazoles 1 homolog (yeast)	0.828346	7.35306e-08	1.10335e-29	2.37589	0.724773	1.65864	1.65864	0.730001
7479	20	8850	KAT2B	K(lysine) acetyltransferase 2B	0.882944	1.82559e-05	1.11771e-29	0.659239	0.750854	1.62137	1.62137	0.697213
3830	37	7373	COL14A1	collagen, type XIV, alpha 1	0.388234	0.0027188	1.93838e-29	0.646329	0.757874	1.45342	1.45342	0.539452
17014	14	115677	NOSTRIN	nitric oxide synthase trafficker	0.364793	2.98705e-07	1.98107e-29	0.499476	0.716953	1.44	1.44	0.526069
3790	5	115908	CTHRC1	collagen triple helix repeat containing 1	0.316011	1.14391e-08	2.00767e-29	3.4776	0.343427	2.03377	0.343427	1.54192
7300	22	1289	COL5A1	collagen, type V, alpha 1	0.0753838	1.09122e-05	2.07125e-29	2.08022	0.573088	1.69548	0.573088	0.803171
3072	14	255743	NPNT	nephronectin	0.801523	9.21457e-07	2.18075e-29	0.365827	0.796191	1.95646	1.95646	0.968246
16111	19	51232	CRIM1	cysteine rich transmembrane BMP regulator 1 (chordin-like)	0.693091	1.53245e-06	3.60781e-29	0.532009	0.817947	1.44753	1.44753	0.533593
18460	30	85865	GTPBP10	GTP-binding protein 1 (putative)	0.0812883	0.0120245	3.90297e-29	1.07939	0.641512	1.48002	0.641512	0.640452
41744	15	54538	ROBO4	roundabout homolog 4, magic roundabout (Drosophila)	0.588511	5.17548e-07	4.66438e-29	0.490503	0.693627	1.5281	1.5281	0.611739
13503	11	2327	FMO2	flavin containing monooxygenase 2 (non-functional)	0.381825	3.15818e-07	4.88166e-29	0.254199	0.788091	2.27873	2.27873	1.18823
28793	19	3977	LIFR	leukemia inhibitory factor receptor alpha	0.393103	3.30778e-07	5.05363e-29	0.31723	0.688999	1.65264	1.65264	0.724772
10	8	9319	TRIP13	thyroid hormone receptor interactor 13	0.581405	1.31302e-06	5.38568e-29	2.80307	0.576229	1.56129	0.576229	0.795286
29849	8	890	CCNA2	cyclin A2	0.612828	1.48746e-07	5.64046e-29	2.3463	0.53315	1.41464	0.53315	0.907387
8278	22	4311	MME	membrane metallo-endopeptidase	0.185742	1.06896e-06	7.42621e-29	0.440509	0.716843	1.64882	1.64882	0.721434
13416	20	4921	DDR2	discoidin domain receptor tyrosine kinase 2	0.270523	0.000291707	7.51767e-29	0.722822	0.835572	1.56655	1.56655	0.647591
600	6	2878	GPX3	glutathione peroxidase 3 (plasma)	0.48276	1.24737e-07	7.66751e-29	0.306595	0.736503	2.00926	2.00926	1.00666
27565	9	1361	CPB2	carboxypeptidase B2 (plasma)	0.143464	6.84664e-07	8.09918e-29	0.393748	0.585743	1.32199	0.585743	0.77166
13604	93	83872	HMCN1	hemicentin 1	0.0355805	0.000219395	8.1734e-29	0.666733	0.823946	1.34184	1.34184	0.424213
5638	29	9918	NCAPD2	non-SMC condensin I complex, subunit D2	0.214025	1.35328e-07	8.37741e-29	1.65528	0.622281	1.24552	0.622281	0.684362
24901	12	26577	PCOLCE2	procollagen C-endopeptidase enhancer 2	0.422998	0.000225357	8.64072e-29	0.589992	0.629598	1.87791	1.87791	0.909128
3285	21	80014	WWC2	WW and C2 domain containing 2	0.788101	7.85161e-06	8.88708e-29	0.517972	0.769652	1.64577	1.64577	0.718763
7564	25	3680	ITGA9	integrin, alpha 9	0.310452	1.14557e-05	1.23356e-28	0.722386	0.819814	1.45746	1.45746	0.543456
40988	7	3045	HBD	hemoglobin, delta	0.0170811	1.12588e-08	1.29921e-28	0.290402	0.571539	2.61333	2.61333	1.38589
11005	8	5347	PLK1	polo-like kinase 1 (Drosophila)	0.438504	1.00859e-08	1.40614e-28	2.83747	0.61011	1.44783	0.61011	0.712859
1732	20	5214	PFKP	phosphofructokinase, platelet	0.0510747	2.66511e-07	1.80193e-28	2.01991	0.559421	1.2525	0.559421	0.837994
12885	7	1901	S1PR1	sphingosine-1-phosphate receptor 1	0.916897	6.28089e-07	2.38199e-28	0.416508	0.657452	2.0239	2.0239	1.01714
29471	9	9079	LDB2	LIM domain binding 2	0.853362	2.17621e-07	3.02118e-28	0.446197	0.733111	1.53962	1.53962	0.622574
23339	15	4129	MAOB	monoamine oxidase B	0.583957	4.80985e-07	3.22671e-28	0.470837	0.751971	1.79617	1.79617	0.844924
25401	9	146556	C16orf89	chromosome 16 open reading frame 89	0.141834	8.37647e-07	3.83039e-28	0.482866	0.695325	1.97863	1.97863	0.984502
4866	22	57214	KIAA1199	KIAA1199	0.430928	1.57018e-06	4.06158e-28	2.30225	0.762789	1.37983	1.37983	0.464491
15655	13		AC000036.5		0.373079	2.2689e-05	4.94689e-28	0.663164	0.518932	1.45432	0.518932	0.946383
37461	27	23460	ABCA6	ATP-binding cassette, sub-family A (ABC1), member 6	0.00188207	1.44145e-08	5.57517e-28	0.57093	0.674482	1.40924	0.674482	0.568148
3447	10	4023	LPL	lipoprotein lipase	0.564598	7.1635e-06	6.06684e-28	0.33635	0.669984	1.85164	1.85164	0.888804
34189	17	1855	DVL1	dishevelled, dsh homolog 1 (Drosophila)	0.102522	0.00529027	7.01186e-28	1.09141	0.57118	1.22928	0.57118	0.807983
5894	8	94	ACVRL1	activin A receptor type II-like 1	0.947479	1.19357e-06	8.38981e-28	0.488895	0.653738	1.6507	1.6507	0.723078
14980	9	6909	TBX2	T-box 2	0.777604	6.2634e-06	8.89596e-28	0.554353	0.629386	1.54952	0.629386	0.667983
30760	12	55118	CRTAC1	cartilage acidic protein 1	0.609308	5.56032e-05	1.60245e-27	0.467544	0.73724	1.68786	1.68786	0.755195
29102	13	23176	SEPT8	septin 8	0.00562222	0.104667	1.73169e-27	1.05846	0.543811	1.26745	0.543811	0.878823
23208	7	2277	FIGF	c-fos induced growth factor (vascular endothelial growth factor D)	0.205699	2.86316e-07	2.32735e-27	0.225256	0.602976	1.99095	1.99095	0.993457
8618	10	11238	CA5B	carbonic anhydrase VB, mitochondrial	0.896299	5.88143e-05	2.533e-27	0.75422	0.782941	1.51063	1.51063	0.59515
23170	11	3730	KAL1	Kallmann syndrome 1 sequence	0.830949	5.53493e-07	2.91353e-27	0.408356	0.798411	1.63297	1.63297	0.707498
14116	31	5797	PTPRM	protein tyrosine phosphatase, receptor type, M	0.859578	3.19322e-06	2.98848e-27	0.487267	0.765203	1.42098	1.42098	0.506886
10607	17	9749	PHACTR2	phosphatase and actin regulator 2	0.89176	2.26476e-06	3.43459e-27	0.673919	0.766953	1.37325	1.37325	0.457594
38835	26	1290	COL5A2	collagen, type V, alpha 2	0.0432149	2.08335e-06	3.54362e-27	2.31344	0.725029	1.23352	0.725029	0.463889
11227	12	1003	CDH5	cadherin 5, type 2 (vascular endothelium)	0.972592	1.53767e-06	3.97874e-27	0.363797	0.76599	1.74329	1.74329	0.801813
3659	26	80243	PREX2	phosphatidylinositol-3,4,5-trisphosphate-dependent Rac exchange factor 2	0.422432	1.41871e-06	5.73954e-27	0.502783	0.697179	1.23952	0.697179	0.520399
6799	10		C9orf61		0.243305	1.77559e-07	5.85063e-27	0.437374	0.696411	1.64625	1.64625	0.719183
24769	27	4638	MYLK	myosin light chain kinase	0.897376	1.67641e-06	6.26442e-27	0.523812	0.759223	1.47944	1.47944	0.565051
29843	10	11107	PRDM5	PR domain containing 5	0.896737	2.50033e-07	6.56866e-27	0.615163	0.666184	1.41165	0.666184	0.586007
4708	8	81488	GRINL1A	glutamate receptor, ionotropic, N-methyl D-aspartate-like 1A	0.326093	1.41024e-06	1.00058e-26	0.545574	0.646653	1.74065	1.74065	0.799626
40226	54	9732	DOCK4	dedicator of cytokinesis 4	0.331296	9.99243e-05	1.19652e-26	0.584722	0.815362	1.63299	1.63299	0.707516
30261	9	57608	KIAA1462	KIAA1462	0.994021	2.04307e-05	1.45909e-26	0.527719	0.608036	1.86884	1.86884	0.902143
2747	25	57545	CC2D2A	coiled-coil and C2 domain containing 2A	0.700889	0.000143106	2.1919e-26	0.727466	0.751289	1.29319	0.751289	0.41256
32927	12	255189	PLA2G4F	phospholipase A2, group IVF	0.777592	2.58102e-05	2.78744e-26	0.52962	0.694991	1.48368	1.48368	0.56918
32518	11	8650	NUMB	numb homolog (Drosophila)	0.378998	0.0119399	2.79247e-26	0.870698	0.881067	2.10315	2.10315	1.07255
24445	11	8692	HYAL2	hyaluronoglucosaminidase 2	0.474429	0.000104895	3.22025e-26	0.761161	0.653496	1.41797	0.653496	0.61375
32411	11	11169	WDHD1	WD repeat and HMG-box DNA binding protein 1	0.797055	3.56477e-08	3.41861e-26	1.94837	0.624466	1.25639	0.624466	0.679305
15545	16	10454	MAP3K7IP1	mitogen-activated protein kinase kinase kinase 7 interacting protein 1	0.0208113	0.480503	3.45738e-26	1.0242	0.580604	1.27025	0.580604	0.784374
28035	12	25959	KANK2	KN motif and ankyrin repeat domains 2	0.918577	2.65975e-07	4.02585e-26	0.518639	0.818053	1.38815	1.38815	0.473163
6568	36	10497	UNC13B	unc-13 homolog B (C. elegans)	0.0771394	2.06724e-05	5.25803e-26	0.595409	0.769342	1.47854	1.47854	0.564173
39164	42	1293	COL6A3	collagen, type VI, alpha 3	0.0379952	0.00108937	6.99233e-26	1.61446	0.741945	2.21609	2.21609	1.14802
23430	10	57477	SHROOM4	shroom family member 4	0.736996	7.4755e-06	9.00721e-26	0.527064	0.692244	1.45473	1.45473	0.540751
12196	12	2048	EPHB2	EPH receptor B2	0.421093	7.04122e-06	1.02339e-25	1.70646	0.558535	1.40807	0.558535	0.84028
27548	11	8848	TSC22D1	TSC22 domain family, member 1	0.0621823	0.000141415	1.35883e-25	0.83491	0.629318	1.40506	0.629318	0.668139
6793	5	5239	PGM5	phosphoglucomutase 5	0.211794	4.82172e-09	1.38751e-25	0.474601	0.75703	1.71001	1.71001	0.774005
15440	59	8897	MTMR3	myotubularin related protein 3	0.786146	0.425541	1.5283e-25	1.02956	0.769435	2.04576	2.04576	1.03264
29765	8	125	ADH1B	alcohol dehydrogenase 1B (class I), beta polypeptide	0.410309	5.35809e-09	2.24448e-25	0.140512	0.621659	2.72968	2.72968	1.44873
19776	8	85458	DIXDC1	DIX domain containing 1	0.501019	1.8594e-05	3.58354e-25	0.726557	0.757488	1.50297	1.50297	0.587816
37023	9	10615	SPAG5	sperm associated antigen 5	0.64357	7.71765e-09	4.3283e-25	2.09117	0.675325	1.53506	1.53506	0.618295
8590	19	55841	WWC3	WWC family member 3	0.141142	7.96529e-05	5.19733e-25	0.805898	0.888424	1.96086	1.96086	0.971487
6101	16	79611	ACSS3	acyl-CoA synthetase short-chain family member 3	0.510737	7.58756e-06	5.90424e-25	0.616919	0.766086	1.48146	1.48146	0.56702
1161	18	2821	GPI	glucose phosphate isomerase	0.215086	4.0658e-06	6.34862e-25	1.69629	0.529288	1.14596	0.529288	0.917875
35860	30	10765	KDM5B	lysine (K)-specific demethylase 5B	0.279013	1.169e-06	6.96839e-25	1.53546	0.698501	1.19617	0.698501	0.517666
40040	23	222223	KIAA1324L	KIAA1324-like	0.278397	7.93226e-07	7.38122e-25	0.523217	0.753796	1.62302	1.62302	0.698681
15387	13	56241	SUSD2	sushi domain containing 2	0.334247	3.34413e-05	7.38379e-25	0.369691	0.621863	1.59764	0.621863	0.685331
6594	8	9833	MELK	maternal embryonic leucine zipper kinase	0.751946	6.67018e-08	8.21691e-25	2.9231	0.749865	1.45759	1.45759	0.543585
26540	6	27145	FILIP1	filamin A interacting protein 1	0.712628	3.70443e-07	1.02883e-24	0.528022	0.706808	2.05779	2.05779	1.0411
2016	15	240	ALOX5	arachidonate 5-lipoxygenase	0.244012	0.000152878	1.62529e-24	0.549329	0.764149	1.84168	1.84168	0.881022
38831	21	10203	CALCRL	calcitonin receptor-like	0.961997	1.88294e-06	1.78332e-24	0.319098	0.743364	1.9219	1.9219	0.942533
11732	32	4008	LMO7	LIM domain 7	0.83656	0.000639488	2.87836e-24	0.489009	0.658673	2.1099	2.1099	1.07717
11493	9	10810	WASF3	WAS protein family, member 3	0.0046376	1.54713e-06	3.86025e-24	0.778847	0.702093	1.45308	1.45308	0.539114
18728	22	23382	AHCYL2	adenosylhomocysteinase-like 2	0.546522	0.00199927	3.96089e-24	0.638093	0.795578	1.75547	1.75547	0.811857
27066	26	6196	RPS6KA2	ribosomal protein S6 kinase, 9kDa, polypeptide 2	0.659513	7.22211e-05	4.37111e-24	0.618404	0.765031	1.72201	1.72201	0.784094
30469	9	220965	FAM13C	family with sequence similarity 13, member C	0.188537	1.51201e-07	4.54304e-24	0.612947	0.688197	1.24227	0.688197	0.539106
29773	8	51705	EMCN	endomucin	0.879831	2.70665e-07	4.65634e-24	0.410975	0.730969	1.4943	1.4943	0.57947
27962	63	718	C3	complement component 3	0.115667	0.000580305	5.19057e-24	0.707241	0.843225	1.42637	1.42637	0.512348
22536	16	83857	TMTC1	transmembrane and tetratricopeptide repeat containing 1	0.267868	0.00786972	5.88989e-24	0.665277	0.735576	1.49266	1.49266	0.577886
17252	17	117583	PARD3B	par-3 partitioning defective 3 homolog B (C. elegans)	0.070187	3.54325e-07	6.371e-24	0.678957	0.727858	1.47647	1.47647	0.562152
18108	24	4967	OGDH	oxoglutarate (alpha-ketoglutarate) dehydrogenase (lipoamide)	0.708687	0.704426	6.62452e-24	0.977697	0.840519	1.77174	1.77174	0.825167
26814	16	93663	ARHGAP18	Rho GTPase activating protein 18	0.373282	2.18043e-06	6.89785e-24	0.663908	0.835443	1.88794	1.88794	0.916813
3465	9	64236	PDLIM2	PDZ and LIM domain 2 (mystique)	0.698043	1.685e-06	6.89913e-24	0.569659	0.765848	1.65299	1.65299	0.725078
40678	11	9510	ADAMTS1	ADAM metallopeptidase with thrombospondin type 1 motif, 1	0.23103	5.79753e-08	7.29252e-24	0.32328	0.788589	1.61241	1.61241	0.689219
543	13	56111	PCDHGA4	protocadherin gamma subfamily A, 4	0.324121	0.0169344	7.39913e-24	0.87435	0.648492	1.36705	0.648492	0.624839
17801	16	104	ADARB1	adenosine deaminase, RNA-specific, B1 (RED1 homolog rat)	0.520134	1.28007e-06	7.48875e-24	0.537674	0.742872	1.40562	1.40562	0.491207
10018	12	23500	DAAM2	dishevelled associated activator of morphogenesis 2	0.3128	1.92286e-07	9.90462e-24	0.657255	0.66363	1.34368	0.66363	0.591549
19793	6	7704	ZBTB16	zinc finger and BTB domain containing 16	0.0948979	2.17505e-06	1.26293e-23	0.41725	0.541658	2.45275	2.45275	1.2944
26236	15	177	AGER	advanced glycosylation end product-specific receptor	0.658697	1.56681e-06	2.29078e-23	0.138652	0.720929	2.01201	2.01201	1.00864
36841	24	6844	VAMP2	vesicle-associated membrane protein 2 (synaptobrevin 2)	0.171839	1.16357e-06	2.32195e-23	0.614591	0.727466	1.41135	1.41135	0.497076
16273	17	4211	MEIS1	Meis homeobox 1	0.257737	1.5761e-06	2.54976e-23	0.609963	0.786887	1.64803	1.64803	0.720743
33091	7	22801	ITGA11	integrin, alpha 11	0.359862	8.36314e-06	3.00451e-23	2.16516	0.453481	1.32432	0.453481	1.14089
2404	15	51076	CUTC	cutC copper transporter homolog (E. coli)	0.0569365	5.65881e-05	5.72469e-23	1.41584	0.670391	1.34534	0.670391	0.576925
36469	31	8563	THOC5	THO complex 5	0.75109	0.000877408	5.92356e-23	1.26929	0.819442	1.59468	1.59468	0.673267
22428	8	5858	PZP	pregnancy-zone protein	0.218875	6.69956e-09	7.64159e-23	0.590833	0.646829	1.47842	0.646829	0.628544
38982	8	33	ACADL	acyl-Coenzyme A dehydrogenase, long chain	0.39359	1.84433e-07	1.41631e-22	0.410098	0.712149	1.38808	0.712149	0.489749
7565	15	10217	CTDSPL	CTD (carboxy-terminal domain, RNA polymerase II, polypeptide A) small phosphatase-like	0.651936	9.63685e-05	1.83139e-22	0.676236	0.776748	1.69689	1.69689	0.762893
7381	52	3708	ITPR1	inositol 1,4,5-triphosphate receptor, type 1	0.258792	3.51565e-06	1.98883e-22	0.689191	0.805636	1.29213	1.29213	0.369751
7127	22	2934	GSN	gelsolin (amyloidosis, Finnish type)	0.435487	1.4838e-05	2.07197e-22	0.589612	0.835265	1.68524	1.68524	0.752954
24779	11	84561	SLC12A8	solute carrier family 12 (potassium/chloride transporters), member 8	0.286286	1.68871e-07	2.21815e-22	2.01663	0.543798	1.2671	0.543798	0.878857
41459	44	116985	ARAP1	ArfGAP with RhoGAP domain, ankyrin repeat and PH domain 1	0.043376	8.19524e-06	2.33277e-22	0.803157	0.632626	1.33861	0.632626	0.660575
36966	22	9706	ULK2	unc-51-like kinase 2 (C. elegans)	0.626497	9.84343e-07	3.93902e-22	0.771745	0.827573	1.31641	1.31641	0.396609
38910	15	66008	TRAK2	trafficking protein, kinesin binding 2	0.777427	2.08424e-05	4.40586e-22	0.718246	0.839845	1.63097	1.63097	0.70573
6795	14	8395	PIP5K1B	phosphatidylinositol-4-phosphate 5-kinase, type I, beta	0.260312	3.40288e-05	4.7654e-22	0.552568	0.744967	1.54737	1.54737	0.629818
32046	8	284	ANGPT1	angiopoietin 1	0.27393	7.18714e-08	4.97174e-22	0.510302	0.769825	1.37523	1.37523	0.459673
17440	11	80210	ARMC9	armadillo repeat containing 9	0.201952	0.0957159	5.34295e-22	1.18071	0.736901	1.40344	1.40344	0.488967
1292	6	1555	CYP2B6	cytochrome P45, family 2, subfamily B, polypeptide 6	0.587772	3.49419e-07	6.80786e-22	0.489993	0.573669	1.65256	0.573669	0.80171
24535	24	56999	ADAMTS9	ADAM metallopeptidase with thrombospondin type 1 motif, 9	0.0205842	0.0181581	7.36102e-22	0.808775	0.746597	1.34233	1.34233	0.424739
11188	36	326343	MT1DP	metallothionein 1D (pseudogene)	0.0724362	0.0305399	8.21255e-22	1.13072	0.553877	1.38307	0.553877	0.852362
37975	16	2202	EFEMP1	EGF-containing fibulin-like extracellular matrix protein 1	0.72753	2.15527e-07	9.60173e-22	0.472552	0.841084	1.63847	1.63847	0.712349
10843	8	9351	SLC9A3R2	solute carrier family 9 (sodium/hydrogen exchanger), member 3 regulator 2	0.118127	1.5583e-06	9.80043e-22	0.549944	0.764369	1.75665	1.75665	0.812827
19255	12	847	CAT	catalase	0.339216	2.58497e-08	9.81539e-22	0.478635	0.861326	1.47373	1.47373	0.559472
18396	6	113878	DTX2	deltex homolog 2 (Drosophila)	0.252282	1.44431e-05	1.20108e-21	0.670464	0.283359	1.76379	0.283359	1.8193
14929	7	654364	NME1-NME2	NME1-NME2 readthrough	0.335685	4.31221e-06	1.24273e-21	1.85687	0.52573	1.3375	0.52573	0.927606
24908	13	57088	PLSCR4	phospholipid scramblase 4	0.444421	1.80691e-07	1.26386e-21	0.566467	0.763072	1.67945	1.67945	0.747989
31668	13	91694	LONRF1	LON peptidase N-terminal domain and ring finger 1	0.225154	3.15887e-06	1.3478e-21	0.689596	0.827872	1.46853	1.46853	0.554373
3178	12	2549	GAB1	GRB2-associated binding protein 1	0.885825	0.000109986	1.51049e-21	0.648623	0.819898	1.63139	1.63139	0.706102
37504	15	57513	CASKIN2	CASK interacting protein 2	0.312321	3.12681e-06	1.65573e-21	0.670219	0.710232	1.44727	1.44727	0.533334
26506	17	55788	LMBRD1	LMBR1 domain containing 1	0.0118342	1.10422e-07	1.67818e-21	0.703213	0.862733	1.68613	1.68613	0.753716
14041	6	55083	KIF26B	kinesin family member 26B	0.295898	2.73039e-07	1.71826e-21	1.88532	0.595453	1.35528	0.595453	0.74794
6798	22	9414	TJP2	tight junction protein 2 (zona occludens 2)	0.256554	7.92415e-05	2.38449e-21	0.740843	0.848111	1.4524	1.4524	0.538439
12643	16	4774	NFIA	nuclear factor I/A	0.17597	1.20403e-07	2.45656e-21	0.608715	0.799616	1.31595	1.31595	0.396105
30948	8	4288	MKI67	antigen identified by monoclonal antibody Ki-67	0.799436	2.30683e-07	2.77673e-21	2.51857	0.734369	1.39962	1.39962	0.485035
12666	26	57685	CACHD1	cache domain containing 1	0.158752	2.33979e-05	2.92842e-21	0.694188	0.8221	1.24095	1.24095	0.311445
29529	31	10396	ATP8A1	ATPase, aminophospholipid transporter (APLT), class I, type 8A, member 1	0.405843	3.57676e-05	3.34017e-21	0.616998	0.760012	1.43632	1.43632	0.522377
4014	21	5332	PLCB4	phospholipase C, beta 4	0.0612034	0.00118813	3.45997e-21	0.697029	0.760023	1.38313	1.38313	0.467937
22742	25	9924	PAN2	PAN2 poly(A) specific ribonuclease subunit homolog (S. cerevisiae)	0.715852	0.14277	3.58443e-21	1.08697	0.841482	1.43466	1.43466	0.520709
10627	17	23328	SASH1	SAM and SH3 domain containing 1	0.126291	7.72098e-09	3.85311e-21	0.620026	0.783816	1.48662	1.48662	0.572036
26375	28	57510	XPO5	exportin 5	0.87174	1.14454e-05	4.03445e-21	1.5789	0.68029	1.18301	0.68029	0.555778
2888	7	23284	LPHN3	latrophilin 3	0.028248	1.27468e-05	4.44291e-21	0.63886	0.679086	1.40637	0.679086	0.558334
18047	17	27241	BBS9	Bardet-Biedl syndrome 9	0.622741	0.0666319	4.8692e-21	0.860525	0.737837	1.29465	0.737837	0.438626
16135	8		AC007246.1		0.218935	1.53588e-05	4.8747e-21	0.636684	0.626077	1.60012	1.60012	0.67818
24621	10	5627	PROS1	protein S (alpha)	0.479828	5.97204e-06	4.98562e-21	0.563591	0.797639	1.51376	1.51376	0.598136
26728	40	3910	LAMA4	laminin, alpha 4	0.568286	0.00106921	5.13643e-21	0.654022	0.820511	1.3881	1.3881	0.473112
3338	22	9639	ARHGEF10	Rho guanine nucleotide exchange factor (GEF) 1	0.202193	1.55189e-06	7.31018e-21	0.649262	0.789164	1.3482	1.3482	0.431035
40274	9	23554	TSPAN12	tetraspanin 12	0.414571	2.8259e-05	7.34069e-21	0.462834	0.728218	1.55909	1.55909	0.640704
22508	36	10060	ABCC9	ATP-binding cassette, sub-family C (CFTR/MRP), member 9	0.757433	0.00304946	7.49268e-21	0.717287	0.79882	1.32442	1.32442	0.405361
3030	9	22915	MMRN1	multimerin 1	0.21126	6.17709e-07	7.88874e-21	0.515536	0.738092	1.31085	0.738092	0.438127
27188	9	147463	ANKRD29	ankyrin repeat domain 29	0.203488	1.5866e-07	8.05076e-21	0.495636	0.690928	1.60433	1.60433	0.681971
18031	8	222166	C7orf41	chromosome 7 open reading frame 41	0.428215	1.31539e-05	8.41105e-21	0.623812	0.666648	1.64447	1.64447	0.717623
26822	21	2037	EPB41L2	erythrocyte membrane protein band 4.1-like 2	0.819697	2.38491e-06	8.46913e-21	0.588237	0.750278	1.29562	0.750278	0.414503
27194	21	114876	OSBPL1A	oxysterol binding protein-like 1A	0.039775	0.000110274	8.99389e-21	0.812225	0.803898	1.32513	1.32513	0.406134
12863	7	54873	PALMD	palmdelphin	0.384913	8.52756e-07	1.00763e-20	0.53976	0.729921	1.33584	0.729921	0.454188
7131	19	153090	DAB2IP	DAB2 interacting protein	0.683648	0.00155566	1.12455e-20	0.799545	0.811271	1.21966	0.811271	0.301744
19007	6	11187	PKP3	plakophilin 3	0.0883224	9.28125e-08	1.77106e-20	1.58897	0.789241	1.38103	1.38103	0.465745
38541	10		AC010974.2		0.261483	2.10166e-06	2.59152e-20	0.468121	0.689629	1.41008	0.689629	0.536108
31557	8	57473	ZNF512B	zinc finger protein 512B	0.0198378	0.000133207	2.62231e-20	1.1429	0.630829	1.25547	0.630829	0.664679
24554	24	27086	FOXP1	forkhead box P1	0.124668	2.04827e-07	2.71994e-20	0.700541	0.792001	1.35378	1.35378	0.436993
2305	13	9060	PAPSS2	3'-phosphoadenosine 5'-phosphosulfate synthase 2	0.661176	1.8526e-05	3.34233e-20	0.544027	0.810541	1.32692	1.32692	0.408081
39753	32	64759	TNS3	tensin 3	0.93217	0.50672	3.44843e-20	0.94402	0.779351	1.20078	0.779351	0.359655
21410	13	4781	NFIB	nuclear factor I/B	0.0312186	0.000121489	3.51568e-20	0.677651	0.802009	1.35302	1.35302	0.436183
3805	6	93035	PKHD1L1	polycystic kidney and hepatic disease 1 (autosomal recessive)-like 1	0.390695	2.38161e-06	3.76345e-20	0.570139	0.67587	1.33486	0.67587	0.565182
21515	33	65083	NOL6	nucleolar protein family 6 (RNA-associated)	0.094408	0.551337	4.17111e-20	1.05772	0.595607	1.45453	0.595607	0.747567
16577	15	4862	NPAS2	neuronal PAS domain protein 2	0.433053	0.000230857	4.29075e-20	1.63628	0.661256	1.25742	0.661256	0.596719
1362	7	2354	FOSB	FBJ murine osteosarcoma viral oncogene homolog B	0.222768	4.36684e-06	4.32117e-20	0.271403	0.670125	1.61585	1.61585	0.692293
1291	7				0.695281	7.54706e-07	5.20382e-20	0.291394	0.749573	1.46511	1.46511	0.551009
5603	29	65125	WNK1	WNK lysine deficient protein kinase 1	0.0311822	0.379593	5.92418e-20	0.950043	0.861869	1.55513	1.55513	0.637035
29900	22	23158	TBC1D9	TBC1 domain family, member 9 (with GRAM domain)	0.720742	0.000200363	6.20938e-20	0.790842	0.778934	1.4973	1.4973	0.582363
19409	5	2206	MS4A2	membrane-spanning 4-domains, subfamily A, member 2 (Fc fragment of IgE, high affinity I, receptor for; beta polypeptide)	0.585115	1.32768e-06	6.78594e-20	0.578418	0.635909	1.3957	0.635909	0.653108
33254	12	9055	PRC1	protein regulator of cytokinesis 1	0.643296	7.43227e-08	7.03395e-20	2.23663	0.589963	1.27768	0.589963	0.761304
3975	39		VPS16A		0.382475	0.0434293	7.0522e-20	1.07132	0.804269	1.23103	0.804269	0.31425
36377	61	5297	PI4KA	phosphatidylinositol 4-kinase, catalytic, alpha	0.736348	0.603016	8.08447e-20	1.03113	0.780441	1.57526	1.57526	0.65559
29053	19	57556	SEMA6A	sema domain, transmembrane domain (TM), and cytoplasmic domain, (semaphorin) 6A	0.541071	2.98957e-06	8.25442e-20	0.470998	0.724048	1.29595	0.724048	0.465843
15105	16	57690	TNRC6C	trinucleotide repeat containing 6C	0.557568	2.34651e-05	1.00414e-19	0.833315	0.789928	1.23374	0.789928	0.340207
7731	17	776	CACNA1D	calcium channel, voltage-dependent, L type, alpha 1D subunit	0.0326649	7.35874e-05	1.00802e-19	0.603518	0.754352	1.42989	1.42989	0.515904
30016	6	2823	GPM6A	glycoprotein M6A	0.464884	3.1401e-08	1.04087e-19	0.339499	0.759799	1.38597	1.38597	0.470896
27499	22	10631	POSTN	periostin, osteoblast specific factor	0.0666122	1.25123e-06	1.10022e-19	3.23119	0.728023	1.22456	0.728023	0.457944
24473	10	56920	SEMA3G	sema domain, immunoglobulin domain (Ig), short basic domain, secreted, (semaphorin) 3G	0.269666	7.43015e-07	1.22097e-19	0.65665	0.722743	1.4713	1.4713	0.557091
18050	6	168667	BMPER	BMP binding endothelial regulator	0.225467	3.85049e-05	1.27003e-19	0.635151	0.524532	1.41242	0.524532	0.930897
3209	18	23321	TRIM2	tripartite motif-containing 2	0.575384	0.386639	1.31678e-19	1.06517	0.64241	1.35089	0.64241	0.638434
10693	15	8871	SYNJ2	synaptojanin 2	0.597629	1.65736e-05	1.36714e-19	1.43473	0.623091	1.19482	0.623091	0.682485
18599	8		CTA-351J1.1		0.75414	0.000155195	1.4863e-19	0.431702	0.624472	1.37988	0.624472	0.679291
4959	19	55784	MCTP2	multiple C2 domains, transmembrane 2	0.191622	0.330669	1.50176e-19	1.06366	0.787787	1.3224	1.3224	0.403159
31681	13	23362	PSD3	pleckstrin and Sec7 domain containing 3	0.466523	0.062688	1.53582e-19	1.15172	0.82945	1.3813	1.3813	0.466027
30926	6	1488	CTBP2	C-terminal binding protein 2	0.139251	0.0519829	1.57357e-19	0.931354	0.604903	1.26391	0.604903	0.725224
32436	8	6252	RTN1	reticulon 1	0.232603	1.39692e-06	1.57585e-19	0.641967	0.77706	1.34805	1.34805	0.430874
604	7	2890	GRIA1	glutamate receptor, ionotropic, AMPA 1	0.258689	2.512e-06	1.681e-19	0.522031	0.598016	1.25201	0.598016	0.741744
24097	16	2157	F8	coagulation factor VIII, procoagulant component	0.6194	0.000845996	1.8926e-19	0.544336	0.788805	1.47133	1.47133	0.557121
37715	14	81553	FAM49A	family with sequence similarity 49, member A	0.202965	2.52782e-05	1.98631e-19	0.773927	0.744095	1.45341	1.45341	0.539442
30865	24	3983	ABLIM1	actin binding LIM protein 1	0.254165	6.81396e-07	2.03692e-19	0.605311	0.651984	1.33613	0.651984	0.617092
29926	22	152503	SH3D19	SH3 domain containing 19	0.889286	1.34409e-06	2.68145e-19	0.570563	0.818572	1.31859	1.31859	0.398996
2756	10	64151	NCAPG	non-SMC condensin I complex, subunit G	0.623827	5.62934e-07	2.77627e-19	2.2274	0.717289	1.33287	0.717289	0.479374
28715	18	54888	NSUN2	NOL1/NOP2/Sun domain family, member 2	0.114825	3.38226e-06	2.87641e-19	1.5265	0.586461	1.1463	0.586461	0.769893
29766	5				0.173355	7.87126e-08	2.88533e-19	0.397661	0.475418	1.66688	0.475418	1.07273
36655	8	80274	SCUBE1	signal peptide, CUB domain, EGF-like 1	0.364059	7.62421e-06	2.9043e-19	0.748656	0.77781	1.38552	1.38552	0.470428
21424	6	54796	BNC2	basonuclin 2	0.645273	0.0865946	3.34858e-19	0.888911	0.692883	1.28203	0.692883	0.529316
2578	27	1755	DMBT1	deleted in malignant brain tumors 1	0.0575639	6.16255e-06	3.49336e-19	0.321915	0.788416	2.07972	2.07972	1.05639
2979	16	80144	FRAS1	Fraser syndrome 1	0.0186908	0.0010108	4.1059e-19	0.701229	0.704875	1.37835	0.704875	0.504561
26538	44	1303	COL12A1	collagen, type XII, alpha 1	0.0775306	0.0296137	4.53265e-19	1.52053	0.874024	1.37691	1.37691	0.461434
890	7	199675	C19orf59	chromosome 19 open reading frame 59	0.551797	2.51659e-05	5.00863e-19	0.30974	0.591367	1.72964	1.72964	0.790472
16740	13		AC069154.2		0.0530402	5.49857e-06	5.1071e-19	0.619111	0.758072	1.3635	1.3635	0.447315
27145	31	63895	FAM38B	family with sequence similarity 38, member B	0.105983	0.0024215	5.39264e-19	0.762218	0.821211	1.25805	1.25805	0.331189
13447	7	7371	UCK2	uridine-cytidine kinase 2	0.69724	8.18924e-06	5.55696e-19	1.65131	0.638075	1.45487	0.638075	0.648202
8275	13		RP11-23D24.1		0.129241	1.47357e-05	5.78801e-19	0.55944	0.760841	1.39916	1.39916	0.484561
13350	6	57863	CADM3	cell adhesion molecule 3	0.0222302	1.43923e-05	6.10098e-19	0.675375	0.5193	1.50546	0.5193	0.94536
33171	9	5923	RASGRF1	Ras protein-specific guanine nucleotide-releasing factor 1	0.198101	6.85516e-06	6.16375e-19	0.482445	0.695182	1.64359	1.64359	0.71685
3468	11	23221	RHOBTB2	Rho-related BTB domain containing 2	0.614714	8.77944e-05	7.18932e-19	0.583816	0.770626	1.24498	0.770626	0.375897
8094	12	4171	MCM2	minichromosome maintenance complex component 2	0.617743	1.76206e-06	7.99579e-19	1.92175	0.574768	1.31668	0.574768	0.798948
16046	8	1058	CENPA	centromere protein A	0.00115489	0.000244005	8.23101e-19	1.16201	0.78926	2.01824	2.01824	1.0131
27899	9	84823	LMNB2	lamin B2	0.429889	2.32939e-07	8.51406e-19	1.53176	0.654352	1.26203	0.654352	0.611861
35487	15	7203	CCT3	chaperonin containing TCP1, subunit 3 (gamma)	0.619851	1.2458e-05	8.57958e-19	1.68081	0.533193	1.14359	0.533193	0.90727
3888	23	22898	DENND3	DENN/MADD domain containing 3	0.388911	8.09832e-05	9.30728e-19	0.683706	0.735816	1.34984	0.735816	0.442583
24732	8	4045	LSAMP	limbic system-associated membrane protein	0.311376	8.4929e-06	9.86971e-19	0.747155	0.760447	1.56996	1.56996	0.650728
19048	11	975	CD81	CD81 molecule	0.000793765	8.31511e-09	1.00357e-18	0.70396	0.811888	1.5631	1.5631	0.64441
35038	22	9411	ARHGAP29	Rho GTPase activating protein 29	0.845798	3.4257e-05	1.08132e-18	0.529075	0.759864	1.47651	1.47651	0.562191
41399	6	6712	SPTBN2	spectrin, beta, non-erythrocytic 2	0.23572	0.000375608	1.08245e-18	1.24098	0.597232	1.7957	1.7957	0.844546
41049	6	10894	LYVE1	lymphatic vessel endothelial hyaluronan receptor 1	0.1086	2.59439e-08	1.18437e-18	0.403089	0.615956	1.4652	0.615956	0.699101
19771	16	23235	SIK2	salt-inducible kinase 2	0.228236	5.2781e-07	1.25992e-18	0.707367	0.841953	1.23194	1.23194	0.300932
3586	14	4173	MCM4	minichromosome maintenance complex component 4	0.670762	1.8975e-06	1.38087e-18	2.42494	0.758922	1.25171	0.758922	0.397976
22035	7	9314	KLF4	Kruppel-like factor 4 (gut)	0.595967	7.41215e-07	1.57937e-18	0.345782	0.736638	2.22412	2.22412	1.15323
24420	43	3913	LAMB2	laminin, beta 2 (laminin S)	0.603901	9.44685e-05	1.78121e-18	0.651152	0.809083	1.36145	1.36145	0.445144
9244	33	139818	DOCK11	dedicator of cytokinesis 11	0.0650506	4.42361e-05	1.8115e-18	0.694278	0.800928	1.34563	1.34563	0.428282
13747	10	9641	IKBKE	inhibitor of kappa light polypeptide gene enhancer in B-cells, kinase epsilon	0.625453	2.07615e-06	1.814e-18	1.49218	0.728907	1.39139	1.39139	0.476527
31046	13	9770	RASSF2	Ras association (RalGDS/AF-6) domain family member 2	0.9018	9.25004e-05	1.82591e-18	0.654926	0.792474	1.41439	1.41439	0.50018
12216	15	57185	NIPAL3	NIPA-like domain containing 3	0.599224	0.13147	2.06617e-18	0.909962	0.876253	1.63595	1.63595	0.710129
16149	12	57504	MTA3	metastasis associated 1 family, member 3	0.315935	0.000197012	2.1043e-18	1.14274	0.677369	1.22968	0.677369	0.561986
6241	13	217	ALDH2	aldehyde dehydrogenase 2 family (mitochondrial)	0.0214034	2.8421e-09	2.38601e-18	0.468795	0.835593	1.65768	1.65768	0.729166
4613	6	57082	CASC5	cancer susceptibility candidate 5	0.979684	1.22574e-07	2.44721e-18	2.11188	0.664451	1.27054	0.664451	0.589765
30052	11	8470	SORBS2	sorbin and SH3 domain containing 2	0.0166162	6.058e-07	2.68224e-18	0.588344	0.748243	1.51449	1.51449	0.598832
16734	14	8685	MARCO	macrophage receptor with collagenous structure	0.238837	6.28079e-05	2.89246e-18	0.42624	0.689262	1.6589	1.6589	0.730227
25866	8	8140	SLC7A5	solute carrier family 7 (cationic amino acid transporter, y+ system), member 5	0.625604	0.000187278	3.57949e-18	2.19723	0.519304	1.26633	0.519304	0.945349
30975	14	101	ADAM8	ADAM metallopeptidase domain 8	0.104645	2.56211e-06	3.66843e-18	1.4746	0.744812	1.49457	1.49457	0.57973
12574	11	9372	ZFYVE9	zinc finger, FYVE domain containing 9	0.0277473	7.70439e-06	3.78855e-18	0.801534	0.861743	1.51436	1.51436	0.598708
29235	10	26112	CCDC69	coiled-coil domain containing 69	0.462494	8.95442e-06	4.06689e-18	0.6098	0.827686	1.62977	1.62977	0.704668
19808	30	51092	SIDT2	SID1 transmembrane family, member 2	0.0417545	2.53904e-07	4.16246e-18	0.680661	0.884871	1.43108	1.43108	0.517104
6398	14	6505	SLC1A1	solute carrier family 1 (neuronal/epithelial high affinity glutamate transporter, system Xag), member 1	0.522464	0.00861026	4.21998e-18	0.64317	0.701035	1.55292	1.55292	0.634984
29253	9	10826	C5orf4	chromosome 5 open reading frame 4	0.458708	2.47837e-05	5.23045e-18	0.528815	0.728357	2.03434	2.03434	1.02456
819	8		AC005756.1		0.130968	0.000268144	5.58683e-18	0.782569	0.636446	1.46419	0.636446	0.65189
6416	6	90865	IL33	interleukin 33	0.0442948	1.50652e-07	5.60355e-18	0.484173	0.659399	1.68777	1.68777	0.755118
19421	5	219995	MS4A15	membrane-spanning 4-domains, subfamily A, member 15	0.700612	3.85998e-06	5.86303e-18	0.520311	0.5794	1.79913	1.79913	0.847299
34823	10	8613	PPAP2B	phosphatidic acid phosphatase type 2B	0.297411	1.56768e-07	5.97467e-18	0.575271	0.805768	1.62029	1.62029	0.696252
25147	8	27074	LAMP3	lysosomal-associated membrane protein 3	0.658705	2.66666e-05	6.81754e-18	0.337515	0.810954	2.1048	2.1048	1.07368
2539	9	6571	SLC18A2	solute carrier family 18 (vesicular monoamine), member 2	0.060561	3.40368e-06	7.36889e-18	0.648245	0.724228	1.60626	1.60626	0.683705
38981	13	151050	C2orf67	chromosome 2 open reading frame 67	0.00858408	7.73175e-08	8.30203e-18	0.709712	0.807009	1.40814	1.40814	0.493791
21921	5	4969	OGN	osteoglycin	0.300787	2.2367e-06	8.51793e-18	0.338052	0.611367	1.92124	1.92124	0.942038
37048	15	85464	SSH2	slingshot homolog 2 (Drosophila)	0.478842	0.00123853	9.54408e-18	0.799102	0.829288	1.46129	1.46129	0.547243
38650	13	4929	NR4A2	nuclear receptor subfamily 4, group A, member 2	0.0980645	4.51587e-06	1.17967e-17	0.419552	0.780173	1.49748	1.49748	0.582537
27910	22	84839	RAX2	retina and anterior neural fold homeobox 2	0.00636011	0.0226526	1.36836e-17	1.05403	0.807531	1.33345	1.33345	0.415164
6316	28	9735	KNTC1	kinetochore associated 1	0.448062	2.44878e-07	1.56006e-17	2.05777	0.702285	1.16094	0.702285	0.509871
34792	12	7804	LRP8	low density lipoprotein receptor-related protein 8, apolipoprotein e receptor	0.678391	1.16196e-06	1.58958e-17	1.92757	0.648194	1.2833	0.648194	0.625502
26218	11	23564	DDAH2	dimethylarginine dimethylaminohydrolase 2	0.0823297	0.0536816	1.66672e-17	1.10725	0.710791	1.34495	0.710791	0.492503
3122	18	54532	USP53	ubiquitin specific peptidase 53	0.238512	3.08094e-05	1.67754e-17	0.627488	0.813727	1.38172	1.38172	0.466465
21414	7	158326	FREM1	FRAS1 related extracellular matrix 1	0.0700355	9.01306e-06	2.15312e-17	0.744333	0.75251	1.40659	1.40659	0.492202
3299	16	83891	SNX25	sorting nexin 25	0.299644	6.58294e-05	2.1986e-17	0.553411	0.796466	1.52079	1.52079	0.604821
4664	7	79029	SPATA5L1	spermatogenesis associated 5-like 1	0.115677	2.56752e-08	2.33675e-17	2.07211	0.675567	1.87261	1.87261	0.90505
37793	14	8884	SLC5A6	solute carrier family 5 (sodium-dependent vitamin transporter), member 6	0.0834121	3.60812e-07	2.39797e-17	1.55414	0.624341	1.26745	0.624341	0.679594
30867	6	2674	GFRA1	GDNF family receptor alpha 1	0.41972	1.51892e-05	3.0471e-17	0.621261	0.637405	1.43479	0.637405	0.649718
8168	17	83850	ESYT3	extended synaptotagmin-like protein 3	0.302406	0.000186689	3.18286e-17	0.693731	0.744662	1.38667	1.38667	0.471624
14762	9	7067	THRA	thyroid hormone receptor, alpha (erythroblastic leukemia viral (v-erb-a) oncogene homolog, avian)	0.250783	1.97401e-05	3.40322e-17	0.704107	0.809638	1.32586	1.32586	0.406928
16340	9	72	ACTG2	actin, gamma 2, smooth muscle, enteric	0.415948	4.72303e-05	3.42215e-17	0.464242	0.769474	1.44906	1.44906	0.535117
35935	9	947	CD34	CD34 molecule	0.171685	1.18595e-07	4.63243e-17	0.490977	0.803029	1.52735	1.52735	0.611031
2847	11	132671	SPATA18	spermatogenesis associated 18 homolog (rat)	0.148019	0.000191031	5.05947e-17	0.56391	0.755903	1.35832	1.35832	0.441823
38177	18	51652	VPS24	vacuolar protein sorting 24 homolog (S. cerevisiae)	0.0194829	0.00138009	5.86129e-17	0.864177	0.620244	1.25676	0.620244	0.689092
3133	86	84162	KIAA1109	KIAA119	9.74369e-05	5.80025e-06	6.33687e-17	0.759682	0.709869	1.24992	0.709869	0.494375
22899	9	59277	NTN4	netrin 4	0.384704	2.77292e-05	6.58305e-17	0.581356	0.789695	1.57644	1.57644	0.65667
39144	7	55355	HJURP	Holliday junction recognition protein	0.636883	1.65082e-07	6.83655e-17	1.95743	0.70074	1.21015	0.70074	0.513049
5277	10	2342	FNTB	farnesyltransferase, CAAX box, beta	0.00692961	0.0130261	6.86948e-17	1.09236	0.676733	1.23316	0.676733	0.563341
25670	8	1066	CES1	carboxylesterase 1 (monocyte/macrophage serine esterase 1)	0.603944	8.10264e-05	7.65881e-17	0.337566	0.800392	1.42144	1.42144	0.507353
31699	6	157310	PEBP4	phosphatidylethanolamine-binding protein 4	0.19604	9.5358e-07	7.83521e-17	0.314608	0.535918	1.49529	0.535918	0.899916
29841	19	8654	PDE5A	phosphodiesterase 5A, cGMP-specific	0.570074	9.59508e-08	8.4667e-17	0.463362	0.818999	1.25209	1.25209	0.324338
3120	8	171024	SYNPO2	synaptopodin 2	0.708595	4.62639e-06	8.67751e-17	0.473527	0.722267	1.30959	0.722267	0.469396
8759	16	4128	MAOA	monoamine oxidase A	0.567251	1.63961e-06	8.72672e-17	0.461928	0.816177	1.51931	1.51931	0.603416
23290	27	1756	DMD	dystrophin	0.662959	4.32657e-05	9.21034e-17	0.651492	0.756766	1.37207	1.37207	0.456354
17131	48	1281	COL3A1	collagen, type III, alpha 1	0.158128	1.8255e-05	1.01514e-16	3.0266	0.722223	1.16228	0.722223	0.469484
35944	19	3914	LAMB3	laminin, beta 3	0.774272	1.99131e-05	1.11961e-16	2.42325	0.765992	1.21602	0.765992	0.384599
10596	26	57211	GPR126	G protein-coupled receptor 126	0.931278	0.00742911	1.15132e-16	0.693717	0.769216	1.44051	1.44051	0.52658
25203	17	55214	LEPREL1	leprecan-like 1	0.67359	0.00905562	1.16309e-16	0.672613	0.828136	1.61928	1.61928	0.695352
26221	21	7407	VARS	valyl-tRNA synthetase	0.0428529	3.76596e-07	1.20449e-16	1.44201	0.674382	1.21776	0.674382	0.568362
2630	13	3632	INPP5A	inositol polyphosphate-5-phosphatase, 4kDa	0.0862068	1.17605e-07	1.24706e-16	0.696038	0.776261	1.25437	0.776261	0.365386
29732	16	8404	SPARCL1	SPARC-like 1 (hevin)	0.436662	1.61041e-07	1.25909e-16	0.388173	0.861178	1.55243	1.55243	0.634528
14516	10	83450	LRRC48	leucine rich repeat containing 48	0.353685	0.0124191	1.39347e-16	0.813162	0.580076	1.58851	0.580076	0.785686
30295	23	56288	PARD3	par-3 partitioning defective 3 homolog (C. elegans)	0.560636	0.491403	1.41446e-16	1.04726	0.703969	1.19852	0.703969	0.506416
10999	9	6340	SCNN1G	sodium channel, nonvoltage-gated 1, gamma	0.336584	1.95384e-07	1.43022e-16	0.642908	0.671124	1.32522	0.671124	0.575349
12988	14	260425	MAGI3	membrane associated guanylate kinase, WW and PDZ domain containing 3	0.0941513	0.000211632	1.51588e-16	0.770759	0.709176	1.48535	1.48535	0.570803
22049	11	8727	CTNNAL1	catenin (cadherin-associated protein), alpha-like 1	0.00910695	4.34119e-07	1.58243e-16	0.678527	0.730126	1.36135	0.730126	0.453783
34961	7	84144	SYDE2	synapse defective 1, Rho GTPase, homolog 2 (C. elegans)	0.0959254	1.14023e-05	1.75259e-16	0.732867	0.805351	1.53745	1.53745	0.620539
35461	22	4582	MUC1	mucin 1, cell surface associated	0.451751	0.267008	1.8373e-16	0.826595	0.737933	1.68226	1.68226	0.750401
3182	12	64399	HHIP	hedgehog interacting protein	0.0518183	0.000690331	1.84876e-16	0.485349	0.704621	1.43184	1.43184	0.51787
3931	6	79581	GPR172A	G protein-coupled receptor 172A	0.0841611	1.81389e-05	1.91296e-16	1.23501	0.762817	1.30819	0.762817	0.390591
4107	5	9837	GINS1	GINS complex subunit 1 (Psf1 homolog)	0.616609	6.99645e-08	2.02477e-16	2.32166	0.619389	1.48586	0.619389	0.691082
422	13	4001	LMNB1	lamin B1	0.784085	8.62804e-06	2.09198e-16	1.93656	0.604236	1.30076	0.604236	0.726816
11075	32	10847	SRCAP	Snf2-related CREBBP activator protein	0.483553	0.0474215	2.15943e-16	1.0778	0.843807	1.27298	1.27298	0.34821
12876	13	8556	CDC14A	CDC14 cell division cycle 14 homolog A (S. cerevisiae)	0.883196	1.48648e-06	2.32664e-16	0.717087	0.750334	1.31721	0.750334	0.414395
11470	10	55504	TNFRSF19	tumor necrosis factor receptor superfamily, member 19	0.158052	2.63907e-05	2.42306e-16	0.638418	0.822237	1.58265	1.58265	0.662342
26398	24	221395	GPR116	G protein-coupled receptor 116	0.770011	0.000599273	2.53675e-16	0.428556	0.845476	1.63981	1.63981	0.713529
5270	87	23224	SYNE2	spectrin repeat containing, nuclear envelope 2	0.00265565	0.91305	2.67013e-16	1.00901	0.724698	1.18372	0.724698	0.464548
31284	9		RP4-614O4.1		0.0919841	4.84281e-05	2.87252e-16	1.45551	0.703657	1.22102	0.703657	0.507056
6230	22	488	ATP2A2	ATPase, Ca++ transporting, cardiac muscle, slow twitch 2	0.562173	0.00489491	2.93748e-16	1.29078	0.708449	1.17871	0.708449	0.497264
34876	7	79819	WDR78	WD repeat domain 78	0.244201	3.59269e-05	3.15811e-16	0.54598	0.695709	1.47558	1.47558	0.561282
17046	15	5163	PDK1	pyruvate dehydrogenase kinase, isozyme 1	0.757763	2.52504e-05	3.32239e-16	2.02708	0.636349	1.20659	0.636349	0.65211
32294	15	196883	ADCY4	adenylate cyclase 4	0.453876	7.20021e-07	3.48118e-16	0.664897	0.808743	1.35937	1.35937	0.442938
36731	15	51763	INPP5K	inositol polyphosphate-5-phosphatase K	0.0747085	2.01586e-07	3.64503e-16	0.69672	0.792768	1.47458	1.47458	0.560304
2572	17	10579	TACC2	transforming, acidic coiled-coil containing protein 2	0.394399	1.45202e-05	4.0618e-16	0.668155	0.77111	1.51823	1.51823	0.60239
8107	6	79825	CCDC48	coiled-coil domain containing 48	0.45197	5.48092e-07	4.20884e-16	0.683183	0.70779	1.26429	0.70779	0.498607
36924	14	8533	COPS3	COP9 constitutive photomorphogenic homolog subunit 3 (Arabidopsis)	0.0295207	0.00873962	4.44529e-16	1.14291	0.551722	1.10938	0.551722	0.857987
23141	7	25878	MXRA5	matrix-remodelling associated 5	0.0372402	1.35669e-06	4.45518e-16	2.09015	0.536325	1.25947	0.536325	0.898821
36650	27	26286	ARFGAP3	ADP-ribosylation factor GTPase activating protein 3	0.0227868	0.92525	4.57123e-16	0.996875	0.788645	1.20944	0.788645	0.342552
5984	5	8630	HSD17B6	hydroxysteroid (17-beta) dehydrogenase 6 homolog (mouse)	0.261455	1.81232e-05	4.67379e-16	0.467812	0.700136	1.61932	1.61932	0.695388
38326	9	2274	FHL2	four and a half LIM domains 2	0.303863	7.71747e-05	4.84487e-16	1.57647	0.567931	1.407	0.567931	0.816212
24807	11	11343	MGLL	monoglyceride lipase	0.231097	0.00105227	5.38107e-16	0.672955	0.793407	1.5473	1.5473	0.629753
17709	25	9980	DOPEY2	dopey family member 2	0.0563827	0.202334	6.81426e-16	1.04312	0.791095	1.22808	0.791095	0.338077
35936	33	5362	PLXNA2	plexin A2	0.592083	0.000708279	7.64306e-16	0.691178	0.765508	1.35381	1.35381	0.437025
11000	11	6338	SCNN1B	sodium channel, nonvoltage-gated 1, beta	0.545424	7.78384e-06	7.67022e-16	0.588376	0.70808	1.30815	0.70808	0.498016
19893	7	63876	PKNOX2	PBX/knotted 1 homeobox 2	0.283928	6.52726e-06	8.05712e-16	0.684157	0.750825	1.38454	1.38454	0.469407
40112	15	55971	BAIAP2L1	BAI1-associated protein 2-like 1	0.0739496	3.16597e-05	8.51394e-16	1.59565	0.64098	1.14899	0.64098	0.641649
3650	10	137872	ADHFE1	alcohol dehydrogenase, iron containing, 1	0.00477518	3.19037e-07	1.23749e-15	0.727036	0.783809	1.49414	1.49414	0.579315
2980	13	306	ANXA3	annexin A3	0.180447	0.000118593	1.28924e-15	0.547586	0.823871	1.63118	1.63118	0.705916
40034	7	223117	SEMA3D	sema domain, immunoglobulin domain (Ig), short basic domain, secreted, (semaphorin) 3D	0.309986	4.10418e-05	1.32096e-15	0.673871	0.754646	1.20387	0.754646	0.406128
22442	5	51267	CLEC1A	C-type lectin domain family 1, member A	0.693847	3.26644e-06	1.43307e-15	0.65519	0.836905	1.51443	1.51443	0.598775
7046	20	23446	SLC44A1	solute carrier family 44, member 1	0.421605	0.0516166	1.46871e-15	1.14333	0.735725	1.20439	0.735725	0.442761
25743	6	64174	DPEP2	dipeptidase 2	0.504428	3.86903e-05	1.48034e-15	0.628539	0.687894	1.64868	1.64868	0.721311
22706	15	57658	CALCOCO1	calcium binding and coiled-coil domain 1	0.79332	1.2556e-07	1.48246e-15	0.630987	0.761987	1.50898	1.50898	0.593574
7517	18	27303	RBMS3	RNA binding motif, single stranded interacting protein	0.13983	9.32578e-08	1.56203e-15	0.484708	0.757838	1.52142	1.52142	0.605418
26722	30	5980	REV3L	REV3-like, catalytic subunit of DNA polymerase zeta (yeast)	0.00115812	1.54411e-07	1.58135e-15	0.738146	0.848019	1.45932	1.45932	0.545296
30475	43	288	ANK3	ankyrin 3, node of Ranvier (ankyrin G)	0.00959446	2.92356e-05	1.81394e-15	0.698638	0.836541	1.39293	1.39293	0.478123
7214	55	6709	SPTAN1	spectrin, alpha, non-erythrocytic 1 (alpha-fodrin)	0.0334039	1.10658e-05	1.85994e-15	0.695974	0.885728	1.50277	1.50277	0.587624
7452	15	152273	FGD5	FYVE, RhoGEF and PH domain containing 5	0.844136	1.0235e-07	2.01267e-15	0.580685	0.830746	1.26118	1.26118	0.334774
201	16	5295	PIK3R1	phosphoinositide-3-kinase, regulatory subunit 1 (alpha)	0.111866	1.28295e-08	2.03797e-15	0.521236	0.807377	1.21931	0.807377	0.308686
26053	17	8418	CMAH	cytidine monophosphate-N-acetylneuraminic acid hydroxylase (CMP-N-acetylneuraminate monooxygenase) pseudogene	0.190421	0.000283977	2.14389e-15	0.647801	0.808656	1.41579	1.41579	0.501607
22738	28	6601	SMARCC2	SWI/SNF related, matrix associated, actin dependent regulator of chromatin, subfamily c, member 2	0.264308	0.00539301	2.14443e-15	0.893705	0.843796	1.47243	1.47243	0.558199
23545	13	4983	OPHN1	oligophrenin 1	0.0219161	0.00164598	2.34286e-15	0.841844	0.84157	1.44343	1.44343	0.529501
39745	6	3486	IGFBP3	insulin-like growth factor binding protein 3	0.569621	6.37852e-06	2.36404e-15	2.85898	0.582015	1.23884	0.582015	0.780872
12418	14		MFSD2		0.126801	0.000121299	2.4285e-15	0.563502	0.799694	1.74195	1.74195	0.800703
579	19	22885	ABLIM3	actin binding LIM protein family, member 3	0.56756	0.000109377	2.48621e-15	0.645947	0.808147	1.25434	1.25434	0.326928
29869	13	132320	SCLT1	sodium channel and clathrin linker 1	0.413158	0.250229	2.65208e-15	0.942303	0.743782	1.35164	1.35164	0.434711
13179	11	54507	ADAMTSL4	ADAMTS-like 4	0.147424	1.06115e-05	2.83993e-15	0.629322	0.690993	1.20381	0.690993	0.533257
2178	15	8879	SGPL1	sphingosine-1-phosphate lyase 1	0.423177	8.34058e-07	3.11861e-15	1.60357	0.698442	1.14424	0.698442	0.517788
29524	18	323	APBB2	amyloid beta (A4) precursor protein-binding, family B, member 2	0.806078	0.00015278	3.17978e-15	0.704464	0.77246	1.21202	0.77246	0.372468
30425	8	196740	C10orf72	chromosome 1 open reading frame 72	0.807632	2.36309e-05	3.63069e-15	0.620174	0.773789	1.47542	1.47542	0.561126
12000	20	8863	PER3	period homolog 3 (Drosophila)	0.00098791	1.10607e-06	3.74686e-15	0.659158	0.797649	1.2871	1.2871	0.364124
11954	14	5590	PRKCZ	protein kinase C, zeta	0.137931	1.74714e-05	3.85041e-15	0.692558	0.787186	1.32461	1.32461	0.405568
36456	18	23331	TTC28	tetratricopeptide repeat domain 28	0.0496836	1.80149e-06	3.9432e-15	0.676901	0.793847	1.45157	1.45157	0.537614
29036	18	64097	EPB41L4A	erythrocyte membrane protein band 4.1 like 4A	0.696635	2.33834e-06	4.23517e-15	0.635345	0.80896	1.36772	1.36772	0.451773
1788	18	10659	CUGBP2	CUG triplet repeat, RNA binding protein 2	0.36728	7.06319e-05	4.84947e-15	0.633584	0.739084	1.55081	1.55081	0.633022
25057	20		EVI1		0.498037	7.58778e-05	5.21163e-15	0.679419	0.823639	1.41935	1.41935	0.50523
23007	10	6910	TBX5	T-box 5	0.706838	8.27374e-05	5.47923e-15	0.612482	0.772697	1.27966	0.772697	0.372025
24937	20	25937	WWTR1	WW domain containing transcription regulator 1	0.427887	0.0475994	5.49449e-15	0.842372	0.782489	1.38036	1.38036	0.465045
10548	5	6943	TCF21	transcription factor 21	0.782592	4.10037e-08	5.51279e-15	0.283132	0.656146	1.67758	1.67758	0.746382
24208	10	9467	SH3BP5	SH3-domain binding protein 5 (BTK-associated)	0.915968	5.2622e-08	5.73001e-15	0.527046	0.834629	1.36679	1.36679	0.450792
3308	11	285440	CYP4V2	cytochrome P45, family 4, subfamily V, polypeptide 2	0.0542272	1.0205e-05	6.06964e-15	0.771518	0.804098	1.24827	1.24827	0.31993
18046	22	23080	AVL9	AVL9 homolog (S. cerevisiase)	0.568355	1.17537e-06	6.27883e-15	1.33259	0.769862	1.15938	0.769862	0.377328
14498	11	51393	TRPV2	transient receptor potential cation channel, subfamily V, member 2	0.405268	0.00240962	6.58615e-15	0.718238	0.851644	1.4329	1.4329	0.518938
10361	12	639	PRDM1	PR domain containing 1, with ZNF domain	0.621102	0.0374407	7.02255e-15	1.27456	0.774196	1.2758	0.774196	0.369229
29706	13	153020	RASGEF1B	RasGEF domain family, member 1B	0.84083	1.09329e-05	7.08989e-15	0.524417	0.825831	1.38095	1.38095	0.465661
3008	44	5783	PTPN13	protein tyrosine phosphatase, non-receptor type 13 (APO-1/CD95 (Fas)-associated phosphatase)	0.596306	0.000329577	7.14091e-15	0.618289	0.842973	1.22338	1.22338	0.290873
40047	8	6717	SRI	sorcin	0.0185196	0.0301334	7.41876e-15	0.856594	0.758428	1.25093	0.758428	0.398916
38284	6	343990	C2orf55	chromosome 2 open reading frame 55	0.0241325	0.00847712	7.83777e-15	0.876357	0.670642	1.24719	0.670642	0.576385
885	29	10908	PNPLA6	patatin-like phospholipase domain containing 6	0.0749872	4.03977e-05	8.07863e-15	0.684494	0.779979	1.18432	0.779979	0.358493
49	9	54491	FAM105A	family with sequence similarity 15, member A	0.271075	7.5689e-05	9.24359e-15	0.662031	0.759783	1.45414	1.45414	0.540166
3543	18	6867	TACC1	transforming, acidic coiled-coil containing protein 1	0.586043	2.11736e-06	9.83391e-15	0.509925	0.784498	1.73722	1.73722	0.79678
12937	14	2944	GSTM1	glutathione S-transferase mu 1	0.00311575	1.06446e-06	9.95062e-15	0.717308	0.572782	1.51231	0.572782	0.803942
37589	6	5831	PYCR1	pyrroline-5-carboxylate reductase 1	0.178489	0.000101871	1.0172e-14	1.52198	0.710121	1.17954	0.710121	0.493863
37541	5	7083	TK1	thymidine kinase 1, soluble	0.463276	1.80754e-07	1.0642e-14	2.15963	0.769799	1.50038	1.50038	0.585328
26830	5	1490	CTGF	connective tissue growth factor	0.77085	3.82791e-05	1.09703e-14	0.568309	0.720872	1.46508	1.46508	0.550979
39042	20	79065	ATG9A	ATG9 autophagy related 9 homolog A (S. cerevisiae)	0.0846613	9.62713e-05	1.14311e-14	1.21664	0.787611	1.47346	1.47346	0.559208
39453	6	202915	TMEM184A	transmembrane protein 184A	0.140463	4.63619e-06	1.15192e-14	1.78404	0.661712	1.61457	1.61457	0.69115
6038	6	253827	MSRB3	methionine sulfoxide reductase B3	0.842803	8.01118e-06	1.23397e-14	0.656179	0.764096	1.42453	1.42453	0.510486
31970	6	862	RUNX1T1	runt-related transcription factor 1; translocated to, 1 (cyclin D-related)	0.735999	3.90365e-07	1.26862e-14	0.582924	0.835447	1.41738	1.41738	0.503227
29016	9	353189	SLCO4C1	solute carrier organic anion transporter family, member 4C1	0.340518	3.88847e-05	1.33808e-14	0.554411	0.799212	1.38431	1.38431	0.469167
24239	7	7068	THRB	thyroid hormone receptor, beta (erythroblastic leukemia viral (v-erb-a) oncogene homolog 2, avian)	0.0696696	5.18714e-05	1.39157e-14	0.752696	0.648116	1.35675	0.648116	0.625676
27666	7	1602	DACH1	dachshund homolog 1 (Drosophila)	0.8107	0.000118978	1.39237e-14	0.628159	0.735971	1.3752	1.3752	0.459641
10827	17	57585	CRAMP1L	Crm, cramped-like (Drosophila)	0.701428	0.00155829	1.4403e-14	1.18984	0.805943	1.42744	1.42744	0.51343
6379	12	23189	KANK1	KN motif and ankyrin repeat domains 1	0.113081	0.00483368	1.58838e-14	0.857224	0.783968	1.2796	1.2796	0.355693
41656	11	23705	CADM1	cell adhesion molecule 1	0.308179	0.000211751	1.64983e-14	0.551233	0.669385	1.32713	0.669385	0.579092
35480	25	9181	ARHGEF2	Rho/Rac guanine nucleotide exchange factor (GEF) 2	0.245113	0.000220348	1.69186e-14	0.801537	0.729404	1.45915	1.45915	0.545128
25780	18	54768	HYDIN	hydrocephalus inducing homolog (mouse)	0.0764767	0.00447705	1.74372e-14	0.751726	0.754315	1.39478	1.39478	0.480038
11250	18	79567	FAM65A	family with sequence similarity 65, member A	0.526635	0.0013499	1.97985e-14	0.780915	0.838238	1.3056	1.3056	0.384713
25974	9	4739	NEDD9	neural precursor cell expressed, developmentally down-regulated 9	0.935532	3.31262e-05	2.07176e-14	0.509087	0.823274	1.84453	1.84453	0.883253
27485	16	23111	SPG20	spastic paraplegia 2 (Troyer syndrome)	0.244579	7.59408e-05	2.12109e-14	0.758559	0.781256	1.50821	1.50821	0.592837
7694	12	7869	SEMA3B	sema domain, immunoglobulin domain (Ig), short basic domain, secreted, (semaphorin) 3B	0.816728	7.71003e-05	2.14639e-14	0.560864	0.785169	1.50798	1.50798	0.592617
39091	6	80704	SLC19A3	solute carrier family 19, member 3	0.46352	1.34349e-05	2.23141e-14	0.518306	0.606078	1.59059	0.606078	0.722425
1181	9	51599	LSR	lipolysis stimulated lipoprotein receptor	0.0837222	5.33681e-05	2.339e-14	1.77528	0.765327	1.29835	0.765327	0.385852
16664	7	55289	ACOXL	acyl-Coenzyme A oxidase-like	0.113219	1.98178e-05	2.50824e-14	0.581211	0.632631	1.6725	1.6725	0.742006
31027	33	25943	C20orf194	chromosome 2 open reading frame 194	0.217349	0.00856477	2.51287e-14	0.845264	0.836744	1.41376	1.41376	0.499537
41620	6	57569	ARHGAP20	Rho GTPase activating protein 2	0.15046	0.000281558	2.52911e-14	0.763191	0.722017	1.35722	0.722017	0.469895
832	8	4782	NFIC	nuclear factor I/C (CCAAT-binding transcription factor)	0.320659	8.71166e-06	2.59935e-14	0.726062	0.858891	1.44267	1.44267	0.528741
19911	10	2313	FLI1	Friend leukemia virus integration 1	0.544259	1.11133e-05	2.65776e-14	0.64213	0.858239	1.53718	1.53718	0.620286
32285	18	79711	IPO4	importin 4	0.176137	1.41894e-05	2.69642e-14	1.52381	0.645142	1.1333	0.645142	0.632311
38795	10	151126	ZNF385B	zinc finger protein 385B	0.170137	7.43836e-07	2.75912e-14	0.4247	0.663134	1.48612	0.663134	0.592628
25801	12	55159	RFWD3	ring finger and WD repeat domain 3	0.817408	1.82445e-07	2.9271e-14	1.52607	0.645138	1.09848	0.645138	0.63232
14923	19	8714	ABCC3	ATP-binding cassette, sub-family C (CFTR/MRP), member 3	0.484488	0.000335223	3.11058e-14	1.92217	0.581702	1.2437	0.581702	0.781648
24285	38	23122	CLASP2	cytoplasmic linker associated protein 2	0.272609	9.82965e-05	3.19475e-14	0.843796	0.864833	1.28146	1.28146	0.357788
3224	13	2982	GUCY1A3	guanylate cyclase 1, soluble, alpha 3	0.77998	0.00051079	3.2031e-14	0.707411	0.821561	1.41218	1.41218	0.497924
3724	5	64168	NECAB1	N-terminal EF-hand calcium binding protein 1	0.670342	2.2358e-05	3.61913e-14	0.585344	0.632883	1.60428	1.60428	0.681926
27859	6	8612	PPAP2C	phosphatidic acid phosphatase type 2C	0.209642	6.33322e-05	3.69746e-14	2.0691	0.818486	1.51459	1.51459	0.598927
38696	21	22837	COBLL1	COBL-like 1	0.0794063	0.00434382	4.01878e-14	0.79201	0.797147	1.42277	1.42277	0.508702
7013	9	8013	NR4A3	nuclear receptor subfamily 4, group A, member 3	0.151995	9.02849e-06	4.37473e-14	0.502251	0.747509	1.46545	1.46545	0.551344
39449	9	79778	MICALL2	MICAL-like 2	0.0384572	0.000199827	4.59715e-14	1.2723	0.690042	1.2375	0.690042	0.535244
11050	9	606724	LOC606724	coronin, actin binding protein, 1A pseudogene	0.680818	1.84111e-06	4.741e-14	1.50655	0.621811	1.13758	0.621811	0.685452
30657	6	79812	MMRN2	multimerin 2	0.681274	1.40746e-06	4.77705e-14	0.627979	0.768954	1.27434	0.768954	0.379031
14258	30	23327	NEDD4L	neural precursor cell expressed, developmentally down-regulated 4-like	0.660505	0.000101746	4.86111e-14	0.599413	0.765227	1.31395	1.31395	0.39391
26400	8	27242	TNFRSF21	tumor necrosis factor receptor superfamily, member 21	0.100339	5.16444e-07	5.3235e-14	1.88061	0.686889	1.1712	0.686889	0.541851
31759	5	79845	RNF122	ring finger protein 122	0.59242	0.00106767	5.43044e-14	0.670544	0.750386	1.25397	0.750386	0.414295
11573	5	28984	C13orf15	chromosome 13 open reading frame 15	0.861303	1.12862e-07	6.1655e-14	0.273847	0.808587	1.50556	1.50556	0.5903
17142	24	2744	GLS	glutaminase	0.0570611	0.519139	6.2634e-14	0.941566	0.691065	1.17481	0.691065	0.533107
39515	19	2115	ETV1	ets variant 1	0.467523	0.000237549	6.26754e-14	0.602685	0.80819	1.38012	1.38012	0.464794
23627	6	9452	ITM2A	integral membrane protein 2A	0.105813	1.38804e-05	6.64022e-14	0.607757	0.678707	1.31037	0.678707	0.559139
10579	30	57221	KIAA1244	KIAA1244	0.0847387	0.00609205	7.54366e-14	0.75237	0.79804	1.34458	1.34458	0.427156
40806	18	7113	TMPRSS2	transmembrane protease, serine 2	0.237662	0.00172972	8.33182e-14	0.591401	0.73471	1.49492	1.49492	0.580068
2115	9	84159	ARID5B	AT rich interactive domain 5B (MRF1-like)	0.0225543	0.808984	8.90171e-14	1.01279	0.868031	1.49827	1.49827	0.583298
34504	15	2268	FGR	Gardner-Rasheed feline sarcoma viral (v-fgr) oncogene homolog	0.098238	1.85112e-05	9.2182e-14	0.617357	0.735464	1.54644	1.54644	0.628951
3711	7	760	CA2	carbonic anhydrase II	0.346914	0.0030575	9.54874e-14	0.593821	0.716005	1.52777	1.52777	0.611427
19292	12	1408	CRY2	cryptochrome 2 (photolyase-like)	0.319667	5.64601e-08	1.01045e-13	0.676724	0.748425	1.26044	0.748425	0.41807
15466	6	7078	TIMP3	TIMP metallopeptidase inhibitor 3	0.809018	2.01674e-05	1.04528e-13	0.540987	0.765305	1.73506	1.73506	0.794986
41609	10	54733	SLC35F2	solute carrier family 35, member F2	0.0250535	5.41969e-07	1.08698e-13	1.81477	0.60957	1.29156	0.60957	0.714136
22105	29	3371	TNC	tenascin C	0.0370513	0.000880896	1.09247e-13	1.81112	0.756063	1.52805	1.52805	0.611692
938	18	3949	LDLR	low density lipoprotein receptor	0.51696	0.00176244	1.14265e-13	0.629378	0.873575	1.51087	1.51087	0.59538
22299	29	4851	NOTCH1	Notch homolog 1, translocation-associated (Drosophila)	0.526225	0.00472326	1.24627e-13	0.814758	0.855324	1.30445	1.30445	0.383442
140	33	3672	ITGA1	integrin, alpha 1	0.0541835	0.00656498	1.24902e-13	0.754446	0.694597	1.41826	0.694597	0.525752
24536	21	9223	MAGI1	membrane associated guanylate kinase, WW and PDZ domain containing 1	0.11473	0.000285082	1.39568e-13	0.788697	0.784496	1.26505	0.784496	0.350162
25254	14	26043	UBXN7	UBX domain protein 7	0.04266	0.116113	1.39965e-13	1.0721	0.715948	1.16861	0.715948	0.482073
32303	5	29091	STXBP6	syntaxin binding protein 6 (amisyn)	0.5431	1.74e-07	1.51544e-13	0.384655	0.780484	1.26154	0.780484	0.357559
22200	6	80142	PTGES2	prostaglandin E synthase 2	0.667679	1.67916e-05	1.56435e-13	1.31322	0.768752	1.201	0.768752	0.37941
13802	6	467	ATF3	activating transcription factor 3	0.113121	0.000133374	1.61711e-13	0.651769	0.596133	1.54116	0.596133	0.746294
41674	5	53826	FXYD6	FXYD domain containing ion transport regulator 6	0.983529	3.92837e-06	1.72566e-13	0.531398	0.768772	1.44297	1.44297	0.529041
30180	12		C10orf97		0.358445	3.1787e-05	1.95543e-13	0.79153	0.874554	1.2961	1.2961	0.374177
1861	7	9576	SPAG6	sperm associated antigen 6	0.21156	0.000310108	1.98784e-13	0.494984	0.648282	1.92754	1.92754	0.946761
31422	39	57580	PREX1	phosphatidylinositol-3,4,5-trisphosphate-dependent Rac exchange factor 1	0.408717	0.0010498	2.04616e-13	0.731119	0.8499	1.35414	1.35414	0.437377
4266	8	4605	MYBL2	v-myb myeloblastosis viral oncogene homolog (avian)-like 2	0.697399	1.61044e-07	2.06739e-13	2.62811	0.753949	1.33661	1.33661	0.418579
2465	20	9748	SLK	STE2-like kinase (yeast)	0.0722823	0.00633903	2.07134e-13	0.863803	0.880651	1.41373	1.41373	0.499507
33035	15	2958	GTF2A2	general transcription factor IIA, 2, 12kDa	0.0376401	0.0303499	2.10159e-13	0.910565	0.814047	1.44084	1.44084	0.52691
22191	8	30815	ST6GALNAC6	ST6 (alpha-N-acetyl-neuraminyl-2,3-beta-galactosyl-1,3)-N-acetylgalactosaminide alpha-2,6-sialyltransferase 6	0.229264	7.02001e-08	2.11425e-13	0.599516	0.796411	1.54227	1.54227	0.625055
24444	6	3373	HYAL1	hyaluronoglucosaminidase 1	0.583117	0.000336117	2.12911e-13	0.588732	0.65212	1.34215	0.65212	0.616791
2862	20	3815	KIT	v-kit Hardy-Zuckerman 4 feline sarcoma viral oncogene homolog	0.0637658	0.00361937	2.63849e-13	0.680463	0.842307	1.27414	1.27414	0.349524
30394	5	83849	SYT15	synaptotagmin XV	0.870333	8.4972e-07	2.72733e-13	0.495242	0.706023	1.21769	0.706023	0.502213
24188	18	9922	IQSEC1	IQ motif and Sec7 domain 1	0.792768	2.93306e-06	2.79737e-13	0.755399	0.833357	1.29429	1.29429	0.372161
11742	25	8796	SCEL	sciellin	0.580965	0.00292786	2.86258e-13	0.560551	0.725151	1.4544	1.4544	0.540424
22877	10	1634	DCN	decorin	0.397238	9.86676e-06	2.90551e-13	0.532268	0.634365	1.16911	0.634365	0.656615
40491	12	2146	EZH2	enhancer of zeste homolog 2 (Drosophila)	0.963252	4.92103e-07	2.96016e-13	2.1392	0.663089	1.19256	0.663089	0.592726
19178	11	5140	PDE3B	phosphodiesterase 3B, cGMP-inhibited	0.34352	0.0003257	3.06495e-13	0.759911	0.78239	1.29045	1.29045	0.367874
5897	8	3164	NR4A1	nuclear receptor subfamily 4, group A, member 1	0.0617121	5.4972e-08	3.06886e-13	0.317365	0.766786	1.682	1.682	0.750178
2215	11	5328	PLAU	plasminogen activator, urokinase	0.0455264	2.87003e-07	3.15317e-13	2.92965	0.726107	1.20225	0.726107	0.461746
2345	6	3832	KIF11	kinesin family member 11	0.780831	2.82861e-08	3.24389e-13	2.14686	0.681046	1.37173	0.681046	0.554176
41040	22	23258	DENND5A	DENN/MADD domain containing 5A	0.761624	0.00021344	3.36931e-13	0.755207	0.845088	1.30092	1.30092	0.379532
17834	33	23353	UNC84A	unc-84 homolog A (C. elegans)	0.181679	0.0323931	3.49456e-13	1.13759	0.822258	1.36598	1.36598	0.449936
34436	9	6920	TCEA3	transcription elongation factor A (SII), 3	0.0679406	0.00519538	3.64163e-13	0.763641	0.771039	1.27884	0.771039	0.375124
4143	6	140706	C20orf160	chromosome 2 open reading frame 16	0.00565782	3.44796e-06	4.0758e-13	0.769361	0.764159	1.26408	0.764159	0.388055
30774	30	1147	CHUK	conserved helix-loop-helix ubiquitous kinase	0.00987922	0.0171825	4.18567e-13	1.09797	0.565335	1.20286	0.565335	0.822822
35491	5	128239	IQGAP3	IQ motif containing GTPase activating protein 3	0.861656	1.43034e-07	4.51492e-13	1.98027	0.647508	1.30878	0.647508	0.62703
1377	7	64344	HIF3A	hypoxia inducible factor 3, alpha subunit	0.240506	0.000366713	4.56155e-13	0.753162	0.52652	1.35645	0.52652	0.92544
27779	55	23348	DOCK9	dedicator of cytokinesis 9	0.0301411	5.05225e-06	4.81335e-13	0.599117	0.858916	1.29913	1.29913	0.377546
30691	6	27063	ANKRD1	ankyrin repeat domain 1 (cardiac muscle)	0.524429	0.000218221	4.84146e-13	0.4419	0.70697	1.36659	0.70697	0.500279
41572	10	7225	TRPC6	transient receptor potential cation channel, subfamily C, member 6	0.805511	0.000344319	4.86052e-13	0.557119	0.76801	1.29618	0.76801	0.380803
12458	14	7075	TIE1	tyrosine kinase with immunoglobulin-like and EGF-like domains 1	0.824632	1.50621e-05	5.04803e-13	0.569689	0.79447	1.36806	1.36806	0.452132
39621	11	9805	SCRN1	secernin 1	0.113755	0.000418355	5.09041e-13	1.33263	0.666112	1.25321	0.666112	0.586163
19555	13	79703	C11orf80	chromosome 11 open reading frame 8	0.491401	2.77807e-07	5.16039e-13	1.59298	0.65611	1.24202	0.65611	0.60799
2242	25	57178	ZMIZ1	zinc finger, MIZ-type containing 1	0.460091	2.37265e-05	5.23042e-13	0.774816	0.808681	1.36195	1.36195	0.445674
7328	6	51162	EGFL7	EGF-like-domain, multiple 7	0.922202	4.74002e-05	5.31436e-13	0.712157	0.70002	1.43189	1.43189	0.517921
17049	14	51776	ZAK	sterile alpha motif and leucine zipper containing kinase AZK	0.530216	0.103964	5.55333e-13	0.891665	0.888134	1.30836	1.30836	0.38776
24538	22	26018	LRIG1	leucine-rich repeats and immunoglobulin-like domains 1	0.0503921	2.78206e-05	5.73857e-13	0.754784	0.877247	1.35351	1.35351	0.436706
22496	8	55885	LMO3	LIM domain only 3 (rhombotin-like 2)	0.606112	0.00186281	5.75061e-13	0.520893	0.678237	1.63016	1.63016	0.705014
35494	5	10763	NES	nestin	0.130782	2.60287e-05	6.18672e-13	0.69711	0.820238	1.42275	1.42275	0.508682
7702	6		ARMET		0.228138	8.51581e-05	6.44876e-13	1.37342	0.634525	1.31043	0.634525	0.656251
35600	6	8490	RGS5	regulator of G-protein signaling 5	0.355776	0.00206588	6.88454e-13	0.659336	0.755419	1.47694	1.47694	0.562611
2633	5	85442	KNDC1	kinase non-catalytic C-lobe domain (KIND) containing 1	0.0108005	0.000125508	7.52529e-13	0.842833	0.646571	1.25534	0.646571	0.629119
2938	20	8671	SLC4A4	solute carrier family 4, sodium bicarbonate cotransporter, member 4	0.499544	0.00168229	7.53791e-13	0.67197	0.804796	1.32525	1.32525	0.406265
9494	7	6748	SSR4	signal sequence receptor, delta (translocon-associated protein delta)	0.146302	0.000450426	7.54333e-13	1.46495	0.697287	1.24338	0.697287	0.520176
19577	8	221	ALDH3B1	aldehyde dehydrogenase 3 family, member B1	0.00181198	3.73361e-07	7.68889e-13	0.626984	0.746963	1.35388	1.35388	0.4371
41587	8	84259	DCUN1D5	DCN1, defective in cullin neddylation 1, domain containing 5 (S. cerevisiae)	0.626626	4.89881e-05	8.56333e-13	1.46627	0.698057	1.17384	0.698057	0.518583
25888	8	2175	FANCA	Fanconi anemia, complementation group A	0.238048	1.36449e-06	8.62265e-13	1.46016	0.816363	1.33328	1.33328	0.41498
29171	7	1839	HBEGF	heparin-binding EGF-like growth factor	0.129424	2.06982e-05	8.71403e-13	0.53638	0.787011	1.32871	1.32871	0.410026
18402	12	57639	CCDC146	coiled-coil domain containing 146	0.415053	0.0381837	8.85167e-13	0.749341	0.673623	1.57219	1.57219	0.652776
30568	26	159195	USP54	ubiquitin specific peptidase 54	0.322798	3.32978e-05	9.09377e-13	0.670752	0.774798	1.23062	0.774798	0.368108
7753	26	7871	SLMAP	sarcolemma associated protein	0.0608057	0.197713	9.21269e-13	0.945563	0.808997	1.23483	0.808997	0.305794
23198	7	2824	GPM6B	glycoprotein M6B	0.752646	8.25774e-07	1.00793e-12	0.500437	0.775141	1.46745	1.46745	0.553311
15155	5	9123	SLC16A3	solute carrier family 16, member 3 (monocarboxylic acid transporter 4)	0.048117	1.34637e-05	1.03049e-12	1.39796	0.630462	1.3795	0.630462	0.665519
16056	26	790	CAD	carbamoyl-phosphate synthetase 2, aspartate transcarbamylase, and dihydroorotase	0.61132	7.08108e-07	1.05105e-12	1.48262	0.742942	1.16584	0.742942	0.428679
29187	18	64411	ARAP3	ArfGAP with RhoGAP domain, ankyrin repeat and PH domain 3	0.169239	2.43332e-05	1.079e-12	0.74549	0.824407	1.28891	1.28891	0.366152
1001	15	976	CD97	CD97 molecule	0.463791	3.15502e-05	1.08786e-12	0.603731	0.812648	1.34278	1.34278	0.425223
41053	10	374378	GALNTL4	UDP-N-acetyl-alpha-D-galactosamine:polypeptide N-acetylgalactosaminyltransferase-like 4	0.498674	1.146e-05	1.09559e-12	0.700056	0.806531	1.24925	1.24925	0.321062
14994	23	1636	ACE	angiotensin I converting enzyme (peptidyl-dipeptidase A) 1	0.7728	0.000486957	1.13581e-12	0.604625	0.837608	1.43474	1.43474	0.520789
13817	7	1063	CENPF	centromere protein F, 35/4ka (mitosin)	0.904258	1.87753e-06	1.15378e-12	2.40393	0.755188	1.17866	0.755188	0.405092
24810	7	2624	GATA2	GATA binding protein 2	0.0753696	2.85358e-07	1.27251e-12	0.725857	0.731826	1.29405	0.731826	0.450427
15537	11	27350	APOBEC3C	apolipoprotein B mRNA editing enzyme, catalytic polypeptide-like 3C	0.149985	0.000412195	1.33431e-12	1.31433	0.852975	1.57007	1.57007	0.650829
4636	9	57519	STARD9	StAR-related lipid transfer (START) domain containing 9	0.0182599	1.74385e-05	1.90442e-12	0.740887	0.785998	1.27251	1.27251	0.347677
13388	9	51506	UFC1	ubiquitin-fold modifier conjugating enzyme 1	0.0355818	0.0217188	1.92106e-12	1.19395	0.891746	1.55311	1.55311	0.63516
5660	15	9746	CLSTN3	calsyntenin 3	0.00893543	1.00064e-06	1.94704e-12	1.35851	0.753473	1.14584	0.753473	0.408372
10613	73	7402	UTRN	utrophin	2.2674e-05	4.2222e-07	1.99772e-12	0.659485	0.818307	1.33152	1.33152	0.413074
17488	21	79083	MLPH	melanophilin	0.0895784	0.00407913	2.01932e-12	0.708065	0.766133	1.50198	1.50198	0.586866
40753	25	2618	GART	phosphoribosylglycinamide formyltransferase, phosphoribosylglycinamide synthetase, phosphoribosylaminoimidazole synthetase	0.446811	1.23002e-07	2.074e-12	1.50519	0.659006	1.13697	0.659006	0.601636
1304	10	4680	CEACAM6	carcinoembryonic antigen-related cell adhesion molecule 6 (non-specific cross reacting antigen)	0.137724	0.282041	2.36597e-12	1.26663	0.597617	1.88403	1.88403	0.913822
3458	16	649	BMP1	bone morphogenetic protein 1	0.650262	0.122529	2.40564e-12	1.18405	0.815715	1.23513	1.23513	0.304663
26327	9	4337	MOCS1	molybdenum cofactor synthesis 1	0.685853	5.44688e-05	2.44857e-12	0.673401	0.869547	1.32336	1.32336	0.404206
246	18		AC093283.3		0.428325	0.0686304	2.58558e-12	0.843953	0.798517	1.25377	1.25377	0.326273
4302	5	11065	UBE2C	ubiquitin-conjugating enzyme E2C	0.670745	1.30864e-07	2.79507e-12	4.06747	0.74227	1.45085	1.45085	0.536898
10821	9	8938	BAIAP3	BAI1-associated protein 3	0.0383259	0.00541985	2.80248e-12	0.867573	0.711398	1.20164	0.711398	0.491271
27379	9	26524	LATS2	LATS, large tumor suppressor, homolog 2 (Drosophila)	0.808767	0.000223015	2.85325e-12	0.798203	0.840628	1.28829	1.28829	0.365457
7720	23	11188	NISCH	nischarin	0.012896	1.24437e-05	2.92688e-12	0.845422	0.805883	1.24829	1.24829	0.319953
24547	20	23150	FRMD4B	FERM domain containing 4B	0.861711	9.12372e-07	2.95251e-12	0.616093	0.768895	1.63191	1.63191	0.706561
14576	8	92521	CYTSB	cytospin B	0.682987	0.000302716	3.14704e-12	1.29057	0.815012	1.17995	0.815012	0.295107
34609	19	1441	CSF3R	colony stimulating factor 3 receptor (granulocyte)	0.65572	0.00103087	3.24433e-12	0.623494	0.850449	1.34386	1.34386	0.426383
12667	13	55225	RAVER2	ribonucleoprotein, PTB-binding 2	0.0558731	9.15092e-05	3.26018e-12	0.767655	0.832892	1.35239	1.35239	0.435511
29736	7	9429	ABCG2	ATP-binding cassette, sub-family G (WHITE), member 2	0.195954	8.19708e-05	3.27121e-12	0.657448	0.798769	1.44943	1.44943	0.535486
38792	13	7273	TTN	titin	0.207872	0.021047	3.3564e-12	0.774456	0.788202	1.20011	0.788202	0.343363
36709	10	440836	ODF3B	outer dense fiber of sperm tails 3B	0.0675313	0.00585971	3.39323e-12	1.17916	0.663453	1.28739	0.663453	0.591934
22135	10	2040	STOM	stomatin	0.928321	1.76519e-05	3.51142e-12	0.606933	0.849364	1.27026	1.27026	0.345124
35923	13	5284	PIGR	polymeric immunoglobulin receptor	0.24997	0.000107198	3.54964e-12	0.322551	0.853453	1.719	1.719	0.78157
12182	11	249	ALPL	alkaline phosphatase, liver/bone/kidney	0.437098	0.000141339	3.59129e-12	0.472661	0.811084	1.33092	1.33092	0.412424
21924	8	1842	ECM2	extracellular matrix protein 2, female organ and adipocyte specific	0.354348	9.82467e-06	3.61828e-12	0.6969	0.798676	1.24192	0.798676	0.324318
14201	8	10982	MAPRE2	microtubule-associated protein, RP/EB family, member 2	0.0559457	8.82415e-05	3.80732e-12	0.792887	0.857564	1.37609	1.37609	0.460575
35648	15	6403	SELP	selectin P (granule membrane protein 14kDa, antigen CD62)	0.103761	7.17514e-08	3.8919e-12	0.50632	0.835659	1.29394	1.29394	0.371771
27934	27	5802	PTPRS	protein tyrosine phosphatase, receptor type, S	0.158238	0.00158044	4.06839e-12	0.768214	0.834628	1.24295	1.24295	0.313768
24855	10	51421	AMOTL2	angiomotin like 2	0.459081	0.00075907	4.12865e-12	0.772211	0.839765	1.37553	1.37553	0.459988
16290	21	84168	ANTXR1	anthrax toxin receptor 1	0.250287	0.731788	4.15806e-12	0.968949	0.85107	1.55569	1.55569	0.637555
35815	6	259266	ASPM	asp (abnormal spindle) homolog, microcephaly associated (Drosophila)	0.815171	7.13098e-07	4.19716e-12	2.33608	0.741867	1.19501	0.741867	0.430768
16167	22	2034	EPAS1	endothelial PAS domain protein 1	0.904064	1.04082e-07	4.25896e-12	0.292202	0.826014	1.32229	1.32229	0.403039
31268	10	191	AHCY	adenosylhomocysteinase	0.600394	0.000621948	4.70234e-12	1.46924	0.737681	1.20355	0.737681	0.438931
23362	10	84679	SLC9A7	solute carrier family 9 (sodium/hydrogen exchanger), member 7	0.429667	7.34696e-06	4.71939e-12	1.55175	0.725735	1.33155	0.725735	0.462485
4795	6	80381	CD276	CD276 molecule	0.0656047	0.0228174	5.05738e-12	1.17333	0.677387	1.42816	0.677387	0.561948
11348	17	9914	ATP2C2	ATPase, Ca++ transporting, type 2C, member 2	0.33285	0.024528	5.41073e-12	0.754612	0.827381	1.23739	1.23739	0.3073
41507	10	9846	GAB2	GRB2-associated binding protein 2	0.263663	0.000162335	5.4449e-12	0.731663	0.8276	1.26413	1.26413	0.338145
7207	12	10999	SLC27A4	solute carrier family 27 (fatty acid transporter), member 4	0.0112064	2.75008e-05	5.58231e-12	1.21223	0.649749	1.14712	0.649749	0.622046
19445	7	3619	INCENP	inner centromere protein antigens 135/155kDa	0.0901336	5.12013e-05	5.69774e-12	1.23837	0.717325	1.2483	0.717325	0.479301
16827	9	92856	IMP4	IMP4, U3 small nucleolar ribonucleoprotein, homolog (yeast)	0.0957419	0.000406452	5.80413e-12	1.28718	0.605298	1.19386	0.605298	0.724283
8964	9	9754	STARD8	StAR-related lipid transfer (START) domain containing 8	0.687575	4.13285e-06	5.83089e-12	0.655043	0.73873	1.23675	0.73873	0.436881
34797	17	55706	TMEM48	transmembrane protein 48	0.665822	2.47633e-07	6.42002e-12	1.54344	0.700098	1.16831	0.700098	0.514371
7530	9	23171	GPD1L	glycerol-3-phosphate dehydrogenase 1-like	0.0656323	5.11227e-08	6.64138e-12	0.557183	0.835307	1.39619	1.39619	0.481495
27104	8	81035	COLEC12	collectin sub-family member 12	0.571094	0.000243715	6.65906e-12	0.558219	0.861689	1.4484	1.4484	0.53446
17048	10	11069	RAPGEF4	Rap guanine nucleotide exchange factor (GEF) 4	0.434893	1.04315e-05	6.70413e-12	0.63054	0.78883	1.2943	1.2943	0.372172
18650	15	1080	CFTR	cystic fibrosis transmembrane conductance regulator (ATP-binding cassette sub-family C, member 7)	0.344037	0.00146001	6.7166e-12	0.706646	0.774759	1.24269	0.774759	0.36818
17109	25	6744	SSFA2	sperm specific antigen 2	0.859391	0.000206341	6.86655e-12	0.724987	0.832531	1.47159	1.47159	0.557376
31925	7	7163	TPD52	tumor protein D52	0.447913	0.0015164	6.93422e-12	1.47883	0.556045	1.25071	0.556045	0.846726
2295	6	119385	AGAP11	ankyrin repeat and GTPase domain Arf GTPase activating protein 11	0.0625044	1.05592e-08	6.94287e-12	0.625544	0.651398	1.68642	1.68642	0.753964
32279	24	8906	AP1G2	adaptor-related protein complex 1, gamma 2 subunit	0.176523	4.79552e-06	7.50898e-12	1.24571	0.787614	1.14135	0.787614	0.344439
8385	15	86	ACTL6A	actin-like 6A	0.120713	1.37058e-06	7.75918e-12	1.65125	0.78893	1.30832	1.30832	0.387715
8165	7	51208	CLDN18	claudin 18	0.865253	0.000385321	7.94316e-12	0.242015	0.587129	3.30311	3.30311	1.72383
3464	11	10174	SORBS3	sorbin and SH3 domain containing 3	0.0192754	2.61708e-07	7.96639e-12	0.747592	0.772392	1.25378	0.772392	0.372595
31401	12	51006	SLC35C2	solute carrier family 35, member C2	0.30817	0.0571133	8.21877e-12	1.12593	0.653327	1.07806	0.653327	0.614123
38871	19	57520	HECW2	HECT, C2 and WW domain containing E3 ubiquitin protein ligase 2	0.347345	0.000393692	8.47079e-12	0.586523	0.809317	1.36041	1.36041	0.444042
335	35	831	CAST	calpastatin	0.203724	0.000187172	8.94973e-12	0.815636	0.699359	1.1447	0.699359	0.515895
30058	26	2195	FAT1	FAT tumor suppressor homolog 1 (Drosophila)	0.0288751	3.37147e-05	9.07614e-12	1.65028	0.60301	1.10261	0.60301	0.729746
26854	24	6446	SGK1	serum/glucocorticoid regulated kinase 1	0.199719	0.00818401	1.01838e-11	0.731491	0.76861	1.86421	1.86421	0.898564
14442	11	247	ALOX15B	arachidonate 15-lipoxygenase, type B	0.0264798	0.00247221	1.04877e-11	0.698345	0.778524	1.31927	1.31927	0.39974
12091	7	23254	RP1-21O18.1	kazrin	0.387245	0.00021541	1.05011e-11	0.815781	0.72095	1.28143	0.72095	0.472029
7519	10	7048	TGFBR2	transforming growth factor, beta receptor II (7/8kDa)	0.963058	6.37205e-06	1.09286e-11	0.516968	0.910213	1.38574	1.38574	0.470657
13290	9	23623	RUSC1	RUN and SH3 domain containing 1	0.0447498	2.48614e-06	1.09546e-11	1.27469	0.818466	1.20261	0.818466	0.289006
14436	18	23135	KDM6B	lysine (K)-specific demethylase 6B	0.0769038	0.0072931	1.1159e-11	0.830952	0.784379	1.25075	0.784379	0.350377
14159	5	2627	GATA6	GATA binding protein 6	0.923468	0.000818779	1.15213e-11	0.577047	0.797713	1.6959	1.6959	0.762051
24647	7	11259	FILIP1L	filamin A interacting protein 1-like	0.226459	0.000381286	1.24097e-11	0.68204	0.828273	1.30591	1.30591	0.385055
17768	14	8566	PDXK	pyridoxal (pyridoxine, vitamin B6) kinase	0.15273	0.484956	1.27449e-11	0.958433	0.768641	1.21748	0.768641	0.379618
14098	6	7298	TYMS	thymidylate synthetase	0.219987	5.40024e-08	1.32933e-11	2.5351	0.687993	1.21592	0.687993	0.539534
4793	26	4756	NEO1	neogenin homolog 1 (chicken)	0.678253	0.00896516	1.36249e-11	0.820938	0.850436	1.19675	1.19675	0.259122
7433	8	5468	PPARG	peroxisome proliferator-activated receptor gamma	0.279782	0.000131135	1.42556e-11	0.47346	0.72996	1.65372	1.65372	0.725715
19019	7	57104	PNPLA2	patatin-like phospholipase domain containing 2	0.011201	3.06898e-05	1.46964e-11	0.782152	0.871412	1.28747	1.28747	0.364539
36167	8	148789	B3GALNT2	beta-1,3-N-acetylgalactosaminyltransferase 2	0.874712	0.0110255	1.56676e-11	1.26399	0.66943	1.2029	0.66943	0.578995
26150	12	2550	GABBR1	gamma-aminobutyric acid (GABA) B receptor, 1	0.00395049	0.28569	1.63222e-11	1.04534	0.786078	2.35192	2.35192	1.23384
18291	6		RP11-460N20.2		0.178687	5.51876e-05	1.7379e-11	1.33629	0.734516	1.28237	0.734516	0.445134
30176	7	9397	NMT2	N-myristoyltransferase 2	0.0597172	0.847176	1.79723e-11	0.992307	0.858749	1.4491	1.4491	0.535157
37383	8	5414	SEPT4	septin 4	0.316744	4.24067e-06	1.8714e-11	0.639433	0.805365	1.29209	1.29209	0.369707
14378	25	50488	MINK1	misshapen-like kinase 1 (zebrafish)	0.635615	0.0105823	1.87498e-11	0.883418	0.874674	1.36774	1.36774	0.451794
32385	5	8814	CDKL1	cyclin-dependent kinase-like 1 (CDC2-related kinase)	0.700566	2.49649e-05	2.04597e-11	0.782068	0.812027	1.38149	1.38149	0.466225
22188	10	10044	SH2D3C	SH2 domain containing 3C	0.814335	4.14093e-06	2.10586e-11	0.563101	0.787285	1.34584	1.34584	0.428507
32136	32	5747	PTK2	PTK2 protein tyrosine kinase 2	0.415703	0.341006	2.41643e-11	1.05944	0.820028	1.30295	1.30295	0.381782
29673	8	8999	CDKL2	cyclin-dependent kinase-like 2 (CDC2-related kinase)	0.256018	0.00494228	2.44063e-11	0.731314	0.785675	1.37964	1.37964	0.464292
39599	8	3200	HOXA3	homeobox A3	0.124602	0.000321598	2.45152e-11	0.85167	0.683723	1.26706	0.683723	0.548516
38360	7	4867	NPHP1	nephronophthisis 1 (juvenile)	0.591765	0.0010255	2.45417e-11	0.69679	0.730605	1.19371	0.730605	0.452836
7649	5	5745	PTH1R	parathyroid hormone 1 receptor	0.711679	3.62467e-06	2.51832e-11	0.660472	0.760229	1.31875	1.31875	0.399171
19383	21	1500	CTNND1	catenin (cadherin-associated protein), delta 1	0.235197	0.228309	2.57552e-11	0.917659	0.601544	1.29973	0.601544	0.733258
30443	10		AL117341.2		0.524213	5.67126e-05	2.57574e-11	0.8053	0.824976	1.18913	0.824976	0.277576
26892	13	57224	NHSL1	NHS-like 1	0.0803071	0.000758505	2.60157e-11	0.800531	0.763212	1.54645	1.54645	0.62896
979	5	10535	RNASEH2A	ribonuclease H2, subunit A	0.248875	1.28827e-06	2.61529e-11	1.62226	0.700936	1.23903	0.700936	0.512645
15101	18	6397	SEC14L1	SEC14-like 1 (S. cerevisiae)	0.980605	0.00132472	2.65385e-11	0.704206	0.822012	1.33689	1.33689	0.418881
10805	13	10232	MSLN	mesothelin	0.00248171	0.00102201	2.77799e-11	0.619894	0.72141	1.49034	1.49034	0.575641
33076	29	10260	DENND4A	DENN/MADD domain containing 4A	0.0974191	0.00465452	2.80156e-11	0.84564	0.839123	1.15513	0.839123	0.253046
28578	24	7576	ZNF28	zinc finger protein 28	0.0106741	1.62813e-05	2.80366e-11	1.15704	0.819038	1.49805	1.49805	0.583086
25558	8	26470	SEZ6L2	seizure related 6 homolog (mouse)-like 2	0.0545032	1.17803e-06	2.81704e-11	1.6033	0.763556	1.23138	0.763556	0.389194
3661	8	116328	C8orf34	chromosome 8 open reading frame 34	0.836969	8.56043e-05	2.88882e-11	0.671001	0.753118	1.32243	0.753118	0.409052
29628	30	55236	UBA6	ubiquitin-like modifier activating enzyme 6	0.257317	2.12008e-06	3.08223e-11	1.40383	0.66361	1.14005	0.66361	0.591592
31773	7	80223	RAB11FIP1	RAB11 family interacting protein 1 (class I)	0.430489	4.86783e-05	3.32198e-11	0.55168	0.867838	1.56732	1.56732	0.6483
6994	6	7111	TMOD1	tropomodulin 1	0.20688	4.07157e-05	3.32989e-11	0.638526	0.818471	1.32204	1.32204	0.402766
13254	12	11000	SLC27A3	solute carrier family 27 (fatty acid transporter), member 3	0.490244	0.00107089	3.38939e-11	0.721267	0.815493	1.32927	1.32927	0.410634
14114	10	79822	ARHGAP28	Rho GTPase activating protein 28	0.292758	0.00407096	3.49723e-11	0.782921	0.769935	1.23863	0.769935	0.377191
1912	10	1326	MAP3K8	mitogen-activated protein kinase kinase kinase 8	0.620141	9.65363e-05	3.69132e-11	0.687737	0.852108	1.35435	1.35435	0.437601
19877	17	4013	VWA5A	von Willebrand factor A domain containing 5A	0.380272	1.54893e-05	3.71778e-11	0.702334	0.867849	1.36032	1.36032	0.443946
14469	10		AC005277.1		0.148772	6.21147e-08	3.7304e-11	0.56837	0.70952	1.19357	0.70952	0.495085
12956	8	1117	CHI3L2	chitinase 3-like 2	0.158345	0.0013099	3.75326e-11	0.67496	0.725271	1.26833	0.725271	0.463408
11802	13	10150	MBNL2	muscleblind-like 2 (Drosophila)	0.283151	0.0118535	3.98396e-11	0.830287	0.863641	1.41526	1.41526	0.501067
35024	6	2730	GCLM	glutamate-cysteine ligase, modifier subunit	0.562535	0.000165237	4.1305e-11	1.70069	0.634284	1.31224	0.634284	0.656799
24555	10	317649	EIF4E3	eukaryotic translation initiation factor 4E family member 3	0.160147	1.62202e-06	4.20697e-11	0.719335	0.78189	1.3467	1.3467	0.429429
32534	33	4053	LTBP2	latent transforming growth factor beta binding protein 2	0.561635	0.000944397	4.29762e-11	0.634147	0.877544	1.31105	1.31105	0.390723
40762	7	1827	RCAN1	regulator of calcineurin 1	0.234557	2.71877e-06	4.62947e-11	0.617907	0.786313	1.75352	1.75352	0.810254
13727	14	23114	NFASC	neurofascin homolog (chicken)	0.00154135	2.28477e-07	4.68553e-11	0.731375	0.737891	1.20917	0.737891	0.43852
12738	14	11080	DNAJB4	DnaJ (Hsp4) homolog, subfamily B, member 4	0.0818511	1.03466e-05	4.85708e-11	0.744009	0.746408	1.73768	1.73768	0.797162
19724	15	154810	AMOTL1	angiomotin like 1	0.376665	2.18044e-05	4.99718e-11	0.586215	0.826521	1.24765	1.24765	0.319213
8023	12	57514	CDGAP	Cdc42 GTPase-activating protein	0.636074	1.04022e-06	5.1016e-11	0.519877	0.80304	1.29084	1.29084	0.36831
31693	6	203190	LGI3	leucine-rich repeat LGI family, member 3	0.112349	1.90807e-07	5.46419e-11	0.356761	0.68346	1.23965	0.68346	0.549071
37524	10	79651	RHBDF2	rhomboid 5 homolog 2 (Drosophila)	0.0795348	7.18973e-07	5.66776e-11	1.45105	0.806685	1.18928	0.806685	0.309923
14169	14	125488	TTC39C	tetratricopeptide repeat domain 39C	0.87303	0.0501103	5.6841e-11	1.17128	0.751933	1.23968	0.751933	0.411324
7554	6	6769	STAC	SH3 and cysteine rich domain	0.671013	0.000725115	5.71083e-11	0.629158	0.726498	1.29452	0.726498	0.460969
37462	18	23461	ABCA5	ATP-binding cassette, sub-family A (ABC1), member 5	0.0282987	0.130078	5.76579e-11	0.888629	0.65462	1.25664	0.65462	0.61127
26770	5	79632	FAM184A	family with sequence similarity 184, member A	0.626073	6.23443e-05	6.07836e-11	0.679322	0.765491	1.23203	0.765491	0.385543
24938	9	389161	C3orf16	chromosome 3 open reading frame 16	0.901585	0.0481003	6.18739e-11	1.5789	0.464852	1.23466	0.464852	1.10516
36707	22	6305	SBF1	SET binding factor 1	0.286992	0.00029714	6.4685e-11	1.12939	0.780468	1.28113	0.780468	0.357589
1920	14	6935	ZEB1	zinc finger E-box binding homeobox 1	0.363167	0.000210563	6.63967e-11	0.742692	0.859367	1.44886	1.44886	0.534918
17240	52	65065	NBEAL1	neurobeachin-like 1	7.48588e-06	7.50617e-05	6.65555e-11	0.79493	0.853816	1.4156	1.4156	0.501414
28695	12	65980	BRD9	bromodomain containing 9	0.0922591	0.000138338	6.98853e-11	1.21895	0.695102	1.17329	0.695102	0.524703
14763	9	339287	MSL1	male-specific lethal 1 homolog (Drosophila)	0.26519	0.0156802	7.10403e-11	1.08582	0.783133	1.24923	0.783133	0.352671
3652	17	23678	SGK3	serum/glucocorticoid regulated kinase family, member 3	0.031914	0.000405731	7.11373e-11	0.851253	0.85924	1.43741	1.43741	0.523472
9325	12	6788	STK3	serine/threonine kinase 3 (STE2 homolog, yeast)	0.0112701	1.67157e-05	7.47421e-11	1.30903	0.731349	1.12981	0.731349	0.451368
40677	5	116159	CYYR1	cysteine/tyrosine-rich 1	0.15865	2.14762e-07	7.51631e-11	0.560432	0.858886	1.41848	1.41848	0.504346
14974	5	762	CA4	carbonic anhydrase IV	0.561926	4.74219e-06	7.89487e-11	0.559527	0.838212	1.48762	1.48762	0.573006
34289	11	54897	CASZ1	castor zinc finger 1	0.228342	1.62977e-05	8.30922e-11	0.740327	0.828335	1.20243	0.828335	0.271714
28151	6	80726	KIAA1683	KIAA1683	0.0983964	0.00437367	8.89836e-11	0.80395	0.649339	1.21357	0.649339	0.622956
26771	15	4121	MAN1A1	mannosidase, alpha, class 1A, member 1	0.677136	0.00254916	9.66346e-11	0.790468	0.893115	1.36035	1.36035	0.443978
11203	14	9289	GPR56	G protein-coupled receptor 56	0.0374255	7.28512e-05	9.88092e-11	1.58877	0.695217	1.21177	0.695217	0.524465
21995	10	54881	TEX10	testis expressed 1	0.90617	0.000120596	1.03351e-10	1.30143	0.737453	1.22126	0.737453	0.439377
34986	13	2634	GBP2	guanylate binding protein 2, interferon-inducible	0.753043	0.390431	1.03521e-10	1.10133	0.682598	1.13623	0.682598	0.550892
30676	5	118932	ANKRD22	ankyrin repeat domain 22	0.307239	5.43237e-06	1.05265e-10	2.65329	0.697459	1.32842	0.697459	0.51982
32343	8	51562	MBIP	MAP3K12 binding inhibitory protein 1	0.748674	0.0129458	1.06164e-10	0.716358	0.859245	1.43419	1.43419	0.520236
37445	5	8313	AXIN2	axin 2	0.577774	3.19286e-06	1.11428e-10	0.65542	0.817201	1.17011	0.817201	0.291237
29775	11	64116	SLC39A8	solute carrier family 39 (zinc transporter), member 8	0.264356	2.07227e-05	1.1642e-10	0.420787	0.863876	1.71147	1.71147	0.775236
13797	11	51514	DTL	denticleless homolog (Drosophila)	0.518953	1.14094e-07	1.26672e-10	2.14647	0.81614	1.33744	1.33744	0.419474
17204	17	8837	CFLAR	CASP8 and FADD-like apoptosis regulator	0.126578	0.000253201	1.28674e-10	0.681422	0.791232	1.34028	1.34028	0.422534
16174	20	57217	TTC7A	tetratricopeptide repeat domain 7A	0.171804	0.00637072	1.31689e-10	0.89226	0.679885	1.28857	0.679885	0.556637
16927	12	92	ACVR2A	activin A receptor, type IIA	0.020585	3.01794e-05	1.43135e-10	0.826833	0.776269	1.15277	0.776269	0.365371
6363	8	5827	PXMP2	peroxisomal membrane protein 2, 22kDa	0.133738	0.000281594	1.49495e-10	1.29231	0.746644	1.22919	0.746644	0.421508
22062	6	1902	LPAR1	lysophosphatidic acid receptor 1	0.0644697	0.0003594	1.56304e-10	0.749249	0.797751	1.26801	1.26801	0.342566
31416	20	55959	SULF2	sulfatase 2	0.0414802	0.000143508	1.59576e-10	1.67091	0.738741	1.19907	0.738741	0.436859
28851	18	5144	PDE4D	phosphodiesterase 4D, cAMP-specific (phosphodiesterase E3 dunce homolog, Drosophila)	0.846992	0.00887516	1.67661e-10	0.763563	0.752683	1.52071	1.52071	0.604745
4734	13	7168	TPM1	tropomyosin 1 (alpha)	0.263678	0.376825	1.75897e-10	1.08497	0.641089	1.87469	1.87469	0.906652
3251	9	1363	CPE	carboxypeptidase E	0.345345	0.139449	1.79253e-10	0.786903	0.795447	1.26264	1.26264	0.336443
17833	14	54919	HEATR2	HEAT repeat containing 2	0.177347	9.5276e-05	1.83395e-10	1.33668	0.799638	1.19738	0.799638	0.322581
9868	19	780	DDR1	discoidin domain receptor tyrosine kinase 1	0.019213	0.000507013	1.84392e-10	1.39873	0.707817	1.15538	0.707817	0.498552
41109	13	55366	LGR4	leucine-rich repeat-containing G protein-coupled receptor 4	0.0561555	2.3545e-07	1.85373e-10	2.13145	0.792583	1.16382	0.792583	0.335366
13501	7	2328	FMO3	flavin containing monooxygenase 3	0.119364	0.0955015	1.88093e-10	0.782649	0.760802	1.51516	1.51516	0.59947
24673	9	55081	IFT57	intraflagellar transport 57 homolog (Chlamydomonas)	0.208183	5.17148e-06	1.88901e-10	0.623257	0.792986	1.37431	1.37431	0.458707
16744	22	57669	EPB41L5	erythrocyte membrane protein band 4.1 like 5	0.078591	3.28143e-05	1.90613e-10	0.587556	0.725902	1.2225	0.725902	0.462153
40578	19	54892	NCAPG2	non-SMC condensin II complex, subunit G2	0.724691	8.00339e-08	2.03144e-10	1.82865	0.842086	1.29014	1.29014	0.367528
19862	10	84959	UBASH3B	ubiquitin associated and SH3 domain containing, B	0.0581914	0.000496407	2.05306e-10	0.706375	0.878985	1.30468	1.30468	0.383696
31188	5	1471	CST3	cystatin C	0.00140756	0.000149496	2.06215e-10	0.80561	0.858811	1.31426	1.31426	0.394251
32949	6	84978	FRMD5	FERM domain containing 5	0.0205062	1.32401e-06	2.06244e-10	1.37459	0.740555	1.43094	1.43094	0.516963
7979	11	25945	PVRL3	poliovirus receptor-related 3	0.486358	0.07703	2.14045e-10	0.850348	0.808356	1.30536	1.30536	0.384448
6953	20	5253	PHF2	PHD finger protein 2	0.0684785	1.69397e-06	2.18869e-10	0.783924	0.853172	1.19936	1.19936	0.262265
7767	33	5793	PTPRG	protein tyrosine phosphatase, receptor type, G	0.342878	0.000139	2.23086e-10	0.68196	0.842907	1.2841	1.2841	0.360758
5868	5	2819	GPD1	glycerol-3-phosphate dehydrogenase 1 (soluble)	0.478286	2.1237e-05	2.2401e-10	0.471912	0.818515	1.3418	1.3418	0.42417
34930	27	8880	FUBP1	far upstream element (FUSE) binding protein 1	0.012125	0.000923937	2.34535e-10	1.14651	0.760361	1.23815	0.760361	0.395244
5827	20	196527	ANO6	anoctamin 6	0.592021	0.0020688	2.35802e-10	0.748122	0.888421	1.28754	1.28754	0.364617
10956	9	54820	NDE1	nudE nuclear distribution gene E homolog 1 (A. nidulans)	0.33114	0.00030855	2.36166e-10	1.30684	0.761996	1.28821	0.761996	0.392145
30207	14	10529	NEBL	nebulette	0.205491	2.43522e-06	2.36289e-10	0.49903	0.775214	1.42161	1.42161	0.507526
36645	14	1727	CYB5R3	cytochrome b5 reductase 3	0.232477	0.000637045	2.38871e-10	0.790976	0.845834	1.34651	1.34651	0.429225
38050	6	25927	CNRIP1	cannabinoid receptor interacting protein 1	0.111798	1.04284e-05	2.39478e-10	0.813234	0.785325	1.26106	0.785325	0.348638
38070	7	7039	TGFA	transforming growth factor, alpha	0.295831	7.33353e-05	2.4114e-10	1.68454	0.78891	1.45097	1.45097	0.537018
2488	15	120	ADD3	adducin 3 (gamma)	0.539814	0.205349	2.60308e-10	0.875598	0.867451	1.51299	1.51299	0.597402
5388	6	801	CALM1	calmodulin 1 (phosphorylase kinase, delta)	0.837329	0.000155007	2.6941e-10	0.743382	0.761674	1.12637	0.761674	0.392754
39769	12	23242	COBL	cordon-bleu homolog (mouse)	0.00327056	4.70564e-06	2.70775e-10	0.721954	0.85625	1.34628	1.34628	0.428978
3610	7	6101	RP1	retinitis pigmentosa 1 (autosomal dominant)	0.460851	0.000528174	2.71946e-10	0.611646	0.725076	1.22453	0.725076	0.463796
13591	25	3918	LAMC2	laminin, gamma 2	0.638783	0.000172506	2.84925e-10	2.54837	0.72909	1.1567	0.72909	0.455831
12052	17	5351	PLOD1	procollagen-lysine 1, 2-oxoglutarate 5-dioxygenase 1	0.300566	8.3654e-05	2.94646e-10	1.38219	0.693495	1.10179	0.693495	0.528043
12966	7	128346	C1orf162	chromosome 1 open reading frame 162	0.120969	0.000142423	3.02913e-10	0.617268	0.803197	1.2781	1.2781	0.354001
7199	8	114789	SLC25A25	solute carrier family 25 (mitochondrial carrier; phosphate carrier), member 25	0.0668783	9.43231e-05	3.0929e-10	0.634444	0.832378	1.28076	1.28076	0.357
38896	26	1195	CLK1	CDC-like kinase 1	0.000154156	0.000641526	3.1651e-10	0.863348	0.766408	1.32161	1.32161	0.402297
28106	9	30817	EMR2	egf-like module containing, mucin-like, hormone receptor-like 2	0.026402	0.00789896	3.16984e-10	1.17863	0.728564	1.24847	0.728564	0.456872
15517	14	79159	NOL12	nucleolar protein 12	0.215675	0.145793	3.2205e-10	0.944658	0.814648	1.28274	1.28274	0.359229
28706	5	153572	IRX2	iroquois homeobox 2	0.67443	0.000193016	3.26698e-10	0.796122	0.627882	1.2544	0.627882	0.671435
413	7	93166	PRDM6	PR domain containing 6	0.509925	0.000902634	3.30568e-10	0.804193	0.821866	1.29112	1.29112	0.368623
27851	12	2621	GAS6	growth arrest-specific 6	0.38595	0.00108123	3.32996e-10	0.696635	0.854948	1.19319	1.19319	0.254824
27511	6	10186	LHFP	lipoma HMGIC fusion partner	0.464832	1.59393e-07	3.41458e-10	0.540192	0.856636	1.2762	1.2762	0.351854
31518	15	6874	TAF4	TAF4 RNA polymerase II, TATA box binding protein (TBP)-associated factor, 135kDa	0.136571	2.28648e-05	3.60517e-10	1.15739	0.819433	1.15983	0.819433	0.287302
36932	16	146691	TOM1L2	target of myb1-like 2 (chicken)	0.920219	9.84306e-05	3.75311e-10	0.728218	0.851577	1.17626	1.17626	0.234207
6897	30	1612	DAPK1	death-associated protein kinase 1	0.14824	1.73861e-05	3.85374e-10	0.616617	0.863523	1.43952	1.43952	0.525588
13991	8	6262	RYR2	ryanodine receptor 2 (cardiac)	0.00542538	2.55774e-05	3.91592e-10	0.657509	0.841176	1.3321	1.3321	0.413702
16540	7	23397	NCAPH	non-SMC condensin I complex, subunit H	0.620035	3.86661e-08	4.04924e-10	2.12294	0.749922	1.26719	0.749922	0.415188
5833	8	79022	TMEM106C	transmembrane protein 16C	0.0355997	8.81786e-06	4.0787e-10	1.51774	0.684511	1.15412	0.684511	0.546854
32506	6	4293	MAP3K9	mitogen-activated protein kinase kinase kinase 9	0.444535	7.16337e-07	4.09576e-10	1.38725	0.76767	1.17995	0.76767	0.381442
37380	7	54894	RNF43	ring finger protein 43	0.166116	7.77193e-06	4.26806e-10	1.52531	0.661892	1.13381	0.661892	0.595332
24071	12	3654	IRAK1	interleukin-1 receptor-associated kinase 1	0.0630636	2.03853e-06	4.32444e-10	1.56777	0.785568	1.18669	0.785568	0.348192
25635	5	81831	NETO2	neuropilin (NRP) and tolloid (TLL)-like 2	0.126594	6.79651e-06	4.51009e-10	1.73175	0.635669	1.21934	0.635669	0.653652
32331	6	1073	CFL2	cofilin 2 (muscle)	0.252157	1.81988e-05	4.51853e-10	0.630551	0.810215	1.25914	1.25914	0.332439
37800	11	5496	PPM1G	protein phosphatase 1G (formerly 2C), magnesium-dependent, gamma isoform	0.345907	0.000261797	4.53765e-10	1.25676	0.771345	1.1235	0.771345	0.374552
7624	10	285343	C3orf23	chromosome 3 open reading frame 23	0.00489837	8.12412e-06	5.03113e-10	0.80769	0.734921	1.15547	0.734921	0.444339
12925	20	57535	KIAA1324	KIAA1324	0.74842	0.131322	5.2225e-10	0.649541	0.732103	1.38275	1.38275	0.46754
29886	9	1998	ELF2	E74-like factor 2 (ets domain transcription factor)	0.463246	0.936382	5.6571e-10	1.00245	0.845646	1.40916	1.40916	0.494835
30609	5	219654	ZCCHC24	zinc finger, CCHC domain containing 24	0.147312	9.18794e-05	5.77525e-10	0.816935	0.844355	1.24435	1.24435	0.315392
39486	18	221955	DAGLB	diacylglycerol lipase, beta	0.388183	0.000512109	5.98422e-10	1.32691	0.767935	1.25737	0.767935	0.380944
36584	23	25777	UNC84B	unc-84 homolog B (C. elegans)	0.512139	0.000788265	6.1938e-10	0.807563	0.826552	1.33363	1.33363	0.415358
36775	20	10514	MYBBP1A	MYB binding protein (P16) 1a	0.813675	0.000371225	6.97178e-10	1.28186	0.760782	1.1587	0.760782	0.394445
24846	36	27031	NPHP3	nephronophthisis 3 (adolescent)	0.000106058	0.0131794	7.04055e-10	0.900073	0.755284	1.22361	0.755284	0.404909
32709	54	28453	IGHV3-6	immunoglobulin heavy variable 3-6 pseudogene	0.232837	0.0034041	7.09744e-10	1.81253	0.589894	1.65684	0.589894	0.761472
21813	12	216	ALDH1A1	aldehyde dehydrogenase 1 family, member A1	0.329311	6.12472e-06	7.80803e-10	0.417741	0.85468	1.39033	1.39033	0.475427
5263	6	57381	RHOJ	ras homolog gene family, member J	0.729729	2.50599e-07	8.05651e-10	0.492824	0.755243	1.13915	0.755243	0.404987
9994	12	221477	C6orf89	chromosome 6 open reading frame 89	0.0703031	0.618753	8.12117e-10	0.973954	0.803146	1.26298	1.26298	0.336832
8526	9	54965	PIGX	phosphatidylinositol glycan anchor biosynthesis, class X	0.0909921	0.0197195	8.2407e-10	1.18233	0.719756	1.14925	0.719756	0.47442
24403	9	1294	COL7A1	collagen, type VII, alpha 1	0.228189	0.00122826	8.26843e-10	1.31565	0.742096	1.68748	1.68748	0.75487
27127	18	23136	EPB41L3	erythrocyte membrane protein band 4.1-like 3	0.0368856	0.000232515	8.31691e-10	0.821525	0.856948	1.22985	1.22985	0.298482
10400	22	9896	FIG4	FIG4 homolog, SAC1 lipid phosphatase domain containing (S. cerevisiae)	0.00103073	6.22396e-08	8.72064e-10	0.715538	0.842746	1.21202	1.21202	0.277414
28147	9	3718	JAK3	Janus kinase 3	0.233025	3.90246e-05	8.76275e-10	1.44643	0.796762	1.26101	1.26101	0.33458
23521	12	23229	ARHGEF9	Cdc42 guanine nucleotide exchange factor (GEF) 9	0.849293	0.0243741	8.96388e-10	0.906396	0.790713	1.15646	0.790713	0.338774
13594	18	23179	RGL1	ral guanine nucleotide dissociation stimulator-like 1	0.53087	0.00453996	8.96751e-10	0.786206	0.87557	1.25912	1.25912	0.332416
10325	5	9457	FHL5	four and a half LIM domains 5	0.542122	6.51353e-07	9.10429e-10	0.465276	0.673203	1.20369	0.673203	0.570886
3431	13	51201	ZDHHC2	zinc finger, DHHC-type containing 2	0.109743	0.000735618	1.00494e-09	0.742489	0.813021	1.1814	0.813021	0.298635
40406	9	27147	DENND2A	DENN/MADD domain containing 2A	0.293988	1.86909e-06	1.00864e-09	0.657384	0.797481	1.3103	1.3103	0.389897
30622	5	6441	SFTPD	surfactant protein D	0.492916	2.48205e-05	1.01097e-09	0.311618	0.729473	1.49365	1.49365	0.578842
15618	6	51512	GTSE1	G-2 and S-phase expressed 1	0.876352	1.78076e-06	1.02272e-09	1.51045	0.826317	1.61401	1.61401	0.69065
21397	19	5789	PTPRD	protein tyrosine phosphatase, receptor type, D	0.0765819	0.00338336	1.07883e-09	0.766203	0.701097	1.24179	0.701097	0.512314
35120	21	6272	SORT1	sortilin 1	0.575965	3.43136e-05	1.1241e-09	0.578632	0.891294	1.43233	1.43233	0.518364
37583	17	5034	P4HB	prolyl 4-hydroxylase, beta polypeptide	0.0800373	4.65159e-05	1.13034e-09	1.37233	0.641317	1.1065	0.641317	0.64089
17774	14	8209	C21orf33	chromosome 21 open reading frame 33	0.0163943	0.000330763	1.16168e-09	1.12664	0.830554	1.23085	1.23085	0.299655
7257	10	10319	LAMC3	laminin, gamma 3	0.943662	0.00472903	1.18388e-09	0.761007	0.838527	1.2658	1.2658	0.340049
3010	19	4299	AFF1	AF4/FMR2 family, member 1	0.119897	0.00171667	1.2512e-09	0.81988	0.85976	1.26393	1.26393	0.337917
15461	14	25793	FBXO7	F-box protein 7	0.0828588	0.000490061	1.26763e-09	0.839198	0.872491	1.35092	1.35092	0.433942
39627	5	79017	GGCT	gamma-glutamyl cyclotransferase	0.0188611	0.0966533	1.26783e-09	1.08916	0.742687	1.54854	1.54854	0.630909
22444	6	4973	OLR1	oxidized low density lipoprotein (lectin-like) receptor 1	0.17105	2.2422e-05	1.36454e-09	0.403636	0.842038	1.5669	1.5669	0.647913
34553	12	1307	COL16A1	collagen, type XVI, alpha 1	0.0334675	0.0238199	1.40641e-09	1.14859	0.742476	1.45869	1.45869	0.544673
21863	7	257019	FRMD3	FERM domain containing 3	0.0466644	9.08041e-06	1.41255e-09	0.779337	0.731193	1.25425	0.731193	0.451676
37595	10	64118	DUS1L	dihydrouridine synthase 1-like (S. cerevisiae)	0.0163831	0.000312203	1.41667e-09	1.22025	0.658796	1.19423	0.658796	0.602096
36560	5	29775	CARD10	caspase recruitment domain family, member 1	0.096329	0.00137626	1.44104e-09	1.16869	0.822748	1.28351	1.28351	0.360095
19286	9	90139	TSPAN18	tetraspanin 18	0.754391	1.96339e-05	1.50904e-09	0.544121	0.846927	1.26875	1.26875	0.343408
24068	21	3897	L1CAM	L1 cell adhesion molecule	0.105057	0.00242312	1.62689e-09	1.1297	0.836647	1.42337	1.42337	0.509311
23698	13	695	BTK	Bruton agammaglobulinemia tyrosine kinase	0.00478069	0.000477643	1.63361e-09	0.744622	0.838624	1.30454	1.30454	0.383541
7611	7	92999	ZBTB47	zinc finger and BTB domain containing 47	0.0355659	2.58081e-06	1.66901e-09	0.853388	0.798638	1.17295	0.798638	0.324386
1067	11	5296	PIK3R2	phosphoinositide-3-kinase, regulatory subunit 2 (beta)	0.54857	0.0147614	1.67012e-09	1.12768	0.767053	1.12579	0.767053	0.382602
3141	16	79633	FAT4	FAT tumor suppressor homolog 4 (Drosophila)	0.0131148	3.10828e-06	1.7096e-09	0.592003	0.814601	1.24554	1.24554	0.316771
15375	5	66035	SLC2A11	solute carrier family 2 (facilitated glucose transporter), member 11	0.195583	1.71847e-07	1.71985e-09	1.57651	0.665692	1.40744	0.665692	0.587073
2279	12		KIAA1128		0.310939	2.39541e-05	1.91559e-09	0.803742	0.883445	1.42834	1.42834	0.514339
30366	10	6387	CXCL12	chemokine (C-X-C motif) ligand 12 (stromal cell-derived factor 1)	0.244824	7.53681e-05	1.94014e-09	0.623502	0.81529	1.45064	1.45064	0.53669
22050	21	23731	C9orf5	chromosome 9 open reading frame 5	0.374533	5.479e-06	1.97713e-09	0.715615	0.878801	1.32912	1.32912	0.410471
37912	21	9581	PREPL	prolyl endopeptidase-like	0.157507	0.00966226	2.00095e-09	0.882662	0.857786	1.34867	1.34867	0.431537
29356	13	9509	ADAMTS2	ADAM metallopeptidase with thrombospondin type 1 motif, 2	0.229534	0.00775614	2.11689e-09	1.24261	0.829416	1.34522	1.34522	0.427842
7775	16	6314	ATXN7	ataxin 7	0.10261	0.00205957	2.26665e-09	0.819459	0.899513	1.35614	1.35614	0.439506
13861	10		RP11-452F19.3		0.0980329	0.00205378	2.65331e-09	0.782162	0.838526	1.44897	1.44897	0.535028
24201	5		AC090937.2		0.041903	2.42064e-05	2.69886e-09	0.838478	0.734948	1.2114	0.734948	0.444286
19746	28	79659	DYNC2H1	dynein, cytoplasmic 2, heavy chain 1	0.00132352	0.0789036	2.79458e-09	0.876056	0.838895	1.44284	1.44284	0.528911
29725	11	5602	MAPK10	mitogen-activated protein kinase 1	0.310777	0.00165808	2.82037e-09	0.733809	0.80627	1.30433	1.30433	0.383309
10725	11	9444	QKI	quaking homolog, KH domain RNA binding (mouse)	0.524976	2.05146e-05	2.84105e-09	0.65916	0.828981	1.26946	1.26946	0.344215
1587	7	91663	MYADM	myeloid-associated differentiation marker	0.403306	1.38729e-05	2.89681e-09	0.54086	0.883841	1.69668	1.69668	0.762714
37141	23	9862	MED24	mediator complex subunit 24	0.0419928	0.000125096	2.93221e-09	1.09799	0.839351	1.1796	0.839351	0.252654
28179	23	57130	ATP13A1	ATPase type 13A1	0.13063	2.37232e-05	3.01499e-09	1.26032	0.760393	1.1695	0.760393	0.395183
183	5	285671	RNF180	ring finger protein 18	0.65458	2.47148e-06	3.14769e-09	0.6594	0.818687	1.37257	1.37257	0.45688
34887	19	79971	GPR177	G protein-coupled receptor 177	0.289712	0.0163404	3.1858e-09	0.789784	0.848811	1.4579	1.4579	0.543892
22544	8	160518	DENND5B	DENN/MADD domain containing 5B	0.619839	0.000189106	3.22068e-09	1.34809	0.898508	1.29674	1.29674	0.374889
17430	30	6672	SP100	SP1 nuclear antigen	0.29638	0.00780469	3.45924e-09	0.854849	0.804205	1.25593	1.25593	0.328756
14164	10	91768	CABLES1	Cdk5 and Abl enzyme substrate 1	0.20152	0.000623897	3.49568e-09	0.677893	0.853267	1.50508	1.50508	0.58984
5993	11	6472	SHMT2	serine hydroxymethyltransferase 2 (mitochondrial)	0.772618	3.88755e-05	3.51998e-09	2.0444	0.791059	1.18271	0.791059	0.338143
37229	18	2145	EZH1	enhancer of zeste homolog 1 (Drosophila)	0.489542	9.35101e-05	3.7123e-09	0.781575	0.800566	1.21771	0.800566	0.320908
9602	6	654	BMP6	bone morphogenetic protein 6	0.225132	0.00580419	3.77195e-09	0.740014	0.789485	1.36801	1.36801	0.452079
19620	15	9828	ARHGEF17	Rho guanine nucleotide exchange factor (GEF) 17	0.749149	0.00438096	3.78962e-09	0.797367	0.798621	1.15882	0.798621	0.324417
23080	11	57647	DHX37	DEAH (Asp-Glu-Ala-His) box polypeptide 37	0.141438	3.61352e-07	3.83974e-09	1.29754	0.83061	1.17454	0.83061	0.267757
8552	8	3563	IL3RA	interleukin 3 receptor, alpha (low affinity)	0.0441044	0.000159988	3.98067e-09	0.712302	0.82261	1.21828	1.21828	0.284846
32828	19	57194	ATP10A	ATPase, class V, type 1A	0.612025	0.0195413	4.07109e-09	0.802518	0.775214	1.28903	0.775214	0.367333
41240	17	6749	SSRP1	structure specific recognition protein 1	0.313717	0.000123775	4.21507e-09	1.26659	0.708773	1.11024	0.708773	0.496604
35674	12	8674	VAMP4	vesicle-associated membrane protein 4	0.116674	0.00463717	4.4635e-09	0.88225	0.825322	1.25944	1.25944	0.332782
17411	9	1285	COL4A3	collagen, type IV, alpha 3 (Goodpasture antigen)	0.266558	0.00104461	4.50602e-09	0.707788	0.736872	1.38834	1.38834	0.473361
13600	7	81563	C1orf21	chromosome 1 open reading frame 21	0.300214	0.00322119	4.60191e-09	0.718637	0.839905	1.50965	1.50965	0.594214
27440	22	2321	FLT1	fms-related tyrosine kinase 1 (vascular endothelial growth factor/vascular permeability factor receptor)	0.909753	0.559728	4.69295e-09	0.941512	0.800905	1.24587	0.800905	0.320297
5049	11	55701	FLJ10357	hypothetical protein FLJ1357	0.377516	0.0225583	4.98043e-09	0.863621	0.826929	1.27453	1.27453	0.349965
27906	8	7089	TLE2	transducin-like enhancer of split 2 (E(sp1) homolog, Drosophila)	0.048686	2.802e-06	5.21764e-09	0.79198	0.773271	1.29665	1.29665	0.374789
41532	9	1075	CTSC	cathepsin C	0.0503981	0.467771	5.2218e-09	1.04899	0.85584	1.30003	1.30003	0.378545
31863	8	8836	GGH	gamma-glutamyl hydrolase (conjugase, folylpolygammaglutamyl hydrolase)	0.0231311	6.3621e-06	5.2781e-09	1.71173	0.714342	1.19093	0.714342	0.485313
10754	10	64094	SMOC2	SPARC related modular calcium binding 2	0.414391	0.0250561	5.54509e-09	0.745872	0.80466	1.21865	0.80466	0.313549
7340	5	5730	PTGDS	prostaglandin D2 synthase 21kDa (brain)	0.682514	5.15413e-06	5.55382e-09	0.505198	0.642471	1.52314	0.642471	0.638297
32088	17	29028	ATAD2	ATPase family, AAA domain containing 2	0.764593	4.43727e-07	5.63262e-09	1.85662	0.824644	1.1463	0.824644	0.278157
33036	8	302	ANXA2	annexin A2	0.702775	0.245115	5.67936e-09	1.09732	0.829589	1.45434	1.45434	0.540365
15480	17	4174	MCM5	minichromosome maintenance complex component 5	0.186479	4.14406e-06	5.83585e-09	1.42334	0.784872	1.15056	0.784872	0.349471
30937	7	8038	ADAM12	ADAM metallopeptidase domain 12	0.128614	1.64964e-06	5.95065e-09	2.77748	0.771934	1.32135	1.32135	0.402013
41043	35	81846	SBF2	SET binding factor 2	0.0428104	0.0014807	6.13916e-09	0.830554	0.871784	1.21569	1.21569	0.281775
40202	9	54517	PUS7	pseudouridylate synthase 7 homolog (S. cerevisiae)	0.437937	1.01994e-05	6.17869e-09	1.62681	0.682421	1.18067	0.682421	0.551266
22733	9	4327	MMP19	matrix metallopeptidase 19	0.46657	8.65468e-05	6.52935e-09	0.565183	0.849152	1.43289	1.43289	0.518928
15597	19	29780	PARVB	parvin, beta	0.201221	0.907076	6.58452e-09	1.00567	0.807566	1.25207	1.25207	0.324315
28697	21	10723	SLC12A7	solute carrier family 12 (potassium/chloride transporters), member 7	0.790097	0.000542063	6.68321e-09	1.39449	0.729062	1.19058	0.729062	0.455887
33051	8	23604	DAPK2	death-associated protein kinase 2	0.22951	8.01143e-06	6.81659e-09	0.630526	0.761818	1.293	0.761818	0.392482
21897	9	53358	SHC3	SHC (Src homology 2 domain containing) transforming protein 3	0.874323	0.00792644	6.98522e-09	0.728789	0.743989	1.39261	1.39261	0.477791
22644	8	83956	RACGAP1P	Rac GTPase activating protein 1 pseudogene	0.484309	1.68614e-07	7.0757e-09	2.02468	0.748741	1.23058	0.748741	0.417461
18928	16	51667	NUB1	negative regulator of ubiquitin-like proteins 1	0.363749	0.82005	7.62236e-09	1.01232	0.87638	1.40723	1.40723	0.492858
26357	10	55809	TRERF1	transcriptional regulating factor 1	0.0660495	0.00528299	7.88691e-09	1.12119	0.743566	1.1607	0.743566	0.427467
11328	6	51741	WWOX	WW domain containing oxidoreductase	0.144015	0.00306549	7.89277e-09	1.15435	0.798311	1.64312	1.64312	0.716438
33108	9	5315	PKM2	pyruvate kinase, muscle	0.0729837	1.98229e-08	8.48236e-09	1.88603	0.748853	1.19526	0.748853	0.417246
29249	11	10827	FAM114A2	family with sequence similarity 114, member A2	0.136689	0.0484049	8.55445e-09	0.927151	0.763025	1.15829	0.763025	0.390198
14385	20	10749	KIF1C	kinesin family member 1C	0.340969	3.99888e-08	8.57107e-09	0.662146	0.841606	1.21437	1.21437	0.280208
24677	5	57650	KIAA1524	KIAA1524	0.792923	2.64253e-07	8.57501e-09	2.01875	0.716988	1.16475	0.716988	0.479979
39739	12	9238	TBRG4	transforming growth factor beta regulator 4	0.773439	7.27814e-07	8.74423e-09	1.6349	0.773485	1.26819	0.773485	0.370555
15641	10	80305	TRABD	TraB domain containing	0.629959	0.00293156	8.78321e-09	1.18903	0.75623	1.14813	0.75623	0.403103
479	17	7045	TGFBI	transforming growth factor, beta-induced, 68kDa	0.0832011	0.000826366	8.93743e-09	1.45234	0.753749	1.1894	0.753749	0.407844
24479	9	3700	ITIH4	inter-alpha (globulin) inhibitor H4 (plasma Kallikrein-sensitive glycoprotein)	0.294661	1.28036e-05	9.30441e-09	0.827684	0.728262	1.40357	1.40357	0.489101
5036	5	283	ANG	angiogenin, ribonuclease, RNase A family, 5	0.000786968	4.34797e-05	9.42996e-09	0.686381	0.750707	1.19589	0.750707	0.413678
30041	6	836	CASP3	caspase 3, apoptosis-related cysteine peptidase	0.157477	2.54509e-05	9.45862e-09	1.25687	0.708028	1.10576	0.708028	0.498122
23828	19	3920	LAMP2	lysosomal-associated membrane protein 2	0.0456754	0.135923	1.0152e-08	1.07411	0.713066	1.25324	0.713066	0.487892
13571	18	9213	XPR1	xenotropic and polytropic retrovirus receptor	0.179975	1.26097e-05	1.06395e-08	1.65888	0.795627	1.20161	0.795627	0.329836
34905	6	257194	NEGR1	neuronal growth regulator 1	0.41213	1.70001e-06	1.1023e-08	0.622329	0.814696	1.23968	1.23968	0.309968
16042	13		AC010896.1		0.742373	3.97288e-05	1.10369e-08	1.8231	0.800137	1.18003	0.800137	0.321681
17493	15	375316	RBM44	RNA binding motif protein 44	0.1945	1.82524e-06	1.10724e-08	0.675398	0.671213	1.47113	0.671213	0.575157
8457	5	285386	TPRG1	tumor protein p63 regulated 1	0.698921	0.00921641	1.10737e-08	0.845073	0.651918	1.31924	0.651918	0.617238
16519	8	150696	PROM2	prominin 2	0.296455	0.000249136	1.10927e-08	1.95501	0.698411	1.29069	0.698411	0.517852
37263	11	51629	SLC25A39	solute carrier family 25, member 39	0.00437021	1.27405e-05	1.11789e-08	1.39778	0.699249	1.12883	0.699249	0.516122
7756	8	57406	ABHD6	abhydrolase domain containing 6	0.193379	0.0004571	1.11794e-08	0.762098	0.844751	1.28946	1.28946	0.366767
33170	13	1512	CTSH	cathepsin H	0.254599	0.000139271	1.13676e-08	0.568379	0.876459	1.46638	1.46638	0.552259
32147	5	66004	LYNX1	Ly6/neurotoxin 1	0.000444571	0.0758447	1.13753e-08	0.947295	0.758318	1.10955	0.758318	0.399125
22095	20	80709	AKNA	AT-hook transcription factor	0.651236	0.00832615	1.14474e-08	0.855959	0.794259	1.15812	0.794259	0.332319
29146	21	51306	FAM13B	family with sequence similarity 13, member B	0.0637959	6.87827e-06	1.14543e-08	0.769709	0.853232	1.25406	1.25406	0.326606
28036	25	57572	DOCK6	dedicator of cytokinesis 6	0.532867	0.00952718	1.1736e-08	0.834541	0.792188	1.18253	0.792188	0.336085
4740	16	6642	SNX1	sorting nexin 1	0.729952	4.88556e-05	1.19386e-08	0.805876	0.791896	1.19572	0.791896	0.336617
14425	11	8742	TNFSF12	tumor necrosis factor (ligand) superfamily, member 12	0.000836043	5.0845e-06	1.19663e-08	0.696838	0.836555	1.24435	1.24435	0.315392
32233	8	3183	HNRNPC	heterogeneous nuclear ribonucleoprotein C (C1/C2)	0.631633	0.000473044	1.21065e-08	1.2025	0.703312	1.16225	0.703312	0.507763
12247	6	64793	CCDC21	coiled-coil domain containing 21	0.325195	1.12252e-06	1.29525e-08	1.4364	0.725049	1.16682	0.725049	0.46385
13296	11	7818	DAP3	death associated protein 3	0.79357	0.00212771	1.43091e-08	1.32729	0.679877	1.1604	0.679877	0.556654
4282	5	80336	PABPC1L	poly(A) binding protein, cytoplasmic 1-like	0.0149786	1.11517e-05	1.47906e-08	1.57781	0.706448	1.26991	0.706448	0.501345
4963	5	7026	NR2F2	nuclear receptor subfamily 2, group F, member 2	0.828931	0.000988159	1.74512e-08	0.730546	0.839651	1.21806	1.21806	0.284585
4625	7	51203	NUSAP1	nucleolar and spindle associated protein 1	0.694052	9.90305e-08	1.74782e-08	2.34914	0.82729	1.2889	1.2889	0.36614
15349	29	28809	IGLV3-1	immunoglobulin lambda variable 3-1	0.184719	0.00493735	1.77742e-08	1.66739	0.535392	1.46873	0.535392	0.901333
36654	13	23170	TTLL12	tubulin tyrosine ligase-like family, member 12	0.772348	3.81553e-05	1.82403e-08	1.55331	0.833015	1.24606	1.24606	0.317374
40579	26	57488	ESYT2	extended synaptotagmin-like protein 2	0.556025	0.474441	1.84373e-08	0.966512	0.826926	1.38684	1.38684	0.471801
26469	8	653	BMP5	bone morphogenetic protein 5	0.247603	0.000851091	1.87134e-08	0.674597	0.798371	1.24854	0.798371	0.324869
12940	20	10768	AHCYL1	adenosylhomocysteinase-like 1	0.120079	0.598155	1.8912e-08	0.972771	0.900274	1.45153	1.45153	0.537574
11343	21	1012	CDH13	cadherin 13, H-cadherin (heart)	0.541547	0.059192	1.90618e-08	0.842692	0.753752	1.57546	1.57546	0.655773
34725	13	8503	PIK3R3	phosphoinositide-3-kinase, regulatory subunit 3 (gamma)	0.900413	0.00571448	1.94975e-08	0.743231	0.776886	1.30943	1.30943	0.388939
19756	10	38	ACAT1	acetyl-Coenzyme A acetyltransferase 1	0.0302345	0.000850883	1.9666e-08	0.746998	0.828174	1.26848	1.26848	0.343101
12585	16	6342	SCP2	sterol carrier protein 2	0.204235	0.0170511	1.99409e-08	0.836553	0.852664	1.4733	1.4733	0.559051
14978	6	8493	PPM1D	protein phosphatase 1D magnesium-dependent, delta isoform	0.019937	5.23762e-06	2.00634e-08	0.717883	0.895867	1.27376	1.27376	0.349093
22262	10	6836	SURF4	surfeit 4	0.0139921	2.39324e-05	2.12936e-08	1.24718	0.695063	1.07418	0.695063	0.524784
2347	16	54536	EXOC6	exocyst complex component 6	0.555264	0.000361026	2.15783e-08	0.786445	0.870174	1.35425	1.35425	0.437494
1344	13	4059	BCAM	basal cell adhesion molecule (Lutheran blood group)	0.461781	0.0298344	2.26963e-08	0.750605	0.862495	1.28625	1.28625	0.363171
27874	28	22904	SBNO2	strawberry notch homolog 2 (Drosophila)	0.365354	0.000662962	2.28996e-08	1.21685	0.735949	1.14356	0.735949	0.442322
3703	5	92421	CHMP4C	chromatin modifying protein 4C	0.26024	1.61029e-06	2.33152e-08	1.50624	0.759354	1.12682	0.759354	0.397155
13602	8	54823	C1orf26	chromosome 1 open reading frame 26	0.0139278	0.456372	2.54681e-08	1.02367	0.823144	1.19997	0.823144	0.280783
708	9	26262	TSPAN17	tetraspanin 17	0.217692	4.24654e-05	2.56781e-08	1.22859	0.794277	1.20467	0.794277	0.332286
30604	22	9231	DLG5	discs, large homolog 5 (Drosophila)	0.58347	0.000962125	2.67012e-08	1.29121	0.817094	1.21927	0.817094	0.291426
4216	11	6714	SRC	v-src sarcoma (Schmidt-Ruppin A-2) viral oncogene homolog (avian)	0.302407	3.10027e-06	2.71894e-08	1.38757	0.829709	1.37179	1.37179	0.45606
28306	7	115290	FBXO17	F-box protein 17	0.20252	0.00150349	2.97353e-08	1.17638	0.786485	1.21853	0.786485	0.346509
12729	5	81849	ST6GALNAC5	ST6 (alpha-N-acetyl-neuraminyl-2,3-beta-galactosyl-1,3)-N-acetylgalactosaminide alpha-2,6-sialyltransferase 5	0.833731	0.00647121	3.0497e-08	0.798681	0.82249	1.31901	1.31901	0.399456
41605	7		AP001282.2		0.579444	0.000408828	3.06455e-08	0.587619	0.842776	1.3045	1.3045	0.383497
30906	21	2263	FGFR2	fibroblast growth factor receptor 2	0.831151	0.00243891	3.10967e-08	0.607473	0.822481	1.25278	1.25278	0.325133
14786	7	10209	EIF1	eukaryotic translation initiation factor 1	0.452826	1.17554e-05	3.27312e-08	0.761536	0.631317	1.19021	0.631317	0.663563
3234	18	57600	FNIP2	folliculin interacting protein 2	0.733563	0.0255376	3.37252e-08	0.786161	0.868197	1.42949	1.42949	0.515501
32488	23	87	ACTN1	actinin, alpha 1	0.124462	0.00933902	3.41856e-08	1.24892	0.748855	1.20381	0.748855	0.417242
32023	6	83988	NCALD	neurocalcin delta	0.0300234	0.000114658	3.57164e-08	0.71709	0.756757	1.15335	0.756757	0.402098
24378	10	259173	ALS2CL	ALS2 C-terminal like	0.243434	0.00198443	3.62229e-08	0.82066	0.86178	1.34916	1.34916	0.432061
622	29	26999	CYFIP2	cytoplasmic FMR1 interacting protein 2	0.527353	0.0044835	3.62302e-08	0.802124	0.84035	1.15181	0.84035	0.250938
9983	12	5603	MAPK13	mitogen-activated protein kinase 13	0.0201494	0.000258937	3.62907e-08	1.26863	0.735072	1.15462	0.735072	0.444043
24318	7	64651	CSRNP1	cysteine-serine-rich nuclear protein 1	0.248331	4.62156e-06	3.63389e-08	0.396987	0.86191	1.34686	1.34686	0.4296
34716	5	57643	ZSWIM5	zinc finger, SWIM-type containing 5	0.149084	0.742092	3.64579e-08	0.980119	0.703619	1.53048	1.53048	0.613984
30823	5	1308	COL17A1	collagen, type XVII, alpha 1	0.210185	0.0009814	3.65599e-08	1.40562	0.708582	1.23655	0.708582	0.496993
31464	5	1591	CYP24A1	cytochrome P45, family 24, subfamily A, polypeptide 1	0.0915293	0.00024851	3.72853e-08	2.95347	0.701087	1.31444	0.701087	0.512335
27472	14	90627	STARD13	StAR-related lipid transfer (START) domain containing 13	0.790207	1.75585e-06	3.81727e-08	0.631477	0.800359	1.22207	0.800359	0.321281
17976	12	55975	KLHL7	kelch-like 7 (Drosophila)	0.264252	0.00153617	3.96828e-08	1.21317	0.799777	1.28906	1.28906	0.366319
30014	6	3248	HPGD	hydroxyprostaglandin dehydrogenase 15-(NAD)	0.889674	0.000683777	3.97103e-08	0.378405	0.724988	1.31981	0.724988	0.463971
11824	13	9358	ITGBL1	integrin, beta-like 1 (with EGF-like repeat domains)	0.593692	0.0482957	4.03196e-08	0.798169	0.862161	1.37185	1.37185	0.456123
29883	6	23657	SLC7A11	solute carrier family 7, (cationic amino acid transporter, y+ system) member 11	0.634375	6.11206e-05	4.03563e-08	3.25608	0.773181	1.19182	0.773181	0.371122
21948	8	2203	FBP1	fructose-1,6-bisphosphatase 1	0.214722	0.000203929	4.08398e-08	0.44778	0.845047	1.39942	1.39942	0.484829
30552	9	54788	DNAJB12	DnaJ (Hsp4) homolog, subfamily B, member 12	0.121075	0.14867	4.21368e-08	0.959855	0.862595	1.11168	0.862595	0.213245
15477	11	10042	HMGXB4	HMG box domain containing 4	0.733435	0.000106144	4.52981e-08	1.25375	0.732706	1.22387	0.732706	0.448694
9123	8	1478	CSTF2	cleavage stimulation factor, 3' pre-RNA, subunit 2, 64kDa	0.463467	3.37624e-07	4.62767e-08	1.44847	0.796261	1.14343	0.796261	0.328687
27129	10	91133	L3MBTL4	l(3)mbt-like 4 (Drosophila)	0.131453	0.00206833	4.66122e-08	0.805172	0.831471	1.35456	1.35456	0.437824
33054	5	5479	PPIB	peptidylprolyl isomerase B (cyclophilin B)	0.180871	2.60865e-05	4.80346e-08	1.34475	0.808113	1.13904	0.808113	0.307371
32934	15	146057	TTBK2	tau tubulin kinase 2	0.0618869	0.304131	4.82797e-08	0.965213	0.828552	1.50546	1.50546	0.590204
14499	8		C17orf45		0.375975	0.11249	4.8774e-08	1.12765	0.859638	1.35261	1.35261	0.435746
12737	7	91624	NEXN	nexilin (F actin binding protein)	0.590812	6.16216e-05	4.89695e-08	0.66372	0.816382	1.17158	0.816382	0.292684
3310	6	2160	F11	coagulation factor XI	0.406711	1.91159e-05	4.98653e-08	0.570502	0.869901	1.32567	1.32567	0.406722
23345	9	79742	CXorf36	chromosome X open reading frame 36	0.489498	0.00159186	5.01044e-08	0.769007	0.727759	1.17933	0.727759	0.458467
37460	12	10350	ABCA9	ATP-binding cassette, sub-family A (ABC1), member 9	0.0241648	3.36528e-07	5.44095e-08	0.616936	0.813864	1.18362	0.813864	0.29714
4444	10	55738	ARFGAP1	ADP-ribosylation factor GTPase activating protein 1	0.329559	6.0914e-07	5.49435e-08	1.29842	0.750621	1.14506	0.750621	0.413843
36050	17	55740	ENAH	enabled homolog (Drosophila)	0.0592777	0.00664665	5.6597e-08	1.27557	0.72933	1.36906	0.72933	0.455356
31363	7	100	ADA	adenosine deaminase	0.0557308	0.000211161	5.8189e-08	1.41825	0.77339	1.31766	1.31766	0.397978
10280	9	10559	SLC35A1	solute carrier family 35 (CMP-sialic acid transporter), member A1	0.0243764	5.92427e-05	5.9683e-08	0.664327	0.87741	1.21286	1.21286	0.278413
21833	5	9630	GNA14	guanine nucleotide binding protein (G protein), alpha 14	0.352875	0.000107521	6.09562e-08	0.648073	0.840049	1.21334	1.21334	0.278984
3749	5	6383	SDC2	syndecan 2	0.110438	0.00103831	6.25043e-08	0.744255	0.838614	1.19761	1.19761	0.260158
36738	5	84981	C17orf91	chromosome 17 open reading frame 91	0.250102	5.20095e-07	6.29172e-08	0.660338	0.77021	1.39892	1.39892	0.484313
12861	6		RP4-788L13.1		0.321974	0.0208169	6.35133e-08	0.821046	0.83052	1.34175	1.34175	0.424116
24339	8	9117	SEC22C	SEC22 vesicle trafficking protein homolog C (S. cerevisiae)	0.0021609	1.38677e-06	6.47206e-08	0.808415	0.831588	1.26721	1.26721	0.341656
3924	8	727957	HEATR7A	HEAT repeat containing 7A	0.0391518	0.000261916	6.54292e-08	1.22046	0.863904	1.4444	1.4444	0.53047
198	24	375449	MAST4	microtubule associated serine/threonine kinase family member 4	0.011782	0.000116992	6.58735e-08	0.778218	0.847284	1.3485	1.3485	0.431356
10847	16	84231	TRAF7	TNF receptor-associated factor 7	0.498033	9.77119e-05	6.62365e-08	1.32491	0.803662	1.21408	0.803662	0.315339
22840	22	114882	OSBPL8	oxysterol binding protein-like 8	0.134158	0.944174	6.62621e-08	1.00284	0.908457	1.45939	1.45939	0.545365
19201	9	3939	LDHA	lactate dehydrogenase A	0.598068	8.40106e-06	6.67352e-08	1.61825	0.609189	1.2034	0.609189	0.715038
35766	16	116496	FAM129A	family with sequence similarity 129, member A	0.958144	0.0213469	6.69591e-08	0.728238	0.826822	1.23497	1.23497	0.304476
13936	15	2590	GALNT2	UDP-N-acetyl-alpha-D-galactosamine:polypeptide N-acetylgalactosaminyltransferase 2 (GalNAc-T2)	0.467899	1.52811e-05	6.77596e-08	1.50153	0.768003	1.15522	0.768003	0.380816
29031	5		AC010349.1		0.325687	0.00036045	6.98202e-08	0.56406	0.839242	1.19323	1.19323	0.254872
17805	15	80781	COL18A1	collagen, type XVIII, alpha 1	0.0779118	0.000530515	7.03391e-08	1.32026	0.786239	1.18049	0.786239	0.34696
29833	11	8492	PRSS12	protease, serine, 12 (neurotrypsin, motopsin)	0.0350663	0.000159295	7.12983e-08	0.616293	0.85176	1.16764	0.85176	0.231481
9630	11	221692	PHACTR1	phosphatase and actin regulator 1	0.780175	1.19955e-06	7.22262e-08	0.476627	0.772396	1.28726	0.772396	0.372587
3007	9	83478	ARHGAP24	Rho GTPase activating protein 24	0.502138	8.50853e-05	7.26212e-08	0.733433	0.880138	1.21306	1.21306	0.278651
34664	17	22955	SCMH1	sex comb on midleg homolog 1 (Drosophila)	0.290426	0.000553685	7.26619e-08	0.872487	0.798222	1.17689	0.798222	0.325138
11280	20	11060	WWP2	WW domain containing E3 ubiquitin protein ligase 2	0.0030958	5.54294e-06	7.27636e-08	0.832009	0.83789	1.19054	0.83789	0.255167
28414	9	2067	ERCC1	excision repair cross-complementing rodent repair deficiency, complementation group 1 (includes overlapping antisense sequence)	0.646481	0.366785	7.31701e-08	1.06961	0.761658	1.09715	0.761658	0.392785
7093	12	5998	RGS3	regulator of G-protein signaling 3	0.0914413	0.148094	7.51138e-08	0.948072	0.814184	1.40207	1.40207	0.487558
14768	9	5914	RARA	retinoic acid receptor, alpha	0.125882	0.00266632	7.62543e-08	0.770973	0.84883	1.18464	1.18464	0.244449
36184	41	55127	HEATR1	HEAT repeat containing 1	0.188096	6.16154e-07	8.12175e-08	1.48235	0.810207	1.23364	0.810207	0.303638
36328	7	637	BID	BH3 interacting domain death agonist	0.24554	0.00182772	8.16546e-08	1.19351	0.760497	1.31025	0.760497	0.394986
332	11	22836	RHOBTB3	Rho-related BTB domain containing 3	0.583493	0.255149	8.19027e-08	1.1427	0.791973	1.15062	0.791973	0.336477
7568	7	9940	DLEC1	deleted in lung and esophageal cancer 1	0.0967171	0.0026526	8.57882e-08	0.768298	0.78349	1.24997	0.78349	0.352013
13934	6	9816	URB2	URB2 ribosome biogenesis 2 homolog (S. cerevisiae)	0.464792	7.41429e-05	8.8196e-08	1.26282	0.828297	1.1534	0.828297	0.27178
4633	30	825	CAPN3	calpain 3, (p94)	0.026561	0.000138256	8.97754e-08	0.722502	0.847058	1.36024	1.36024	0.443861
19208	8	10196	PRMT3	protein arginine methyltransferase 3	0.542161	2.07068e-05	9.22957e-08	1.42892	0.703363	1.17072	0.703363	0.507659
7712	7	95	ACY1	aminoacylase 1	0.322084	0.0133835	9.36021e-08	1.17858	0.774505	1.25711	0.774505	0.368654
32161	5	93100	NAPRT1	nicotinate phosphoribosyltransferase domain containing 1	0.164108	0.00191235	9.36244e-08	1.19302	0.822775	1.30916	1.30916	0.388641
7951	19	214	ALCAM	activated leukocyte cell adhesion molecule	0.359891	0.00021435	9.36522e-08	0.662083	0.897502	1.33607	1.33607	0.417996
13757	10	722	C4BPA	complement component 4 binding protein, alpha	0.728043	0.0114623	9.89418e-08	0.398514	0.859307	1.89921	1.89921	0.925399
37039	19	399687	MYO18A	myosin XVIIIA	0.186377	0.370713	9.92342e-08	1.02941	0.686773	1.14273	0.686773	0.542095
26899	5	10370	CITED2	Cbp/p3-interacting transactivator, with Glu/Asp-rich carboxy-terminal domain, 2	0.40042	6.02919e-05	9.99303e-08	0.572941	0.819777	1.42527	1.42527	0.511235
40352	11	5420	PODXL	podocalyxin-like	0.619591	1.06466e-05	1.00729e-07	0.629528	0.900619	1.36073	1.36073	0.444381
34246	8	8718	TNFRSF25	tumor necrosis factor receptor superfamily, member 25	0.253485	0.000372681	1.01432e-07	1.18788	0.803349	1.16853	0.803349	0.315901
18033	8		AC006978.2		0.948445	0.00837823	1.01533e-07	1.22683	0.718027	1.22986	0.718027	0.47789
39175	18	8864	PER2	period homolog 2 (Drosophila)	0.282301	0.000240338	1.02846e-07	0.746882	0.821185	1.15839	0.821185	0.284221
9649	8	29116	MYLIP	myosin regulatory light chain interacting protein	0.0568361	0.000251822	1.04312e-07	0.800765	0.843016	1.17892	0.843016	0.246368
29073	8	57507	ZNF608	zinc finger protein 68	0.0227618	4.58652e-07	1.08703e-07	0.732958	0.830521	1.17341	0.830521	0.267911
13432	13	5087	PBX1	pre-B-cell leukemia homeobox 1	0.571742	2.70981e-05	1.10435e-07	0.609153	0.833882	1.49209	1.49209	0.577335
11489	17	9818	NUPL1	nucleoporin like 1	0.592536	0.630444	1.13515e-07	0.971039	0.789448	1.28341	1.28341	0.359982
40135	17	4176	MCM7	minichromosome maintenance complex component 7	0.33861	6.07833e-06	1.14102e-07	1.61337	0.781141	1.1403	0.781141	0.356345
1172	18	57655	GRAMD1A	GRAM domain containing 1A	0.14172	0.00941612	1.14823e-07	1.15289	0.867845	1.31218	1.31218	0.391966
5975	33	23344	ESYT1	extended synaptotagmin-like protein 1	0.0808111	0.0158393	1.16364e-07	0.878008	0.889772	1.22515	1.22515	0.292958
7055	15	58499	ZNF462	zinc finger protein 462	0.190669	0.0808455	1.17285e-07	0.884866	0.80962	1.27146	1.27146	0.346486
31320	16	7052	TGM2	transglutaminase 2 (C polypeptide, protein-glutamine-gamma-glutamyltransferase)	0.424154	0.00454794	1.19318e-07	0.717993	0.885485	1.30073	1.30073	0.379322
38850	29	6772	STAT1	signal transducer and activator of transcription 1, 91kDa	0.62142	0.0101531	1.23023e-07	1.51955	0.710875	1.42837	1.42837	0.51437
10628	8	10090	UST	uronyl-2-sulfotransferase	0.802317	0.00190012	1.26891e-07	0.767107	0.874741	1.2303	1.2303	0.29901
14123	10	23253	ANKRD12	ankyrin repeat domain 12	0.0529209	0.00417193	1.29213e-07	0.873855	0.850511	1.224	1.224	0.291604
7258	5	83543	AIF1L	allograft inflammatory factor 1-like	0.118653	0.000188326	1.29996e-07	0.680413	0.740383	1.25991	0.740383	0.433656
3179	22	8467	SMARCA5	SWI/SNF related, matrix associated, actin dependent regulator of chromatin, subfamily a, member 5	0.0201955	4.93292e-05	1.31586e-07	0.795945	0.82177	1.207	0.82177	0.283193
36781	6	58191	CXCL16	chemokine (C-X-C motif) ligand 16	0.0165057	0.000959681	1.33952e-07	0.711327	0.916044	1.24569	1.24569	0.316945
2101	8	7321	UBE2D1	ubiquitin-conjugating enzyme E2D 1 (UBC4/5 homolog, yeast)	0.016658	2.08207e-05	1.36209e-07	1.23914	0.789454	1.14834	0.789454	0.341073
38550	13	4175	MCM6	minichromosome maintenance complex component 6	0.784386	5.36075e-06	1.40596e-07	1.77166	0.851157	1.17009	0.851157	0.232503
6879	8	4915	NTRK2	neurotrophic tyrosine kinase, receptor, type 2	0.0893109	0.0473932	1.41354e-07	0.619539	0.804001	1.25032	1.25032	0.322297
32910	10	55177	FAM82A2	family with sequence similarity 82, member A2	0.0410037	0.000606451	1.41894e-07	0.753	0.877155	1.1785	1.1785	0.236952
29922	7	4306	NR3C2	nuclear receptor subfamily 3, group C, member 2	0.58951	7.34426e-06	1.44464e-07	0.602262	0.799532	1.34863	1.34863	0.431495
28479	5	54922	RASIP1	Ras interacting protein 1	0.361246	1.48273e-05	1.48343e-07	0.637584	0.821661	1.28461	1.28461	0.36133
17392	6	130367	SGPP2	sphingosine-1-phosphate phosphotase 2	0.0784555	0.000698081	1.53739e-07	1.43701	0.687468	1.15976	0.687468	0.540636
6570	11	9853	RUSC2	RUN and SH3 domain containing 2	0.443383	0.000221529	1.56218e-07	0.83724	0.864124	1.17217	1.17217	0.229182
18583	15	9512	PMPCB	peptidase (mitochondrial processing) beta	0.401539	0.00854914	1.60987e-07	1.17517	0.686714	1.11614	0.686714	0.542219
40900	12	338440	ANO9	anoctamin 9	0.655103	0.000693934	1.61545e-07	1.4195	0.745868	1.2388	0.745868	0.423008
1468	10	79784	MYH14	myosin, heavy chain 14	0.414777	0.0360272	1.62264e-07	0.890809	0.673481	1.19494	0.673481	0.570291
11265	12	54496	PRMT7	protein arginine methyltransferase 7	0.393303	0.000240342	1.62857e-07	1.16806	0.810661	1.13254	0.810661	0.302829
41055	9	27122	DKK3	dickkopf homolog 3 (Xenopus laevis)	0.376155	7.99376e-05	1.63519e-07	0.608148	0.911355	1.24839	1.24839	0.320069
8426	11	9175	MAP3K13	mitogen-activated protein kinase kinase kinase 13	0.259966	0.00122899	1.64497e-07	1.21717	0.863265	1.48674	1.48674	0.572152
29338	12	1627	DBN1	drebrin 1	0.247956	0.000389849	1.65429e-07	1.4255	0.78134	1.1486	0.78134	0.355978
23330	26	8573	CASK	calcium/calmodulin-dependent serine protein kinase (MAGUK family)	0.421019	0.000207939	1.73359e-07	1.3685	0.741381	1.19485	0.741381	0.431713
22635	6	7846	TUBA1A	tubulin, alpha 1a	0.625384	0.000686426	1.74522e-07	0.703597	0.747824	1.29215	0.747824	0.419229
39667	24	9844	ELMO1	engulfment and cell motility 1	0.276398	2.41563e-06	1.74783e-07	0.617328	0.8588	1.29305	1.29305	0.370778
40754	13	539	ATP5O	ATP synthase, H+ transporting, mitochondrial F1 complex, O subunit	0.219243	0.742085	1.78152e-07	0.988655	0.786902	1.45265	1.45265	0.538687
30896	12	7073	TIAL1	TIA1 cytotoxic granule-associated RNA binding protein-like 1	0.725764	0.0368141	1.82734e-07	1.0808	0.721571	1.14844	0.721571	0.470787
24843	7	11222	MRPL3	mitochondrial ribosomal protein L3	0.49847	3.30505e-05	1.83076e-07	1.5152	0.810447	1.12191	0.810447	0.30321
6590	6	152007	GLIPR2	GLI pathogenesis-related 2	0.0443047	1.25206e-07	1.8381e-07	0.50826	0.826073	1.20761	0.826073	0.275659
13021	10	5738	PTGFRN	prostaglandin F2 receptor negative regulator	0.0264643	6.43665e-05	1.86595e-07	1.54667	0.681671	1.14978	0.681671	0.552852
415	11	1456	CSNK1G3	casein kinase 1, gamma 3	0.366591	0.484585	1.8799e-07	0.975596	0.805746	1.1273	0.805746	0.311603
5443	6	7528	YY1	YY1 transcription factor	0.00415657	0.002396	1.88165e-07	1.08014	0.796533	1.10081	0.796533	0.328194
19205	16	54503	ZDHHC13	zinc finger, DHHC-type containing 13	0.459208	0.00125621	1.8862e-07	1.31703	0.751971	1.09501	0.751971	0.411251
24087	13	2539	G6PD	glucose-6-phosphate dehydrogenase	0.101138	0.000739431	1.94007e-07	1.77319	0.676792	1.16761	0.676792	0.563216
19922	19	6768	ST14	suppression of tumorigenicity 14 (colon carcinoma)	0.419599	0.000222732	1.98679e-07	1.61677	0.794461	1.14212	0.794461	0.331952
11335	8	8139	GAN	gigaxonin	0.0917162	3.99823e-05	1.99687e-07	1.36253	0.767315	1.17999	0.767315	0.382109
24370	18	79443	FYCO1	FYVE and coiled-coil domain containing 1	0.104218	1.57379e-06	2.00345e-07	0.802126	0.833161	1.23326	1.23326	0.302477
8146	7	58477	SRPRB	signal recognition particle receptor, B subunit	0.287969	7.64256e-05	2.07796e-07	1.67382	0.80232	1.1834	0.80232	0.31775
24482	12	91869	RFT1	RFT1 homolog (S. cerevisiae)	0.21525	0.000603972	2.10564e-07	1.17053	0.71084	1.11078	0.71084	0.492403
17820	14	3275	PRMT2	protein arginine methyltransferase 2	0.0113895	0.000669441	2.14726e-07	0.874284	0.767674	1.19174	0.767674	0.381434
19051	12	3784	KCNQ1	potassium voltage-gated channel, KQT-like subfamily, member 1	0.471861	0.000240592	2.22002e-07	0.737166	0.886803	1.33264	1.33264	0.414287
37801	26	26160	IFT172	intraflagellar transport 172 homolog (Chlamydomonas)	0.165958	0.012033	2.23387e-07	0.819034	0.8591	1.28675	1.28675	0.363732
34282	19	22883	CLSTN1	calsyntenin 1	0.491943	0.0122059	2.2346e-07	1.32413	0.705582	1.17785	0.705582	0.503114
7562	27	2803	GOLGA4	golgi autoantigen, golgin subfamily a, 4	0.0498935	0.579847	2.23623e-07	0.974166	0.813332	1.17809	0.813332	0.298084
13847	7	54996	MOSC2	MOCO sulphurase C-terminal domain containing 2	0.644693	3.72175e-07	2.24761e-07	0.617272	0.866472	1.23413	1.23413	0.303494
3476	19	10863	ADAM28	ADAM metallopeptidase domain 28	0.039359	7.84568e-05	2.32645e-07	1.73757	0.707597	1.16542	0.707597	0.499
27447	6	5412	UBL3	ubiquitin-like 3	0.0311382	5.63106e-07	2.34851e-07	0.680034	0.880263	1.29388	1.29388	0.371704
38934	15	65059	RAPH1	Ras association (RalGDS/AF-6) and pleckstrin homology domains 1	0.0810198	0.294385	2.42569e-07	0.913388	0.839894	1.36633	1.36633	0.450306
31815	80	5591	PRKDC	protein kinase, DNA-activated, catalytic polypeptide	0.0108171	2.03217e-05	2.45648e-07	1.56189	0.744956	1.14518	0.744956	0.424773
10241	11	594	BCKDHB	branched chain keto acid dehydrogenase E1, beta polypeptide	0.0171067	0.0235295	2.50275e-07	0.85055	0.899653	1.31096	1.31096	0.390624
13548	13	55103	RALGPS2	Ral GEF with PH domain and SH3 binding motif 2	0.406895	1.92675e-06	2.63933e-07	1.89316	0.856314	1.25604	1.25604	0.328882
9339	6	3251	HPRT1	hypoxanthine phosphoribosyltransferase 1	0.00482555	2.80255e-07	2.70657e-07	1.68192	0.811275	1.19107	0.811275	0.301737
22312	5	56654	NPDC1	neural proliferation, differentiation and control, 1	0.0544607	0.00266053	2.71684e-07	0.835799	0.78623	1.19937	0.78623	0.346977
28917	18	10087	COL4A3BP	collagen, type IV, alpha 3 (Goodpasture antigen) binding protein	0.0634636	7.94597e-06	2.74359e-07	0.797123	0.862261	1.1803	1.1803	0.239154
40049	7	79689	STEAP4	STEAP family member 4	0.197496	9.90081e-05	2.81756e-07	0.40611	0.835609	1.32247	1.32247	0.403235
36734	6	8578	SCARF1	scavenger receptor class F, member 1	0.589613	0.00140291	2.86706e-07	0.796222	0.830286	1.23647	1.23647	0.306227
37693	31	9475	ROCK2	Rho-associated, coiled-coil containing protein kinase 2	0.021448	9.07661e-05	2.9398e-07	0.819468	0.806579	1.13781	0.806579	0.310112
2696	5	7466	WFS1	Wolfram syndrome 1 (wolframin)	0.938692	0.000202284	3.04503e-07	0.711745	0.879267	1.23491	1.23491	0.304406
35874	10	2331	FMOD	fibromodulin	0.025653	0.222778	3.10145e-07	0.900822	0.884423	1.51989	1.51989	0.603967
35136	8	9122	SLC16A4	solute carrier family 16, member 4 (monocarboxylic acid transporter 5)	0.425687	0.0130233	3.17205e-07	0.726104	0.846399	1.23259	1.23259	0.301693
13281	10	55974	RAG1AP1	recombination activating gene 1 activating protein 1	0.516421	4.97439e-05	3.19224e-07	1.67736	0.575729	1.15365	0.575729	0.796538
31005	10	55968	NSFL1C	NSFL1 (p97) cofactor (p47)	0.254414	0.0101479	3.19949e-07	1.12833	0.801766	1.15963	0.801766	0.318747
31861	24	444	ASPH	aspartate beta-hydroxylase	0.284794	5.31605e-05	3.23922e-07	1.56705	0.820765	1.20835	0.820765	0.284959
4718	6	9133	CCNB2	cyclin B2	0.323725	1.24916e-07	3.27139e-07	2.84573	0.803513	1.20466	0.803513	0.315607
8353	5	5010	CLDN11	claudin 11	0.0224953	0.000397342	3.28369e-07	0.692753	0.79383	1.4679	1.4679	0.553754
17854	20	8662	EIF3B	eukaryotic translation initiation factor 3, subunit B	0.801865	2.09625e-05	3.30058e-07	1.54282	0.725392	1.17871	0.725392	0.463167
6180	8	56994	CHPT1	choline phosphotransferase 1	0.0925597	3.25103e-05	3.34062e-07	0.703385	0.856616	1.3646	1.3646	0.448478
41600	9	834	CASP1	caspase 1, apoptosis-related cysteine peptidase (interleukin 1, beta, convertase)	0.0235914	0.00219674	3.39507e-07	0.827375	0.848491	1.43517	1.43517	0.521222
40493	12	9601	PDIA4	protein disulfide isomerase family A, member 4	0.875352	5.19353e-06	3.39938e-07	1.8792	0.780513	1.11084	0.780513	0.357505
17864	21	9907	KIAA0415	KIAA415	0.422539	0.000544048	3.45758e-07	1.17501	0.730863	1.20183	0.730863	0.452327
35466	11		C1orf2		0.0193291	3.22737e-06	3.49344e-07	1.34185	0.807057	1.18738	0.807057	0.309258
21579	16	152006	RNF38	ring finger protein 38	0.484297	0.000390771	3.51492e-07	0.836646	0.890925	1.24376	1.24376	0.314708
5639	7	2597	GAPDH	glyceraldehyde-3-phosphate dehydrogenase	0.182	4.84684e-08	3.582e-07	1.70308	0.740823	1.52465	1.52465	0.608478
34499	24	9064	MAP3K6	mitogen-activated protein kinase kinase kinase 6	0.0397114	9.0798e-05	3.6027e-07	0.786766	0.853279	1.21333	1.21333	0.278972
25567	11	5595	MAPK3	mitogen-activated protein kinase 3	0.607136	0.0053982	3.6159e-07	0.831715	0.859464	1.27991	1.27991	0.356042
14554	10	22905	EPN2	epsin 2	0.251716	0.0225077	3.73914e-07	0.905873	0.758138	1.15253	0.758138	0.399468
21873	22	23287	AGTPBP1	ATP/GTP binding protein 1	0.134274	1.21134e-05	3.75078e-07	0.739628	0.842423	1.18693	0.842423	0.247383
38057	5	200504	GKN2	gastrokine 2	0.615391	3.51906e-06	3.79185e-07	0.249501	0.788818	1.27317	1.27317	0.348425
28098	8	22859	LPHN1	latrophilin 1	0.105871	0.329481	3.80447e-07	0.964373	0.89544	1.1883	1.1883	0.248899
38630	14	10254	STAM2	signal transducing adaptor molecule (SH3 domain and ITAM motif) 2	0.0148014	7.21358e-05	3.97471e-07	0.870093	0.811604	1.24679	1.24679	0.318218
18765	20	800	CALD1	caldesmon 1	0.149478	0.0294323	4.07281e-07	0.796906	0.683815	1.16678	0.683815	0.548322
12230	9	57134	MAN1C1	mannosidase, alpha, class 1C, member 1	0.0133434	2.05582e-05	4.13177e-07	0.786401	0.879855	1.21936	1.21936	0.286124
14982	8	9496	TBX4	T-box 4	0.542416	3.21094e-07	4.27859e-07	0.459888	0.81193	1.19167	0.81193	0.300573
38458	24	79595	SAP130	Sin3A-associated protein, 13kDa	0.722288	0.00135457	4.58768e-07	1.12584	0.793288	1.15253	0.793288	0.334083
3486	15	1808	DPYSL2	dihydropyrimidinase-like 2	0.917666	8.00026e-06	4.62096e-07	0.426388	0.904979	1.33416	1.33416	0.415932
9858	13	3133	HLA-E	major histocompatibility complex, class I, E	0.89656	0.000906389	4.63611e-07	0.625696	0.781918	1.12126	0.781918	0.354911
24406	5	65010	SLC26A6	solute carrier family 26, member 6	0.736979	9.36823e-05	4.81811e-07	1.3242	0.776416	1.21245	0.776416	0.365098
41693	10	1798	DPAGT1	dolichyl-phosphate (UDP-N-acetylglucosamine) N-acetylglucosaminephosphotransferase 1 (GlcNAc-1-P transferase)	0.132398	0.000231065	4.84363e-07	1.3592	0.752899	1.14854	0.752899	0.409472
32854	13	54893	MTMR10	myotubularin related protein 1	0.760655	2.97914e-05	5.15053e-07	0.708534	0.83536	1.18475	0.83536	0.25953
11923	31	375790	AGRN	agrin	0.731424	0.00166089	5.17109e-07	1.32084	0.82742	1.18053	0.82742	0.273308
12280	6	199870	FAM76A	family with sequence similarity 76, member A	0.0954758	0.0095091	5.20122e-07	0.913309	0.857175	1.22656	1.22656	0.294618
41535	5	50507	NOX4	NADPH oxidase 4	0.739342	0.0028868	5.4449e-07	1.47742	0.87602	1.21795	1.21795	0.284455
12961	5	128344	C1orf88	chromosome 1 open reading frame 88	0.182931	0.00105349	5.44645e-07	0.564649	0.840317	1.36577	1.36577	0.449715
3235	22	9693	RAPGEF2	Rap guanine nucleotide exchange factor (GEF) 2	0.842864	6.18465e-05	5.49022e-07	0.736399	0.811049	1.21894	0.811049	0.302139
39531	7	155465	AGR3	anterior gradient homolog 3 (Xenopus laevis)	0.0498212	0.000386142	5.50795e-07	0.624309	0.763731	1.3598	1.3598	0.443394
31792	18	7994	MYST3	MYST histone acetyltransferase (monocytic leukemia) 3	0.790185	0.204494	5.51075e-07	0.92592	0.883833	1.39119	1.39119	0.476319
3437	40	5108	PCM1	pericentriolar material 1	0.176736	0.000276541	5.79395e-07	0.780551	0.810052	1.25745	1.25745	0.330501
5253	6	5494	PPM1A	protein phosphatase 1A (formerly 2C), magnesium-dependent, alpha isoform	0.504316	0.131916	5.88583e-07	0.946537	0.832194	1.16515	0.832194	0.265008
5650	8	2026	ENO2	enolase 2 (gamma, neuronal)	0.337553	0.000612887	5.95375e-07	1.63762	0.743408	1.11834	0.743408	0.427774
11071	28	3683	ITGAL	integrin, alpha L (antigen CD11A (p18), lymphocyte function-associated antigen 1; alpha polypeptide)	0.0254846	0.00641873	5.97503e-07	0.783073	0.844463	1.18327	0.844463	0.243894
13654	13	140609	NEK7	NIMA (never in mitosis gene a)-related kinase 7	0.619866	0.000119674	6.11107e-07	0.715263	0.803784	1.35522	1.35522	0.438527
21406	27	8777	MPDZ	multiple PDZ domain protein	0.00385165	1.57233e-05	6.15275e-07	0.747194	0.863986	1.19562	1.19562	0.257759
39623	6	55033	FKBP14	FK56 binding protein 14, 22 kDa	0.418506	1.41146e-05	6.17006e-07	1.57124	0.878707	1.21563	1.21563	0.281704
21876	8	51280	GOLM1	golgi membrane protein 1	0.0753869	0.000473464	6.31308e-07	2.05607	0.756292	1.23978	0.756292	0.402985
7084	10	84263	HSDL2	hydroxysteroid dehydrogenase like 2	0.0401103	1.86609e-06	6.38226e-07	0.68049	0.889991	1.19614	1.19614	0.258386
32902	22	5330	PLCB2	phospholipase C, beta 2	0.000666606	7.16314e-05	6.41959e-07	0.796378	0.87546	1.24396	1.24396	0.31494
6184	7	55332	DRAM1	DNA-damage regulated autophagy modulator 1	0.0894525	0.000217877	6.4691e-07	0.601772	0.863402	1.39984	1.39984	0.485262
5579	11	283638	KIAA0284	KIAA284	0.0765371	6.24044e-05	6.72798e-07	1.32836	0.850349	1.20323	1.20323	0.266912
15389	20	23384	CYTSA	cytospin A	0.119314	0.000393472	6.76586e-07	0.80815	0.864779	1.31885	1.31885	0.39928
28370	7	634	CEACAM1	carcinoembryonic antigen-related cell adhesion molecule 1 (biliary glycoprotein)	0.109781	0.000100101	6.87543e-07	1.73985	0.551779	1.3035	0.551779	0.857838
17770	9	8568	RRP1	ribosomal RNA processing 1 homolog (S. cerevisiae)	0.197897	1.12316e-05	6.9996e-07	1.30348	0.814243	1.10872	0.814243	0.296469
90	7	4883	NPR3	natriuretic peptide receptor C/guanylate cyclase C (atrionatriuretic peptide receptor C)	0.557437	0.0511238	7.21315e-07	0.743398	0.857204	1.3395	1.3395	0.421695
17163	13	57181	SLC39A10	solute carrier family 39 (zinc transporter), member 1	0.945894	0.00734712	7.31317e-07	1.23634	0.689409	1.08174	0.689409	0.536568
24435	23	7318	UBA7	ubiquitin-like modifier activating enzyme 7	0.733767	0.0010793	7.44794e-07	0.78819	0.881189	1.30489	1.30489	0.383928
37255	21	10014	HDAC5	histone deacetylase 5	0.582445	0.000439866	7.47258e-07	0.831142	0.906381	1.18185	1.18185	0.241047
7373	8	27255	CNTN6	contactin 6	0.615236	2.505e-05	7.48438e-07	0.615035	0.810668	1.27137	1.27137	0.346384
40283	21	10157	AASS	aminoadipate-semialdehyde synthase	0.474069	0.0387436	7.69433e-07	0.798676	0.835629	1.17019	0.835629	0.259066
396	34	1657	DMXL1	Dmx-like 1	0.0243876	0.00141016	7.71354e-07	0.862471	0.86265	1.15026	0.86265	0.213153
2675	17	118	ADD1	adducin 1 (alpha)	0.411135	9.8757e-05	7.75648e-07	0.735647	0.896819	1.23071	1.23071	0.299491
8629	13	9185	REPS2	RALBP1 associated Eps domain containing 2	0.322922	0.00304383	8.09511e-07	0.757441	0.860616	1.38775	1.38775	0.472748
32262	5	5693	PSMB5	proteasome (prosome, macropain) subunit, beta type, 5	0.103425	2.87488e-06	8.22842e-07	1.62049	0.873649	1.2078	1.2078	0.272382
3455	9	2039	EPB49	erythrocyte membrane protein band 4.9 (dematin)	0.0267509	3.05042e-05	8.3999e-07	0.7804	0.851377	1.33402	1.33402	0.41578
36065	7	3707	ITPKB	inositol 1,4,5-trisphosphate 3-kinase B	0.0301114	0.000582831	8.56153e-07	0.806611	0.875891	1.22068	1.22068	0.287685
22519	5	3845	KRAS	v-Ki-ras2 Kirsten rat sarcoma viral oncogene homolog	0.609044	0.0104154	8.58877e-07	1.38221	0.672352	1.19976	0.672352	0.572711
34188	20	54973	CPSF3L	cleavage and polyadenylation specific factor 3-like	0.32475	0.000189049	8.59509e-07	1.15595	0.848908	1.29541	1.29541	0.373409
37881	9	6546	SLC8A1	solute carrier family 8 (sodium/calcium exchanger), member 1	0.0447253	0.000159196	8.70312e-07	0.772848	0.793628	1.28333	1.28333	0.359892
14447	8	22899	ARHGEF15	Rho guanine nucleotide exchange factor (GEF) 15	0.353298	2.15028e-07	8.7285e-07	0.698327	0.832839	1.17908	0.832839	0.26389
33107	5	196996	GRAMD2	GRAM domain containing 2	0.370124	0.000142565	8.77244e-07	0.694617	0.759634	1.2478	0.759634	0.396624
13009	7	81839	VANGL1	vang-like 1 (van gogh, Drosophila)	0.0430115	0.000151082	8.82338e-07	1.21027	0.805482	1.14408	0.805482	0.312076
3252	9	7092	TLL1	tolloid-like 1	0.123468	0.0286526	8.95063e-07	0.857094	0.857583	1.1686	1.1686	0.224781
26539	9	1347	COX7A2	cytochrome c oxidase subunit VIIa polypeptide 2 (liver)	0.151331	0.114768	9.01563e-07	0.90894	0.868652	1.27962	1.27962	0.355715
29750	5		PGDS		0.884396	0.000210774	9.26637e-07	0.575126	0.827916	1.25913	1.25913	0.332427
25902	11	2762	GMDS	GDP-mannose 4,6-dehydratase	0.088162	0.00196897	9.44647e-07	1.52355	0.704066	1.15343	0.704066	0.506217
30192	5	9200	PTPLA	protein tyrosine phosphatase-like (proline instead of catalytic arginine), member A	0.156741	0.001452	9.55081e-07	0.746864	0.79744	1.47611	1.47611	0.5618
25337	5	90850	ZNF598	zinc finger protein 598	0.178346	0.000612005	9.55841e-07	1.14948	0.857007	1.17133	1.17133	0.228148
35259	34	9659	PDE4DIP	phosphodiesterase 4D interacting protein	0.0227955	0.100684	9.9233e-07	0.902538	0.725873	1.19461	0.725873	0.462211
35650	6	6401	SELE	selectin E	0.22004	0.00478978	9.95396e-07	0.590372	0.853442	1.26679	1.26679	0.341177
36730	31	4641	MYO1C	myosin IC	0.94592	4.54176e-05	9.99945e-07	0.671739	0.864724	1.18339	1.18339	0.242926
32845	27	7082	TJP1	tight junction protein 1 (zona occludens 1)	0.704246	0.000557659	1.01222e-06	0.681556	0.824229	1.23738	1.23738	0.307289
4458	5	80331	DNAJC5	DnaJ (Hsp4) homolog, subfamily C, member 5	0.052481	0.00223339	1.02778e-06	1.14221	0.802472	1.15897	0.802472	0.317477
17345	18	6556	SLC11A1	solute carrier family 11 (proton-coupled divalent metal ion transporters), member 1	0.440154	0.0005894	1.04222e-06	0.626278	0.833031	1.34856	1.34856	0.43142
41428	11	51111	SUV420H1	suppressor of variegation 4-2 homolog 1 (Drosophila)	0.297505	0.284897	1.04346e-06	1.06097	0.87535	1.30693	1.30693	0.386182
11048	5	6693	SPN	sialophorin	0.0051813	0.00196282	1.04767e-06	0.891564	0.791303	1.30375	1.30375	0.382667
33099	18	55075	UACA	uveal autoantigen with coiled-coil domains and ankyrin repeats	0.0927408	0.000700476	1.05051e-06	0.700806	0.858424	1.39029	1.39029	0.475386
14789	12	60681	FKBP10	FK56 binding protein 1, 65 kDa	0.50218	2.12179e-05	1.06366e-06	1.87729	0.794709	1.26287	1.26287	0.336706
23076	40	9612	NCOR2	nuclear receptor co-repressor 2	0.258928	0.216137	1.06761e-06	0.940738	0.87257	1.51621	1.51621	0.60047
26296	11	6732	SRPK1	SFRS protein kinase 1	0.729893	4.82791e-07	1.07476e-06	1.91546	0.865176	1.1447	0.865176	0.208934
429	26	6558	SLC12A2	solute carrier family 12 (sodium/potassium/chloride transporters), member 2	0.18088	0.244196	1.10122e-06	0.823113	0.851368	1.24005	1.24005	0.310398
696	9	94081	SFXN1	sideroflexin 1	0.246219	1.81645e-07	1.10499e-06	1.85874	0.817812	1.17768	0.817812	0.290159
12935	15	271	AMPD2	adenosine monophosphate deaminase 2 (isoform L)	0.4835	0.000357723	1.10543e-06	1.17955	0.776907	1.10864	0.776907	0.364186
29263	13	8728	ADAM19	ADAM metallopeptidase domain 19 (meltrin beta)	0.21073	0.000502968	1.10896e-06	1.40692	0.798887	1.18509	0.798887	0.323937
11057	20	9344	TAOK2	TAO kinase 2	0.734342	0.00329769	1.11159e-06	0.879544	0.880117	1.12685	0.880117	0.184233
36345	25	7290	HIRA	HIR histone cell cycle regulation defective homolog A (S. cerevisiae)	0.588499	0.0290588	1.16382e-06	1.08696	0.753291	1.13483	0.753291	0.408721
577	22	81545	FBXO38	F-box protein 38	0.491306	0.046056	1.16825e-06	0.901012	0.885026	1.17522	1.17522	0.232931
38596	17	9839	ZEB2	zinc finger E-box binding homeobox 2	0.229167	1.17782e-05	1.16904e-06	0.641004	0.829073	1.33477	1.33477	0.416591
33246	9	348110	C15orf38	chromosome 15 open reading frame 38	0.0280733	0.744413	1.17364e-06	0.988148	0.837657	1.15163	0.837657	0.255568
13193	7	79005	SCNM1	sodium channel modifier 1	0.0569606	6.38757e-05	1.17376e-06	1.39885	0.914773	1.28155	1.28155	0.35789
14439	36	1107	CHD3	chromodomain helicase DNA binding protein 3	0.334714	0.188082	1.19948e-06	0.937935	0.867327	1.34314	1.34314	0.42561
5684	5		AC092490.2		0.38605	0.0351967	1.22972e-06	0.808791	0.842607	1.36318	1.36318	0.446976
5990	89	4035	LRP1	low density lipoprotein-related protein 1 (alpha-2-macroglobulin receptor)	0.148336	0.00135209	1.24761e-06	0.686695	0.868062	1.2461	1.2461	0.31742
9863	6	221545	C6orf136	chromosome 6 open reading frame 136	0.0851541	0.000464996	1.25264e-06	1.17376	0.793398	1.1652	0.793398	0.333883
28349	6	56915	EXOSC5	exosome component 5	0.451344	1.18859e-05	1.2555e-06	1.52123	0.839124	1.14728	0.839124	0.253044
26588	27	57231	SNX14	sorting nexin 14	0.0347564	0.000862436	1.25848e-06	0.878059	0.829342	1.30378	1.30378	0.3827
9249	9	79836	LONRF3	LON peptidase N-terminal domain and ring finger 3	0.639056	0.00762852	1.25925e-06	0.735543	0.815716	1.2935	1.2935	0.37128
2855	14	81608	FIP1L1	FIP1 like 1 (S. cerevisiae)	0.5992	0.232785	1.2788e-06	1.05012	0.840624	1.22969	1.22969	0.298295
34741	6	6491	STIL	SCL/TAL1 interrupting locus	0.816166	2.00372e-06	1.28167e-06	2.04403	0.857815	1.20378	1.20378	0.267572
23768	7	9949	AMMECR1	Alport syndrome, mental retardation, midface hypoplasia and elliptocytosis chromosomal region gene 1	0.0881342	1.60621e-06	1.30086e-06	1.27419	0.825944	1.18257	0.825944	0.275884
35012	15		RP11-330C7.4		0.0115086	1.3227e-05	1.30456e-06	0.792293	0.803383	1.25391	1.25391	0.326434
22125	8	1955	MEGF9	multiple EGF-like-domains 9	0.33215	0.000361017	1.30997e-06	0.699385	0.867951	1.26488	1.26488	0.339001
4374	8	57091	CASS4	Cas scaffolding protein family member 4	0.345046	9.07133e-06	1.33252e-06	0.691775	0.7386	1.22455	0.7386	0.437135
1930	9	221016	CCDC7	coiled-coil domain containing 7	0.0053285	0.00308429	1.34711e-06	0.84029	0.804103	1.15617	0.804103	0.314548
15025	12	5573	PRKAR1A	protein kinase, cAMP-dependent, regulatory, type I, alpha (tissue specific extinguisher 1)	0.0631437	5.08387e-05	1.41818e-06	0.832517	0.889561	1.18524	1.18524	0.245179
6886	22	60560	MAK10	MAK1 homolog, amino-acid N-acetyltransferase subunit (S. cerevisiae)	0.445117	0.00870982	1.41895e-06	1.10799	0.779048	1.14754	0.779048	0.360216
33029	27	4643	MYO1E	myosin IE	0.372337	0.000125993	1.45512e-06	1.48332	0.821192	1.13672	0.821192	0.284209
31780	20	2260	FGFR1	fibroblast growth factor receptor 1	0.387325	0.00146744	1.47258e-06	0.77037	0.792215	1.33359	1.33359	0.415315
12231	15	57190	SEPN1	selenoprotein N, 1	0.547688	0.000317011	1.54609e-06	0.796649	0.834905	1.17647	0.834905	0.260316
9944	12	5252	PHF1	PHD finger protein 1	0.000584999	0.088977	1.54686e-06	0.929931	0.904843	1.60604	1.60604	0.683508
36740	6	114826	SMYD4	SET and MYND domain containing 4	0.22843	0.0213882	1.56551e-06	1.08996	0.854426	1.12387	0.854426	0.226973
6968	7	84909	C9orf3	chromosome 9 open reading frame 3	2.38616e-05	0.471325	1.56971e-06	0.970599	0.766451	1.28969	0.766451	0.383735
3026	23	8916	HERC3	hect domain and RLD 3	0.141198	0.00018135	1.58794e-06	0.789932	0.84433	1.16325	0.84433	0.244121
14801	10	80347	COASY	Coenzyme A synthase	0.0118486	7.7456e-07	1.61888e-06	1.36608	0.890907	1.26654	1.26654	0.340893
29709	10	9987	HNRPDL	heterogeneous nuclear ribonucleoprotein D-like	0.337008	0.298604	1.63115e-06	0.957218	0.738256	1.26374	0.738256	0.437807
29492	24		AC092436.3		0.143087	0.00124942	1.64912e-06	1.35102	0.754326	1.08038	0.754326	0.40674
26226	18	10919	EHMT2	euchromatic histone-lysine N-methyltransferase 2	0.0301652	4.33091e-05	1.66498e-06	1.20803	0.755132	1.1417	0.755132	0.405199
32257	17	10419	PRMT5	protein arginine methyltransferase 5	0.140054	1.80046e-05	1.68888e-06	1.48296	0.804587	1.17283	0.804587	0.31368
12519	9	260293	CYP4X1	cytochrome P45, family 4, subfamily X, polypeptide 1	0.496291	0.000353667	1.72053e-06	0.461801	0.771248	1.20558	0.771248	0.374733
14104	8	84034	EMILIN2	elastin microfibril interfacer 2	0.229762	0.0142929	1.74477e-06	0.865016	0.859505	1.20434	1.20434	0.268243
1297	17	558	AXL	AXL receptor tyrosine kinase	0.257388	0.0489165	1.77805e-06	0.816631	0.849521	1.23575	1.23575	0.305387
13391	18	4720	NDUFS2	NADH dehydrogenase (ubiquinone) Fe-S protein 2, 49kDa (NADH-coenzyme Q reductase)	0.211533	0.000289973	1.79579e-06	1.27527	0.711039	1.11423	0.711039	0.491999
19921	19	334	APLP2	amyloid beta (A4) precursor-like protein 2	0.571899	0.00863814	1.89217e-06	0.79241	0.863562	1.18308	1.18308	0.242548
3509	9	11030	RBPMS	RNA binding protein with multiple splicing	0.797177	3.94305e-06	1.90461e-06	0.607663	0.843798	1.28806	1.28806	0.3652
27887	12	6929	TCF3	transcription factor 3 (E2A immunoglobulin enhancer binding factors E12/E47)	0.106405	3.15315e-08	1.92885e-06	1.2906	0.829568	1.14852	0.829568	0.269568
28739	6	54463	FAM134B	family with sequence similarity 134, member B	0.998636	0.0216837	1.97257e-06	0.766079	0.797837	1.23922	0.797837	0.325834
23066	14	57605	PITPNM2	phosphatidylinositol transfer protein, membrane-associated 2	0.128144	0.0464235	1.99447e-06	0.916185	0.82136	1.19324	0.82136	0.283913
3307	7	25854	FAM149A	family with sequence similarity 149, member A	0.411758	0.00417203	2.00053e-06	0.81643	0.832582	1.1328	0.832582	0.264336
4400	9	57403	RAB22A	RAB22A, member RAS oncogene family	0.288957	0.00013821	2.00711e-06	1.22498	0.734188	1.12777	0.734188	0.445779
28952	17	23635	SSBP2	single-stranded DNA binding protein 2	0.044382	1.35298e-06	2.01589e-06	0.69933	0.855244	1.31129	1.31129	0.390987
2669	17	7468	WHSC1	Wolf-Hirschhorn syndrome candidate 1	0.628618	1.0684e-05	2.10677e-06	1.43361	0.808728	1.1149	0.808728	0.306274
9708	30	55604	LRRC16A	leucine rich repeat containing 16A	0.765149	0.00288185	2.12666e-06	0.853701	0.867724	1.23711	1.23711	0.306974
34267	23	473	RERE	arginine-glutamic acid dipeptide (RE) repeats	0.146969	0.000571259	2.18076e-06	0.828006	0.844577	1.24254	1.24254	0.313292
27557	7	253512	SLC25A30	solute carrier family 25, member 3	6.99862e-05	0.0472532	2.20579e-06	0.954117	0.817709	1.12758	0.817709	0.290341
14200	10	1837	DTNA	dystrobrevin, alpha	0.366869	0.00309587	2.22868e-06	0.759376	0.842592	1.13591	0.842592	0.247094
24127	13	51185	CRBN	cereblon	0.192031	4.65527e-08	2.25709e-06	0.669575	0.894149	1.38454	1.38454	0.469407
37526	9	10610	ST6GALNAC2	ST6 (alpha-N-acetyl-neuraminyl-2,3-beta-galactosyl-1,3)-N-acetylgalactosaminide alpha-2,6-sialyltransferase 2	0.652283	0.0704374	2.26065e-06	0.79102	0.839425	1.29824	1.29824	0.376557
658	13	23286	WWC1	WW and C2 domain containing 1	0.142351	0.00220163	2.29578e-06	0.874212	0.819068	1.26032	1.26032	0.33379
21523	28	55833	UBAP2	ubiquitin associated protein 2	0.255596	0.0905005	2.32863e-06	1.07944	0.870249	1.25071	1.25071	0.322747
13748	10	83593	RASSF5	Ras association (RalGDS/AF-6) domain family member 5	0.143595	0.0458514	2.33853e-06	0.869836	0.897636	1.33883	1.33883	0.420973
11560	6	341640	FREM2	FRAS1 related extracellular matrix protein 2	0.567125	0.0150299	2.36103e-06	0.769091	0.835684	1.22444	1.22444	0.292122
24220	35	9779	TBC1D5	TBC1 domain family, member 5	0.40861	5.50213e-07	2.37234e-06	0.779252	0.787576	1.30393	1.30393	0.382866
28223	5	85415	RHPN2	rhophilin, Rho GTPase binding protein 2	0.0289263	3.74454e-05	2.42132e-06	1.51996	0.728144	1.22627	0.728144	0.457704
12992	17	204851	HIPK1	homeodomain interacting protein kinase 1	0.731334	0.000251655	2.42322e-06	0.759616	0.915761	1.26844	1.26844	0.343055
25125	8	57129	MRPL47	mitochondrial ribosomal protein L47	0.107553	0.000185702	2.43127e-06	1.32138	0.77914	1.13083	0.77914	0.360046
12894	12	279	AMY2A	amylase, alpha 2A (pancreatic)	9.59193e-05	0.00230051	2.45409e-06	0.833215	0.772264	1.35583	1.35583	0.439176
9474	11	7739	ZNF185	zinc finger protein 185 (LIM domain)	0.325657	0.0146731	2.47464e-06	1.25151	0.871755	1.22055	1.22055	0.287531
3409	10	2222	FDFT1	farnesyl-diphosphate farnesyltransferase 1	0.306476	0.00183458	2.52723e-06	0.761647	0.880909	1.18568	1.18568	0.245715
39044	5		TUBA1		0.00626655	1.25953e-05	2.54699e-06	1.53273	0.721921	1.26448	0.721921	0.470087
30567	14	5532	PPP3CB	protein phosphatase 3 (formerly 2B), catalytic subunit, beta isoform	0.822186	0.00822454	2.56347e-06	0.89495	0.904147	1.37077	1.37077	0.454987
41290	7	51296	SLC15A3	solute carrier family 15, member 3	0.00962074	0.000762968	2.57147e-06	0.711629	0.891727	1.23772	1.23772	0.307685
27989	19	4542	MYO1F	myosin IF	0.0600754	0.0020889	2.60059e-06	0.79621	0.881907	1.28584	1.28584	0.362711
29240	9	6678	SPARC	secreted protein, acidic, cysteine-rich (osteonectin)	0.191478	0.39542	2.60545e-06	1.08375	0.777284	1.06907	0.777284	0.363486
27446	11	6541	SLC7A1	solute carrier family 7 (cationic amino acid transporter, y+ system), member 1	0.960268	0.00142729	2.60867e-06	1.68646	0.882197	1.10722	0.882197	0.180827
24506	5	142686	ASB14	ankyrin repeat and SOCS box-containing 14	0.228992	0.00914836	2.66456e-06	0.807175	0.860973	1.31895	1.31895	0.39939
7191	18	6812	STXBP1	syntaxin binding protein 1	0.0521497	0.00817527	2.67061e-06	0.764711	0.857466	1.2199	1.2199	0.286763
16679	12	376940	ZC3H6	zinc finger CCCH-type containing 6	0.467797	0.00176297	2.67694e-06	0.868626	0.857404	1.14713	0.857404	0.221953
17094	8	114880	OSBPL6	oxysterol binding protein-like 6	0.203347	0.000354351	2.68541e-06	0.757972	0.863926	1.27325	1.27325	0.348516
29796	11	9061	PAPSS1	3'-phosphoadenosine 5'-phosphosulfate synthase 1	0.153121	8.33229e-05	2.68912e-06	0.805999	0.877254	1.16626	1.16626	0.221889
24302	10	5333	PLCD1	phospholipase C, delta 1	0.00181861	0.000844827	2.72443e-06	0.908119	0.745904	1.15944	0.745904	0.422938
13841	24	55699	IARS2	isoleucyl-tRNA synthetase 2, mitochondrial	0.0783425	0.000109536	2.72972e-06	1.30378	0.717762	1.14792	0.717762	0.478423
368	15	2241	FER	fer (fps/fes related) tyrosine kinase	0.00165752	0.000270743	2.73036e-06	0.861544	0.846733	1.2642	1.2642	0.338225
37216	14	2648	KAT2A	K(lysine) acetyltransferase 2A	0.262593	2.66966e-05	2.73621e-06	1.36494	0.782012	1.1197	0.782012	0.354737
14216	5	26040	SETBP1	SET binding protein 1	0.333738	0.00246639	2.75935e-06	0.791687	0.913798	1.22038	1.22038	0.28733
36403	6	91319	DERL3	Der1-like domain family, member 3	0.738231	0.00352281	2.7646e-06	1.78474	0.702276	1.30272	0.702276	0.50989
41407	8	5499	PPP1CA	protein phosphatase 1, catalytic subunit, alpha isoform	0.0897573	0.000425162	2.82836e-06	1.24296	0.774555	1.13649	0.774555	0.36856
3434	12	6542	SLC7A2	solute carrier family 7 (cationic amino acid transporter, y+ system), member 2	0.207856	0.0379203	2.83114e-06	0.736281	0.805258	1.31824	1.31824	0.398613
15154	27	2873	GPS1	G protein pathway suppressor 1	0.000191252	5.56602e-06	2.91064e-06	1.14268	0.784121	1.17132	0.784121	0.350852
32167	11	23513	SCRIB	scribbled homolog (Drosophila)	0.206469	1.05004e-05	2.92966e-06	1.23708	0.846332	1.13873	0.846332	0.240704
34936	13	64123	ELTD1	EGF, latrophilin and seven transmembrane domain containing 1	0.537935	4.95715e-05	2.9298e-06	0.667591	0.789395	1.18264	0.789395	0.341181
34926	23	23032	USP33	ubiquitin specific peptidase 33	0.262439	0.00294813	2.96073e-06	0.889006	0.843339	1.24816	1.24816	0.319803
4438	5	63910	SLC17A9	solute carrier family 17, member 9	0.60685	0.000206829	2.97088e-06	1.42717	0.765074	1.25066	0.765074	0.386329
25876	35	9780	FAM38A	family with sequence similarity 38, member A	0.238731	0.543203	3.04866e-06	0.964152	0.622383	1.1335	0.622383	0.684125
15552	47	23112	TNRC6B	trinucleotide repeat containing 6B	0.25081	0.267195	3.0797e-06	1.04566	0.778284	1.25864	0.778284	0.361631
6271	8	5985	RFC5	replication factor C (activator 1) 5, 36.5kDa	0.352377	8.73445e-06	3.10738e-06	1.41937	0.788829	1.20387	0.788829	0.342216
37449	10	5718	PSMD12	proteasome (prosome, macropain) 26S subunit, non-ATPase, 12	0.0159275	0.000293872	3.22121e-06	1.1567	0.80904	1.19381	0.80904	0.305717
10691	10	79683	ZDHHC14	zinc finger, DHHC-type containing 14	0.21622	0.0184949	3.22989e-06	0.880912	0.865513	1.13835	0.865513	0.208373
41784	22	23310	NCAPD3	non-SMC condensin II complex, subunit D3	0.616196	1.31848e-05	3.30418e-06	1.45627	0.809555	1.12856	0.809555	0.304799
32169	10	340371	NRBP2	nuclear receptor binding protein 2	0.0338781	0.000277051	3.35224e-06	0.826636	0.869515	1.26882	1.26882	0.343487
14285	8	54877	ZCCHC2	zinc finger, CCHC domain containing 2	0.5334	0.00939926	3.37833e-06	0.877878	0.872325	1.20182	1.20182	0.265221
16261	7	6509	SLC1A4	solute carrier family 1 (glutamate/neutral amino acid transporter), member 4	0.832667	0.00142122	3.39998e-06	1.63441	0.784607	1.31599	1.31599	0.396149
31202	13	84532	ACSS1	acyl-CoA synthetase short-chain family member 1	0.0739858	0.0321186	3.4199e-06	0.88163	0.822546	1.13733	0.822546	0.281832
35890	29	5287	PIK3C2B	phosphoinositide-3-kinase, class 2, beta polypeptide	0.954795	0.116177	3.45723e-06	0.852283	0.843467	1.20356	1.20356	0.267308
22868	10	4254	KITLG	KIT ligand	0.477988	0.0540797	3.49766e-06	0.815282	0.850974	1.16439	0.850974	0.232813
24532	7	166336	PRICKLE2	prickle homolog 2 (Drosophila)	0.192592	7.87707e-07	3.5625e-06	0.643876	0.860364	1.23727	1.23727	0.30716
13605	5	10216	PRG4	proteoglycan 4	0.512936	1.25291e-05	3.58771e-06	0.410844	0.788883	1.20182	0.788883	0.342117
13875	6	29097	CNIH4	cornichon homolog 4 (Drosophila)	0.0220272	0.203834	3.60871e-06	1.07598	0.821492	1.20429	0.821492	0.283682
30166	17		RP11-397C18.4		0.589358	0.000108861	3.60905e-06	0.730327	0.875669	1.21602	1.21602	0.282167
3150	12	79960	PHF17	PHD finger protein 17	0.582284	0.00308551	3.62681e-06	0.820863	0.799919	1.1815	0.799919	0.322074
32584	16	2581	GALC	galactosylceramidase	0.0833608	0.00171139	3.70873e-06	0.81884	0.896738	1.29108	1.29108	0.368578
28787	33	9631	NUP155	nucleoporin 155kDa	0.353482	2.15893e-06	3.80426e-06	1.63569	0.823255	1.12772	0.823255	0.280589
39955	10	26608	TBL2	transducin (beta)-like 2	0.0498047	3.92316e-05	3.82244e-06	1.29278	0.782012	1.22005	0.782012	0.354737
37636	6	7260	TSSC1	tumor suppressing subtransferable candidate 1	0.657682	1.1122e-05	3.91957e-06	1.29527	0.903194	1.15384	1.15384	0.206443
816	8	4946	OAZ1	ornithine decarboxylase antizyme 1	0.14402	0.152578	3.99494e-06	0.915931	0.790376	1.13693	0.790376	0.339389
5091	10	4323	MMP14	matrix metallopeptidase 14 (membrane-inserted)	0.139676	9.5414e-07	4.00253e-06	2.15444	0.857717	1.14778	0.857717	0.221426
3504	9	79618	HMBOX1	homeobox containing 1	0.0510616	0.000150078	4.03748e-06	0.692895	0.862067	1.19233	1.19233	0.253784
11522	5	241	ALOX5AP	arachidonate 5-lipoxygenase-activating protein	0.416959	0.0017216	4.0864e-06	0.568032	0.91063	1.29781	1.29781	0.376079
7180	9	89853	FAM125B	family with sequence similarity 125, member B	0.0677834	2.64858e-08	4.20921e-06	0.599505	0.876767	1.30564	1.30564	0.384757
12472	7	8704	B4GALT2	UDP-Gal:betaGlcNAc beta 1,4- galactosyltransferase, polypeptide 2	0.319166	0.0014879	4.23918e-06	1.27866	0.724085	1.14843	0.724085	0.465769
33153	5		AC107883.1		0.267719	2.87339e-06	4.28669e-06	0.647715	0.87931	1.25276	1.25276	0.32511
10090	8	860	RUNX2	runt-related transcription factor 2	0.396399	3.58313e-06	4.29977e-06	1.55774	0.735206	1.15777	0.735206	0.44378
6346	6	5901	RAN	RAN, member RAS oncogene family	0.273575	0.00047565	4.35144e-06	1.25225	0.74056	1.20567	0.74056	0.433311
25384	9	115	ADCY9	adenylate cyclase 9	0.519952	5.55233e-07	4.35458e-06	0.660598	0.881217	1.1477	1.1477	0.198746
36729	5	1398	CRK	v-crk sarcoma virus CT1 oncogene homolog (avian)	0.018319	2.06878e-05	4.37446e-06	0.856011	0.899499	1.12955	1.12955	0.175748
4903	19	5151	PDE8A	phosphodiesterase 8A	0.180639	0.181467	4.41512e-06	0.943847	0.834416	1.19197	0.834416	0.261161
23011	5	6926	TBX3	T-box 3	0.409346	4.91708e-06	4.57415e-06	0.674303	0.805242	1.13511	0.805242	0.312506
28601	10		LENG4		0.0762421	0.000960313	4.68098e-06	1.30604	0.737998	1.18307	0.737998	0.438311
11061	8	5531	PPP4C	protein phosphatase 4 (formerly X), catalytic subunit	0.000405252	2.55115e-07	4.73276e-06	1.3134	0.812471	1.13669	0.812471	0.299612
8199	26	23350	SR140	U2-associated SR14 protein	0.198665	0.000431711	4.73453e-06	1.30882	0.735916	1.11333	0.735916	0.442387
13202	8	7286	TUFT1	tuftelin 1	0.559854	0.000129226	4.80713e-06	1.51255	0.812337	1.17471	0.812337	0.29985
22526	14	55726	C12orf11	chromosome 12 open reading frame 11	0.645288	0.000561674	4.86168e-06	1.87767	0.784004	1.10519	0.784004	0.351067
31682	6	55790	CSGALNACT1	chondroitin sulfate N-acetylgalactosaminyltransferase 1	0.816533	0.0146991	4.94753e-06	0.795069	0.861612	1.15026	0.861612	0.21489
34623	22	3633	INPP5B	inositol polyphosphate-5-phosphatase, 75kDa	0.145955	0.000387469	5.09732e-06	0.814405	0.841724	1.23133	1.23133	0.300217
31821	6	115294	PCMTD1	protein-L-isoaspartate (D-aspartate) O-methyltransferase domain containing 1	0.028327	9.63469e-07	5.10159e-06	0.784121	0.867925	1.2547	1.2547	0.327342
25240	6	347	APOD	apolipoprotein D	0.0553284	0.000323912	5.19531e-06	0.567396	0.752725	1.73841	1.73841	0.797768
18364	12	3984	LIMK1	LIM domain kinase 1	0.0179416	8.15931e-08	5.25197e-06	1.36137	0.81869	1.19564	0.81869	0.288611
378	11	324	APC	adenomatous polyposis coli	0.000254329	4.17363e-06	5.27182e-06	0.874588	0.859269	1.18969	1.18969	0.250586
19652	5	4647	MYO7A	myosin VIIA	0.692021	2.02492e-05	5.28785e-06	1.42103	0.78415	1.29617	1.29617	0.374255
41453	26	4926	NUMA1	nuclear mitotic apparatus protein 1	0.0701482	0.00206466	5.33714e-06	0.872978	0.853254	1.20492	1.20492	0.268937
3194	16	79658	ARHGAP10	Rho GTPase activating protein 1	0.16608	0.000784267	5.37335e-06	0.769798	0.865845	1.21725	1.21725	0.283626
2714	6	8532	CPZ	carboxypeptidase Z	0.000482352	7.32161e-05	5.39789e-06	1.20753	0.799555	1.22484	0.799555	0.322731
7187	7	84253	GARNL3	GTPase activating Rap/RanGAP domain-like 3	0.00772783	0.00389279	5.51912e-06	0.890762	0.79259	1.22269	0.79259	0.335353
41671	10	23621	BACE1	beta-site APP-cleaving enzyme 1	0.652389	0.202207	5.58533e-06	0.927171	0.798016	1.16041	0.798016	0.32551
11571	9	79612	NARG1L	NMDA receptor regulated 1-like	0.139722	0.636083	5.65251e-06	1.01927	0.869357	1.16594	1.16594	0.221494
34284	6	56998	CTNNBIP1	catenin, beta interacting protein 1	0.116927	0.407084	5.75491e-06	1.03665	0.815471	1.19714	0.815471	0.294295
3985	5	116835	HSPA12B	heat shock 7kD protein 12B	0.00506175	0.00341391	5.85429e-06	0.895409	0.79215	1.13121	0.79215	0.336154
29483	5	10891	PPARGC1A	peroxisome proliferator-activated receptor gamma, coactivator 1 alpha	0.405164	8.77034e-05	5.93227e-06	0.698704	0.874745	1.19879	1.19879	0.261579
17465	15	55054	ATG16L1	ATG16 autophagy related 16-like 1 (S. cerevisiae)	0.553687	0.00251953	5.99064e-06	1.15662	0.777044	1.16502	0.777044	0.363932
1841	14	84898	PLXDC2	plexin domain containing 2	0.254566	0.00869749	6.06795e-06	0.775758	0.860748	1.24179	1.24179	0.312421
11442	11	8100	IFT88	intraflagellar transport 88 homolog (Chlamydomonas)	0.163265	0.00780464	6.11492e-06	0.875215	0.88025	1.25862	1.25862	0.331843
32680	12	23368	PPP1R13B	protein phosphatase 1, regulatory (inhibitor) subunit 13B	0.615574	0.00508756	6.17619e-06	0.863819	0.853495	1.17982	1.17982	0.238567
7634	8	8994	LIMD1	LIM domains containing 1	0.187416	5.78913e-06	6.25754e-06	0.632809	0.821491	1.2439	1.2439	0.314871
28450	10	23211	ZC3H4	zinc finger CCCH-type containing 4	0.630692	0.408888	6.34559e-06	0.979302	0.775058	1.15788	0.775058	0.367624
31307	9	79980	DSN1	DSN1, MIND kinetochore complex component, homolog (S. cerevisiae)	0.666946	6.71291e-06	6.35873e-06	1.61373	0.771678	1.15691	0.771678	0.373929
7392	9	29995	LMCD1	LIM and cysteine-rich domains 1	0.727097	3.79169e-06	6.36953e-06	0.546185	0.878076	1.26177	1.26177	0.335449
15604	7	55615	PRR5	proline rich 5 (renal)	0.440812	0.000651424	6.3698e-06	1.26259	0.732904	1.16941	0.732904	0.448304
28565	6	27181	SIGLEC8	sialic acid binding Ig-like lectin 8	0.121699	0.000162886	6.46285e-06	1.33413	0.770967	1.28553	0.770967	0.375259
40324	9	375616	KCP	kielin/chordin-like protein	0.0035025	0.400655	6.48996e-06	1.0193	0.85971	1.14859	0.85971	0.218078
1356	8	284352	LRRC68	leucine rich repeat containing 68	0.292532	6.19703e-05	6.58562e-06	1.25151	0.839362	1.0924	0.839362	0.252635
26841	7	8875	VNN2	vanin 2	0.0498289	0.00240952	6.65889e-06	0.762608	0.854338	1.1754	1.1754	0.233152
41031	7	65975	STK33	serine/threonine kinase 33	0.718536	0.00383667	6.97775e-06	0.670743	0.808708	1.28161	1.28161	0.357957
33106	32	4649	MYO9A	myosin IXA	0.000188392	1.76335e-05	7.04074e-06	0.792551	0.891938	1.21478	1.21478	0.280695
7533	5	152189	CMTM8	CKLF-like MARVEL transmembrane domain containing 8	0.00602162	0.0378668	7.06971e-06	0.922883	0.820815	1.26421	1.26421	0.338236
24354	6	353274	ZNF445	zinc finger protein 445	4.06353e-05	3.2839e-06	7.08323e-06	0.871841	0.68319	1.11336	0.68319	0.549641
19170	11	55742	PARVA	parvin, alpha	0.347187	0.000419835	7.15052e-06	0.742475	0.922005	1.25678	1.25678	0.329732
6317	5	8562	DENR	density-regulated protein	0.28995	6.2409e-05	7.22794e-06	1.38596	0.802281	1.29797	1.29797	0.376257
41085	20	11234	HPS5	Hermansky-Pudlak syndrome 5	0.0305892	0.00125587	7.34746e-06	0.885954	0.903728	1.1503	1.1503	0.20201
30178	7	221061	FAM171A1	family with sequence similarity 171, member A1	0.416087	0.0194504	7.37399e-06	0.838836	0.824532	1.13023	0.824532	0.278353
17726	11	2114	ETS2	v-ets erythroblastosis virus E26 oncogene homolog 2 (avian)	0.114049	3.11411e-05	7.49412e-06	0.635967	0.876415	1.47694	1.47694	0.562611
14188	14	1829	DSG2	desmoglein 2	0.604859	3.03292e-06	7.61384e-06	2.29022	0.825462	1.18762	0.825462	0.276726
930	25	57153	SLC44A2	solute carrier family 44, member 2	0.620503	1.38456e-06	7.69984e-06	0.624716	0.924362	1.35801	1.35801	0.441494
22882	23	8411	EEA1	early endosome antigen 1	0.57093	0.014674	8.02877e-06	0.872469	0.874613	1.15893	1.15893	0.212793
34243	7	11332	ACOT7	acyl-CoA thioesterase 7	0.503144	0.0197007	8.11204e-06	1.11468	0.816253	1.21811	0.816253	0.292912
35759	14	4688	NCF2	neutrophil cytosolic factor 2	0.156219	0.0011377	8.13929e-06	0.618394	0.883954	1.29979	1.29979	0.378279
19824	17	23187	PHLDB1	pleckstrin homology-like domain, family B, member 1	0.299355	0.0507842	8.14565e-06	0.845799	0.826151	1.17711	0.826151	0.275523
21562	61	7094	TLN1	talin 1	0.408397	0.000152156	8.22782e-06	0.733827	0.882502	1.26347	1.26347	0.337391
4231	5	79913	ACTR5	ARP5 actin-related protein 5 homolog (yeast)	0.481636	9.05849e-06	8.3249e-06	1.34272	0.791662	1.08379	0.791662	0.337043
15442	16	3985	LIMK2	LIM domain kinase 2	0.24293	0.284476	8.32874e-06	1.10089	0.855583	1.33346	1.33346	0.415175
22602	6	10411	RAPGEF3	Rap guanine nucleotide exchange factor (GEF) 3	0.295914	0.0112882	8.38073e-06	0.889589	0.817201	1.20024	0.817201	0.291237
26672	17	57531	HACE1	HECT domain and ankyrin repeat containing, E3 ubiquitin protein ligase 1	0.00917538	0.00840444	8.44396e-06	0.890189	0.854402	1.13756	0.854402	0.227013
14367	7	124976	SPNS2	spinster homolog 2 (Drosophila)	0.191937	0.00186668	8.63469e-06	0.705759	0.834867	1.28769	1.28769	0.364785
38955	6	8609	KLF7	Kruppel-like factor 7 (ubiquitous)	0.367933	0.0402262	8.65276e-06	0.82325	0.807022	1.27326	1.27326	0.348527
36371	7	91179	SCARF2	scavenger receptor class F, member 2	0.126653	0.176894	8.73877e-06	1.04046	0.798864	1.21596	0.798864	0.323978
36590	8	6122	RPL3	ribosomal protein L3	0.682827	0.758667	8.89958e-06	0.984183	0.856388	1.31501	1.31501	0.395074
41322	9	54663	WDR74	WD repeat domain 74	0.370554	0.00046574	8.96771e-06	1.36438	0.811424	1.10463	0.811424	0.301472
948	5	1264	CNN1	calponin 1, basic, smooth muscle	0.100143	2.93297e-05	8.9702e-06	0.563617	0.880335	1.18278	1.18278	0.242182
36908	50	9611	NCOR1	nuclear receptor co-repressor 1	0.00556167	0.0447278	9.02079e-06	0.928806	0.887504	1.23349	1.23349	0.302746
13575	7	3140	MR1	major histocompatibility complex, class I-related	0.00476408	0.204902	9.08281e-06	1.06248	0.86061	1.17043	1.17043	0.227039
29391	5	1609	DGKQ	diacylglycerol kinase, theta 11kDa	0.000629628	0.0626592	9.13787e-06	1.05163	0.866197	1.2907	1.2907	0.368154
17315	15	471	ATIC	5-aminoimidazole-4-carboxamide ribonucleotide formyltransferase/IMP cyclohydrolase	0.264258	1.06463e-05	9.31109e-06	1.55831	0.716667	1.12465	0.716667	0.480625
26455	14	2729	GCLC	glutamate-cysteine ligase, catalytic subunit	0.494849	0.00308862	9.47636e-06	2.00942	0.726538	1.17772	0.726538	0.46089
5384	10	55775	TDP1	tyrosyl-DNA phosphodiesterase 1	0.257313	2.02987e-06	9.52623e-06	1.52186	0.878589	1.13244	0.878589	0.18674
15645	17	9701	SAPS2	SAPS domain family, member 2	0.458165	0.953104	9.62092e-06	0.997869	0.839966	1.28972	1.28972	0.367058
10124	13	114327	EFHC1	EF-hand domain (C-terminal) containing 1	0.233426	0.0141428	9.70463e-06	0.781374	0.879887	1.38112	1.38112	0.465839
27045	6	56895	AGPAT4	1-acylglycerol-3-phosphate O-acyltransferase 4 (lysophosphatidic acid acyltransferase, delta)	0.114757	0.223819	1.00049e-05	0.942378	0.700545	1.14406	0.700545	0.51345
30051	7	27295	PDLIM3	PDZ and LIM domain 3	0.393814	0.00128858	1.01115e-05	0.717535	0.821599	1.20974	0.821599	0.283494
8468	12	152137	CCDC50	coiled-coil domain containing 5	0.243191	0.0198167	1.01894e-05	0.868275	0.861573	1.18794	1.18794	0.248462
4753	7	8766	RAB11A	RAB11A, member RAS oncogene family	0.090498	0.0948863	1.03719e-05	0.915208	0.855737	1.12744	0.855737	0.224761
14649	7	9618	TRAF4	TNF receptor-associated factor 4	0.00623293	1.40842e-05	1.04031e-05	1.37086	0.717529	1.14336	0.717529	0.478891
36772	23	51479	ANKFY1	ankyrin repeat and FYVE domain containing 1	0.447433	0.0165827	1.08984e-05	0.91364	0.889647	1.19842	1.19842	0.261134
10714	10	6581	SLC22A3	solute carrier family 22 (extraneuronal monoamine transporter), member 3	0.0730656	0.000159258	1.09126e-05	0.655328	0.772508	1.16536	0.772508	0.372378
17710	5	8208	CHAF1B	chromatin assembly factor 1, subunit B (p6)	0.508265	7.11197e-07	1.0942e-05	1.88523	0.872986	1.25865	1.25865	0.331877
31061	10	51605	TRMT6	tRNA methyltransferase 6 homolog (S. cerevisiae)	0.236671	5.26062e-06	1.10194e-05	1.5034	0.838486	1.1478	0.838486	0.254141
5195	5	122773	KLHDC1	kelch domain containing 1	0.193051	2.8496e-06	1.10498e-05	0.753745	0.886876	1.28876	1.28876	0.365984
27284	5	80323	CCDC68	coiled-coil domain containing 68	0.582332	0.00158888	1.10896e-05	0.649457	0.781397	1.1156	0.781397	0.355872
14898	10	10241	CALCOCO2	calcium binding and coiled-coil domain 2	0.227644	2.37849e-05	1.11552e-05	0.724905	0.891118	1.24372	1.24372	0.314662
25921	5	221749	C6orf145	chromosome 6 open reading frame 145	0.0981288	0.000910753	1.1229e-05	0.714725	0.875678	1.27939	1.27939	0.355456
18643	9	858	CAV2	caveolin 2	0.826344	0.00113241	1.14279e-05	0.484218	0.777439	1.24146	0.777439	0.363199
40937	16	833	CARS	cysteinyl-tRNA synthetase	0.719651	0.000179578	1.14789e-05	1.28724	0.865503	1.16868	1.16868	0.22488
7004	9	79695	GALNT12	UDP-N-acetyl-alpha-D-galactosamine:polypeptide N-acetylgalactosaminyltransferase 12 (GalNAc-T12)	0.0296512	0.0389489	1.15343e-05	0.810178	0.858053	1.29986	1.29986	0.378356
26625	6	58528	RRAGD	Ras-related GTP binding D	0.206575	0.0249458	1.15842e-05	0.799376	0.818871	1.18951	0.818871	0.288292
30548	7	64115	C10orf54	chromosome 1 open reading frame 54	0.0408007	6.4371e-06	1.17181e-05	0.722885	0.876708	1.21783	1.21783	0.284313
23304	10	8406	SRPX	sushi-repeat-containing protein, X-linked	0.41994	0.00146375	1.18615e-05	0.6163	0.777762	1.28495	0.777762	0.362599
13718	5	9580	SOX13	SRY (sex determining region Y)-box 13	0.0693672	3.00672e-05	1.20716e-05	0.726732	0.892595	1.23399	1.23399	0.303331
2378	11	84458	LCOR	ligand dependent nuclear receptor corepressor	0.0629808	0.00165844	1.22582e-05	1.17234	0.755323	1.18196	0.755323	0.404834
14571	12	224	ALDH3A2	aldehyde dehydrogenase 3 family, member A2	0.0565439	0.000595664	1.22975e-05	0.729919	0.884069	1.31952	1.31952	0.400013
40082	10	8910	SGCE	sarcoglycan, epsilon	0.0174555	0.00434633	1.25096e-05	0.749127	0.801351	1.11076	0.801351	0.319494
29549	5	132299	OCIAD2	OCIA domain containing 2	0.167142	2.23444e-07	1.26778e-05	2.04124	0.749015	1.20029	0.749015	0.416933
16123	8	151393	FAM82A1	family with sequence similarity 82, member A1	0.405978	9.22798e-05	1.28446e-05	0.812436	0.789318	1.2397	0.789318	0.341321
297	16	1462	VCAN	versican	0.00852559	2.44487e-06	1.28565e-05	1.94508	0.85544	1.14822	0.85544	0.225261
193	8	57486	NLN	neurolysin (metallopeptidase M3 family)	0.308426	4.33863e-08	1.28769e-05	1.69932	0.833404	1.15572	0.833404	0.262912
30771	11	23268	DNMBP	dynamin binding protein	0.296114	0.00730798	1.29947e-05	1.16756	0.774098	1.14248	0.774098	0.369412
30702	6	22849	CPEB3	cytoplasmic polyadenylation element binding protein 3	0.227163	0.000875757	1.32937e-05	0.874625	0.867072	1.14949	0.867072	0.205776
10454	6	51389	RWDD1	RWD domain containing 1	6.12907e-05	0.000134994	1.3311e-05	0.853458	0.696808	1.11468	0.696808	0.521167
18186	10	2631	GBAS	glioblastoma amplified sequence	0.00844984	0.50248	1.35606e-05	1.04497	0.900701	1.44645	1.44645	0.532516
27889	8	57455	REXO1	REX1, RNA exonuclease 1 homolog (S. cerevisiae)	0.242419	0.351865	1.36441e-05	1.01881	0.820342	1.13424	0.820342	0.285703
29439	16	60312	AFAP1	actin filament associated protein 1	0.238977	7.77989e-05	1.37545e-05	1.27505	0.852014	1.13889	0.852014	0.231051
37238	6	10493	VAT1	vesicle amine transport protein 1 homolog (T. californica)	0.146653	0.00181424	1.37865e-05	0.772284	0.857622	1.38395	1.38395	0.468792
30013	7	26269	FBXO8	F-box protein 8	0.0517309	0.000279843	1.40576e-05	0.819358	0.849701	1.11968	0.849701	0.234973
31020	5	56265	CPXM1	carboxypeptidase X (M14 family), member 1	0.0373285	1.20719e-05	1.42466e-05	1.71945	0.879892	1.18301	1.18301	0.242462
13565	14	26092	TOR1AIP1	torsin A interacting protein 1	0.0704768	0.000114638	1.45909e-05	0.831716	0.895586	1.34613	1.34613	0.428818
22124	28	55755	CDK5RAP2	CDK5 regulatory subunit associated protein 2	0.239799	0.00448528	1.4686e-05	0.907733	0.877301	1.23507	1.23507	0.304593
34950	11	79739	TTLL7	tubulin tyrosine ligase-like family, member 7	0.407505	1.15189e-05	1.47577e-05	0.629424	0.848768	1.17591	0.848768	0.236558
10169	17	23469	PHF3	PHD finger protein 3	0.029205	0.00332421	1.48519e-05	0.914395	0.880204	1.17753	1.17753	0.235764
12329	16	23633	KPNA6	karyopherin alpha 6 (importin alpha 7)	0.819698	0.119042	1.49316e-05	1.08567	0.775183	1.10826	0.775183	0.367391
7896	17	131544	CRYBG3	beta-gamma crystallin domain containing 3	0.00532948	0.00573942	1.51387e-05	0.882034	0.850986	1.1663	0.850986	0.232793
7160	11	10783	NEK6	NIMA (never in mitosis gene a)-related kinase 6	0.0411954	0.147338	1.53373e-05	1.09551	0.809148	1.11697	0.809148	0.305524
99	8		BXDC2		0.563244	1.65436e-05	1.53869e-05	1.6233	0.771724	1.11674	0.771724	0.373843
7729	18	5580	PRKCD	protein kinase C, delta	0.0500972	0.00406091	1.56138e-05	0.838198	0.870046	1.29752	1.29752	0.375757
3774	12	79977	GRHL2	grainyhead-like 2 (Drosophila)	0.47217	0.00145317	1.5865e-05	1.41618	0.775099	1.14083	0.775099	0.367548
34223	15	1953	MEGF6	multiple EGF-like-domains 6	0.272566	0.00232943	1.58973e-05	0.878074	0.86085	1.18775	1.18775	0.248231
7716	8	132160	PPM1M	protein phosphatase 1M (PP2C domain containing)	0.0129451	8.01335e-05	1.58996e-05	0.851793	0.834576	1.16179	0.834576	0.260885
13746	11	23380	SRGAP2	SLIT-ROBO Rho GTPase activating protein 2	0.220017	0.424583	1.59588e-05	0.965246	0.813848	1.22961	1.22961	0.298201
12483	14	1263	PLK3	polo-like kinase 3 (Drosophila)	0.873417	0.0226382	1.60108e-05	0.795698	0.889241	1.33744	1.33744	0.419474
39733	5	94239	H2AFV	H2A histone family, member V	0.189063	0.595862	1.61686e-05	1.03435	0.822518	1.26993	1.26993	0.344749
8167	5	22808	MRAS	muscle RAS oncogene homolog	0.170211	0.000170038	1.63648e-05	0.804194	0.872357	1.21299	1.21299	0.278568
41751	9	50937	CDON	Cdon homolog (mouse)	0.814636	0.00633092	1.65408e-05	0.805203	0.784497	1.16852	0.784497	0.35016
18714	12	813	CALU	calumenin	0.374362	1.72714e-06	1.66653e-05	1.5335	0.793186	1.16023	0.793186	0.334269
19897	6	1111	CHEK1	CHK1 checkpoint homolog (S. pombe)	0.785594	6.70873e-08	1.69497e-05	2.81599	0.833224	1.18385	0.833224	0.263224
26387	6	4794	NFKBIE	nuclear factor of kappa light polypeptide gene enhancer in B-cells inhibitor, epsilon	0.10658	2.98009e-05	1.75144e-05	1.24131	0.878862	1.20704	1.20704	0.271473
11474	8	221178	SPATA13	spermatogenesis associated 13	0.821994	0.0134842	1.76793e-05	0.882755	0.811625	1.1648	0.811625	0.301115
14348	10	5048	PAFAH1B1	platelet-activating factor acetylhydrolase, isoform Ib, subunit 1 (45kDa)	0.299055	0.000538354	1.77299e-05	0.865526	0.817159	1.09874	0.817159	0.291311
39613	6	221895	JAZF1	JAZF zinc finger 1	0.51434	0.000333671	1.7743e-05	0.827917	0.819536	1.15891	0.819536	0.287121
8482	30	4976	OPA1	optic atrophy 1 (autosomal dominant)	0.287165	0.00127705	1.78202e-05	1.21575	0.726913	1.14577	0.726913	0.460145
12768	6	3491	CYR61	cysteine-rich, angiogenic inducer, 61	0.468913	0.000135395	1.78655e-05	0.508679	0.799697	1.19631	0.799697	0.322475
40939	9	114879	OSBPL5	oxysterol binding protein-like 5	0.333673	0.0439925	1.8178e-05	0.892034	0.857318	1.15007	0.857318	0.222098
40886	19	4047	LSS	lanosterol synthase (2,3-oxidosqualene-lanosterol cyclase)	0.434835	0.000245885	1.83499e-05	0.821923	0.873308	1.27065	1.27065	0.345567
2336	11	143279	HECTD2	HECT domain containing 2	0.33239	0.00676919	1.88557e-05	0.875453	0.840946	1.13821	0.840946	0.249915
32073	24	6873	TAF2	TAF2 RNA polymerase II, TATA box binding protein (TBP)-associated factor, 15kDa	0.434141	1.66288e-07	1.89356e-05	1.36372	0.863667	1.15027	0.863667	0.211453
34913	11	127254	C1orf173	chromosome 1 open reading frame 173	0.0502728	0.640254	1.95687e-05	1.03366	0.655635	1.15341	0.655635	0.609035
26349	10	5225	PGC	progastricsin (pepsinogen C)	0.5773	0.000410514	1.99346e-05	0.275523	0.762347	1.45106	1.45106	0.537107
37548	13	9267	CYTH1	cytohesin 1	0.544894	0.0465732	2.01616e-05	0.889184	0.893532	1.17216	1.17216	0.22917
2441	11	9221	NOLC1	nucleolar and coiled-body phosphoprotein 1	0.24096	0.000176942	2.02601e-05	1.30256	0.745469	1.13189	0.745469	0.42378
11089	49	3687	ITGAX	integrin, alpha X (complement component 3 receptor 4 subunit)	0.29665	0.0450557	2.04166e-05	0.819062	0.820248	1.23048	1.23048	0.299221
37518	18	23265	EXOC7	exocyst complex component 7	0.379086	0.838545	2.04712e-05	1.00454	0.848468	1.16637	0.848468	0.237068
14229	9	9811	KIAA0427	KIAA427	0.623534	0.00380082	2.05161e-05	0.88288	0.882703	1.20273	1.20273	0.266313
22483	11	79887	PLBD1	phospholipase B domain containing 1	0.193654	0.0560223	2.06796e-05	0.738128	0.884009	1.27865	1.27865	0.354621
40923	7	283120	H19	H19, imprinted maternally expressed transcript (non-protein coding)	0.17327	0.788114	2.07123e-05	0.936087	0.791573	1.301	1.301	0.379621
41742	6	90952	ESAM	endothelial cell adhesion molecule	0.603457	0.000118757	2.09637e-05	0.541441	0.827737	1.12174	0.827737	0.272756
2176	9	27143	KIAA1274	KIAA1274	0.874469	0.00281193	2.09689e-05	0.855203	0.808035	1.14353	0.808035	0.30751
13323	8	375033	PEAR1	platelet endothelial aggregation receptor 1	0.276273	1.26693e-06	2.15676e-05	0.763315	0.782854	1.1152	0.782854	0.353185
8308	26	10051	SMC4	structural maintenance of chromosomes 4	0.354921	0.000257004	2.18786e-05	1.40488	0.685745	1.14628	0.685745	0.544256
549	9	80762	NDFIP1	Nedd4 family interacting protein 1	0.00562543	0.00023421	2.19647e-05	0.803066	0.79717	1.16996	0.79717	0.327041
32272	8	51310	SLC22A17	solute carrier family 22, member 17	0.0231744	0.0841865	2.19664e-05	0.924138	0.835713	1.14576	0.835713	0.258921
11956	8	6497	SKI	v-ski sarcoma viral oncogene homolog (avian)	0.971748	4.24868e-05	2.20357e-05	0.757592	0.797973	1.12874	0.797973	0.325588
3792	8	25879	DCAF13	DDB1 and CUL4 associated factor 13	0.481728	2.09196e-05	2.20989e-05	1.6271	0.709766	1.08696	0.709766	0.494585
34363	5	128272	ARHGEF19	Rho guanine nucleotide exchange factor (GEF) 19	0.0129492	0.000417762	2.24053e-05	1.13922	0.889143	1.33797	1.33797	0.420046
27599	5	57213	C13orf1	chromosome 13 open reading frame 1	0.0129441	3.19699e-05	2.25468e-05	0.766598	0.826568	1.23607	1.23607	0.30576
28466	10	22900	CARD8	caspase recruitment domain family, member 8	0.00452918	0.00123665	2.31905e-05	0.848657	0.848462	1.12055	0.848462	0.237078
37733	9	6382	SDC1	syndecan 1	0.460934	8.97072e-05	2.32765e-05	1.52978	0.782256	1.19113	0.782256	0.354287
6057	7	8089	YEATS4	YEATS domain containing 4	0.203426	0.00204496	2.34628e-05	1.41343	0.773841	1.10518	0.773841	0.369891
37515	15	51	ACOX1	acyl-Coenzyme A oxidase 1, palmitoyl	0.227295	0.337357	2.37069e-05	0.958409	0.920081	1.27386	1.27386	0.349207
41411	14	9600	PITPNM1	phosphatidylinositol transfer protein, membrane-associated 1	0.147292	0.000694429	2.37249e-05	1.23686	0.858812	1.17093	1.17093	0.227655
38928	11	55759	WDR12	WD repeat domain 12	0.548793	3.34742e-06	2.38967e-05	1.58831	0.731406	1.11381	0.731406	0.451256
11998	8	23261	CAMTA1	calmodulin binding transcription activator 1	0.0731493	0.801955	2.43029e-05	1.01325	0.671326	1.16576	0.671326	0.574915
492	5	1958	EGR1	early growth response 1	0.20152	3.31512e-06	2.46317e-05	0.372188	0.898433	1.2621	1.2621	0.335826
34241	7	23463	ICMT	isoprenylcysteine carboxyl methyltransferase	0.0225323	0.0518729	2.48053e-05	1.17215	0.687425	1.15172	0.687425	0.540726
40075	13	219285	SAMD9L	sterile alpha motif domain containing 9-like	0.217564	0.480396	2.52642e-05	0.935912	0.806192	1.24922	1.24922	0.321028
23113	12	23141	ANKLE2	ankyrin repeat and LEM domain containing 2	0.166202	0.000315054	2.52856e-05	1.26036	0.79951	1.06347	0.79951	0.322812
33124	6	8482	SEMA7A	semaphorin 7A, GPI membrane anchor (John Milton Hagen blood group)	0.694329	9.47007e-05	2.53179e-05	1.69856	0.807949	1.14282	0.807949	0.307664
16869	16	4249	MGAT5	mannosyl (alpha-1,6-)-glycoprotein beta-1,6-N-acetyl-glucosaminyltransferase	0.418811	0.0511459	2.53459e-05	1.12348	0.903514	1.27088	1.27088	0.345828
13655	32	5788	PTPRC	protein tyrosine phosphatase, receptor type, C	0.173331	0.0397089	2.54324e-05	0.787901	0.851349	1.22708	1.22708	0.295229
24094	6	139716	GAB3	GRB2-associated binding protein 3	0.00187019	3.44451e-05	2.57452e-05	0.817656	0.877672	1.23096	1.23096	0.299784
36711	15	1375	CPT1B	carnitine palmitoyltransferase 1B (muscle)	0.0383506	0.0378725	2.57571e-05	1.13473	0.854281	1.35414	1.35414	0.437377
35804	11	51377	UCHL5	ubiquitin carboxyl-terminal hydrolase L5	0.50187	0.000815667	2.60844e-05	1.31261	0.690676	1.08556	0.690676	0.533919
36865	9	8522	GAS7	growth arrest-specific 7	0.413435	0.000120648	2.64237e-05	0.816244	0.916492	1.19109	1.19109	0.252282
1798	15	10133	OPTN	optineurin	0.172087	0.367884	2.69257e-05	0.956397	0.865241	1.20718	1.20718	0.271641
13643	20	3075	CFH	complement factor H	0.280372	0.0911054	2.80073e-05	0.82071	0.851786	1.15051	0.851786	0.231437
19460	6	5436	POLR2G	polymerase (RNA) II (DNA directed) polypeptide G	0.0206261	5.45317e-05	2.80632e-05	1.28654	0.787935	1.13504	0.787935	0.343851
36031	7	55061	SUSD4	sushi domain containing 4	0.152317	0.071297	2.80908e-05	1.18117	0.736543	1.14404	0.736543	0.441158
35347	8	10903	MTMR11	myotubularin related protein 11	0.272861	0.000201293	2.81345e-05	1.47226	0.858021	1.17071	1.17071	0.227384
29944	10	2266	FGG	fibrinogen gamma chain	0.198622	0.435786	2.84856e-05	0.784293	0.790119	1.30474	1.30474	0.383762
21980	5	51531	C9orf156	chromosome 9 open reading frame 156	0.46175	0.0287961	2.84856e-05	0.910956	0.805022	1.21064	0.805022	0.3129
9121	11	27286	SRPX2	sushi-repeat-containing protein, X-linked 2	0.531375	0.00226796	2.88732e-05	1.68751	0.877067	1.18886	1.18886	0.249579
1834	5	783	CACNB2	calcium channel, voltage-dependent, beta 2 subunit	0.200102	0.000211847	2.92261e-05	0.822993	0.898056	1.25059	1.25059	0.322609
290	18	4437	MSH3	mutS homolog 3 (E. coli)	0.108146	0.452416	2.9366e-05	1.02458	0.832315	1.11663	0.832315	0.264798
17939	9	27075	TSPAN13	tetraspanin 13	0.0156376	0.0176878	2.9953e-05	0.75844	0.836147	1.42007	1.42007	0.505962
29517	12	7358	UGDH	UDP-glucose dehydrogenase	0.249303	0.000273812	3.00927e-05	1.83273	0.784611	1.15	0.784611	0.349951
93	18	6897	TARS	threonyl-tRNA synthetase	0.460802	1.45945e-05	3.01938e-05	1.6092	0.839566	1.12025	0.839566	0.252284
37221	12	6777	STAT5B	signal transducer and activator of transcription 5B	0.210488	0.000883597	3.02486e-05	0.821329	0.824874	1.134	0.824874	0.277754
29502	24	116984	ARAP2	ArfGAP with RhoGAP domain, ankyrin repeat and PH domain 2	0.686946	0.0220374	3.03806e-05	0.834113	0.849399	1.21609	1.21609	0.28225
8186	5	9616	RNF7	ring finger protein 7	0.806408	0.0123604	3.05207e-05	1.18025	0.808624	1.18203	0.808624	0.306459
38768	12	1123	CHN1	chimerin (chimaerin) 1	0.298666	0.664069	3.05978e-05	0.964547	0.830219	1.26187	1.26187	0.335563
32961	6	90527	DUOXA1	dual oxidase maturation factor 1	0.907537	8.82407e-06	3.09081e-05	0.561296	0.845671	1.15412	0.845671	0.241832
2709	8	94031	HTRA3	HtrA serine peptidase 3	0.00297018	2.54681e-05	3.10021e-05	1.46436	0.775048	1.18981	0.775048	0.367642
22534	13	51290	ERGIC2	ERGIC and golgi 2	0.802652	0.00719705	3.10373e-05	1.5497	0.83271	1.11398	0.83271	0.264114
38793	20	91404	SESTD1	SEC14 and spectrin domains 1	0.183014	0.00226475	3.12222e-05	0.813211	0.869649	1.22306	1.22306	0.290495
28515	6	11284	PNKP	polynucleotide kinase 3'-phosphatase	0.00600205	0.00953554	3.13678e-05	1.08151	0.77253	1.11708	0.77253	0.372337
4743	9	23060	ZNF609	zinc finger protein 69	0.63995	0.37112	3.18033e-05	0.963	0.810181	1.17026	0.810181	0.303684
7417	5	2177	FANCD2	Fanconi anemia, complementation group D2	0.615393	1.40051e-06	3.18157e-05	1.58333	0.736707	1.15748	0.736707	0.440837
3536	15	25960	GPR124	G protein-coupled receptor 124	0.654533	0.0285723	3.20271e-05	0.86753	0.882169	1.25162	1.25162	0.323797
26335	6	221443	C6orf130	chromosome 6 open reading frame 13	0.243219	0.0011996	3.27773e-05	1.28997	0.86833	1.31028	1.31028	0.389875
15391	8	2678	GGT1	gamma-glutamyltransferase 1	0.34884	0.186698	3.30651e-05	1.09851	0.686536	1.21703	0.686536	0.542593
25741	26	3931	LCAT	lecithin-cholesterol acyltransferase	0.46952	0.000653617	3.40908e-05	0.781192	0.835285	1.14336	0.835285	0.25966
32889	10	4212	MEIS2	Meis homeobox 2	0.51569	0.00241568	3.46135e-05	0.782956	0.811281	1.20098	0.811281	0.301726
29401	8	7884	SLBP	stem-loop binding protein	0.18636	0.000679469	3.46378e-05	1.27448	0.727224	1.14772	0.727224	0.459528
10875	7	79228	THOC6	THO complex 6 homolog (Drosophila)	0.458615	0.00281934	3.59566e-05	1.20905	0.890062	1.12191	0.890062	0.168022
17433	7	81618	ITM2C	integral membrane protein 2C	0.0294281	0.000124988	3.6007e-05	1.41673	0.812674	1.07827	0.812674	0.299251
3489	24	2185	PTK2B	PTK2B protein tyrosine kinase 2 beta	0.141847	0.0295652	3.61334e-05	0.894737	0.882827	1.31049	1.31049	0.390106
3744	19	55656	INTS8	integrator complex subunit 8	0.711443	4.19823e-05	3.61549e-05	1.42736	0.856981	1.13162	0.856981	0.222665
39982	27	3092	HIP1	huntingtin interacting protein 1	0.399753	0.00130113	3.6233e-05	0.736791	0.887929	1.18792	1.18792	0.248438
141	29	3673	ITGA2	integrin, alpha 2 (CD49B, alpha 2 subunit of VLA-2 receptor)	0.273335	3.48332e-05	3.64578e-05	2.16669	0.8145	1.19321	0.8145	0.296013
14320	10	4772	NFATC1	nuclear factor of activated T-cells, cytoplasmic, calcineurin-dependent 1	0.320395	0.0143075	3.64596e-05	0.885593	0.849788	1.14366	0.849788	0.234825
36228	12	10000	AKT3	v-akt murine thymoma viral oncogene homolog 3 (protein kinase B, gamma)	0.21521	0.000217378	3.65441e-05	0.693912	0.830378	1.17489	0.830378	0.26816
9190	8	11043	MID2	midline 2	0.30286	0.0102514	3.67468e-05	0.861547	0.908332	1.22567	1.22567	0.293571
17051	5	83879	CDCA7	cell division cycle associated 7	0.734007	7.76802e-07	3.7228e-05	2.11396	0.886616	1.27687	1.27687	0.352612
1395	7	30846	EHD2	EH-domain containing 2	0.969926	0.00183075	3.73853e-05	0.720348	0.813879	1.1756	0.813879	0.297114
37335	10	8405	SPOP	speckle-type POZ protein	0.0241457	1.01278e-05	3.74594e-05	0.8362	0.901397	1.17694	1.17694	0.235041
17372	10	29926	GMPPA	GDP-mannose pyrophosphorylase A	0.320607	8.39977e-06	3.76744e-05	1.38534	0.879835	1.15131	1.15131	0.203276
12330	14	200081	TXLNA	taxilin alpha	0.696669	0.00142748	3.79542e-05	1.12877	0.810981	1.21606	0.810981	0.30226
8380	16	5290	PIK3CA	phosphoinositide-3-kinase, catalytic, alpha polypeptide	0.0538009	0.41836	3.80018e-05	0.96315	0.822923	1.12205	0.822923	0.281171
17350	7	617	BCS1L	BCS1-like (yeast)	0.597641	0.000272316	3.82439e-05	1.33031	0.891439	1.29029	1.29029	0.367695
25177	18	1608	DGKG	diacylglycerol kinase, gamma 9kDa	0.269714	0.052325	3.89436e-05	0.818681	0.726393	1.16514	0.726393	0.461178
1066	19	23031	MAST3	microtubule associated serine/threonine kinase 3	0.211397	0.00484546	3.92044e-05	0.92277	0.855703	1.16293	0.855703	0.224818
8508	8		AC069513.3		0.0465273	0.0435366	3.93793e-05	1.18312	0.718676	1.60564	1.60564	0.683148
36788	18	23125	CAMTA2	calmodulin binding transcription activator 2	0.449716	0.000102394	4.02183e-05	0.870513	0.873606	1.13625	0.873606	0.194945
40764	16	861	RUNX1	runt-related transcription factor 1	6.72722e-05	0.00138486	4.02988e-05	1.17949	0.676492	1.34683	0.676492	0.563855
11257	6	10204	NUTF2	nuclear transport factor 2	0.000126644	7.88671e-06	4.03366e-05	1.22465	0.797488	1.18336	0.797488	0.326465
1300	11	641649	TMEM91	transmembrane protein 91	0.0859068	0.165422	4.03973e-05	1.0687	0.799648	1.09244	0.799648	0.322563
719	6	54732	TMED9	transmembrane emp24 protein transport domain containing 9	0.000245051	8.85804e-06	4.06857e-05	1.21137	0.847553	1.09001	0.847553	0.238625
28293	6	90522	YIF1B	Yip1 interacting factor homolog B (S. cerevisiae)	0.704745	0.000351586	4.07244e-05	1.2805	0.778417	1.10304	0.778417	0.361385
25644	7	9683	N4BP1	NEDD4 binding protein 1	0.902528	0.432379	4.14262e-05	0.953334	0.874526	1.22394	1.22394	0.291533
13750	12	9261	MAPKAPK2	mitogen-activated protein kinase-activated protein kinase 2	0.420232	0.0015076	4.16866e-05	1.18988	0.920883	1.25663	1.25663	0.32956
32979	18	9728	SECISBP2L	SECIS binding protein 2-like	0.142913	1.64825e-07	4.17772e-05	0.537366	0.886264	1.21641	1.21641	0.28263
13485	9	481	ATP1B1	ATPase, Na+/K+ transporting, beta 1 polypeptide	0.167798	0.0320425	4.2279e-05	1.26445	0.778937	1.16122	0.778937	0.360421
32522	11	91748	C14orf43	chromosome 14 open reading frame 43	0.575298	0.0188943	4.25505e-05	0.892079	0.865866	1.16109	1.16109	0.21548
6042	10	11213	IRAK3	interleukin-1 receptor-associated kinase 3	0.535708	0.00528378	4.2959e-05	0.745742	0.84907	1.2074	1.2074	0.271904
11269	15	999	CDH1	cadherin 1, type 1, E-cadherin (epithelial)	0.331498	0.000225104	4.36746e-05	1.68451	0.873192	1.09659	0.873192	0.195629
165	18	4214	MAP3K1	mitogen-activated protein kinase kinase kinase 1	0.646882	0.299141	4.37269e-05	0.950147	0.888082	1.17766	1.17766	0.235923
3757	16	4147	MATN2	matrilin 2	0.281178	0.245022	4.37837e-05	0.887869	0.870297	1.22573	1.22573	0.293641
35013	5	388650	FAM69A	family with sequence similarity 69, member A	0.0663537	5.78882e-06	4.42141e-05	1.36578	0.804024	1.09471	0.804024	0.31469
22212	6	51490	C9orf114	chromosome 9 open reading frame 114	0.428934	3.50369e-05	4.44483e-05	1.21052	0.819912	1.13255	0.819912	0.286459
4618	10	6692	SPINT1	serine peptidase inhibitor, Kunitz type 1	0.218941	2.20535e-05	4.45188e-05	1.61414	0.835089	1.12847	0.835089	0.259998
4798	6	4016	LOXL1	lysyl oxidase-like 1	0.348539	0.000623677	4.49781e-05	1.46705	0.824239	1.15432	0.824239	0.278865
30251	16	143098	MPP7	membrane protein, palmitoylated 7 (MAGUK p55 subfamily member 7)	0.525866	0.00390822	4.54436e-05	0.763894	0.880211	1.22598	1.22598	0.293935
17812	21	1292	COL6A2	collagen, type VI, alpha 2	0.456351	0.571612	4.54758e-05	0.939129	0.644586	1.13881	0.644586	0.633555
5029	13	10038	PARP2	poly (ADP-ribose) polymerase 2	0.43113	8.88112e-06	4.56875e-05	1.31332	0.733472	1.07845	0.733472	0.447186
11146	5	84706	GPT2	glutamic pyruvate transaminase (alanine aminotransferase) 2	0.7452	0.0101909	4.60412e-05	1.48347	0.768792	1.14509	0.768792	0.379335
798	11	1153	CIRBP	cold inducible RNA binding protein	0.113758	2.47529e-07	4.75594e-05	0.705158	0.869921	1.29673	1.29673	0.374878
34417	35	8672	EIF4G3	eukaryotic translation initiation factor 4 gamma, 3	0.0179884	0.000573245	4.81086e-05	1.16938	0.760286	1.19795	0.760286	0.395386
27170	25	6093	ROCK1	Rho-associated, coiled-coil containing protein kinase 1	0.0849643	0.00126972	4.84957e-05	0.861203	0.806176	1.13339	0.806176	0.310833
24903	19	285195	SLC9A9	solute carrier family 9 (sodium/hydrogen exchanger), member 9	0.509736	0.0473474	4.85025e-05	0.885397	0.875164	1.29234	1.29234	0.369986
30167	11	83641	FAM107B	family with sequence similarity 17, member B	0.107343	0.00496615	4.85872e-05	0.794373	0.890178	1.35337	1.35337	0.436556
27621	14	51028	VPS36	vacuolar protein sorting 36 homolog (S. cerevisiae)	0.256801	0.0370876	4.88562e-05	0.88874	0.897529	1.24579	1.24579	0.317061
29421	5	55646	LYAR	Ly1 antibody reactive homolog (mouse)	0.147416	0.0410303	4.9072e-05	1.14359	0.797092	1.11622	0.797092	0.327182
4816	5	54939	COMMD4	COMM domain containing 4	0.135355	6.95359e-05	4.97723e-05	1.26157	0.821572	1.12685	0.821572	0.283541
14371	14	409	ARRB2	arrestin, beta 2	0.0208066	0.00288971	4.97958e-05	0.784647	0.857019	1.12009	0.857019	0.222601
34782	8	55268	ECHDC2	enoyl Coenzyme A hydratase domain containing 2	0.0162534	0.000234957	4.98034e-05	0.856091	0.873172	1.2796	1.2796	0.355693
12457	5	128218	TMEM125	transmembrane protein 125	0.267758	6.24625e-06	4.98664e-05	0.577548	0.775553	1.148	0.775553	0.366703
12664	8	4919	ROR1	receptor tyrosine kinase-like orphan receptor 1	0.420464	0.000157111	4.99981e-05	0.661497	0.869032	1.17184	1.17184	0.228776
40285	24	93664	CADPS2	Ca++-dependent secretion activator 2	0.527074	0.0119317	5.00662e-05	0.802117	0.874714	1.1485	1.1485	0.199751
4890	6	53346	TM6SF1	transmembrane 6 superfamily member 1	0.0135282	0.000372496	5.02744e-05	0.790003	0.835609	1.19044	0.835609	0.2591
40134	7	7551	ZNF3	zinc finger protein 3	0.26961	0.230511	5.21336e-05	1.07058	0.72262	1.11932	0.72262	0.468691
25851	8	55625	ZDHHC7	zinc finger, DHHC-type containing 7	0.595245	0.305922	5.28193e-05	0.922724	0.903083	1.20392	1.20392	0.26774
4757	13	55055	ZWILCH	Zwilch, kinetochore associated, homolog (Drosophila)	0.346164	5.78851e-08	5.31476e-05	1.64988	0.821502	1.13743	0.821502	0.283664
33149	12	2108	ETFA	electron-transfer-flavoprotein, alpha polypeptide	0.699383	0.00485779	5.38215e-05	1.21192	0.806742	1.10492	0.806742	0.309821
29474	6	5860	QDPR	quinoid dihydropteridine reductase	3.76091e-05	0.0010779	5.4318e-05	0.87782	0.816727	1.11239	0.816727	0.292074
36559	5	4242	MFNG	MFNG O-fucosylpeptide 3-beta-N-acetylglucosaminyltransferase	0.0139759	0.000114241	5.48793e-05	0.752315	0.841263	1.1647	0.841263	0.249371
25495	6	55567	DNAH3	dynein, axonemal, heavy chain 3	0.274964	0.0261298	5.55893e-05	0.703333	0.694687	1.35864	0.694687	0.525565
37736	23	23369	PUM2	pumilio homolog 2 (Drosophila)	0.00825032	0.412482	5.59086e-05	1.03985	0.810139	1.1712	0.810139	0.303759
11166	33	80205	CHD9	chromodomain helicase DNA binding protein 9	0.00211254	0.0206351	5.6201e-05	0.877135	0.856461	1.18555	1.18555	0.245557
15426	6	150275	CCDC117	coiled-coil domain containing 117	0.291091	0.0043991	5.63106e-05	1.15133	0.817194	1.14883	0.817194	0.291249
8885	8	64061	TSPYL2	TSPY-like 2	0.133173	0.000840887	5.64619e-05	0.780651	0.880142	1.29318	1.29318	0.370923
38083	17	23233	EXOC6B	exocyst complex component 6B	0.015205	0.661565	5.68315e-05	0.975921	0.809885	1.22677	0.809885	0.304211
120	5	84674	CARD6	caspase recruitment domain family, member 6	0.0546784	0.000774044	5.69013e-05	0.780395	0.809835	1.10877	0.809835	0.3043
27299	8	147372	CCBE1	collagen and calcium binding EGF domains 1	0.365567	0.00940458	5.75086e-05	0.679955	0.852806	1.2882	1.2882	0.365357
28534	6	256236	NAPSB	napsin B aspartic peptidase pseudogene	0.498808	0.00254152	5.75666e-05	0.6512	0.721298	1.21107	0.721298	0.471333
16026	24	8648	NCOA1	nuclear receptor coactivator 1	0.136775	6.90314e-05	5.76194e-05	0.775851	0.812415	1.17209	0.812415	0.299711
7803	10	4286	MITF	microphthalmia-associated transcription factor	0.0555073	7.41534e-07	5.97136e-05	0.753456	0.887916	1.19367	1.19367	0.255404
34827	14	1600	DAB1	disabled homolog 1 (Drosophila)	0.463643	0.496818	6.21652e-05	0.966678	0.812894	1.26782	1.26782	0.34235
26873	9	9053	MAP7	microtubule-associated protein 7	0.514426	0.031829	6.2526e-05	1.18927	0.84456	1.2074	1.2074	0.271904
8096	7	80325	ABTB1	ankyrin repeat and BTB (POZ) domain containing 1	0.837229	0.0187712	6.28168e-05	0.871049	0.878484	1.18768	1.18768	0.248146
41508	8	79731	NARS2	asparaginyl-tRNA synthetase 2, mitochondrial (putative)	0.735163	0.016851	6.30929e-05	1.20067	0.884198	1.19069	1.19069	0.251798
12208	10	6924	TCEB3	transcription elongation factor B (SIII), polypeptide 3 (11kDa, elongin A)	0.0609042	0.0140351	6.31048e-05	0.873543	0.786423	1.19339	0.786423	0.346623
14428	7	968	CD68	CD68 molecule	0.20208	0.109845	6.34641e-05	0.821581	0.911438	1.1752	1.1752	0.232906
5587	6	283643	C14orf80	chromosome 14 open reading frame 8	0.00270561	0.00231296	6.42864e-05	0.773827	0.759342	1.262	0.759342	0.397178
3004	11	1040	CDS1	CDP-diacylglycerol synthase (phosphatidate cytidylyltransferase) 1	0.00714153	0.119924	6.5178e-05	0.892816	0.863228	1.28564	1.28564	0.362487
6404	30	3717	JAK2	Janus kinase 2	0.0295711	0.00956608	6.62302e-05	0.860223	0.88308	1.33937	1.33937	0.421555
25323	10	9742	IFT140	intraflagellar transport 14 homolog (Chlamydomonas)	0.520363	0.0564338	6.75626e-05	0.921577	0.866739	1.14826	0.866739	0.20633
4004	10	84515	MCM8	minichromosome maintenance complex component 8	0.92776	3.50609e-07	6.76415e-05	1.85609	0.793437	1.07863	0.793437	0.333812
4670	10	80031	SEMA6D	sema domain, transmembrane domain (TM), and cytoplasmic domain, (semaphorin) 6D	0.634294	0.00151227	6.76548e-05	0.681154	0.861212	1.1525	0.861212	0.21556
10749	36	4301	MLLT4	myeloid/lymphoid or mixed-lineage leukemia (trithorax homolog, Drosophila); translocated to, 4	0.0151567	0.00362547	6.76812e-05	0.803508	0.880035	1.16867	1.16867	0.224868
10069	9	9533	POLR1C	polymerase (RNA) I polypeptide C, 3kDa	0.255244	0.000163155	6.85056e-05	1.41061	0.780478	1.11344	0.780478	0.35757
10766	10	84498	FAM120B	family with sequence similarity 12B	0.0279132	0.00364776	6.95475e-05	0.892786	0.815035	1.11887	0.815035	0.295066
4051	6	57325	CSRP2BP	CSRP2 binding protein	0.727298	0.136549	6.97847e-05	1.07687	0.753655	1.10832	0.753655	0.408024
8195	6	7220	TRPC1	transient receptor potential cation channel, subfamily C, member 1	0.0396124	0.0259254	7.01436e-05	0.81351	0.823837	1.21354	0.823837	0.279569
31017	10	6628	SNRPB	small nuclear ribonucleoprotein polypeptides B and B1	0.102722	1.76312e-05	7.10896e-05	1.4428	0.837663	1.15864	0.837663	0.255558
24475	14	64943	NT5DC2	5'-nucleotidase domain containing 2	0.148829	0.000568488	7.12382e-05	1.3536	0.832395	1.14507	0.832395	0.26466
4027	8	22903	BTBD3	BTB (POZ) domain containing 3	0.292238	0.0452888	7.20191e-05	0.855536	0.900613	1.21678	1.21678	0.283068
5125	6		KIAA1305		0.220692	0.0606903	7.26196e-05	0.869402	0.828047	1.09826	0.828047	0.272215
17409	11	84236	RHBDD1	rhomboid domain containing 1	0.118023	0.586647	7.32138e-05	0.978333	0.867868	1.1374	0.867868	0.204452
32541	20	91754	NEK9	NIMA (never in mitosis gene a)- related kinase 9	0.307833	0.0219386	7.40628e-05	0.909438	0.911792	1.18835	1.18835	0.24896
928	12	5141	PDE4A	phosphodiesterase 4A, cAMP-specific (phosphodiesterase E2 dunce homolog, Drosophila)	0.808184	0.0642264	7.42072e-05	0.89306	0.873956	1.18621	1.18621	0.246359
27860	6	54531	MIER2	mesoderm induction early response 1, family member 2	0.201243	0.851664	7.48897e-05	0.992702	0.854973	1.18253	1.18253	0.241877
34577	6	113452	TMEM54	transmembrane protein 54	0.163684	0.00598342	7.51335e-05	1.3965	0.875525	1.19666	1.19666	0.259013
4938	14	64784	CRTC3	CREB regulated transcription coactivator 3	0.992138	0.00305312	7.54464e-05	0.849105	0.875143	1.13997	0.875143	0.192409
31052	5	5111	PCNA	proliferating cell nuclear antigen	0.350136	1.26e-05	7.54964e-05	1.77578	0.799863	1.15118	0.799863	0.322175
7692	12	2771	GNAI2	guanine nucleotide binding protein (G protein), alpha inhibiting activity polypeptide 2	0.136009	0.000870004	7.70756e-05	0.796301	0.907273	1.34717	1.34717	0.429932
1943	8	1390	CREM	cAMP responsive element modulator	0.00182898	0.435841	7.75268e-05	0.959368	0.799606	1.32587	1.32587	0.406939
24942	9	27230	SERP1	stress-associated endoplasmic reticulum protein 1	0.324578	0.339258	7.76168e-05	1.0644	0.896268	1.31144	1.31144	0.391152
16085	6	81606	LBH	limb bud and heart development homolog (mouse)	0.981148	0.000252456	7.93473e-05	0.630676	0.803414	1.18972	0.803414	0.315784
35279	8		LOC200030		0.247164	0.0100531	7.95902e-05	0.675221	0.885895	1.14766	1.14766	0.198695
14243	8	11201	POLI	polymerase (DNA directed) iota	0.503928	0.00646682	7.9882e-05	0.873148	0.874474	1.17595	1.17595	0.233827
17611	9	4685	NCAM2	neural cell adhesion molecule 2	0.0588735	0.00489921	8.02612e-05	0.827044	0.901178	1.21053	1.21053	0.275639
28017	28	1786	DNMT1	DNA (cytosine-5-)-methyltransferase 1	0.193517	2.65012e-06	8.0444e-05	1.42727	0.829927	1.12649	0.829927	0.268944
28509	6	6237	RRAS	related RAS viral (r-ras) oncogene homolog	0.589167	4.82972e-05	8.11952e-05	0.653837	0.887841	1.34481	1.34481	0.427402
33038	11	6095	RORA	RAR-related orphan receptor A	0.00216431	0.000398537	8.19792e-05	0.78939	0.843898	1.20127	1.20127	0.26456
39707	8	2737	GLI3	GLI family zinc finger 3	0.0367549	0.192244	8.20546e-05	0.903158	0.822628	1.16939	0.822628	0.281688
9787	6	7745	ZNF192	zinc finger protein 192	0.197266	0.289717	8.20615e-05	0.949857	0.845641	1.18896	1.18896	0.2497
12476	8	55929	DMAP1	DNA methyltransferase 1 associated protein 1	0.486108	0.00393773	8.25147e-05	0.908866	0.7333	1.12691	0.7333	0.447525
4145	12	3055	HCK	hemopoietic cell kinase	0.0151989	0.0138986	8.35353e-05	0.799386	0.902192	1.1802	1.1802	0.239031
10456	9	3841	KPNA5	karyopherin alpha 5 (importin alpha 6)	0.590454	0.00145449	8.38128e-05	0.82158	0.822085	1.14178	0.822085	0.282641
27921	7	6455	SH3GL1	SH3-domain GRB2-like 1	0.0108021	5.72795e-08	8.45954e-05	1.27897	0.833311	1.10056	0.833311	0.263073
36771	50	23140	ZZEF1	zinc finger, ZZ-type with EF-hand domain 1	0.00454909	0.000477605	8.51876e-05	0.859671	0.853816	1.15084	0.853816	0.228003
26225	20	80736	SLC44A4	solute carrier family 44, member 4	0.0708895	0.243278	8.61864e-05	0.787178	0.909383	1.35088	1.35088	0.4339
6598	9	9380	GRHPR	glyoxylate reductase/hydroxypyruvate reductase	0.0675373	0.794049	8.65212e-05	1.01205	0.873231	1.24125	1.24125	0.311794
17667	9	59271	C21orf63	chromosome 21 open reading frame 63	0.38132	0.00171164	8.69077e-05	0.734705	0.830846	1.19471	0.830846	0.267347
5725	8	2012	EMP1	epithelial membrane protein 1	0.500037	0.00137481	8.74168e-05	0.589208	0.891699	1.34524	1.34524	0.427864
2335	9	84333	PCGF5	polycomb group ring finger 5	0.0725219	0.00519098	8.78423e-05	0.833785	0.876823	1.18716	1.18716	0.247514
594	14	3340	NDST1	N-deacetylase/N-sulfotransferase (heparan glucosaminyl) 1	0.192104	8.92711e-06	8.81726e-05	0.686698	0.887333	1.18195	1.18195	0.241169
22492	5	85004	RERG	RAS-like, estrogen-regulated, growth inhibitor	0.0641296	1.44038e-06	8.83696e-05	0.678349	0.877929	1.23505	1.23505	0.304569
36245	6	64216	TFB2M	transcription factor B2, mitochondrial	0.442232	1.17466e-05	8.87646e-05	1.55873	0.860791	1.13054	0.860791	0.216265
31309	17	25939	SAMHD1	SAM domain and HD domain 1	0.0361733	5.06333e-07	9.05986e-05	0.614497	0.882149	1.13462	1.13462	0.182209
17189	20	26010	SPATS2L	spermatogenesis associated, serine-rich 2-like	0.0830563	0.0072458	9.1099e-05	1.22251	0.729217	1.17527	0.729217	0.45558
5919	8	5094	PCBP2	poly(rC) binding protein 2	0.528573	0.444322	9.1355e-05	1.04805	0.804422	1.10956	0.804422	0.313976
32708	5	3500	IGHG1	immunoglobulin heavy constant gamma 1 (G1m marker)	0.425191	0.0114159	9.15776e-05	1.46151	0.876929	1.48762	1.48762	0.573006
26353	6	896	CCND3	cyclin D3	0.0354341	0.0114713	9.38739e-05	0.860033	0.871096	1.20521	1.20521	0.269285
22348	6	5893	RAD52	RAD52 homolog (S. cerevisiae)	0.0128114	0.125423	9.41093e-05	1.05677	0.804108	1.14653	0.804108	0.314539
24129	11	285362	SUMF1	sulfatase modifying factor 1	0.0502709	0.102438	9.46205e-05	0.943115	0.855363	1.24643	1.24643	0.317802
12353	6	149076	ZNF362	zinc finger protein 362	0.748447	0.000392304	9.52986e-05	0.785962	0.828079	1.15941	0.828079	0.27216
9869	7	57176	VARS2	valyl-tRNA synthetase 2, mitochondrial (putative)	0.227982	1.68466e-05	9.55599e-05	1.2695	0.848996	1.20237	1.20237	0.265881
4778	13	79875	THSD4	thrombospondin, type I, domain containing 4	0.598501	0.0242503	9.56203e-05	0.806755	0.825807	1.12138	0.825807	0.276123
8237	7	11342	RNF13	ring finger protein 13	0.0307405	0.0205038	9.56369e-05	0.865152	0.922022	1.40838	1.40838	0.494037
11612	17	23143	LRCH1	leucine-rich repeats and calponin homology (CH) domain containing 1	0.564092	0.0571826	9.5792e-05	0.901147	0.797824	1.14149	0.797824	0.325858
1239	6		AC011479.2		0.127766	0.00011708	9.6622e-05	1.6583	0.854568	1.07406	0.854568	0.226733
24783	13	114885	OSBPL11	oxysterol binding protein-like 11	0.104681	0.000340981	9.75454e-05	0.809224	0.844875	1.21964	1.21964	0.286455
7086	10	401548	SNX30	sorting nexin family member 3	0.112605	7.50182e-06	9.90274e-05	0.610095	0.857029	1.225	1.225	0.292782
8985	6	4303	FOXO4	forkhead box O4	0.00169419	0.000100085	9.91633e-05	0.825351	0.874812	1.17628	1.17628	0.234232
31246	7	140688	C20orf112	chromosome 2 open reading frame 112	0.0590865	0.114261	9.91775e-05	1.06793	0.852736	1.07196	0.852736	0.229829
40749	7	757	TMEM50B	transmembrane protein 5B	0.0698297	0.000629019	9.9474e-05	0.839209	0.897677	1.21386	1.21386	0.279602
29270	10	1879	EBF1	early B-cell factor 1	0.332684	0.00139607	9.97183e-05	0.784188	0.870096	1.17253	1.17253	0.229625
32875	10	254531	LPCAT4	lysophosphatidylcholine acyltransferase 4	0.197502	0.00316332	0.000100539	1.42637	0.857232	1.10238	0.857232	0.222242
26178	19	5514	PPP1R10	protein phosphatase 1, regulatory (inhibitor) subunit 1	0.0456241	0.278549	0.000101791	0.954291	0.793846	1.11175	0.793846	0.333069
40918	21	1509	CTSD	cathepsin D	0.0205171	0.867348	0.000102226	0.99171	0.814349	1.43897	1.43897	0.525037
2878	5	10606	PAICS	phosphoribosylaminoimidazole carboxylase, phosphoribosylaminoimidazole succinocarboxamide synthetase	0.190941	4.77021e-08	0.00010288	2.2136	0.901812	1.17972	1.17972	0.238444
5271	16	4522	MTHFD1	methylenetetrahydrofolate dehydrogenase (NADP+ dependent) 1, methenyltetrahydrofolate cyclohydrolase, formyltetrahydrofolate synthetase	0.121706	2.4235e-06	0.00010401	1.38263	0.846083	1.23015	1.23015	0.298834
16969	12	11227	GALNT5	UDP-N-acetyl-alpha-D-galactosamine:polypeptide N-acetylgalactosaminyltransferase 5 (GalNAc-T5)	0.237322	0.00350694	0.000104942	0.66663	0.860335	1.20818	1.20818	0.272835
36726	23	29	ABR	active BCR-related gene	0.298564	0.01368	0.000105213	0.893662	0.846205	1.21406	1.21406	0.27984
14059	8	114548	NLRP3	NLR family, pyrin domain containing 3	0.0396444	0.0114177	0.000105223	0.893572	0.835197	1.08634	0.835197	0.259812
12259	8	84243	ZDHHC18	zinc finger, DHHC-type containing 18	0.697933	0.00416203	0.000105307	1.17394	0.828159	1.11826	0.828159	0.27202
16234	12	84542	KIAA1841	KIAA1841	0.977788	0.775082	0.000105731	1.01893	0.734557	1.20293	0.734557	0.445054
17685	7		AP000318.2		0.0521358	9.25739e-07	0.000106316	1.42538	0.779168	1.21077	0.779168	0.359994
2513	13	374354	NHLRC2	NHL repeat containing 2	0.000146687	9.91211e-06	0.000108056	0.840203	0.832131	1.12017	0.832131	0.265117
14803	5	7283	TUBG1	tubulin, gamma 1	0.00581676	2.50706e-07	0.000108799	1.55402	0.793059	1.12944	0.793059	0.3345
18605	8	5577	PRKAR2B	protein kinase, cAMP-dependent, regulatory, type II, beta	0.579007	0.000109527	0.000109395	0.618736	0.883726	1.17879	1.17879	0.237307
38876	27	91526	ANKRD44	ankyrin repeat domain 44	0.0157033	0.002247	0.000110356	0.765468	0.848097	1.15894	0.848097	0.237699
23067	10	10198	MPHOSPH9	M-phase phosphoprotein 9	0.656918	0.000243859	0.000110458	1.44488	0.89568	1.17797	1.17797	0.236303
10367	6	55278	QRSL1	glutaminyl-tRNA synthase (glutamine-hydrolyzing)-like 1	0.334972	0.0498105	0.000110996	1.1531	0.777493	1.13818	0.777493	0.363098
41684	9	56912	C11orf60	chromosome 11 open reading frame 6	0.525968	0.251052	0.000111334	0.91579	0.853795	1.17289	1.17289	0.230068
18916	7	55303	GIMAP4	GTPase, IMAP family member 4	0.214795	0.0043753	0.000111536	0.727135	0.89179	1.35451	1.35451	0.437771
5784	8	55711	FAR2	fatty acyl CoA reductase 2	0.719961	0.001067	0.0001121	0.676036	0.88077	1.23369	1.23369	0.30298
33145	5	1464	CSPG4	chondroitin sulfate proteoglycan 4	0.105004	0.230936	0.000113774	0.933991	0.873509	1.12669	0.873509	0.195106
30756	5	60370	AVPI1	arginine vasopressin-induced 1	0.0191473	0.00426057	0.00011384	0.811173	0.810637	1.13117	0.810637	0.302872
3780	16	528	ATP6V1C1	ATPase, H+ transporting, lysosomal 42kDa, V1 subunit C1	0.0869953	0.00124971	0.000114226	1.26354	0.826701	1.27145	1.27145	0.346475
24566	8	23024	PDZRN3	PDZ domain containing ring finger 3	0.579987	0.000266328	0.000114811	0.702127	0.841843	1.22973	1.22973	0.298342
4592	6	84529	C15orf41	chromosome 15 open reading frame 41	0.793148	2.26196e-05	0.000115301	1.35817	0.821274	1.21933	1.21933	0.286089
15146	14	9146	HGS	hepatocyte growth factor-regulated tyrosine kinase substrate	0.090287	7.04681e-06	0.000118115	1.2779	0.841232	1.11632	0.841232	0.249424
6009	6	6302	TSPAN31	tetraspanin 31	0.256938	0.561254	0.000119975	0.942731	0.901374	1.18073	1.18073	0.239679
40860	15	6612	SUMO3	SMT3 suppressor of mif two 3 homolog 3 (S. cerevisiae)	0.00691636	0.787775	0.000120101	1.00851	0.781986	1.22323	0.781986	0.354785
22646	10	51474	LIMA1	LIM domain and actin binding 1	0.25348	0.706372	0.000120831	1.03786	0.748094	1.06983	0.748094	0.418709
22823	7	7103	TSPAN8	tetraspanin 8	0.0988635	0.249767	0.000121181	0.764247	0.908396	1.34576	1.34576	0.428421
16677	19	84910	TMEM87B	transmembrane protein 87B	0.183379	5.10465e-05	0.000121345	1.26241	0.77411	1.16442	0.77411	0.36939
27751	26	10257	ABCC4	ATP-binding cassette, sub-family C (CFTR/MRP), member 4	0.0865241	0.00356171	0.000122226	0.829356	0.826061	1.15309	0.826061	0.27568
32924	6	30844	EHD4	EH-domain containing 4	0.198646	0.402662	0.000122415	0.95193	0.871737	1.16896	1.16896	0.225226
32098	17	9788	MTSS1	metastasis suppressor 1	0.142606	0.148266	0.0001248	0.902326	0.885685	1.10975	0.885685	0.175134
15436	16	4771	NF2	neurofibromin 2 (merlin)	0.407793	0.217432	0.000125278	1.04975	0.890658	1.22176	1.22176	0.288961
19677	8	338699	ANKRD42	ankyrin repeat domain 42	0.187741	0.008427	0.000125385	0.871014	0.828079	1.1927	0.828079	0.27216
22903	18	4048	LTA4H	leukotriene A4 hydrolase	0.0540811	8.51469e-05	0.000125388	0.581561	0.875062	1.26663	1.26663	0.340995
3991	5	54498	SMOX	spermine oxidase	0.0445204	7.45347e-06	0.000125773	1.77131	0.840982	1.12701	0.840982	0.249853
24386	24	22937	SCAP	SREBF chaperone	0.0160833	0.0422226	0.00012595	0.944606	0.860438	1.17348	1.17348	0.230793
36287	7	55657	ZNF692	zinc finger protein 692	0.529342	1.88898e-05	0.00012696	1.33792	0.796617	1.18053	0.796617	0.328042
40045	5	5243	ABCB1	ATP-binding cassette, sub-family B (MDR/TAP), member 1	0.507574	0.0366941	0.000127295	0.856685	0.899525	1.19791	1.19791	0.26052
26782	10	57515	SERINC1	serine incorporator 1	0.501462	1.15964e-05	0.000129309	0.655653	0.871842	1.15478	1.15478	0.207618
2084	12	5592	PRKG1	protein kinase, cGMP-dependent, type I	0.121759	0.000176658	0.000129747	0.680138	0.855021	1.39376	1.39376	0.478982
2506	14	6934	TCF7L2	transcription factor 7-like 2 (T-cell specific, HMG-box)	0.938849	0.0274554	0.00012979	0.813184	0.814548	1.15263	0.814548	0.295928
28797	14	735	C9	complement component 9	0.352469	5.9146e-05	0.000131102	0.650792	0.894453	1.24272	1.24272	0.313501
19815	7	56649	TMPRSS4	transmembrane protease, serine 4	0.0504991	0.000360018	0.000133214	2.8216	0.762404	1.11577	0.762404	0.391372
41391	5	3177	SLC29A2	solute carrier family 29 (nucleoside transporters), member 2	0.622103	0.000292899	0.00013354	1.40046	0.873563	1.23714	1.23714	0.307009
31715	5	54793	KCTD9	potassium channel tetramerisation domain containing 9	0.0831859	0.0012865	0.000133612	0.879341	0.782779	1.17171	0.782779	0.353323
18705	6	146779	EFCAB3	EF-hand calcium binding domain 3	0.266988	9.56518e-06	0.000134977	1.44135	0.784674	1.17838	0.784674	0.349835
33158	14	23102	TBC1D2B	TBC1 domain family, member 2B	0.455035	0.054715	0.000135247	0.872472	0.805585	1.29896	1.29896	0.377357
29226	9	972	CD74	CD74 molecule, major histocompatibility complex, class II invariant chain	0.271796	0.00095072	0.000135656	0.742673	0.878263	1.08716	0.878263	0.187275
2461	12	22984	PDCD11	programmed cell death 11	0.204027	2.10753e-05	0.000139007	1.35509	0.863766	1.16577	1.16577	0.221283
35614	6	54499	TMCO1	transmembrane and coiled-coil domains 1	0.0220241	0.000188618	0.000139228	1.3089	0.787081	1.13848	0.787081	0.345416
36133	13	79573	TTC13	tetratricopeptide repeat domain 13	0.238566	0.00266851	0.000141394	1.24417	0.735771	1.10432	0.735771	0.442671
26008	36	63971	KIF13A	kinesin family member 13A	0.52263	0.00495459	0.000141584	0.787551	0.862936	1.19414	1.19414	0.255972
26432	11	4172	MCM3	minichromosome maintenance complex component 3	0.321873	5.36769e-07	0.000141587	1.51956	0.888204	1.15904	1.15904	0.21293
22195	11	399665	FAM102A	family with sequence similarity 12, member A	0.400615	0.0167797	0.00014349	1.23977	0.854417	1.1249	0.854417	0.226988
34402	9	255104	TMCO4	transmembrane and coiled-coil domains 4	0.196362	0.00798479	0.000144216	1.10755	0.811963	1.19489	0.811963	0.300514
4647	7	10169	SERF2	small EDRK-rich factor 2	0.831712	0.0457883	0.000144467	1.11074	0.820281	1.3603	1.3603	0.443925
29712	5	79966	SCD5	stearoyl-CoA desaturase 5	0.0898399	0.000686342	0.00014492	0.78752	0.8783	1.23106	1.23106	0.299901
37680	6	10971	YWHAQ	tyrosine 3-monooxygenase/tryptophan 5-monooxygenase activation protein, theta polypeptide	0.419711	0.000177748	0.0001464	1.26344	0.832734	1.19885	0.832734	0.264072
5137	6	55632	G2E3	G2/M-phase specific E3 ubiquitin ligase	0.47685	2.88651e-05	0.000147032	1.29816	0.796088	1.11066	0.796088	0.329
11194	15	221184	CPNE2	copine II	0.292698	0.00175503	0.000147803	0.743135	0.90513	1.22629	1.22629	0.2943
29674	12	9908	G3BP2	GTPase activating protein (SH3 domain) binding protein 2	0.151844	0.30264	0.000148709	1.04635	0.790221	1.11979	0.790221	0.339672
935	12	10498	CARM1	coactivator-associated arginine methyltransferase 1	0.0496519	2.64259e-06	0.000149379	1.3292	0.926429	1.17489	1.17489	0.232526
27285	20	6925	TCF4	transcription factor 4	0.217722	0.00139219	0.000149837	0.700135	0.855114	1.21529	1.21529	0.281301
32930	20	64397	ZFP106	zinc finger protein 16 homolog (mouse)	0.255263	1.13235e-08	0.000150049	0.579831	0.887436	1.14604	1.14604	0.196657
41679	8	120425	AMICA1	adhesion molecule, interacts with CXADR antigen 1	0.180503	4.23729e-05	0.00015014	0.534725	0.859184	1.15036	0.859184	0.218961
34316	7	9249	DHRS3	dehydrogenase/reductase (SDR family) member 3	0.13583	0.0958633	0.000151702	0.873961	0.908187	1.27368	1.27368	0.349003
29999	19	4750	NEK1	NIMA (never in mitosis gene a)-related kinase 1	0.761916	0.0535599	0.000153585	0.899668	0.86636	1.14054	0.86636	0.206961
18571	5	79706	PRKRIP1	PRKR interacting protein 1 (IL11 inducible)	0.209803	0.0749114	0.000154117	1.07327	0.808059	1.19393	0.808059	0.307467
9972	5	4736	RPL10A	ribosomal protein L1a	0.229633	0.0379313	0.000154668	1.1317	0.895944	1.40662	1.40662	0.492233
22848	5	5074	PAWR	PRKC, apoptosis, WT1, regulator	0.531961	0.000696115	0.000155403	1.26138	0.880234	1.14824	1.14824	0.199424
12586	11	127435	PODN	podocan	0.234119	0.000549223	0.00015556	0.652434	0.887794	1.17494	1.17494	0.232587
7699	5	51409	HEMK1	HemK methyltransferase family member 1	0.149926	0.269271	0.000156232	0.960347	0.911421	1.13154	1.13154	0.178288
22383	10	4839	NOP2	NOP2 nucleolar protein homolog (yeast)	0.393417	6.33896e-07	0.000156764	1.69217	0.849318	1.10552	0.849318	0.235623
6388	16	7436	VLDLR	very low density lipoprotein receptor	0.255089	0.0166497	0.000158661	0.795816	0.884039	1.13559	1.13559	0.183442
6563	6	25822	DNAJB5	DnaJ (Hsp4) homolog, subfamily B, member 5	0.250718	0.457048	0.000159455	0.956972	0.846278	1.1931	1.1931	0.254715
24362	10	64866	CDCP1	CUB domain containing protein 1	0.511504	1.55515e-05	0.000159958	1.78569	0.848356	1.17889	1.17889	0.237429
7581	5	199223	TTC21A	tetratricopeptide repeat domain 21A	0.0118778	0.448862	0.000163711	0.971569	0.745526	1.26109	0.745526	0.423669
12370	7	79830	ZMYM1	zinc finger, MYM-type 1	0.47695	0.000155441	0.000164908	1.27219	0.93975	1.18496	1.18496	0.244838
15095	10	79157	MFSD11	major facilitator superfamily domain containing 11	0.0419197	0.311835	0.000165024	1.03535	0.875221	1.11464	0.875221	0.192281
35504	30	9826	ARHGEF11	Rho guanine nucleotide exchange factor (GEF) 11	0.323664	0.360458	0.000165448	1.04418	0.850571	1.31308	1.31308	0.392955
4301	9	116092	DNTTIP1	deoxynucleotidyltransferase, terminal, interacting protein 1	0.412804	0.000296335	0.000165644	1.54474	0.80073	1.14354	0.80073	0.320612
48	49	7204	TRIO	triple functional domain (PTPRF interacting)	0.000235647	0.000119169	0.000165955	1.3771	0.843156	1.14442	0.843156	0.246129
28885	12	202243	CCDC125	coiled-coil domain containing 125	0.212608	0.644482	0.000168922	0.970722	0.883261	1.30099	1.30099	0.37961
6102	6	84190	C12orf26	chromosome 12 open reading frame 26	0.0901261	0.181672	0.000170248	0.939121	0.927435	1.15063	1.15063	0.202424
19431	10	26007	DAK	dihydroxyacetone kinase 2 homolog (S. cerevisiae)	0.0308445	0.00461421	0.000170622	1.18857	0.90741	1.20462	1.20462	0.268578
17957	12	3696	ITGB8	integrin, beta 8	0.0577244	0.000400034	0.000170634	1.8396	0.767542	1.11638	0.767542	0.381682
38235	11	64969	MRPS5	mitochondrial ribosomal protein S5	0.247021	0.000665391	0.000170881	1.14329	0.734054	1.20585	0.734054	0.446042
100	9	134218	DNAJC21	DnaJ (Hsp4) homolog, subfamily C, member 21	0.321595	0.0969434	0.000176866	1.0978	0.75859	1.09985	0.75859	0.398608
410	15	6643	SNX2	sorting nexin 2	0.378516	0.000300881	0.000177318	0.785288	0.884264	1.27343	1.27343	0.34872
15530	5	11015	KDELR3	KDEL (Lys-Asp-Glu-Leu) endoplasmic reticulum protein retention receptor 3	0.00250733	1.39529e-05	0.000177641	1.74223	0.855415	1.10968	0.855415	0.225304
41500	17	51773	RSF1	remodeling and spacing factor 1	0.0151516	0.188628	0.000180153	1.04963	0.886909	1.19196	1.19196	0.253336
39450	35	26173	INTS1	integrator complex subunit 1	0.521601	0.0010642	0.000180825	1.22384	0.784723	1.10277	0.784723	0.349745
900	9	79603	LASS4	LAG1 homolog, ceramide synthase 4	0.0956586	0.0212899	0.000181799	0.852917	0.862036	1.18668	1.18668	0.246931
29195	11	2908	NR3C1	nuclear receptor subfamily 3, group C, member 1 (glucocorticoid receptor)	0.547783	0.000136053	0.000182264	0.776038	0.910763	1.20005	1.20005	0.263095
16144	7	91461	SGK493	protein kinase-like protein SgK493	0.0704746	0.0018394	0.000183405	0.790591	0.846281	1.17729	0.846281	0.240791
15386	27	23523	CABIN1	calcineurin binding protein 1	0.104506	0.0364462	0.000183866	1.14022	0.826108	1.12416	0.826108	0.275598
10837	10	10607	TBL3	transducin (beta)-like 3	0.598985	0.000221299	0.000184653	1.13784	0.878144	1.1137	0.878144	0.187471
41289	14	27339	PRPF19	PRP19/PSO4 pre-mRNA processing factor 19 homolog (S. cerevisiae)	0.794793	5.07787e-05	0.000185008	1.3456	0.808948	1.10514	0.808948	0.305881
32090	8	114907	FBXO32	F-box protein 32	0.409295	2.52405e-06	0.000186386	2.11958	0.860774	1.26056	1.26056	0.334065
41697	17	4162	MCAM	melanoma cell adhesion molecule	0.322687	0.0323022	0.000187379	0.775412	0.834142	1.21506	1.21506	0.281028
25339	8	5310	PKD1	polycystic kidney disease 1 (autosomal dominant)	0.330156	0.000222747	0.000188472	0.833116	0.790428	1.12009	0.790428	0.339294
40165	16	8985	PLOD3	procollagen-lysine, 2-oxoglutarate 5-dioxygenase 3	0.21836	0.000101557	0.000192743	1.28086	0.82404	1.16117	0.82404	0.279214
4772	6	54852	PAQR5	progestin and adipoQ receptor family member V	0.860953	0.0326089	0.000192999	0.6786	0.838671	1.24028	1.24028	0.310666
37999	15	10575	CCT4	chaperonin containing TCP1, subunit 4 (delta)	0.141228	1.62044e-05	0.000193861	1.33058	0.737659	1.12064	0.737659	0.438974
30284	13	80314	EPC1	enhancer of polycomb homolog 1 (Drosophila)	0.0318382	0.0301499	0.00019411	0.923594	0.863275	1.14743	0.863275	0.212108
29724	66	23001	WDFY3	WD repeat and FYVE domain containing 3	0.00025461	0.000972689	0.000197107	0.864954	0.85728	1.18358	1.18358	0.243157
17207	10	841	CASP8	caspase 8, apoptosis-related cysteine peptidase	0.191215	0.487762	0.000198588	1.03553	0.901397	1.25589	1.25589	0.32871
18918	10	55340	GIMAP5	GTPase, IMAP family member 5	0.415748	0.000234434	0.000198769	0.645409	0.859048	1.30508	1.30508	0.384138
1083	7	93436	ARMC6	armadillo repeat containing 6	0.11228	0.0025863	0.000200109	1.14617	0.795033	1.08331	0.795033	0.330913
22691	6	3856	KRT8	keratin 8	0.00353573	0.00021032	0.000202454	1.55884	0.83473	1.22027	1.22027	0.2872
39566	14	84668	FAM126A	family with sequence similarity 126, member A	0.215168	0.610943	0.000204364	0.963794	0.872155	1.17752	1.17752	0.235752
18958	11	3638	INSIG1	insulin induced gene 1	0.367744	0.00144638	0.00020532	0.718972	0.887553	1.28237	1.28237	0.358813
24101	8	1193	CLIC2	chloride intracellular channel 2	0.104957	0.000173272	0.000207028	0.68663	0.8199	1.12162	0.8199	0.28648
1828	17	8027	STAM	signal transducing adaptor molecule (SH3 domain and ITAM motif) 1	0.934843	0.156278	0.000209937	0.932496	0.85167	1.15342	0.85167	0.231634
7668	12	10425	ARIH2	ariadne homolog 2 (Drosophila)	0.724804	0.638135	0.000215947	0.978438	0.797869	1.09964	0.797869	0.325776
35715	8	89866	SEC16B	SEC16 homolog B (S. cerevisiae)	0.409494	0.201488	0.000216035	1.08658	0.813649	1.17199	0.813649	0.297522
7943	25	91775	FAM55C	family with sequence similarity 55, member C	0.311581	0.00717274	0.000218721	0.783228	0.848309	1.38587	1.38587	0.470792
22128	6	26147	PHF19	PHD finger protein 19	0.0336596	0.00301335	0.00021992	1.15436	0.886387	1.16264	1.16264	0.217404
19393	9	23220	DTX4	deltex homolog 4 (Drosophila)	0.367467	0.0414417	0.000220116	0.873935	0.851809	1.16163	0.851809	0.231398
4744	9	348094	ANKDD1A	ankyrin repeat and death domain containing 1A	0.517126	0.0135307	0.000220839	0.881952	0.823583	1.1841	0.823583	0.280014
5756	5	51026	GOLT1B	golgi transport 1 homolog B (S. cerevisiae)	0.615831	0.000144823	0.000221602	1.4269	0.895515	1.10411	0.895515	0.15921
17139	11	54842	MFSD6	major facilitator superfamily domain containing 6	0.0588541	0.000909609	0.000222636	0.834504	0.868055	1.21797	1.21797	0.284479
10292	5	10957	PNRC1	proline-rich nuclear receptor coactivator 1	0.393604	0.000255954	0.000223352	0.712083	0.898787	1.24576	1.24576	0.317026
6202	9	255394	TCP11L2	t-complex 11 (mouse)-like 2	0.71616	1.90023e-06	0.00022341	0.724327	0.88535	1.20031	1.20031	0.263407
18992	12	55112	WDR60	WD repeat domain 6	0.0036538	0.02631	0.000225005	0.901978	0.841292	1.21826	1.21826	0.284822
6153	12	121441	NEDD1	neural precursor cell expressed, developmentally down-regulated 1	0.29554	0.00403798	0.000228859	1.15852	0.897171	1.18846	1.18846	0.249093
37140	6	55876	GSDMB	gasdermin B	0.00993394	0.00106114	0.000228974	1.20749	0.839742	1.39657	1.39657	0.481888
3490	8	2053	EPHX2	epoxide hydrolase 2, cytoplasmic	0.178481	0.00864604	0.000229057	0.84609	0.876916	1.14928	1.14928	0.20073
15163	11	26502	NARF	nuclear prelamin A recognition factor	0.376589	1.18966e-06	0.000230424	1.35674	0.871766	1.16035	1.16035	0.21456
37587	9	51547	SIRT7	sirtuin (silent mating type information regulation 2 homolog) 7 (S. cerevisiae)	0.216189	1.30009e-06	0.000230939	1.30326	0.823251	1.07156	0.823251	0.280596
1082	5	54555	DDX49	DEAD (Asp-Glu-Ala-Asp) box polypeptide 49	0.00112515	0.00112155	0.000231289	1.10772	0.807264	1.11101	0.807264	0.308888
7220	10	54662	TBC1D13	TBC1 domain family, member 13	0.00128286	0.797462	0.000233489	0.994901	0.863947	1.12458	0.863947	0.210985
17683	26	6453	ITSN1	intersectin 1 (SH3 domain protein)	0.60518	0.118266	0.000237896	0.94095	0.886162	1.16292	1.16292	0.217752
5935	5	5153	PDE1B	phosphodiesterase 1B, calmodulin-dependent	0.651465	0.000493879	0.000238395	0.811388	0.92741	1.18236	1.18236	0.241669
31395	8	63925	ZNF335	zinc finger protein 335	0.0236769	0.00129048	0.00023907	1.11428	0.805721	1.11444	0.805721	0.311648
11958	9	11079	RER1	RER1 retention in endoplasmic reticulum 1 homolog (S. cerevisiae)	0.67429	0.0732014	0.000239739	1.12168	0.820643	1.13423	0.820643	0.285173
13779	10	27042	C1orf107	chromosome 1 open reading frame 17	0.438799	6.56043e-07	0.000239838	1.53698	0.862562	1.13457	0.862562	0.2133
14315	11	7776	ZNF236	zinc finger protein 236	0.270389	0.167511	0.000241671	1.05854	0.821174	1.10915	0.821174	0.28424
35620	7		TADA1L		0.150059	0.000405327	0.000241934	1.28392	0.831454	1.11407	0.831454	0.266292
31783	6	83877	TM2D2	TM2 domain containing 2	5.08977e-05	0.0053128	0.000243203	1.11398	0.83503	1.09864	0.83503	0.2601
31047	14	9962	SLC23A2	solute carrier family 23 (nucleobase transporters), member 2	0.145817	0.345473	0.000243456	0.971277	0.881263	1.13484	1.13484	0.182489
16215	11	7444	VRK2	vaccinia related kinase 2	0.00395051	0.0926326	0.000243671	1.06035	0.926602	1.14296	1.14296	0.192775
38961	9	389072	PLEKHM3	pleckstrin homology domain containing, family M, member 3	0.016732	0.000634056	0.000244087	0.883048	0.861902	1.18068	1.18068	0.239618
38084	7	26056	RAB11FIP5	RAB11 family interacting protein 5 (class I)	0.331685	4.93486e-05	0.000245162	1.22753	0.838782	1.23306	1.23306	0.302243
22241	24	2889	RAPGEF1	Rap guanine nucleotide exchange factor (GEF) 1	0.116854	0.000181608	0.000245755	0.832014	0.880494	1.13642	1.13642	0.184496
1160	11	9710	KIAA0355	KIAA355	0.233902	0.000223184	0.000246156	0.81118	0.903723	1.1032	0.903723	0.146047
26048	14	9750	FAM65B	family with sequence similarity 65, member B	0.941124	0.0348666	0.000249699	0.795384	0.828991	1.14219	0.828991	0.270572
11262	10	4775	NFATC3	nuclear factor of activated T-cells, cytoplasmic, calcineurin-dependent 3	0.0260076	0.000321878	0.000249855	0.874046	0.852535	1.12827	0.852535	0.230169
17782	7	7226	TRPM2	transient receptor potential cation channel, subfamily M, member 2	0.133611	8.14774e-07	0.000252143	1.31903	0.82428	1.15789	0.82428	0.278794
11169	21	5934	RBL2	retinoblastoma-like 2 (p13)	0.831877	0.000219649	0.000252802	0.793069	0.885872	1.12342	0.885872	0.17483
4607	6	90417	C15orf23	chromosome 15 open reading frame 23	0.500138	1.62584e-05	0.00025513	1.62928	0.851597	1.15882	0.851597	0.231757
6480	32	54914	KIAA1797	KIAA1797	0.744191	0.376513	0.000255258	1.07215	0.898961	1.18763	1.18763	0.248085
10153	15	26036	ZNF451	zinc finger protein 451	0.0160905	0.55638	0.000255828	1.02166	0.879567	1.21519	1.21519	0.281182
29044	5	51014	TMED7	transmembrane emp24 protein transport domain containing 7	0.123204	0.629599	0.000262003	1.01946	0.918196	1.17656	1.17656	0.234575
29707	10	3184	HNRNPD	heterogeneous nuclear ribonucleoprotein D (AU-rich element RNA binding protein 1, 37kDa)	0.491136	0.448325	0.000262488	1.0352	0.824456	1.09961	0.824456	0.278486
38808	5	2487	FRZB	frizzled-related protein	0.352267	0.0278144	0.000264314	0.721891	0.844388	1.22839	1.22839	0.296769
33207	5		AC024270.1		0.670287	0.365749	0.000265427	0.914415	0.891219	1.22074	1.22074	0.287756
26680	8	9474	ATG5	ATG5 autophagy related 5 homolog (S. cerevisiae)	0.122395	0.119665	0.000266317	1.11475	0.873033	1.11064	0.873033	0.195892
3071	9	79807	GSTCD	glutathione S-transferase, C-terminal domain containing	0.275155	5.6872e-05	0.000266381	1.44689	0.835336	1.13685	0.835336	0.259571
6378	45	81704	DOCK8	dedicator of cytokinesis 8	0.0162301	0.00130001	0.000266664	0.764051	0.877156	1.2082	1.2082	0.272859
7600	19	1499	CTNNB1	catenin (cadherin-associated protein), beta 1, 88kDa	0.274367	0.860934	0.000268117	1.0099	0.776183	1.10219	0.776183	0.365531
27456	8	84056	KATNAL1	katanin p6 subunit A-like 1	0.556735	0.101214	0.000273958	0.919943	0.913633	1.17488	1.17488	0.232513
41373	8	4296	MAP3K11	mitogen-activated protein kinase kinase kinase 11	0.00992146	0.0161376	0.000274778	0.942489	0.864778	1.11788	0.864778	0.209598
5901	11	3855	KRT7	keratin 7	0.271744	0.525165	0.000275372	1.10943	0.801549	1.27219	1.27219	0.347314
21830	6	158471	PRUNE2	prune homolog 2 (Drosophila)	0.830085	0.00333366	0.000275422	0.732365	0.837502	1.15444	0.837502	0.255835
31442	5	23394	ADNP	activity-dependent neuroprotector homeobox	0.108944	0.00253972	0.000277136	1.22619	0.898466	1.22205	1.22205	0.289303
38031	8	200734	SPRED2	sprouty-related, EVH1 domain containing 2	0.217447	0.0954034	0.000285025	0.904528	0.84386	1.10059	0.84386	0.244924
28770	15	81792	ADAMTS12	ADAM metallopeptidase with thrombospondin type 1 motif, 12	0.111407	3.46862e-06	0.00028631	1.86984	0.791683	1.10765	0.791683	0.337005
5799	19	121512	FGD4	FYVE, RhoGEF and PH domain containing 4	0.265059	0.0108631	0.000288706	0.789997	0.865736	1.14812	0.865736	0.208001
4105	14	955	ENTPD6	ectonucleoside triphosphate diphosphohydrolase 6 (putative function)	0.0378143	0.000752705	0.000293498	1.28515	0.779644	1.13893	0.779644	0.359113
6850	15	7091	TLE4	transducin-like enhancer of split 4 (E(sp1) homolog, Drosophila)	0.741404	1.31145e-05	0.000293799	0.755152	0.868261	1.15531	1.15531	0.20828
36607	13	5905	RANGAP1	Ran GTPase activating protein 1	0.202161	4.98978e-06	0.000293984	1.49886	0.904474	1.11476	1.11476	0.156733
14144	5	753	C18orf1	chromosome 18 open reading frame 1	0.184847	0.197917	0.00029542	0.935089	0.863334	1.23957	1.23957	0.30984
33016	14	54816	ZNF280D	zinc finger protein 28D	0.00303135	0.193133	0.000298122	0.939575	0.872093	1.32291	1.32291	0.403715
10909	8	56052	ALG1	asparagine-linked glycosylation 1, beta-1,4-mannosyltransferase homolog (S. cerevisiae)	0.0662894	0.00134776	0.000300528	1.24632	0.82799	1.1563	0.82799	0.272315
27973	13	56949	XAB2	XPA binding protein 2	0.0824724	0.336815	0.000301393	1.02463	0.906799	1.11234	1.11234	0.153598
4036	8	140733	MACROD2	MACRO domain containing 2	0.525875	0.00143465	0.000301559	0.580845	0.796391	1.20139	0.796391	0.328451
29119	7	51128	SAR1B	SAR1 homolog B (S. cerevisiae)	0.175999	0.577567	0.000301648	1.04471	0.821883	1.12194	0.821883	0.282995
27248	11	9063	PIAS2	protein inhibitor of activated STAT, 2	0.614176	0.683854	0.000301829	0.9745	0.888872	1.16264	1.16264	0.217404
15057	6	54868	TMEM104	transmembrane protein 14	0.0229443	0.0830183	0.000303401	1.07595	0.812437	1.09357	0.812437	0.299672
18653	5	51691	LSM8	LSM8 homolog, U6 small nuclear RNA associated (S. cerevisiae)	0.634138	0.00890432	0.000305756	1.18263	0.80485	1.07584	0.80485	0.313208
15076	17	80022	MYO15B	myosin XVB pseudogene	0.0234743	0.0086923	0.000308028	0.886459	0.841323	1.23372	1.23372	0.303015
13191	7	126626	GABPB2	GA binding protein transcription factor, beta subunit 2	0.0313611	0.253003	0.000309123	0.945829	0.916795	1.20595	1.20595	0.27017
10957	26	4363	ABCC1	ATP-binding cassette, sub-family C (CFTR/MRP), member 1	0.471743	0.00766412	0.000309808	1.35792	0.820041	1.12741	0.820041	0.286232
8408	34	23200	ATP11B	ATPase, class VI, type 11B	0.071557	0.0217031	0.000313403	1.13889	0.753928	1.14685	0.753928	0.407501
38012	8	51057	C2orf86	chromosome 2 open reading frame 86	0.0248837	0.0630926	0.000318792	0.910245	0.84774	1.41043	1.41043	0.496135
11649	7	9724	UTP14C	UTP14, U3 small nucleolar ribonucleoprotein, homolog C (yeast)	0.0576998	0.198221	0.00031921	0.955814	0.914565	1.16357	1.16357	0.218558
738	22	821	CANX	calnexin	0.0719916	0.158146	0.000320101	1.05349	0.719289	1.07397	0.719289	0.475357
19489	6	8986	RPS6KA4	ribosomal protein S6 kinase, 9kDa, polypeptide 4	0.0694234	1.51212e-07	0.000327984	1.23859	0.871192	1.1771	1.1771	0.235237
32365	5		AL121809.2		0.0024986	2.9795e-05	0.000331423	1.2588	0.793358	1.09828	0.793358	0.333956
7718	11	25981	DNAH1	dynein, axonemal, heavy chain 1	0.0177844	0.195282	0.000332223	0.947403	0.759264	1.13857	0.759264	0.397326
666	53	1794	DOCK2	dedicator of cytokinesis 2	0.0412015	0.0185219	0.000333775	0.841882	0.864196	1.13947	0.864196	0.21057
17880	5	7965	AIMP2	aminoacyl tRNA synthetase complex-interacting multifunctional protein 2	0.15505	3.98012e-06	0.000337093	1.61727	0.827166	1.12282	0.827166	0.273751
5965	21	1606	DGKA	diacylglycerol kinase, alpha 8kDa	0.209339	0.00460363	0.000338186	1.40004	0.805091	1.13787	0.805091	0.312776
32312	11	5587	PRKD1	protein kinase D1	0.0636209	0.000474223	0.000338349	0.77302	0.851665	1.12269	0.851665	0.231642
41244	8	8501	SLC43A1	solute carrier family 43, member 1	0.101052	0.530655	0.000346108	0.957336	0.850412	1.17696	1.17696	0.235065
11859	20	8874	ARHGEF7	Rho guanine nucleotide exchange factor (GEF) 7	0.0995086	0.321631	0.000346744	0.95588	0.85896	1.28689	1.28689	0.363889
7217	6	29941	PKN3	protein kinase N3	0.39242	0.0430592	0.000347004	0.892497	0.842573	1.16854	0.842573	0.247126
36061	16	142	PARP1	poly (ADP-ribose) polymerase 1	0.888047	1.29796e-05	0.000348255	1.60225	0.776021	1.14245	0.776021	0.365832
31931	7	55824	PAG1	phosphoprotein associated with glycosphingolipid microdomains 1	0.679241	0.060291	0.000352342	0.818132	0.900159	1.19191	1.19191	0.253275
14990	27	9902	MRC2	mannose receptor, C type 2	0.752594	0.0368006	0.000356322	0.830587	0.861093	1.17324	1.17324	0.230498
4401	8	9217	VAPB	VAMP (vesicle-associated membrane protein)-associated protein B and C	0.607033	0.74811	0.000358767	1.01947	0.832644	1.16037	0.832644	0.264228
5963	8		AC023055.2		0.355362	0.00467069	0.000359234	0.872011	0.811484	1.09227	0.811484	0.301365
315	7	84059	GPR98	G protein-coupled receptor 98	0.0758121	0.0273141	0.00035941	0.733297	0.82938	1.30404	1.30404	0.382988
29779	6	7323	UBE2D3	ubiquitin-conjugating enzyme E2D 3 (UBC4/5 homolog, yeast)	0.35566	0.103068	0.000361267	0.917805	0.811768	1.09877	0.811768	0.300861
19177	16	10418	SPON1	spondin 1, extracellular matrix protein	0.503954	0.00303952	0.000363783	0.690366	0.85115	1.13299	0.85115	0.232515
40024	16	3082	HGF	hepatocyte growth factor (hepapoietin A; scatter factor)	0.808834	0.00229813	0.00036836	0.71971	0.877031	1.19173	1.19173	0.253057
10581	5	23593	HEBP2	heme binding protein 2	0.00221158	0.000957437	0.000368842	1.22907	0.809181	1.07535	0.809181	0.305466
2749	9	683	BST1	bone marrow stromal cell antigen 1	0.00161453	0.000936543	0.000369166	0.852563	0.843883	1.18422	0.843883	0.244885
8180	7	55186	SLC25A36	solute carrier family 25, member 36	0.0725257	0.906702	0.000372891	0.991592	0.885285	1.22237	1.22237	0.289681
29738	7	152926	PPM1K	protein phosphatase 1K (PP2C domain containing)	0.941743	0.0047066	0.000374576	0.833661	0.824154	1.11911	0.824154	0.279014
29361	10	11282	MGAT4B	mannosyl (alpha-1,3-)-glycoprotein beta-1,4-N-acetylglucosaminyltransferase, isozyme B	0.0914544	0.00124155	0.000375241	1.22126	0.887755	1.11178	0.887755	0.171767
36639	6	6942	TCF20	transcription factor 2 (AR1)	0.649107	0.0226894	0.000378418	1.15001	0.85395	1.15855	0.85395	0.227776
25055	15	27333	GOLIM4	golgi integral membrane protein 4	0.777177	0.022033	0.000379146	0.867947	0.844913	1.18693	1.18693	0.247235
24439	11	4486	MST1R	macrophage stimulating 1 receptor (c-met-related tyrosine kinase)	0.404282	0.000412681	0.000379451	1.33679	0.861429	1.1386	0.861429	0.215196
5311	7	89932	PAPLN	papilin, proteoglycan-like sulfated glycoprotein	0.0225637	0.00306872	0.000379841	1.13596	0.858362	1.15389	0.858362	0.220342
5309	15	58517	RBM25	RNA binding motif protein 25	2.11279e-05	0.789665	0.000382316	0.98956	0.860642	1.14384	0.860642	0.216515
38069	5	84908	FAM136A	family with sequence similarity 136, member A	0.363239	0.000252026	0.000386609	1.35998	0.790968	1.14241	0.790968	0.338309
24672	11	961	CD47	CD47 molecule	0.876717	0.0413762	0.000388351	0.803621	0.755605	1.25025	0.755605	0.404296
28575	7	55769	ZNF83	zinc finger protein 83	1.02176e-05	0.801485	0.000388627	1.00901	0.897574	1.36058	1.36058	0.444222
25192	13	604	BCL6	B-cell CLL/lymphoma 6	0.106086	0.0050645	0.000390366	0.83654	0.882692	1.22072	1.22072	0.287732
12608	9	374977	C1orf175	chromosome 1 open reading frame 175	0.0527978	0.000106228	0.000393499	1.16783	0.808722	1.20338	0.808722	0.306284
23408	12	55593	OTUD5	OTU domain containing 5	0.103003	0.469787	0.000394868	1.02422	0.895037	1.13147	1.13147	0.178198
12640	7	51361	HOOK1	hook homolog 1 (Drosophila)	0.645815	0.0108951	0.000395828	1.38604	0.768787	1.08934	0.768787	0.379344
19505	5	7542	ZFPL1	zinc finger protein-like 1	0.0367893	0.000220507	0.000397053	1.27918	0.862654	1.07807	0.862654	0.213146
611	6	9337	CNOT8	CCR4-NOT transcription complex, subunit 8	0.293454	0.0124248	0.000399027	0.837302	0.910289	1.10846	1.10846	0.148557
22849	20	4659	PPP1R12A	protein phosphatase 1, regulatory (inhibitor) subunit 12A	0.065518	0.153413	0.000400042	0.940181	0.857432	1.24455	1.24455	0.315624
6995	21	4686	NCBP1	nuclear cap binding protein subunit 1, 8kDa	0.407002	0.000110276	0.000403101	1.19557	0.75917	1.11134	0.75917	0.397505
25765	6	1728	NQO1	NAD(P)H dehydrogenase, quinone 1	0.153419	2.42479e-05	0.000403309	2.92476	0.866064	1.15528	1.15528	0.208243
2188	5	54541	DDIT4	DNA-damage-inducible transcript 4	0.0176871	6.9381e-06	0.0004067	1.80385	0.87127	1.1885	1.1885	0.249142
36666	10	23313	C22orf9	chromosome 22 open reading frame 9	0.281869	0.036152	0.000409279	1.18981	0.721103	1.09507	0.721103	0.471723
6359	10	347918	EP400NL	EP4 N-terminal like	0.297948	0.00297464	0.000409968	1.09371	0.823732	1.12587	0.823732	0.279753
14213	23	5289	PIK3C3	phosphoinositide-3-kinase, class 3	0.252996	0.0663332	0.00041332	0.929968	0.888431	1.19346	1.19346	0.25515
37690	14	10130	PDIA6	protein disulfide isomerase family A, member 6	0.487564	0.000115642	0.00041336	1.48064	0.884705	1.13128	1.13128	0.177956
24794	9	79364	ZXDC	ZXD family zinc finger C	1.57726e-05	0.171335	0.000414147	0.96507	0.842399	1.14928	0.842399	0.247424
17376	7	114790	STK11IP	serine/threonine kinase 11 interacting protein	0.369843	0.507198	0.000422104	1.02376	0.853554	1.19736	1.19736	0.259857
7263	10	10585	POMT1	protein-O-mannosyltransferase 1	0.000472848	0.118453	0.000427028	1.02948	0.857979	1.1984	1.1984	0.26111
15883	11	52	ACP1	acid phosphatase 1, soluble	0.594378	0.0685676	0.000429474	1.1207	0.791711	1.10079	0.791711	0.336954
3463	10	5533	PPP3CC	protein phosphatase 3 (formerly 2B), catalytic subunit, gamma isoform	0.587633	0.00595058	0.000432008	0.854615	0.900652	1.15225	1.15225	0.204454
665	6	54908	CCDC99	coiled-coil domain containing 99	0.323912	1.68264e-07	0.000432198	1.45325	0.849393	1.14635	0.849393	0.235496
29782	5	56898	BDH2	3-hydroxybutyrate dehydrogenase, type 2	0.0930307	1.22864e-06	0.000433502	0.731593	0.850756	1.18769	1.18769	0.248158
14921	9	64847	SPATA20	spermatogenesis associated 2	0.00635554	0.000225778	0.000433692	1.23901	0.805852	1.07602	0.805852	0.311413
12460	5	991	CDC20	cell division cycle 2 homolog (S. cerevisiae)	0.627037	1.21747e-06	0.000433825	2.78298	0.871181	1.14162	0.871181	0.198956
15374	9	6598	SMARCB1	SWI/SNF related, matrix associated, actin dependent regulator of chromatin, subfamily b, member 1	0.17332	0.00011962	0.000436925	1.34447	0.822346	1.09208	0.822346	0.282183
28077	12	2193	FARSA	phenylalanyl-tRNA synthetase, alpha subunit	0.419962	0.00150223	0.000438258	1.23678	0.863411	1.09392	0.863411	0.211881
13799	14	5525	PPP2R5A	protein phosphatase 2, regulatory subunit B', alpha isoform	0.444102	0.0125074	0.000438971	0.779793	0.877401	1.11854	0.877401	0.188692
18590	35	55904	MLL5	myeloid/lymphoid or mixed-lineage leukemia 5 (trithorax homolog, Drosophila)	0.0176257	0.000309005	0.000440391	0.836308	0.829025	1.32566	1.32566	0.406711
35113	14	22911	WDR47	WD repeat domain 47	0.101384	0.00495259	0.000444688	0.901165	0.876005	1.15812	1.15812	0.211785
17412	12	56947	MFF	mitochondrial fission factor	0.223679	0.09432	0.000447778	1.0927	0.785453	1.25318	0.785453	0.348403
27564	12	23091	ZC3H13	zinc finger CCCH-type containing 13	0.016889	0.00159889	0.00045017	0.864734	0.870457	1.19	1.19	0.250962
18829	5	8972	MGAM	maltase-glucoamylase (alpha-glucosidase)	0.186819	0.0001478	0.000451783	0.705136	0.863992	1.255	1.255	0.327687
35577	13	8703	B4GALT3	UDP-Gal:betaGlcNAc beta 1,4- galactosyltransferase, polypeptide 3	0.174724	4.19053e-05	0.000463926	1.38274	0.773746	1.15293	0.773746	0.370068
19278	10	51144	HSD17B12	hydroxysteroid (17-beta) dehydrogenase 12	0.0425077	0.00139107	0.000464288	0.845894	0.874002	1.28744	1.28744	0.364505
7412	9	132014	IL17RE	interleukin 17 receptor E	0.601993	0.0936728	0.000469639	0.855354	0.838625	1.18248	0.838625	0.253902
28957	12	10085	EDIL3	EGF-like repeats and discoidin I-like domains 3	0.842624	0.0154397	0.00047058	0.717408	0.828576	1.23735	1.23735	0.307254
30482	5	1959	EGR2	early growth response 2	0.266095	0.000734121	0.000473162	0.654198	0.817937	1.2806	1.2806	0.35682
37500	5	57409	MIF4GD	MIF4G domain containing	0.000313059	0.94526	0.000477005	0.996645	0.895615	1.11294	0.895615	0.159049
12598	7	115353	LRRC42	leucine rich repeat containing 42	0.0335332	5.04262e-06	0.000478054	1.41462	0.815767	1.07127	0.815767	0.293771
4454	15	56731	SLC2A4RG	SLC2A4 regulator	0.00590854	2.06765e-05	0.000480609	1.12337	0.838835	1.20696	1.20696	0.271378
34718	6	10420	TESK2	testis-specific kinase 2	0.0287765	0.164008	0.000485714	0.94099	0.828685	1.13934	0.828685	0.271104
17136	6	5378	PMS1	PMS1 postmeiotic segregation increased 1 (S. cerevisiae)	0.455415	0.000535731	0.000486918	1.19103	0.789701	1.15612	0.789701	0.340622
19257	9	8050	PDHX	pyruvate dehydrogenase complex, component X	0.0735439	0.495197	0.000487773	1.02958	0.870943	1.11659	0.870943	0.19935
28668	6	147687	ZNF417	zinc finger protein 417	0.250991	0.0641114	0.000488044	1.06915	0.840818	1.08414	0.840818	0.250135
8780	8	9767	PHF16	PHD finger protein 16	0.0468349	0.00128846	0.000488623	1.17244	0.813315	1.1105	0.813315	0.298114
34806	7	23648	SSBP3	single stranded DNA binding protein 3	0.0207356	0.0416039	0.000488873	0.89004	0.88256	1.23307	1.23307	0.302255
29033	5	134429	STARD4	StAR-related lipid transfer (START) domain containing 4	0.252739	0.000204684	0.000495081	0.72312	0.931052	1.17928	1.17928	0.237906
10248	24	23033	DOPEY1	dopey family member 1	6.30998e-05	0.000169425	0.000495207	0.883626	0.868015	1.19881	1.19881	0.261603
27618	5	4752	NEK3	NIMA (never in mitosis gene a)-related kinase 3	0.163667	0.00521086	0.00049659	0.837112	0.887176	1.12454	0.887176	0.172708
11003	5	56061	UBFD1	ubiquitin family domain containing 1	0.141372	4.22483e-05	0.000503833	1.24667	0.833982	1.15471	0.833982	0.261912
22716	28	3678	ITGA5	integrin, alpha 5 (fibronectin receptor, alpha polypeptide)	0.539476	0.607601	0.000505029	0.934196	0.92206	1.28815	1.28815	0.365301
37446	10	201134	CCDC46	coiled-coil domain containing 46	0.115026	0.000308171	0.000507673	0.791938	0.863326	1.21567	1.21567	0.281752
29105	23	27125	AFF4	AF4/FMR2 family, member 4	0.00916016	0.109067	0.000507906	0.923368	0.852041	1.19927	1.19927	0.262156
36735	6	83547	RILP	Rab interacting lysosomal protein	3.05596e-05	4.55793e-05	0.000517551	0.885079	0.871191	1.20938	1.20938	0.274268
30716	5	5950	RBP4	retinol binding protein 4, plasma	0.0119874	6.30056e-05	0.000517671	0.446193	0.798816	1.32011	1.32011	0.400658
18530	9	9179	AP4M1	adaptor-related protein complex 4, mu 1 subunit	0.0866444	0.00397894	0.000518578	1.11062	0.76851	1.17975	0.76851	0.379864
13811	10	26750	RPS6KC1	ribosomal protein S6 kinase, 52kDa, polypeptide 1	0.485498	8.6603e-05	0.000520024	1.21738	0.839229	1.09392	0.839229	0.252864
29469	12	202018	TAPT1	transmembrane anterior posterior transformation 1	0.67065	8.9865e-06	0.000531603	0.687476	0.848827	1.13392	0.848827	0.236458
19012	9	57661	PHRF1	PHD and ring finger domains 1	0.0121102	0.0391113	0.000535792	1.05065	0.887492	1.11366	0.887492	0.172194
38661	12	90	ACVR1	activin A receptor, type I	0.125826	0.000619721	0.000538057	1.20837	0.734811	1.10209	0.734811	0.444555
38290	21	51455	REV1	REV1 homolog (S. cerevisiae)	0.00136792	0.00667103	0.000539378	0.910244	0.853382	1.19457	1.19457	0.256491
11170	12	79068	FTO	fat mass and obesity associated	0.806081	0.000971561	0.000541375	0.829991	0.896445	1.15921	1.15921	0.213142
34502	6	10163	WASF2	WAS protein family, member 2	0.210976	0.000236101	0.000541529	0.820739	0.872216	1.15253	1.15253	0.204804
7619	8	54861	SNRK	SNF related kinase	0.92329	7.74147e-06	0.000544043	0.650995	0.920185	1.1944	1.1944	0.256286
29683	9	53371	NUP54	nucleoporin 54kDa	0.0673662	0.0115727	0.0005507	1.11695	0.872301	1.17813	1.17813	0.236499
17459	6	9470	EIF4E2	eukaryotic translation initiation factor 4E family member 2	0.141911	0.991439	0.000550974	0.999557	0.902653	1.16065	1.16065	0.214933
34187	9	116983	ACAP3	ArfGAP with coiled-coil, ankyrin repeat and PH domains 3	0.000128464	0.0233508	0.000551328	1.05746	0.755074	1.13342	0.755074	0.40531
12463	30	23334	KIAA0467	KIAA467	5.89634e-07	0.576118	0.000555241	0.983811	0.886585	1.32945	1.32945	0.41083
2575	14	59338	PLEKHA1	pleckstrin homology domain containing, family A (phosphoinositide binding specific) member 1	0.535138	0.0194829	0.000556345	0.840946	0.819793	1.15979	0.819793	0.286668
29752	6	8633	UNC5C	unc-5 homolog C (C. elegans)	0.0272259	0.0368656	0.000560267	0.896887	0.830411	1.14684	0.830411	0.268103
35046	10	1266	CNN3	calponin 3, acidic	0.578109	0.00920041	0.000564111	0.788425	0.826399	1.22834	1.22834	0.29671
24831	35	23129	PLXND1	plexin D1	0.808526	0.00355805	0.00056762	0.804604	0.813582	1.11355	0.813582	0.29764
24927	19	1356	CP	ceruloplasmin (ferroxidase)	0.0884268	0.00328154	0.00056794	1.84015	0.765736	1.18208	0.765736	0.385081
35465	5	2629	GBA	glucosidase, beta; acid (includes glucosylceramidase)	0.455587	0.00332314	0.000568989	1.23383	0.712114	1.14846	0.712114	0.48982
38174	13	10989	IMMT	inner membrane protein, mitochondrial (mitofilin)	0.160703	0.00194186	0.000570123	1.16866	0.794102	1.23829	0.794102	0.332604
10941	16	57496	MKL2	MKL/myocardin-like 2	0.000900676	0.00105926	0.000572343	0.836805	0.925262	1.24127	1.24127	0.311817
25086	8	8743	TNFSF10	tumor necrosis factor (ligand) superfamily, member 1	0.171713	0.00668706	0.000575946	0.719285	0.863371	1.2162	1.2162	0.28238
[truncated: 1,099 more rows]
