# Supplementary material for: Exon Array Analysis using re-defined probe sets results in reliable identification of alternatively spliced genes in non-small cell lung cancer
Source: BMC Genomics. 2010 Nov 30;11:676. doi: 10.1186/1471-2164-11-676 (PMC3053589; doi:10.1186/1471-2164-11-676)
Supplement: Additional file 7 — Table S7: Analysis of the exon array NSCLC data set, result sub-list A. [file 1471-2164-11-676-S7.XLS]

## Sheet: S7_Result_list_A
Table S7: Analysis of the exon array NSCLC data set, result sub-list A.
Transcript cluster ID: Gene locus as defined in the new exon array chip definition. Number of probe sets: Number of present probe sets in the respective transcript cluster. p values were obtained from a mixed linear model ANOVA for the factors patient (P), pathology group (G), and for alternative splicing (interaction of factor exon E and pathology group G). The gene level fold-change was obtaine…
Transcript cluster ID	Number of probe sets	Entrez gene ID	Gene symbol	Description	p(P)	p(G)	p(E*G)	contrast(G)	MinSI	MaxSI	AbsSI	AbsLogAbsSI
38998	57	2335	FN1	fibronectin 1	0.058013	0.731023	0	0.960982	0.836123	3.42288	3.42288	1.77521
14168	50	3909	LAMA3	laminin, alpha 3	0.676458	0.82612	0	0.962153	0.474737	2.70902	2.70902	1.43777
38673	37	4065	LY75	lymphocyte antigen 75	0.0510937	0.433796	0	0.950941	0.406818	1.41458	0.406818	1.29754
25016	18	57560	IFT80	intraflagellar transport 80 homolog (Chlamydomonas)	0.566848	0.563397	2.24768e-42	1.03315	0.791435	2.36563	2.36563	1.24222
26150	12	2550	GABBR1	gamma-aminobutyric acid (GABA) B receptor, 1	0.00395049	0.28569	1.63222e-11	1.04534	0.786078	2.35192	2.35192	1.23384
15440	59	8897	MTMR3	myotubularin related protein 3	0.786146	0.425541	1.5283e-25	1.02956	0.769435	2.04576	2.04576	1.03264
1871	23	56243	KIAA1217	KIAA1217	0.116769	0.851155	0	1.01556	0.489953	1.79139	0.489953	1.02928
1304	10	4680	CEACAM6	carcinoembryonic antigen-related cell adhesion molecule 6 (non-specific cross reacting antigen)	0.137724	0.282041	2.36597e-12	1.26663	0.597617	1.88403	1.88403	0.913822
4734	13	7168	TPM1	tropomyosin 1 (alpha)	0.263678	0.376825	1.75897e-10	1.08497	0.641089	1.87469	1.87469	0.906652
3259	14	23022	PALLD	palladin, cytoskeletal associated protein	0.245845	0.0708621	0	0.826598	0.758344	1.84588	1.84588	0.884309
29102	13	23176	SEPT8	septin 8	0.00562222	0.104667	1.73169e-27	1.05846	0.543811	1.26745	0.543811	0.878823
9541	12	3662	IRF4	interferon regulatory factor 4	0.472071	0.308134	9.33935e-31	1.06334	0.709786	1.83082	1.83082	0.87249
18108	24	4967	OGDH	oxoglutarate (alpha-ketoglutarate) dehydrogenase (lipoamide)	0.708687	0.704426	6.62452e-24	0.977697	0.840519	1.77174	1.77174	0.825167
15545	16	10454	MAP3K7IP1	mitogen-activated protein kinase kinase kinase 7 interacting protein 1	0.0208113	0.480503	3.45738e-26	1.0242	0.580604	1.27025	0.580604	0.784374
35461	22	4582	MUC1	mucin 1, cell surface associated	0.451751	0.267008	1.8373e-16	0.826595	0.737933	1.68226	1.68226	0.750401
21515	33	65083	NOL6	nucleolar protein family 6 (RNA-associated)	0.094408	0.551337	4.17111e-20	1.05772	0.595607	1.45453	0.595607	0.747567
19383	21	1500	CTNND1	catenin (cadherin-associated protein), delta 1	0.235197	0.228309	2.57552e-11	0.917659	0.601544	1.29973	0.601544	0.733258
30926	6	1488	CTBP2	C-terminal binding protein 2	0.139251	0.0519829	1.57357e-19	0.931354	0.604903	1.26391	0.604903	0.725224
9909	37	717	C2	complement component 2	0.200142	0.0877733	0	1.21533	0.621595	1.63872	1.63872	0.712569
12216	15	57185	NIPAL3	NIPA-like domain containing 3	0.599224	0.13147	2.06617e-18	0.909962	0.876253	1.63595	1.63595	0.710129
25876	35	9780	FAM38A	family with sequence similarity 38, member A	0.238731	0.543203	3.04866e-06	0.964152	0.622383	1.1335	0.622383	0.684125
9944	12	5252	PHF1	PHD finger protein 1	0.000584999	0.088977	1.54686e-06	0.929931	0.904843	1.60604	1.60604	0.683508
11343	21	1012	CDH13	cadherin 13, H-cadherin (heart)	0.541547	0.059192	1.90618e-08	0.842692	0.753752	1.57546	1.57546	0.655773
36377	61	5297	PI4KA	phosphatidylinositol 4-kinase, catalytic, alpha	0.736348	0.603016	8.08447e-20	1.03113	0.780441	1.57526	1.57526	0.65559
3209	18	23321	TRIM2	tripartite motif-containing 2	0.575384	0.386639	1.31678e-19	1.06517	0.64241	1.35089	0.64241	0.638434
16290	21	84168	ANTXR1	anthrax toxin receptor 1	0.250287	0.731788	4.15806e-12	0.968949	0.85107	1.55569	1.55569	0.637555
5603	29	65125	WNK1	WNK lysine deficient protein kinase 1	0.0311822	0.379593	5.92418e-20	0.950043	0.861869	1.55513	1.55513	0.637035
17812	21	1292	COL6A2	collagen, type VI, alpha 2	0.456351	0.571612	4.54758e-05	0.939129	0.644586	1.13881	0.644586	0.633555
39627	5	79017	GGCT	gamma-glutamyl cyclotransferase	0.0188611	0.0966533	1.26783e-09	1.08916	0.742687	1.54854	1.54854	0.630909
31401	12	51006	SLC35C2	solute carrier family 35, member C2	0.30817	0.0571133	8.21877e-12	1.12593	0.653327	1.07806	0.653327	0.614123
34716	5	57643	ZSWIM5	zinc finger, SWIM-type containing 5	0.149084	0.742092	3.64579e-08	0.980119	0.703619	1.53048	1.53048	0.613984
37462	18	23461	ABCA5	ATP-binding cassette, sub-family A (ABC1), member 5	0.0282987	0.130078	5.76579e-11	0.888629	0.65462	1.25664	0.65462	0.61127
34913	11	127254	C1orf173	chromosome 1 open reading frame 173	0.0502728	0.640254	1.95687e-05	1.03366	0.655635	1.15341	0.655635	0.609035
35874	10	2331	FMOD	fibromodulin	0.025653	0.222778	3.10145e-07	0.900822	0.884423	1.51989	1.51989	0.603967
23076	40	9612	NCOR2	nuclear receptor co-repressor 2	0.258928	0.216137	1.06761e-06	0.940738	0.87257	1.51621	1.51621	0.60047
13501	7	2328	FMO3	flavin containing monooxygenase 3	0.119364	0.0955015	1.88093e-10	0.782649	0.760802	1.51516	1.51516	0.59947
2488	15	120	ADD3	adducin 3 (gamma)	0.539814	0.205349	2.60308e-10	0.875598	0.867451	1.51299	1.51299	0.597402
32934	15	146057	TTBK2	tau tubulin kinase 2	0.0618869	0.304131	4.82797e-08	0.965213	0.828552	1.50546	1.50546	0.590204
2115	9	84159	ARID5B	AT rich interactive domain 5B (MRF1-like)	0.0225543	0.808984	8.90171e-14	1.01279	0.868031	1.49827	1.49827	0.583298
11998	8	23261	CAMTA1	calmodulin binding transcription activator 1	0.0731493	0.801955	2.43029e-05	1.01325	0.671326	1.16576	0.671326	0.574915
12467	9	6487	ST3GAL3	ST3 beta-galactoside alpha-2,3-sialyltransferase 3	0.368657	0.630424	0.00139308	1.02621	0.829789	1.46699	1.46699	0.552859
34986	13	2634	GBP2	guanylate binding protein 2, interferon-inducible	0.753043	0.390431	1.03521e-10	1.10133	0.682598	1.13623	0.682598	0.550892
22840	22	114882	OSBPL8	oxysterol binding protein-like 8	0.134158	0.944174	6.62621e-08	1.00284	0.908457	1.45939	1.45939	0.545365
15391	8	2678	GGT1	gamma-glutamyltransferase 1	0.34884	0.186698	3.30651e-05	1.09851	0.686536	1.21703	0.686536	0.542593
37039	19	399687	MYO18A	myosin XVIIIA	0.186377	0.370713	9.92342e-08	1.02941	0.686773	1.14273	0.686773	0.542095
34241	7	23463	ICMT	isoprenylcysteine carboxyl methyltransferase	0.0225323	0.0518729	2.48053e-05	1.17215	0.687425	1.15172	0.687425	0.540726
33036	8	302	ANXA2	annexin A2	0.702775	0.245115	5.67936e-09	1.09732	0.829589	1.45434	1.45434	0.540365
40754	13	539	ATP5O	ATP synthase, H+ transporting, mitochondrial F1 complex, O subunit	0.219243	0.742085	1.78152e-07	0.988655	0.786902	1.45265	1.45265	0.538687
12940	20	10768	AHCYL1	adenosylhomocysteinase-like 1	0.120079	0.598155	1.8912e-08	0.972771	0.900274	1.45153	1.45153	0.537574
30176	7	9397	NMT2	N-myristoyltransferase 2	0.0597172	0.847176	1.79723e-11	0.992307	0.858749	1.4491	1.4491	0.535157
17142	24	2744	GLS	glutaminase	0.0570611	0.519139	6.2634e-14	0.941566	0.691065	1.17481	0.691065	0.533107
18186	10	2631	GBAS	glioblastoma amplified sequence	0.00844984	0.50248	1.35606e-05	1.04497	0.900701	1.44645	1.44645	0.532516
21424	6	54796	BNC2	basonuclin 2	0.645273	0.0865946	3.34858e-19	0.888911	0.692883	1.28203	0.692883	0.529316
19746	28	79659	DYNC2H1	dynein, cytoplasmic 2, heavy chain 1	0.00132352	0.0789036	2.79458e-09	0.876056	0.838895	1.44284	1.44284	0.528911
40918	21	1509	CTSD	cathepsin D	0.0205171	0.867348	0.000102226	0.99171	0.814349	1.43897	1.43897	0.525037
14995	27	81033	KCNH6	potassium voltage-gated channel, subfamily H (eag-related), member 6	0.115502	0.673231	1.17121e-36	0.989931	0.764426	1.43766	1.43766	0.523723
22742	25	9924	PAN2	PAN2 poly(A) specific ribonuclease subunit homolog (S. cerevisiae)	0.715852	0.14277	3.58443e-21	1.08697	0.841482	1.43466	1.43466	0.520709
27045	6	56895	AGPAT4	1-acylglycerol-3-phosphate O-acyltransferase 4 (lysophosphatidic acid acyltransferase, delta)	0.114757	0.223819	1.00049e-05	0.942378	0.700545	1.14406	0.700545	0.51345
4602	30	7057	THBS1	thrombospondin 1	0.0110685	0.07977	0.00445698	0.798195	0.701745	1.14255	0.701745	0.510981
30295	23	56288	PARD3	par-3 partitioning defective 3 homolog (C. elegans)	0.560636	0.491403	1.41446e-16	1.04726	0.703969	1.19852	0.703969	0.506416
36575	16	1454	CSNK1E	casein kinase 1, epsilon	0.448362	0.0787135	0.000719049	1.1329	0.914458	1.4145	1.4145	0.500292
38012	8	51057	C2orf86	chromosome 2 open reading frame 86	0.0248837	0.0630926	0.000318792	0.910245	0.84774	1.41043	1.41043	0.496135
29886	9	1998	ELF2	E74-like factor 2 (ets domain transcription factor)	0.463246	0.936382	5.6571e-10	1.00245	0.845646	1.40916	1.40916	0.494835
18928	16	51667	NUB1	negative regulator of ubiquitin-like proteins 1	0.363749	0.82005	7.62236e-09	1.01232	0.87638	1.40723	1.40723	0.492858
26218	11	23564	DDAH2	dimethylarginine dimethylaminohydrolase 2	0.0823297	0.0536816	1.66672e-17	1.10725	0.710791	1.34495	0.710791	0.492503
17440	11	80210	ARMC9	armadillo repeat containing 9	0.201952	0.0957159	5.34295e-22	1.18071	0.736901	1.40344	1.40344	0.488967
25905	11	1992	SERPINB1	serpin peptidase inhibitor, clade B (ovalbumin), member 1	0.276258	0.530434	0.00293664	0.940655	0.712588	1.10257	0.712588	0.48886
23828	19	3920	LAMP2	lysosomal-associated membrane protein 2	0.0456754	0.135923	1.0152e-08	1.07411	0.713066	1.25324	0.713066	0.487892
7093	12	5998	RGS3	regulator of G-protein signaling 3	0.0914413	0.148094	7.51138e-08	0.948072	0.814184	1.40207	1.40207	0.487558
25254	14	26043	UBXN7	UBX domain protein 7	0.04266	0.116113	1.39965e-13	1.0721	0.715948	1.16861	0.715948	0.482073
31792	18	7994	MYST3	MYST histone acetyltransferase (monocytic leukemia) 3	0.790185	0.204494	5.51075e-07	0.92592	0.883833	1.39119	1.39119	0.476319
738	22	821	CANX	calnexin	0.0719916	0.158146	0.000320101	1.05349	0.719289	1.07397	0.719289	0.475357
40579	26	57488	ESYT2	extended synaptotagmin-like protein 2	0.556025	0.474441	1.84373e-08	0.966512	0.826926	1.38684	1.38684	0.471801
40134	7	7551	ZNF3	zinc finger protein 3	0.26961	0.230511	5.21336e-05	1.07058	0.72262	1.11932	0.72262	0.468691
12925	20	57535	KIAA1324	KIAA1324	0.74842	0.131322	5.2225e-10	0.649541	0.732103	1.38275	1.38275	0.46754
31681	13	23362	PSD3	pleckstrin and Sec7 domain containing 3	0.466523	0.062688	1.53582e-19	1.15172	0.82945	1.3813	1.3813	0.466027
5270	87	23224	SYNE2	spectrin repeat containing, nuclear envelope 2	0.00265565	0.91305	2.67013e-16	1.00901	0.724698	1.18372	0.724698	0.464548
35259	34	9659	PDE4DIP	phosphodiesterase 4D interacting protein	0.0227955	0.100684	9.9233e-07	0.902538	0.725873	1.19461	0.725873	0.462211
25177	18	1608	DGKG	diacylglycerol kinase, gamma 90kDa	0.269714	0.052325	3.89436e-05	0.818681	0.726393	1.16514	0.726393	0.461178
10224	33	4646	MYO6	myosin VI	0.0428695	0.56665	0.000731514	0.952174	0.729042	1.10644	0.729042	0.455926
38934	15	65059	RAPH1	Ras association (RalGDS/AF-6) and pleckstrin homology domains 1	0.0810198	0.294385	2.42569e-07	0.913388	0.839894	1.36633	1.36633	0.450306
16234	12	84542	KIAA1841	KIAA1841	0.977788	0.775082	0.000105731	1.01893	0.734557	1.20293	0.734557	0.445054
28575	7	55769	ZNF83	zinc finger protein 83	1.02176e-05	0.801485	0.000388627	1.00901	0.897574	1.36058	1.36058	0.444222
7046	20	23446	SLC44A1	solute carrier family 44, member 1	0.421605	0.0516166	1.46871e-15	1.14333	0.735725	1.20439	0.735725	0.442761
36031	7	55061	SUSD4	sushi domain containing 4	0.152317	0.071297	2.80908e-05	1.18117	0.736543	1.14404	0.736543	0.441158
18047	17	27241	BBS9	Bardet-Biedl syndrome 9	0.622741	0.0666319	4.8692e-21	0.860525	0.737837	1.29465	0.737837	0.438626
29709	10	9987	HNRPDL	heterogeneous nuclear ribonucleoprotein D-like	0.337008	0.298604	1.63115e-06	0.957218	0.738256	1.26374	0.738256	0.437807
14499	8		C17orf45		0.375975	0.11249	4.8774e-08	1.12765	0.859638	1.35261	1.35261	0.435746
29869	13	132320	SCLT1	sodium channel and clathrin linker 1	0.413158	0.250229	2.65208e-15	0.942303	0.743782	1.35164	1.35164	0.434711
18076	5	353345	GPR141	G protein-coupled receptor 141	0.412574	0.820949	0.0117487	0.982118	0.740145	1.24313	0.740145	0.43412
26225	20	80736	SLC44A4	solute carrier family 44, member 4	0.0708895	0.243278	8.61864e-05	0.787178	0.909383	1.35088	1.35088	0.4339
35784	12	5743	PTGS2	prostaglandin-endoperoxide synthase 2 (prostaglandin G/H synthase and cyclooxygenase)	0.0917361	0.0565259	0.00327944	0.711763	0.835329	1.34914	1.34914	0.43204
22823	7	7103	TSPAN8	tetraspanin 8	0.0988635	0.249767	0.000121181	0.764247	0.908396	1.34576	1.34576	0.428421
12675	11	84251	SGIP1	SH3-domain GRB2-like (endophilin) interacting protein 1	0.00367837	0.535096	0.00118186	0.96658	0.919475	1.34531	1.34531	0.427939
13987	18	3964	LGALS8	lectin, galactoside-binding, soluble, 8	0.463388	0.120188	0.0121944	1.07964	0.857799	1.34361	1.34361	0.426114
34964	8	23576	DDAH1	dimethylarginine dimethylaminohydrolase 1	0.24314	0.116253	0.00601192	0.830931	0.900994	1.34359	1.34359	0.426093
14439	36	1107	CHD3	chromodomain helicase DNA binding protein 3	0.334714	0.188082	1.19948e-06	0.937935	0.867327	1.34314	1.34314	0.42561
7581	5	199223	TTC21A	tetratricopeptide repeat domain 21A	0.0118778	0.448862	0.000163711	0.971569	0.745526	1.26109	0.745526	0.423669
1180	10	53827	FXYD5	FXYD domain containing ion transport regulator 5	0.293932	0.0628008	0.00441162	1.16832	0.746383	1.11048	0.746383	0.422012
90	7	4883	NPR3	natriuretic peptide receptor C/guanylate cyclase C (atrionatriuretic peptide receptor C)	0.557437	0.0511238	7.21315e-07	0.743398	0.857204	1.3395	1.3395	0.421695
