# Supplementary material for: Exon Array Analysis using re-defined probe sets results in reliable identification of alternatively spliced genes in non-small cell lung cancer
Source: BMC Genomics. 2010 Nov 30;11:676. doi: 10.1186/1471-2164-11-676 (PMC3053589; doi:10.1186/1471-2164-11-676)
Supplement: Additional file 8 — Table S8: Analysis of the exon array NSCLC data set, result sub-list B. [file 1471-2164-11-676-S8.XLS]

## Sheet: S8_Result_list_B
Table S8: Analysis of the exon array NSCLC data set, result sub-list B.
Transcript cluster ID: Gene locus as defined in the new exon array chip definition. Number of probe sets: Number of present probe sets in the respective transcript cluster. p values were obtained from a mixed linear model ANOVA for the factors patient (P), pathology group (G), and for alternative splicing (interaction of factor exon E and pathology group G). The gene level fold-change was obtaine…
Transcript cluster ID	Number of probe sets	Entrez gene ID	Gene symbol	Description	p(P)	p(G)	p(E*G)	contrast(G)	MinSI	MaxSI	AbsSI	AbsLogAbsSI	DeltaAbsLogSIAbsLogAbsFC
7608	13	7433	VIPR1	vasoactive intestinal peptide receptor 1	0.343985	1.54368e-08	0	0.311446	0.46288	3.80461	3.80461	1.92775	0.244804
18037	24	11185	INMT	indolethylamine N-methyltransferase	0.832514	7.93373e-07	0	0.457583	0.271205	2.0825	0.271205	1.88254	0.754645
16201	41	56969	RPL23AP32	ribosomal protein L23a pseudogene 32	0.351169	4.44466e-07	0	0.453559	0.833492	3.1552	3.1552	1.65773	0.517092
25347	30	21	ABCA3	ATP-binding cassette, sub-family A (ABC1), member 3	0.445301	1.78547e-05	0	0.390058	0.649578	2.86229	2.86229	1.51717	0.158931
26232	41		CREBL1		0.92311	5.65778e-06	0	0.645728	0.354162	1.87308	0.354162	1.49752	0.866518
12754	26	23266	LPHN2	latrophilin 2	0.964631	4.59098e-05	0	0.428119	0.773822	2.47525	2.47525	1.30757	0.0836538
26800	14	387104	C6orf174	chromosome 6 open reading frame 174	0.431213	1.46377e-06	0	0.435038	0.592429	2.44523	2.44523	1.28997	0.0891833
40785	11	2078	ERG	v-ets erythroblastosis virus E26 oncogene homolog (avian)	0.961616	4.90107e-05	0	0.563067	0.689703	2.25323	2.25323	1.17199	0.343369
18660	20	79974	C7orf58	chromosome 7 open reading frame 58	0.611493	2.76913e-08	0	0.473199	0.743343	2.14831	2.14831	1.1032	0.0237189
26766	49	6098	ROS1	c-ros oncogene 1 , receptor tyrosine kinase	0.59748	0.00264229	0	0.571624	0.678892	2.05695	2.05695	1.04051	0.233648
38453	13	55679	LIMS2	LIM and senescent cell antigen-like domains 2	0.876571	3.46456e-09	0	0.517732	0.508284	2.01726	2.01726	1.0124	0.0626774
37105	23	80179	MYO19	myosin XIX	0.927735	9.54144e-08	0	1.69138	0.532272	1.27471	0.532272	0.909764	0.151563
2358	11	3070	HELLS	helicase, lymphoid-specific	0.834659	6.89937e-06	0	1.45832	0.636207	1.81621	1.81621	0.860931	0.316624
6589	18	8434	RECK	reversion-inducing-cysteine-rich protein with kazal motifs	0.513781	4.11711e-08	0	0.579828	0.716488	1.77332	1.77332	0.826453	0.0401499
3101	24	287	ANK2	ankyrin 2, neuronal	0.200243	2.01891e-05	0	0.665522	0.771835	1.77322	1.77322	0.826372	0.23893
31703	24	9583	ENTPD4	ectonucleoside triphosphate diphosphohydrolase 4	0.302324	7.3208e-06	0	1.39293	0.747834	1.71052	1.71052	0.774435	0.296312
9965	19	23294	ANKS1A	ankyrin repeat and sterile alpha motif domain containing 1A	0.38248	4.47109e-06	0	0.715431	0.69666	1.56134	1.56134	0.642785	0.15967
19551	27	582	BBS1	Bardet-Biedl syndrome 1	0.542047	0.000218696	0	1.17415	0.696378	1.5443	1.5443	0.626953	0.395336
8423	130	8893	EIF2B5	eukaryotic translation initiation factor 2B, subunit 5 epsilon, 82kDa	0.312463	2.63804e-05	0	1.24954	0.651967	1.49497	0.651967	0.617129	0.295732
28069	20	30000	TNPO2	transportin 2	0.350165	0.0123937	4.67432e-38	1.13548	0.869835	1.95362	1.95362	0.96615	0.782848
30550	11	9806	SPOCK2	sparc/osteonectin, cwcv and kazal-like domains proteoglycan (testican) 2	0.430864	1.3124e-05	1.12428e-36	0.519517	0.693411	1.99728	1.99728	0.998037	0.0532799
24503	12	50650	ARHGEF3	Rho guanine nucleotide exchange factor (GEF) 3	0.207461	0.00211404	7.3085e-35	0.852852	0.760349	1.75414	1.75414	0.810764	0.581131
41485	15	408	ARRB1	arrestin, beta 1	0.434696	6.29038e-06	3.32607e-34	0.483469	0.854003	2.07904	2.07904	1.05592	0.00741529
16166	13	5581	PRKCE	protein kinase C, epsilon	0.469078	6.10321e-07	4.1218e-34	0.598685	0.515902	1.3797	0.515902	0.954831	0.2147
23950	22	9459	ARHGEF6	Rac/Cdc42 guanine nucleotide exchange factor (GEF) 6	0.821837	1.75968e-06	7.00568e-33	0.536599	0.788311	1.86706	1.86706	0.900768	0.00268427
7070	15	11217	AKAP2	A kinase (PRKA) anchor protein 2	0.86832	9.87968e-06	4.08978e-31	0.64602	0.625671	1.58181	0.625671	0.676524	0.0461747
24777	22	57493	HEG1	HEG homolog 1 (zebrafish)	0.744394	2.511e-05	1.03186e-30	0.506482	0.80623	2.04173	2.04173	1.02979	0.0483729
7479	20	8850	KAT2B	K(lysine) acetyltransferase 2B	0.882944	1.82559e-05	1.11771e-29	0.659239	0.750854	1.62137	1.62137	0.697213	0.0960865
13416	20	4921	DDR2	discoidin domain receptor tyrosine kinase 2	0.270523	0.000291707	7.51767e-29	0.722822	0.835572	1.56655	1.56655	0.647591	0.179303
24901	12	26577	PCOLCE2	procollagen C-endopeptidase enhancer 2	0.422998	0.000225357	8.64072e-29	0.589992	0.629598	1.87791	1.87791	0.909128	0.147895
15655	13		AC000036.5		0.373079	2.2689e-05	4.94689e-28	0.663164	0.518932	1.45432	0.518932	0.946383	0.353821
8618	10	11238	CA5B	carbonic anhydrase VB, mitochondrial	0.896299	5.88143e-05	2.533e-27	0.75422	0.782941	1.51063	1.51063	0.59515	0.188207
32518	11	8650	NUMB	numb homolog (Drosophila)	0.378998	0.0119399	2.79247e-26	0.870698	0.881067	2.10315	2.10315	1.07255	0.872794
24445	11	8692	HYAL2	hyaluronoglucosaminidase 2	0.474429	0.000104895	3.22025e-26	0.761161	0.653496	1.41797	0.653496	0.61375	0.220024
12196	12	2048	EPHB2	EPH receptor B2	0.421093	7.04122e-06	1.02339e-25	1.70646	0.558535	1.40807	0.558535	0.84028	0.0692734
19776	8	85458	DIXDC1	DIX domain containing 1	0.501019	1.8594e-05	3.58354e-25	0.726557	0.757488	1.50297	1.50297	0.587816	0.126964
1161	18	2821	GPI	glucose phosphate isomerase	0.215086	4.0658e-06	6.34862e-25	1.69629	0.529288	1.14596	0.529288	0.917875	0.155492
26540	6	27145	FILIP1	filamin A interacting protein 1	0.712628	3.70443e-07	1.02883e-24	0.528022	0.706808	2.05779	2.05779	1.0411	0.11977
2016	15	240	ALOX5	arachidonate 5-lipoxygenase	0.244012	0.000152878	1.62529e-24	0.549329	0.764149	1.84168	1.84168	0.881022	0.0167644
11732	32	4008	LMO7	LIM domain 7	0.83656	0.000639488	2.87836e-24	0.489009	0.658673	2.1099	2.1099	1.07717	0.0451029
18728	22	23382	AHCYL2	adenosylhomocysteinase-like 2	0.546522	0.00199927	3.96089e-24	0.638093	0.795578	1.75547	1.75547	0.811857	0.163696
27066	26	6196	RPS6KA2	ribosomal protein S6 kinase, 90kDa, polypeptide 2	0.659513	7.22211e-05	4.37111e-24	0.618404	0.765031	1.72201	1.72201	0.784094	0.0907156
26814	16	93663	ARHGAP18	Rho GTPase activating protein 18	0.373282	2.18043e-06	6.89785e-24	0.663908	0.835443	1.88794	1.88794	0.916813	0.325868
543	13	56111	PCDHGA4	protocadherin gamma subfamily A, 4	0.324121	0.0169344	7.39913e-24	0.87435	0.648492	1.36705	0.648492	0.624839	0.431122
16273	17	4211	MEIS1	Meis homeobox 1	0.257737	1.5761e-06	2.54976e-23	0.609963	0.786887	1.64803	1.64803	0.720743	0.00753664
33091	7	22801	ITGA11	integrin, alpha 11	0.359862	8.36314e-06	3.00451e-23	2.16516	0.453481	1.32432	0.453481	1.14089	0.0264164
36469	31	8563	THOC5	THO complex 5	0.75109	0.000877408	5.92356e-23	1.26929	0.819442	1.59468	1.59468	0.673267	0.329245
7565	15	10217	CTDSPL	CTD (carboxy-terminal domain, RNA polymerase II, polypeptide A) small phosphatase-like	0.651936	9.63685e-05	1.83139e-22	0.676236	0.776748	1.69689	1.69689	0.762893	0.198492
38910	15	66008	TRAK2	trafficking protein, kinesin binding 2	0.777427	2.08424e-05	4.40586e-22	0.718246	0.839845	1.63097	1.63097	0.70573	0.22828
18396	6	113878	DTX2	deltex homolog 2 (Drosophila)	0.252282	1.44431e-05	1.20108e-21	0.670464	0.283359	1.76379	0.283359	1.8193	1.24253
14929	7	654364	NME1-NME2	NME1-NME2 readthrough	0.335685	4.31221e-06	1.24273e-21	1.85687	0.52573	1.3375	0.52573	0.927606	0.0347332
3178	12	2549	GAB1	GRB2-associated binding protein 1	0.885825	0.000109986	1.51049e-21	0.648623	0.819898	1.63139	1.63139	0.706102	0.0815541
16135	8		AC007246.1		0.218935	1.53588e-05	4.8747e-21	0.636684	0.626077	1.60012	1.60012	0.67818	0.0268294
18031	8	222166	C7orf41	chromosome 7 open reading frame 41	0.428215	1.31539e-05	8.41105e-21	0.623812	0.666648	1.64447	1.64447	0.717623	0.0368062
29900	22	23158	TBC1D9	TBC1 domain family, member 9 (with GRAM domain)	0.720742	0.000200363	6.20938e-20	0.790842	0.778934	1.4973	1.4973	0.582363	0.243824
18050	6	168667	BMPER	BMP binding endothelial regulator	0.225467	3.85049e-05	1.27003e-19	0.635151	0.524532	1.41242	0.524532	0.930897	0.276069
10693	15	8871	SYNJ2	synaptojanin 2	0.597629	1.65736e-05	1.36714e-19	1.43473	0.623091	1.19482	0.623091	0.682485	0.161706
35487	15	7203	CCT3	chaperonin containing TCP1, subunit 3 (gamma)	0.619851	1.2458e-05	8.57958e-19	1.68081	0.533193	1.14359	0.533193	0.90727	0.158113
24732	8	4045	LSAMP	limbic system-associated membrane protein	0.311376	8.4929e-06	9.86971e-19	0.747155	0.760447	1.56996	1.56996	0.650728	0.230207
41399	6	6712	SPTBN2	spectrin, beta, non-erythrocytic 2	0.23572	0.000375608	1.08245e-18	1.24098	0.597232	1.7957	1.7957	0.844546	0.533066
16149	12	57504	MTA3	metastasis associated 1 family, member 3	0.315935	0.000197012	2.1043e-18	1.14274	0.677369	1.22968	0.677369	0.561986	0.369489
29253	9	10826	C5orf4	chromosome 5 open reading frame 4	0.458708	2.47837e-05	5.23045e-18	0.528815	0.728357	2.03434	2.03434	1.02456	0.105395
25203	17	55214	LEPREL1	leprecan-like 1	0.67359	0.00905562	1.16309e-16	0.672613	0.828136	1.61928	1.61928	0.695352	0.123201
14516	10	83450	LRRC48	leucine rich repeat containing 48	0.353685	0.0124191	1.39347e-16	0.813162	0.580076	1.58851	0.580076	0.785686	0.487301
2572	17	10579	TACC2	transforming, acidic coiled-coil containing protein 2	0.394399	1.45202e-05	4.0618e-16	0.668155	0.77111	1.51823	1.51823	0.60239	0.0206447
38326	9	2274	FHL2	four and a half LIM domains 2	0.303863	7.71747e-05	4.84487e-16	1.57647	0.567931	1.407	0.567931	0.816212	0.159514
24807	11	11343	MGLL	monoglyceride lipase	0.231097	0.00105227	5.38107e-16	0.672955	0.793407	1.5473	1.5473	0.629753	0.0583349
25743	6	64174	DPEP2	dipeptidase 2	0.504428	3.86903e-05	1.48034e-15	0.628539	0.687894	1.64868	1.64868	0.721311	0.0513852
22738	28	6601	SMARCC2	SWI/SNF related, matrix associated, actin dependent regulator of chromatin, subfamily c, member 2	0.264308	0.00539301	2.14443e-15	0.893705	0.843796	1.47243	1.47243	0.558199	0.39607
27485	16	23111	SPG20	spastic paraplegia 20 (Troyer syndrome)	0.244579	7.59408e-05	2.12109e-14	0.758559	0.781256	1.50821	1.50821	0.592837	0.19417
25801	12	55159	RFWD3	ring finger and WD repeat domain 3	0.817408	1.82445e-07	2.9271e-14	1.52607	0.645138	1.09848	0.645138	0.63232	0.0224989
11050	9	606724	LOC606724	coronin, actin binding protein, 1A pseudogene	0.680818	1.84111e-06	4.741e-14	1.50655	0.621811	1.13758	0.621811	0.685452	0.0942034
1377	7	64344	HIF3A	hypoxia inducible factor 3, alpha subunit	0.240506	0.000366713	4.56155e-13	0.753162	0.52652	1.35645	0.52652	0.92544	0.516472
7702	6		ARMET		0.228138	8.51581e-05	6.44876e-13	1.37342	0.634525	1.31043	0.634525	0.656251	0.198478
18402	12	57639	CCDC146	coiled-coil domain containing 146	0.415053	0.0381837	8.85167e-13	0.749341	0.673623	1.57219	1.57219	0.652776	0.23647
40753	25	2618	GART	phosphoribosylglycinamide formyltransferase, phosphoribosylglycinamide synthetase, phosphoribosylaminoimidazole synthetase	0.446811	1.23002e-07	2.074e-12	1.50519	0.659006	1.13697	0.659006	0.601636	0.0116904
24547	20	23150	FRMD4B	FERM domain containing 4B	0.861711	9.12372e-07	2.95251e-12	0.616093	0.768895	1.63191	1.63191	0.706561	0.00778105
17109	25	6744	SSFA2	sperm specific antigen 2	0.859391	0.000206341	6.86655e-12	0.724987	0.832531	1.47159	1.47159	0.557376	0.093403
31925	7	7163	TPD52	tumor protein D52	0.447913	0.0015164	6.93422e-12	1.47883	0.556045	1.25071	0.556045	0.846726	0.28227
36167	8	148789	B3GALNT2	beta-1,3-N-acetylgalactosaminyltransferase 2	0.874712	0.0110255	1.56676e-11	1.26399	0.66943	1.2029	0.66943	0.578995	0.24101
29628	30	55236	UBA6	ubiquitin-like modifier activating enzyme 6	0.257317	2.12008e-06	3.08223e-11	1.40383	0.66361	1.14005	0.66361	0.591592	0.102224
40762	7	1827	RCAN1	regulator of calcineurin 1	0.234557	2.71877e-06	4.62947e-11	0.617907	0.786313	1.75352	1.75352	0.810254	0.115716
24938	9	389161	C3orf16	chromosome 3 open reading frame 16	0.901585	0.0481003	6.18739e-11	1.5789	0.464852	1.23466	0.464852	1.10516	0.44624
28851	18	5144	PDE4D	phosphodiesterase 4D, cAMP-specific (phosphodiesterase E3 dunce homolog, Drosophila)	0.846992	0.00887516	1.67661e-10	0.763563	0.752683	1.52071	1.52071	0.604745	0.215564
28706	5	153572	IRX2	iroquois homeobox 2	0.67443	0.000193016	3.26698e-10	0.796122	0.627882	1.2544	0.627882	0.671435	0.342496
24403	9	1294	COL7A1	collagen, type VII, alpha 1	0.228189	0.00122826	8.26843e-10	1.31565	0.742096	1.68748	1.68748	0.75487	0.359094
15618	6	51512	GTSE1	G-2 and S-phase expressed 1	0.876352	1.78076e-06	1.02272e-09	1.51045	0.826317	1.61401	1.61401	0.69065	0.0956716
14164	10	91768	CABLES1	Cdk5 and Abl enzyme substrate 1	0.20152	0.000623897	3.49568e-09	0.677893	0.853267	1.50508	1.50508	0.58984	0.0289695
13600	7	81563	C1orf21	chromosome 1 open reading frame 21	0.300214	0.00322119	4.60191e-09	0.718637	0.839905	1.50965	1.50965	0.594214	0.117549
8457	5	285386	TPRG1	tumor protein p63 regulated 1	0.698921	0.00921641	1.10737e-08	0.845073	0.651918	1.31924	0.651918	0.617238	0.374386
13296	11	7818	DAP3	death associated protein 3	0.79357	0.00212771	1.43091e-08	1.32729	0.679877	1.1604	0.679877	0.556654	0.14817
12585	16	6342	SCP2	sterol carrier protein 2	0.204235	0.0170511	1.99409e-08	0.836553	0.852664	1.4733	1.4733	0.559051	0.30158
14786	7	10209	EIF1	eukaryotic translation initiation factor 1	0.452826	1.17554e-05	3.27312e-08	0.761536	0.631317	1.19021	0.631317	0.663563	0.270547
19201	9	3939	LDHA	lactate dehydrogenase A	0.598068	8.40106e-06	6.67352e-08	1.61825	0.609189	1.2034	0.609189	0.715038	0.0206035
1468	10	79784	MYH14	myosin, heavy chain 14	0.414777	0.0360272	1.62264e-07	0.890809	0.673481	1.19494	0.673481	0.570291	0.403479
8426	11	9175	MAP3K13	mitogen-activated protein kinase kinase kinase 13	0.259966	0.00122899	1.64497e-07	1.21717	0.863265	1.48674	1.48674	0.572152	0.288621
13281	10	55974	RAG1AP1	recombination activating gene 1 activating protein 1	0.516421	4.97439e-05	3.19224e-07	1.67736	0.575729	1.15365	0.575729	0.796538	0.0503456
22519	5	3845	KRAS	v-Ki-ras2 Kirsten rat sarcoma viral oncogene homolog	0.609044	0.0104154	8.58877e-07	1.38221	0.672352	1.19976	0.672352	0.572711	0.105734
32708	5	3500	IGHG1	immunoglobulin heavy constant gamma 1 (G1m marker)	0.425191	0.0114159	9.15776e-05	1.46151	0.876929	1.48762	1.48762	0.573006	0.0255463
12721	14	5876	RABGGTB	Rab geranylgeranyltransferase, beta subunit	0.366871	0.0245146	0.0117471	1.16554	0.906867	1.56722	1.56722	0.648208	0.427209
