# Supplementary material for: Exon Array Analysis using re-defined probe sets results in reliable identification of alternatively spliced genes in non-small cell lung cancer
Source: BMC Genomics. 2010 Nov 30;11:676. doi: 10.1186/1471-2164-11-676 (PMC3053589; doi:10.1186/1471-2164-11-676)
Supplement: Additional file 9 — Table S9: Analysis of the exon array NSCLC data set, result sub-list C. [file 1471-2164-11-676-S9.XLS]

## Sheet: S9_Result_list_C
Table S9: Analysis of the exon array NSCLC data set, result sub-list C.
Transcript cluster ID: Gene locus as defined in the new exon array chip definition. Number of probe sets: Number of present probe sets in the respective transcript cluster. p values were obtained from a mixed linear model ANOVA for the factors patient (P), pathology group (G), and for alternative splicing (interaction of factor exon E and pathology group G). The gene level fold-change was obtaine…
Transcript cluster ID	Number of probe sets	Entrez gene ID	Gene symbol	Description	p(P)	p(G)	p(E*G)	contrast(G)	MinSI	MaxSI	AbsSI	AbsLogAbsSI	SI	AbsLogSI
38998	57	2335	FN1	fibronectin 1	0.058013	0.731023	0	0.960982	0.836123	3.42288	3.42288	1.77521	3.42288	1.77521
8165	7	51208	CLDN18	claudin 18	0.865253	0.000385321	7.94316e-12	0.242015	0.587129	3.30311	3.30311	1.72383	3.30311	1.72382
16201	41	56969	RPL23AP32	ribosomal protein L23a pseudogene 32	0.351169	4.44466e-07	0	0.453559	0.833492	3.1552	3.1552	1.65773	3.1552	1.65773
9368	12	2273	FHL1	four and a half LIM domains 1	0.689495	4.90783e-10	0	0.23951	0.591875	2.969	2.969	1.56998	2.969	1.56998
5776	13	56938	ARNTL2	aryl hydrocarbon receptor nuclear translocator-like 2	0.461392	2.61808e-06	4.00771e-43	3.05726	0.348868	1.42907	0.348868	1.51925	0.348868	1.51925
32412	7	9787	DLGAP5	discs, large (Drosophila) homolog-associated protein 5	0.683186	1.54015e-09	3.19525e-35	2.7226	0.385396	1.26964	0.385396	1.37559	0.385396	1.37559
35378	14	8991	SELENBP1	selenium binding protein 1	0.0801348	1.1736e-07	0	0.431491	0.679671	2.37312	2.37312	1.24679	2.37312	1.24679
22035	7	9314	KLF4	Kruppel-like factor 4 (gut)	0.595967	7.41215e-07	1.57937e-18	0.345782	0.736638	2.22412	2.22412	1.15323	2.22412	1.15323
2814	24	22998	LIMCH1	LIM and calponin homology domains 1	0.125423	2.55281e-08	0	0.364862	0.69275	2.21797	2.21797	1.14924	2.21797	1.14924
39164	42	1293	COL6A3	collagen, type VI, alpha 3	0.0379952	0.00108937	6.99233e-26	1.61446	0.741945	2.21609	2.21609	1.14802	2.21609	1.14802
24651	64	25890	ABI3BP	ABI family, member 3 (NESH) binding protein	0.90873	6.41758e-08	0	0.354022	0.60346	2.2037	2.2037	1.13993	2.2037	1.13993
32518	11	8650	NUMB	numb homolog (Drosophila)	0.378998	0.0119399	2.79247e-26	0.870698	0.881067	2.10315	2.10315	1.07255	2.10315	1.07255
18037	24	11185	INMT	indolethylamine N-methyltransferase	0.832514	7.93373e-07	0	0.457583	0.271205	2.0825	0.271205	1.88254	0.477277	1.0671
38673	37	4065	LY75	lymphocyte antigen 75	0.0510937	0.433796	0	0.950941	0.406818	1.41458	0.406818	1.29754	0.484293	1.04605
15440	59	8897	MTMR3	myotubularin related protein 3	0.786146	0.425541	1.5283e-25	1.02956	0.769435	2.04576	2.04576	1.03264	2.04576	1.03264
32228	17	57447	NDRG2	NDRG family member 2	0.125244	4.25528e-06	4.20455e-35	0.435594	0.774297	2.04354	2.04354	1.03107	2.04354	1.03107
16046	8	1058	CENPA	centromere protein A	0.00115489	0.000244005	8.23101e-19	1.16201	0.78926	2.01824	2.01824	1.0131	2.01824	1.0131
38453	13	55679	LIMS2	LIM and senescent cell antigen-like domains 2	0.876571	3.46456e-09	0	0.517732	0.508284	2.01726	2.01726	1.0124	2.01726	1.0124
7632	5	23016	EXOSC7	exosome component 7	0.107046	9.04521e-08	1.72437e-31	0.629743	0.444456	2.01338	0.444456	1.16989	2.01338	1.00962
26236	15	177	AGER	advanced glycosylation end product-specific receptor	0.658697	1.56681e-06	2.29078e-23	0.138652	0.720929	2.01201	2.01201	1.00864	2.01201	1.00864
12319	11	347735	SERINC2	serine incorporator 2	0.0438656	1.04597e-05	6.39873e-30	1.88827	0.50473	1.37514	0.50473	0.986416	0.50473	0.986416
25401	9	146556	C16orf89	chromosome 16 open reading frame 89	0.141834	8.37647e-07	3.83039e-28	0.482866	0.695325	1.97863	1.97863	0.984502	1.97863	0.984505
1861	7	9576	SPAG6	sperm associated antigen 6	0.21156	0.000310108	1.98784e-13	0.494984	0.648282	1.92754	1.92754	0.946761	1.92754	0.946762
21921	5	4969	OGN	osteoglycin	0.300787	2.2367e-06	8.51793e-18	0.338052	0.611367	1.92124	1.92124	0.942038	1.92124	0.942038
14929	7	654364	NME1-NME2	NME1-NME2 readthrough	0.335685	4.31221e-06	1.24273e-21	1.85687	0.52573	1.3375	0.52573	0.927606	0.52573	0.927605
4734	13	7168	TPM1	tropomyosin 1 (alpha)	0.263678	0.376825	1.75897e-10	1.08497	0.641089	1.87469	1.87469	0.906652	1.87469	0.90665
12673	22	3953	LEPR	leptin receptor	0.319298	5.92723e-09	0	0.432796	0.570913	1.88096	1.88096	0.911469	1.87059	0.903494
15349	29	28809	IGLV3-1	immunoglobulin lambda variable 3-1	0.184719	0.00493735	1.77742e-08	1.66739	0.535392	1.46873	0.535392	0.901333	0.535392	0.901331
35087	13	1301	COL11A1	collagen, type XI, alpha 1	0.478757	0.000161683	1.93452e-31	2.31577	0.432811	1.97655	0.432811	1.20819	1.8659	0.899873
15080	30	3691	ITGB4	integrin, beta 4	0.325207	0.000350018	1.89369e-30	1.86435	0.536707	1.255	0.536707	0.897793	0.536707	0.897793
36854	41	4628	MYH10	myosin, heavy chain 10, non-muscle	0.0434361	8.9065e-08	0	0.457812	0.754104	1.85356	1.85356	0.890299	1.85356	0.8903
38689	16	2191	FAP	fibroblast activation protein, alpha	0.217355	5.50975e-08	1.42198e-38	2.90813	0.550539	1.39782	0.550539	0.861083	0.550539	0.861082
28370	7	634	CEACAM1	carcinoembryonic antigen-related cell adhesion molecule 1 (biliary glycoprotein)	0.109781	0.000100101	6.87543e-07	1.73985	0.551779	1.3035	0.551779	0.857838	0.551779	0.857837
30734	29	10580	SORBS1	sorbin and SH3 domain containing 1	0.456758	1.96653e-07	0	0.535738	0.586135	1.8417	1.8417	0.881038	1.80889	0.855106
19421	5	219995	MS4A15	membrane-spanning 4-domains, subfamily A, member 15	0.700612	3.85998e-06	5.86303e-18	0.520311	0.5794	1.79913	1.79913	0.847299	1.79913	0.847301
1871	23	56243	KIAA1217	KIAA1217	0.116769	0.851155	0	1.01556	0.489953	1.79139	0.489953	1.02928	1.79139	0.841076
37459	26	10351	ABCA8	ATP-binding cassette, sub-family A (ABC1), member 8	0.713443	2.78731e-08	0	0.374932	0.559688	1.90336	1.90336	0.928548	0.559688	0.837305
24852	18	6578	SLCO2A1	solute carrier organic anion transporter family, member 2A1	0.785179	5.54505e-06	0	0.40798	0.630531	2.34674	2.34674	1.23066	1.78238	0.833808
22821	33	5787	PTPRB	protein tyrosine phosphatase, receptor type, B	0.786342	7.82969e-07	0	0.305435	0.740033	2.22912	2.22912	1.15647	1.77975	0.831677
6589	18	8434	RECK	reversion-inducing-cysteine-rich protein with kazal motifs	0.513781	4.11711e-08	0	0.579828	0.716488	1.77332	1.77332	0.826453	1.77332	0.826452
18108	24	4967	OGDH	oxoglutarate (alpha-ketoglutarate) dehydrogenase (lipoamide)	0.708687	0.704426	6.62452e-24	0.977697	0.840519	1.77174	1.77174	0.825167	1.77174	0.825163
18396	6	113878	DTX2	deltex homolog 2 (Drosophila)	0.252282	1.44431e-05	1.20108e-21	0.670464	0.283359	1.76379	0.283359	1.8193	1.76379	0.818682
38326	9	2274	FHL2	four and a half LIM domains 2	0.303863	7.71747e-05	4.84487e-16	1.57647	0.567931	1.407	0.567931	0.816212	0.567931	0.816213
10843	8	9351	SLC9A3R2	solute carrier family 9 (sodium/hydrogen exchanger), member 3 regulator 2	0.118127	1.5583e-06	9.80043e-22	0.549944	0.764369	1.75665	1.75665	0.812827	1.75665	0.812825
4773	17	9493	KIF23	kinesin family member 23	0.945329	1.93552e-07	0	1.86661	0.567607	1.58864	0.567607	0.817036	0.570023	0.810909
34189	17	1855	DVL1	dishevelled, dsh homolog 1 (Drosophila)	0.102522	0.00529027	7.01186e-28	1.09141	0.57118	1.22928	0.57118	0.807983	0.57118	0.807982
12937	14	2944	GSTM1	glutathione S-transferase mu 1	0.00311575	1.06446e-06	9.95062e-15	0.717308	0.572782	1.51231	0.572782	0.803942	0.572782	0.803942
4929	18	10509	SEMA4B	sema domain, immunoglobulin domain (Ig), transmembrane domain (TM) and short cytoplasmic domain, (semaphorin) 4B	0.122775	1.38296e-07	1.29032e-41	1.89846	0.580602	1.32208	0.580602	0.784379	0.580602	0.784378
27066	26	6196	RPS6KA2	ribosomal protein S6 kinase, 90kDa, polypeptide 2	0.659513	7.22211e-05	4.37111e-24	0.618404	0.765031	1.72201	1.72201	0.784094	1.72201	0.784096
29775	11	64116	SLC39A8	solute carrier family 39 (zinc transporter), member 8	0.264356	2.07227e-05	1.1642e-10	0.420787	0.863876	1.71147	1.71147	0.775236	1.71147	0.775233
31703	24	9583	ENTPD4	ectonucleoside triphosphate diphosphohydrolase 4	0.302324	7.3208e-06	0	1.39293	0.747834	1.71052	1.71052	0.774435	1.71052	0.774438
27565	9	1361	CPB2	carboxypeptidase B2 (plasma)	0.143464	6.84664e-07	8.09918e-29	0.393748	0.585743	1.32199	0.585743	0.77166	0.585743	0.771661
1587	7	91663	MYADM	myeloid-associated differentiation marker	0.403306	1.38729e-05	2.89681e-09	0.54086	0.883841	1.69668	1.69668	0.762714	1.69668	0.762719
32709	54	28453	IGHV3-6	immunoglobulin heavy variable 3-6 pseudogene	0.232837	0.0034041	7.09744e-10	1.81253	0.589894	1.65684	0.589894	0.761472	0.589894	0.761473
3663	23	23213	SULF1	sulfatase 1	0.217207	1.99385e-07	0	3.43757	0.552187	1.40563	0.552187	0.856771	0.59026	0.760578
5897	8	3164	NR4A1	nuclear receptor subfamily 4, group A, member 1	0.0617121	5.4972e-08	3.06886e-13	0.317365	0.766786	1.682	1.682	0.750178	1.682	0.750181
23769	13	91851	CHRDL1	chordin-like 1	0.881235	1.03459e-08	0	0.309119	0.568228	3.18203	3.18203	1.66995	0.595185	0.74859
22373	45	7450	VWF	von Willebrand factor	0.914053	1.03761e-06	0	0.336468	0.798777	1.67896	1.67896	0.747568	1.67896	0.747567
13802	6	467	ATF3	activating transcription factor 3	0.113121	0.000133374	1.61711e-13	0.651769	0.596133	1.54116	0.596133	0.746294	0.596133	0.746294
11188	36	326343	MT1DP	metallothionein 1D (pseudogene)	0.0724362	0.0305399	8.21255e-22	1.13072	0.553877	1.38307	0.553877	0.852362	0.596621	0.745114
16586	14	9173	IL1RL1	interleukin 1 receptor-like 1	0.912672	0.000862369	2.12492e-31	0.457633	0.599557	2.04756	2.04756	1.03391	0.599557	0.738032
19383	21	1500	CTNND1	catenin (cadherin-associated protein), delta 1	0.235197	0.228309	2.57552e-11	0.917659	0.601544	1.29973	0.601544	0.733258	0.601544	0.733259
5894	8	94	ACVRL1	activin A receptor type II-like 1	0.947479	1.19357e-06	8.38981e-28	0.488895	0.653738	1.6507	1.6507	0.723078	1.6507	0.723082
3285	21	80014	WWC2	WW and C2 domain containing 2	0.788101	7.85161e-06	8.88708e-29	0.517972	0.769652	1.64577	1.64577	0.718763	1.64577	0.718763
11328	6	51741	WWOX	WW domain containing oxidoreductase	0.144015	0.00306549	7.89277e-09	1.15435	0.798311	1.64312	1.64312	0.716438	1.64312	0.716441
26232	41		CREBL1		0.92311	5.65778e-06	0	0.645728	0.354162	1.87308	0.354162	1.49752	1.64167	0.715161
9909	37	717	C2	complement component 2	0.200142	0.0877733	0	1.21533	0.621595	1.63872	1.63872	0.712569	1.63872	0.712573
12216	15	57185	NIPAL3	NIPA-like domain containing 3	0.599224	0.13147	2.06617e-18	0.909962	0.876253	1.63595	1.63595	0.710129	1.63595	0.710126
7223	47	23511	NUP188	nucleoporin 188kDa	0.142632	0.00905477	0	1.09629	0.550308	1.23342	0.550308	0.861689	0.611377	0.709867
25016	18	57560	IFT80	intraflagellar transport 80 homolog (Chlamydomonas)	0.566848	0.563397	2.24768e-42	1.03315	0.791435	2.36563	2.36563	1.24222	1.63552	0.709752
1362	7	2354	FOSB	FBJ murine osteosarcoma viral oncogene homolog B	0.222768	4.36684e-06	4.32117e-20	0.271403	0.670125	1.61585	1.61585	0.692293	1.61585	0.692292
29765	8	125	ADH1B	alcohol dehydrogenase 1B (class I), beta polypeptide	0.410309	5.35809e-09	2.24448e-25	0.140512	0.621659	2.72968	2.72968	1.44873	0.621659	0.685805
11050	9	606724	LOC606724	coronin, actin binding protein, 1A pseudogene	0.680818	1.84111e-06	4.741e-14	1.50655	0.621811	1.13758	0.621811	0.685452	0.621811	0.685453
7608	13	7433	VIPR1	vasoactive intestinal peptide receptor 1	0.343985	1.54368e-08	0	0.311446	0.46288	3.80461	3.80461	1.92775	1.60587	0.683353
18599	8		CTA-351J1.1		0.75414	0.000155195	1.4863e-19	0.431702	0.624472	1.37988	0.624472	0.679291	0.624472	0.67929
3101	24	287	ANK2	ankyrin 2, neuronal	0.200243	2.01891e-05	0	0.665522	0.771835	1.77322	1.77322	0.826372	1.59463	0.67322
28706	5	153572	IRX2	iroquois homeobox 2	0.67443	0.000193016	3.26698e-10	0.796122	0.627882	1.2544	0.627882	0.671435	0.627882	0.671434
13251	16	4881	NPR1	natriuretic peptide receptor A/guanylate cyclase A (atrionatriuretic peptide receptor A)	0.530567	3.40367e-06	9.14459e-32	0.581224	0.751051	1.58449	1.58449	0.664019	1.58449	0.664018
15537	11	27350	APOBEC3C	apolipoprotein B mRNA editing enzyme, catalytic polypeptide-like 3C	0.149985	0.000412195	1.33431e-12	1.31433	0.852975	1.57007	1.57007	0.650829	1.57007	0.650829
12517	15	1580	CYP4B1	cytochrome P450, family 4, subfamily B, polypeptide 1	0.5055	1.25349e-09	2.61616e-34	0.191703	0.705383	1.56818	1.56818	0.649091	1.56655	0.647589
16135	8		AC007246.1		0.218935	1.53588e-05	4.8747e-21	0.636684	0.626077	1.60012	1.60012	0.67818	0.638571	0.647081
12412	104	23499	MACF1	microtubule-actin crosslinking factor 1	0.000585775	1.40286e-05	1.10703e-43	0.561436	0.652284	1.84691	1.84691	0.885114	1.56367	0.644933
9965	19	23294	ANKS1A	ankyrin repeat and sterile alpha motif domain containing 1A	0.38248	4.47109e-06	0	0.715431	0.69666	1.56134	1.56134	0.642785	1.56134	0.642783
21515	33	65083	NOL6	nucleolar protein family 6 (RNA-associated)	0.094408	0.551337	4.17111e-20	1.05772	0.595607	1.45453	0.595607	0.747567	0.641145	0.641277
1292	6	1555	CYP2B6	cytochrome P450, family 2, subfamily B, polypeptide 6	0.587772	3.49419e-07	6.80786e-22	0.489993	0.573669	1.65256	0.573669	0.80171	1.5583	0.639973
5603	29	65125	WNK1	WNK lysine deficient protein kinase 1	0.0311822	0.379593	5.92418e-20	0.950043	0.861869	1.55513	1.55513	0.637035	1.55513	0.637035
1283	29	8425	LTBP4	latent transforming growth factor beta binding protein 4	0.660665	5.75236e-08	0	0.420842	0.573111	2.1656	2.1656	1.11477	1.55425	0.636215
1788	18	10659	CUGBP2	CUG triplet repeat, RNA binding protein 2	0.36728	7.06319e-05	4.84947e-15	0.633584	0.739084	1.55081	1.55081	0.633022	1.55081	0.633026
39627	5	79017	GGCT	gamma-glutamyl cyclotransferase	0.0188611	0.0966533	1.26783e-09	1.08916	0.742687	1.54854	1.54854	0.630909	1.54854	0.630911
7070	15	11217	AKAP2	A kinase (PRKA) anchor protein 2	0.86832	9.87968e-06	4.08978e-31	0.64602	0.625671	1.58181	0.625671	0.676524	1.54206	0.624859
543	13	56111	PCDHGA4	protocadherin gamma subfamily A, 4	0.324121	0.0169344	7.39913e-24	0.87435	0.648492	1.36705	0.648492	0.624839	0.648492	0.624839
19911	10	2313	FLI1	Friend leukemia virus integration 1	0.544259	1.11133e-05	2.65776e-14	0.64213	0.858239	1.53718	1.53718	0.620286	1.53718	0.620283
37023	9	10615	SPAG5	sperm associated antigen 5	0.64357	7.71765e-09	4.3283e-25	2.09117	0.675325	1.53506	1.53506	0.618295	1.53506	0.618299
8423	130	8893	EIF2B5	eukaryotic translation initiation factor 2B, subunit 5 epsilon, 82kDa	0.312463	2.63804e-05	0	1.24954	0.651967	1.49497	0.651967	0.617129	0.651967	0.617129
24444	6	3373	HYAL1	hyaluronoglucosaminidase 1	0.583117	0.000336117	2.12911e-13	0.588732	0.65212	1.34215	0.65212	0.616791	0.65212	0.61679
31401	12	51006	SLC35C2	solute carrier family 35, member C2	0.30817	0.0571133	8.21877e-12	1.12593	0.653327	1.07806	0.653327	0.614123	0.653327	0.614122
19207	5	10553	HTATIP2	HIV-1 Tat interactive protein 2, 30kDa	0.081169	6.76436e-05	0.00109322	1.55883	0.857951	1.52811	1.52811	0.611748	1.52811	0.611752
22105	29	3371	TNC	tenascin C	0.0370513	0.000880896	1.09247e-13	1.81112	0.756063	1.52805	1.52805	0.611692	1.52805	0.611696
4920	25	55215	FANCI	Fanconi anemia, complementation group I	0.882782	2.84748e-08	3.0268e-43	2.1458	0.604614	1.29227	0.604614	0.725914	0.655965	0.608309
19555	13	79703	C11orf80	chromosome 11 open reading frame 80	0.491401	2.77807e-07	5.16039e-13	1.59298	0.65611	1.24202	0.65611	0.60799	0.65611	0.607991
2358	11	3070	HELLS	helicase, lymphoid-specific	0.834659	6.89937e-06	0	1.45832	0.636207	1.81621	1.81621	0.860931	1.52222	0.606174
41744	15	54538	ROBO4	roundabout homolog 4, magic roundabout (Drosophila)	0.588511	5.17548e-07	4.66438e-29	0.490503	0.693627	1.5281	1.5281	0.611739	1.52119	0.605202
3299	16	83891	SNX25	sorting nexin 25	0.299644	6.58294e-05	2.1986e-17	0.553411	0.796466	1.52079	1.52079	0.604821	1.52079	0.604825
2572	17	10579	TACC2	transforming, acidic coiled-coil containing protein 2	0.394399	1.45202e-05	4.0618e-16	0.668155	0.77111	1.51823	1.51823	0.60239	1.51823	0.602386
11732	32	4008	LMO7	LIM domain 7	0.83656	0.000639488	2.87836e-24	0.489009	0.658673	2.1099	2.1099	1.07717	0.658673	0.602366
6504	25	7010	TEK	TEK tyrosine kinase, endothelial	0.890203	1.12797e-07	0	0.363182	0.641681	1.73718	1.73718	0.796747	1.51692	0.601148
23076	40	9612	NCOR2	nuclear receptor co-repressor 2	0.258928	0.216137	1.06761e-06	0.940738	0.87257	1.51621	1.51621	0.60047	1.51621	0.600473
13501	7	2328	FMO3	flavin containing monooxygenase 3	0.119364	0.0955015	1.88093e-10	0.782649	0.760802	1.51516	1.51516	0.59947	1.51516	0.599472
2488	15	120	ADD3	adducin 3 (gamma)	0.539814	0.205349	2.60308e-10	0.875598	0.867451	1.51299	1.51299	0.597402	1.51299	0.597401
16577	15	4862	NPAS2	neuronal PAS domain protein 2	0.433053	0.000230857	4.29075e-20	1.63628	0.661256	1.25742	0.661256	0.596719	0.661256	0.596719
22706	15	57658	CALCOCO1	calcium binding and coiled-coil domain 1	0.79332	1.2556e-07	1.48246e-15	0.630987	0.761987	1.50898	1.50898	0.593574	1.50898	0.593573
27485	16	23111	SPG20	spastic paraplegia 20 (Troyer syndrome)	0.244579	7.59408e-05	2.12109e-14	0.758559	0.781256	1.50821	1.50821	0.592837	1.50821	0.592842
3072	14	255743	NPNT	nephronectin	0.801523	9.21457e-07	2.18075e-29	0.365827	0.796191	1.95646	1.95646	0.968246	1.50596	0.590679
14980	9	6909	TBX2	T-box 2	0.777604	6.2634e-06	8.89596e-28	0.554353	0.629386	1.54952	0.629386	0.667983	1.50534	0.590086
7214	55	6709	SPTAN1	spectrin, alpha, non-erythrocytic 1 (alpha-fodrin)	0.0334039	1.10658e-05	1.85994e-15	0.695974	0.885728	1.50277	1.50277	0.587624	1.50277	0.587626
18031	8	222166	C7orf41	chromosome 7 open reading frame 41	0.428215	1.31539e-05	8.41105e-21	0.623812	0.666648	1.64447	1.64447	0.717623	0.666648	0.585003
28578	24	7576	ZNF28	zinc finger protein 28	0.0106741	1.62813e-05	2.80366e-11	1.15704	0.819038	1.49805	1.49805	0.583086	1.49805	0.583083
30975	14	101	ADAM8	ADAM metallopeptidase domain 8	0.104645	2.56211e-06	3.66843e-18	1.4746	0.744812	1.49457	1.49457	0.57973	1.49457	0.579729
36167	8	148789	B3GALNT2	beta-1,3-N-acetylgalactosaminyltransferase 2	0.874712	0.0110255	1.56676e-11	1.26399	0.66943	1.2029	0.66943	0.578995	0.66943	0.578995
28134	16	27151	CPAMD8	C3 and PZP-like, alpha-2-macroglobulin domain containing 8	0.737697	1.34721e-08	0	0.595051	0.621138	1.50301	0.621138	0.687014	1.49359	0.578781
27694	9	1910	EDNRB	endothelin receptor type B	0.962158	7.46941e-08	0	0.339405	0.56561	1.87232	1.87232	0.904827	0.669799	0.578201
29471	9	9079	LDB2	LIM domain binding 2	0.853362	2.17621e-07	3.02118e-28	0.446197	0.733111	1.53962	1.53962	0.622574	1.48881	0.574163
32708	5	3500	IGHG1	immunoglobulin heavy constant gamma 1 (G1m marker)	0.425191	0.0114159	9.15776e-05	1.46151	0.876929	1.48762	1.48762	0.573006	1.48762	0.573005
4908	38	11214	AKAP13	A kinase (PRKA) anchor protein 13	0.0027474	0.000180213	8.68805e-44	0.705305	0.804263	1.63274	1.63274	0.707295	1.4858	0.571237
6101	16	79611	ACSS3	acyl-CoA synthetase short-chain family member 3	0.510737	7.58756e-06	5.90424e-25	0.616919	0.766086	1.48146	1.48146	0.56702	1.48146	0.567022
4132	19	81502	HM13	histocompatibility (minor) 13	0.803912	1.06578e-05	0.00107008	1.55061	0.67694	1.19422	0.67694	0.5629	0.67694	0.5629
36731	15	51763	INPP5K	inositol polyphosphate-5-phosphatase K	0.0747085	2.01586e-07	3.64503e-16	0.69672	0.792768	1.47458	1.47458	0.560304	1.47458	0.560305
26800	14	387104	C6orf174	chromosome 6 open reading frame 174	0.431213	1.46377e-06	0	0.435038	0.592429	2.44523	2.44523	1.28997	0.678373	0.55985
12585	16	6342	SCP2	sterol carrier protein 2	0.204235	0.0170511	1.99409e-08	0.836553	0.852664	1.4733	1.4733	0.559051	1.4733	0.559047
26766	49	6098	ROS1	c-ros oncogene 1 , receptor tyrosine kinase	0.59748	0.00264229	0	0.571624	0.678892	2.05695	2.05695	1.04051	0.678892	0.558746
22738	28	6601	SMARCC2	SWI/SNF related, matrix associated, actin dependent regulator of chromatin, subfamily c, member 2	0.264308	0.00539301	2.14443e-15	0.893705	0.843796	1.47243	1.47243	0.558199	1.47243	0.558201
17109	25	6744	SSFA2	sperm specific antigen 2	0.859391	0.000206341	6.86655e-12	0.724987	0.832531	1.47159	1.47159	0.557376	1.47159	0.557371
16174	20	57217	TTC7A	tetratricopeptide repeat domain 7A	0.171804	0.00637072	1.31689e-10	0.89226	0.679885	1.28857	0.679885	0.556637	0.679885	0.556638
1161	18	2821	GPI	glucose phosphate isomerase	0.215086	4.0658e-06	6.34862e-25	1.69629	0.529288	1.14596	0.529288	0.917875	0.681045	0.554178
12467	9	6487	ST3GAL3	ST3 beta-galactoside alpha-2,3-sialyltransferase 3	0.368657	0.630424	0.00139308	1.02621	0.829789	1.46699	1.46699	0.552859	1.46699	0.552859
33170	13	1512	CTSH	cathepsin H	0.254599	0.000139271	1.13676e-08	0.568379	0.876459	1.46638	1.46638	0.552259	1.46638	0.55226
18765	20	800	CALD1	caldesmon 1	0.149478	0.0294323	4.07281e-07	0.796906	0.683815	1.16678	0.683815	0.548322	0.683815	0.548323
37048	15	85464	SSH2	slingshot homolog 2 (Drosophila)	0.478842	0.00123853	9.54408e-18	0.799102	0.829288	1.46129	1.46129	0.547243	1.46129	0.547243
22840	22	114882	OSBPL8	oxysterol binding protein-like 8	0.134158	0.944174	6.62621e-08	1.00284	0.908457	1.45939	1.45939	0.545365	1.45939	0.545361
18460	30	85865	GTPBP10	GTP-binding protein 10 (putative)	0.0812883	0.0120245	3.90297e-29	1.07939	0.641512	1.48002	0.641512	0.640452	0.685916	0.543896
6594	8	9833	MELK	maternal embryonic leucine zipper kinase	0.751946	6.67018e-08	8.21691e-25	2.9231	0.749865	1.45759	1.45759	0.543585	1.45759	0.543581
37039	19	399687	MYO18A	myosin XVIIIA	0.186377	0.370713	9.92342e-08	1.02941	0.686773	1.14273	0.686773	0.542095	0.686773	0.542095
7565	15	10217	CTDSPL	CTD (carboxy-terminal domain, RNA polymerase II, polypeptide A) small phosphatase-like	0.651936	9.63685e-05	1.83139e-22	0.676236	0.776748	1.69689	1.69689	0.762893	1.45456	0.54058
33036	8	302	ANXA2	annexin A2	0.702775	0.245115	5.67936e-09	1.09732	0.829589	1.45434	1.45434	0.540365	1.45434	0.540368
12940	20	10768	AHCYL1	adenosylhomocysteinase-like 1	0.120079	0.598155	1.8912e-08	0.972771	0.900274	1.45153	1.45153	0.537574	1.45153	0.537578
19551	27	582	BBS1	Bardet-Biedl syndrome 1	0.542047	0.000218696	0	1.17415	0.696378	1.5443	1.5443	0.626953	1.45051	0.536563
40785	11	2078	ERG	v-ets erythroblastosis virus E26 oncogene homolog (avian)	0.961616	4.90107e-05	0	0.563067	0.689703	2.25323	2.25323	1.17199	0.689703	0.535953
1920	14	6935	ZEB1	zinc finger E-box binding homeobox 1	0.363167	0.000210563	6.63967e-11	0.742692	0.859367	1.44886	1.44886	0.534918	1.44886	0.534923
41005	10	322	APBB1	amyloid beta (A4) precursor protein-binding, family B, member 1 (Fe65)	0.491555	1.24751e-07	1.03751e-37	0.726834	0.752278	1.44791	1.44791	0.533972	1.44791	0.533972
6348	23	283383	GPR133	G protein-coupled receptor 133	0.835833	5.04507e-07	0	0.439705	0.576794	1.79757	1.79757	0.846048	1.44365	0.529723
832	8	4782	NFIC	nuclear factor I/C (CCAAT-binding transcription factor)	0.320659	8.71166e-06	2.59935e-14	0.726062	0.858891	1.44267	1.44267	0.528741	1.44267	0.528744
24513	5	11170	FAM107A	family with sequence similarity 107, member A	0.541579	3.85072e-08	3.62211e-34	0.255696	0.556172	2.09748	2.09748	1.06866	0.693284	0.528481
10596	26	57211	GPR126	G protein-coupled receptor 126	0.931278	0.00742911	1.15132e-16	0.693717	0.769216	1.44051	1.44051	0.52658	1.44051	0.526582
3652	17	23678	SGK3	serum/glucocorticoid regulated kinase family, member 3	0.031914	0.000405731	7.11373e-11	0.851253	0.85924	1.43741	1.43741	0.523472	1.43741	0.523472
41600	9	834	CASP1	caspase 1, apoptosis-related cysteine peptidase (interleukin 1, beta, convertase)	0.0235914	0.00219674	3.39507e-07	0.827375	0.848491	1.43517	1.43517	0.521222	1.43517	0.521217
16068	27	84450	ZNF512	zinc finger protein 512	0.203435	0.000621463	0	1.17458	0.685252	1.43467	0.685252	0.545293	1.43467	0.520715
3659	26	80243	PREX2	phosphatidylinositol-3,4,5-trisphosphate-dependent Rac exchange factor 2	0.422432	1.41871e-06	5.73954e-27	0.502783	0.697179	1.23952	0.697179	0.520399	0.697179	0.520398
35120	21	6272	SORT1	sortilin 1	0.575965	3.43136e-05	1.1241e-09	0.578632	0.891294	1.43233	1.43233	0.518364	1.43233	0.518362
7328	6	51162	EGFL7	EGF-like-domain, multiple 7	0.922202	4.74002e-05	5.31436e-13	0.712157	0.70002	1.43189	1.43189	0.517921	1.43189	0.51792
2178	15	8879	SGPL1	sphingosine-1-phosphate lyase 1	0.423177	8.34058e-07	3.11861e-15	1.60357	0.698442	1.14424	0.698442	0.517788	0.698442	0.517789
32949	6	84978	FRMD5	FERM domain containing 5	0.0205062	1.32401e-06	2.06244e-10	1.37459	0.740555	1.43094	1.43094	0.516963	1.43094	0.516959
38850	29	6772	STAT1	signal transducer and activator of transcription 1, 91kDa	0.62142	0.0101531	1.23023e-07	1.51955	0.710875	1.42837	1.42837	0.51437	1.42837	0.51437
27045	6	56895	AGPAT4	1-acylglycerol-3-phosphate O-acyltransferase 4 (lysophosphatidic acid acyltransferase, delta)	0.114757	0.223819	1.00049e-05	0.942378	0.700545	1.14406	0.700545	0.51345	0.700545	0.513451
979	5	10535	RNASEH2A	ribonuclease H2, subunit A	0.248875	1.28827e-06	2.61529e-11	1.62226	0.700936	1.23903	0.700936	0.512645	0.700936	0.512646
4602	30	7057	THBS1	thrombospondin 1	0.0110685	0.07977	0.00445698	0.798195	0.701745	1.14255	0.701745	0.510981	0.701745	0.510982
36403	6	91319	DERL3	Der1-like domain family, member 3	0.738231	0.00352281	2.7646e-06	1.78474	0.702276	1.30272	0.702276	0.50989	0.702276	0.50989
30207	14	10529	NEBL	nebulette	0.205491	2.43522e-06	2.36289e-10	0.49903	0.775214	1.42161	1.42161	0.507526	1.42161	0.507522
6386	38	6595	SMARCA2	SWI/SNF related, matrix associated, actin dependent regulator of chromatin, subfamily a, member 2	0.539289	5.29998e-06	9.14819e-34	0.73759	0.81436	1.41976	1.41976	0.505647	1.41976	0.505646
25057	20		EVI1		0.498037	7.58778e-05	5.21163e-15	0.679419	0.823639	1.41935	1.41935	0.50523	1.41935	0.50523
140	33	3672	ITGA1	integrin, alpha 1	0.0541835	0.00656498	1.24902e-13	0.754446	0.694597	1.41826	0.694597	0.525752	1.41826	0.504121
34282	19	22883	CLSTN1	calsyntenin 1	0.491943	0.0122059	2.2346e-07	1.32413	0.705582	1.17785	0.705582	0.503114	0.705582	0.503115
27548	11	8848	TSC22D1	TSC22 domain family, member 1	0.0621823	0.000141415	1.35883e-25	0.83491	0.629318	1.40506	0.629318	0.668139	0.70571	0.502853
30394	5	83849	SYT15	synaptotagmin XV	0.870333	8.4972e-07	2.72733e-13	0.495242	0.706023	1.21769	0.706023	0.502213	0.706023	0.502214
4282	5	80336	PABPC1L	poly(A) binding protein, cytoplasmic 1-like	0.0149786	1.11517e-05	1.47906e-08	1.57781	0.706448	1.26991	0.706448	0.501345	0.706448	0.501346
39453	6	202915	TMEM184A	transmembrane protein 184A	0.140463	4.63619e-06	1.15192e-14	1.78404	0.661712	1.61457	1.61457	0.69115	0.706554	0.501129
11802	13	10150	MBNL2	muscleblind-like 2 (Drosophila)	0.283151	0.0118535	3.98396e-11	0.830287	0.863641	1.41526	1.41526	0.501067	1.41526	0.501065
2465	20	9748	SLK	STE20-like kinase (yeast)	0.0722823	0.00633903	2.07134e-13	0.863803	0.880651	1.41373	1.41373	0.499507	1.41373	0.499502
10827	17	57585	CRAMP1L	Crm, cramped-like (Drosophila)	0.701428	0.00155829	1.4403e-14	1.18984	0.805943	1.42744	1.42744	0.51343	1.41291	0.498672
3224	13	2982	GUCY1A3	guanylate cyclase 1, soluble, alpha 3	0.77998	0.00051079	3.2031e-14	0.707411	0.821561	1.41218	1.41218	0.497924	1.41218	0.497929
6230	22	488	ATP2A2	ATPase, Ca++ transporting, cardiac muscle, slow twitch 2	0.562173	0.00489491	2.93748e-16	1.29078	0.708449	1.17871	0.708449	0.497264	0.708449	0.497264
9541	12	3662	IRF4	interferon regulatory factor 4	0.472071	0.308134	9.33935e-31	1.06334	0.709786	1.83082	1.83082	0.87249	0.709786	0.494544
8237	7	11342	RNF13	ring finger protein 13	0.0307405	0.0205038	9.56369e-05	0.865152	0.922022	1.40838	1.40838	0.494037	1.40838	0.494033
30479	14	219790	RTKN2	rhotekin 2	0.597627	1.39225e-06	2.93396e-31	0.310807	0.682806	1.57963	1.57963	0.659587	1.40826	0.493917
37589	6	5831	PYCR1	pyrroline-5-carboxylate reductase 1	0.178489	0.000101871	1.0172e-14	1.52198	0.710121	1.17954	0.710121	0.493863	0.710121	0.493863
12196	12	2048	EPHB2	EPH receptor B2	0.421093	7.04122e-06	1.02339e-25	1.70646	0.558535	1.40807	0.558535	0.84028	1.40807	0.493722
15021	38	2186	BPTF	bromodomain PHD finger transcription factor	0.0875736	3.02927e-06	0	1.26709	0.639115	2.26776	2.26776	1.18127	1.40745	0.493079
18928	16	51667	NUB1	negative regulator of ubiquitin-like proteins 1	0.363749	0.82005	7.62236e-09	1.01232	0.87638	1.40723	1.40723	0.492858	1.40723	0.492861
9972	5	4736	RPL10A	ribosomal protein L10a	0.229633	0.0379313	0.000154668	1.1317	0.895944	1.40662	1.40662	0.492233	1.40662	0.492231
21954	24	5727	PTCH1	patched homolog 1 (Drosophila)	0.752018	0.00120734	4.86116e-30	0.742305	0.725225	1.40588	1.40588	0.491473	1.40588	0.491471
17801	16	104	ADARB1	adenosine deaminase, RNA-specific, B1 (RED1 homolog rat)	0.520134	1.28007e-06	7.48875e-24	0.537674	0.742872	1.40562	1.40562	0.491207	1.40562	0.49121
335	35	831	CAST	calpastatin	0.203724	0.000187172	8.94973e-12	0.815636	0.699359	1.1447	0.699359	0.515895	0.712212	0.489621
24479	9	3700	ITIH4	inter-alpha (globulin) inhibitor H4 (plasma Kallikrein-sensitive glycoprotein)	0.294661	1.28036e-05	9.30441e-09	0.827684	0.728262	1.40357	1.40357	0.489101	1.40357	0.489098
23828	19	3920	LAMP2	lysosomal-associated membrane protein 2	0.0456754	0.135923	1.0152e-08	1.07411	0.713066	1.25324	0.713066	0.487892	0.713066	0.487893
5811	54	120892	LRRK2	leucine-rich repeat kinase 2	0.407306	4.13933e-05	0	0.350859	0.792811	2.09156	2.09156	1.06458	1.40137	0.486843
