# Supplementary material for: Exon Array Analysis using re-defined probe sets results in reliable identification of alternatively spliced genes in non-small cell lung cancer
Source: BMC Genomics. 2010 Nov 30;11:676. doi: 10.1186/1471-2164-11-676 (PMC3053589; doi:10.1186/1471-2164-11-676)
Supplement: Additional file 10 — Table S10: Analysis of the exon array NSCLC data set, final result list. The final result list is the union of sub-lists A, B, and C (additional file 7, 8, and 9, respectively). [file 1471-2164-11-676-S10.XLS]

## Sheet: S10_Final_result_list
Table S10: Analysis of the exon array NSCLC data set, final result list.
Transcript cluster ID: Gene locus as defined in the new exon array chip definition. Number of probe sets: Number of present probe sets in the respective transcript cluster. p values were obtained from a mixed linear model ANOVA for the factors patient (P), pathology group (G), and for alternative splicing (interaction of factor exon E and pathology group G). The gene level fold-change was obtaine…
Transcript cluster ID	Result list A	Result list B	Result list C	AS hypothesis	Validation candidate	Number of probe sets	Entrez gene ID	Gene symbol	Decription	p(P)	p(G)	p(E*G)	contrast(G)	MinSI	MaxSI	AbsSI	AbsLogAbsSI
7608		x	x			13	7433	VIPR1	vasoactive intestinal peptide receptor 1	0.343985	1.54368e-08	0	0.311446	0.46288	3.80461	3.80461	1.92775
18037		x	x			24	11185	INMT	indolethylamine N-methyltransferase	0.832514	7.93373e-07	0	0.457583	0.271205	2.0825	0.271205	1.88254
38998	x		x	CE	x	57	2335	FN1	fibronectin 1	0.058013	0.731023	0	0.960982	0.836123	3.42288	3.42288	1.77521
23769			x			13	91851	CHRDL1	chordin-like 1	0.881235	1.03459e-08	0	0.309119	0.568228	3.18203	3.18203	1.66995
16201		x	x			41	56969	RPL23AP32	ribosomal protein L23a pseudogene 32	0.351169	4.44466e-07	0	0.453559	0.833492	3.1552	3.1552	1.65773
9368			x			12	2273	FHL1	four and a half LIM domains 1	0.689495	4.90783e-10	0	0.23951	0.591875	2.969	2.969	1.56998
25347		x				30	21	ABCA3	ATP-binding cassette, sub-family A (ABC1), member 3	0.445301	1.78547e-05	0	0.390058	0.649578	2.86229	2.86229	1.51717
26232		x	x			41		CREBL1		0.92311	5.65778e-06	0	0.645728	0.354162	1.87308	0.354162	1.49752
14168	x					50	3909	LAMA3	laminin, alpha 3	0.676458	0.82612	0	0.962153	0.474737	2.70902	2.70902	1.43777
12754		x				26	23266	LPHN2	latrophilin 2	0.964631	4.59098e-05	0	0.428119	0.773822	2.47525	2.47525	1.30757
38673	x		x			37	4065	LY75	lymphocyte antigen 75	0.0510937	0.433796	0	0.950941	0.406818	1.41458	0.406818	1.29754
26800		x	x			14	387104	C6orf174	chromosome 6 open reading frame 174	0.431213	1.46377e-06	0	0.435038	0.592429	2.44523	2.44523	1.28997
35378			x			14	8991	SELENBP1	selenium binding protein 1	0.0801348	1.1736e-07	0	0.431491	0.679671	2.37312	2.37312	1.24679
24852			x			18	6578	SLCO2A1	solute carrier organic anion transporter family, member 2A1	0.785179	5.54505e-06	0	0.40798	0.630531	2.34674	2.34674	1.23066
15021			x			38	2186	BPTF	bromodomain PHD finger transcription factor	0.0875736	3.02927e-06	0	1.26709	0.639115	2.26776	2.26776	1.18127
40785		x	x			11	2078	ERG	v-ets erythroblastosis virus E26 oncogene homolog (avian)	0.961616	4.90107e-05	0	0.563067	0.689703	2.25323	2.25323	1.17199
22821			x			33	5787	PTPRB	protein tyrosine phosphatase, receptor type, B	0.786342	7.82969e-07	0	0.305435	0.740033	2.22912	2.22912	1.15647
2814			x			24	22998	LIMCH1	LIM and calponin homology domains 1	0.125423	2.55281e-08	0	0.364862	0.69275	2.21797	2.21797	1.14924
24651			x			64	25890	ABI3BP	ABI family, member 3 (NESH) binding protein	0.90873	6.41758e-08	0	0.354022	0.60346	2.2037	2.2037	1.13993
1283			x			29	8425	LTBP4	latent transforming growth factor beta binding protein 4	0.660665	5.75236e-08	0	0.420842	0.573111	2.1656	2.1656	1.11477
18660		x				20	79974	C7orf58	chromosome 7 open reading frame 58	0.611493	2.76913e-08	0	0.473199	0.743343	2.14831	2.14831	1.1032
5811			x			54	120892	LRRK2	leucine-rich repeat kinase 2	0.407306	4.13933e-05	0	0.350859	0.792811	2.09156	2.09156	1.06458
26766		x	x			49	6098	ROS1	c-ros oncogene 1 , receptor tyrosine kinase	0.59748	0.00264229	0	0.571624	0.678892	2.05695	2.05695	1.04051
1871	x		x	Alt. transcription start site / intron retention	x	23	56243	KIAA1217	KIAA1217	0.116769	0.851155	0	1.01556	0.489953	1.79139	0.489953	1.02928
38453		x	x			13	55679	LIMS2	LIM and senescent cell antigen-like domains 2	0.876571	3.46456e-09	0	0.517732	0.508284	2.01726	2.01726	1.0124
37459			x			26	10351	ABCA8	ATP-binding cassette, sub-family A (ABC1), member 8	0.713443	2.78731e-08	0	0.374932	0.559688	1.90336	1.90336	0.928548
12673			x			22	3953	LEPR	leptin receptor	0.319298	5.92723e-09	0	0.432796	0.570913	1.88096	1.88096	0.911469
37105		x				23	80179	MYO19	myosin XIX	0.927735	9.54144e-08	0	1.69138	0.532272	1.27471	0.532272	0.909764
27694			x			9	1910	EDNRB	endothelin receptor type B	0.962158	7.46941e-08	0	0.339405	0.56561	1.87232	1.87232	0.904827
36854			x			41	4628	MYH10	myosin, heavy chain 1, non-muscle	0.0434361	8.9065e-08	0	0.457812	0.754104	1.85356	1.85356	0.890299
3259	x					14	23022	PALLD	palladin, cytoskeletal associated protein	0.245845	0.0708621	0	0.826598	0.758344	1.84588	1.84588	0.884309
30734			x			29	10580	SORBS1	sorbin and SH3 domain containing 1	0.456758	1.96653e-07	0	0.535738	0.586135	1.8417	1.8417	0.881038
7223			x			47	23511	NUP188	nucleoporin 188kDa	0.142632	0.00905477	0	1.09629	0.550308	1.23342	0.550308	0.861689
2358		x	x			11	3070	HELLS	helicase, lymphoid-specific	0.834659	6.89937e-06	0	1.45832	0.636207	1.81621	1.81621	0.860931
3663			x			23	23213	SULF1	sulfatase 1	0.217207	1.99385e-07	0	3.43757	0.552187	1.40563	0.552187	0.856771
6348			x			23	283383	GPR133	G protein-coupled receptor 133	0.835833	5.04507e-07	0	0.439705	0.576794	1.79757	1.79757	0.846048
6589		x	x			18	8434	RECK	reversion-inducing-cysteine-rich protein with kazal motifs	0.513781	4.11711e-08	0	0.579828	0.716488	1.77332	1.77332	0.826453
3101		x	x			24	287	ANK2	ankyrin 2, neuronal	0.200243	2.01891e-05	0	0.665522	0.771835	1.77322	1.77322	0.826372
4773			x			17	9493	KIF23	kinesin family member 23	0.945329	1.93552e-07	0	1.86661	0.567607	1.58864	0.567607	0.817036
6504			x			25	7010	TEK	TEK tyrosine kinase, endothelial	0.890203	1.12797e-07	0	0.363182	0.641681	1.73718	1.73718	0.796747
31703		x	x			24	9583	ENTPD4	ectonucleoside triphosphate diphosphohydrolase 4	0.302324	7.3208e-06	0	1.39293	0.747834	1.71052	1.71052	0.774435
22373			x			45	7450	VWF	von Willebrand factor	0.914053	1.03761e-06	0	0.336468	0.798777	1.67896	1.67896	0.747568
9909	x		x			37	717	C2	complement component 2	0.200142	0.0877733	0	1.21533	0.621595	1.63872	1.63872	0.712569
28134			x			16	27151	CPAMD8	C3 and PZP-like, alpha-2-macroglobulin domain containing 8	0.737697	1.34721e-08	0	0.595051	0.621138	1.50301	0.621138	0.687014
9965		x	x			19	23294	ANKS1A	ankyrin repeat and sterile alpha motif domain containing 1A	0.38248	4.47109e-06	0	0.715431	0.69666	1.56134	1.56134	0.642785
19551		x	x			27	582	BBS1	Bardet-Biedl syndrome 1	0.542047	0.000218696	0	1.17415	0.696378	1.5443	1.5443	0.626953
8423		x	x			130	8893	EIF2B5	eukaryotic translation initiation factor 2B, subunit 5 epsilon, 82kDa	0.312463	2.63804e-05	0	1.24954	0.651967	1.49497	0.651967	0.617129
16068			x			27	84450	ZNF512	zinc finger protein 512	0.203435	0.000621463	0	1.17458	0.685252	1.43467	0.685252	0.545293
4908			x			38	11214	AKAP13	A kinase (PRKA) anchor protein 13	0.0027474	0.000180213	8.68805e-44	0.705305	0.804263	1.63274	1.63274	0.707295
12412			x			104	23499	MACF1	microtubule-actin crosslinking factor 1	0.000585775	1.40286e-05	1.10703e-43	0.561436	0.652284	1.84691	1.84691	0.885114
4920			x			25	55215	FANCI	Fanconi anemia, complementation group I	0.882782	2.84748e-08	3.0268e-43	2.1458	0.604614	1.29227	0.604614	0.725914
5776			x			13	56938	ARNTL2	aryl hydrocarbon receptor nuclear translocator-like 2	0.461392	2.61808e-06	4.00771e-43	3.05726	0.348868	1.42907	0.348868	1.51925
25016	x		x			18	57560	IFT80	intraflagellar transport 8 homolog (Chlamydomonas)	0.566848	0.563397	2.24768e-42	1.03315	0.791435	2.36563	2.36563	1.24222
4929			x			18	10509	SEMA4B	sema domain, immunoglobulin domain (Ig), transmembrane domain (TM) and short cytoplasmic domain, (semaphorin) 4B	0.122775	1.38296e-07	1.29032e-41	1.89846	0.580602	1.32208	0.580602	0.784379
38689			x			16	2191	FAP	fibroblast activation protein, alpha	0.217355	5.50975e-08	1.42198e-38	2.90813	0.550539	1.39782	0.550539	0.861083
28069		x				20	30000	TNPO2	transportin 2	0.350165	0.0123937	4.67432e-38	1.13548	0.869835	1.95362	1.95362	0.96615
41005			x			10	322	APBB1	amyloid beta (A4) precursor protein-binding, family B, member 1 (Fe65)	0.491555	1.24751e-07	1.03751e-37	0.726834	0.752278	1.44791	1.44791	0.533972
30550		x				11	9806	SPOCK2	sparc/osteonectin, cwcv and kazal-like domains proteoglycan (testican) 2	0.430864	1.3124e-05	1.12428e-36	0.519517	0.693411	1.99728	1.99728	0.998037
14995	x					27	81033	KCNH6	potassium voltage-gated channel, subfamily H (eag-related), member 6	0.115502	0.673231	1.17121e-36	0.989931	0.764426	1.43766	1.43766	0.523723
32412			x			7	9787	DLGAP5	discs, large (Drosophila) homolog-associated protein 5	0.683186	1.54015e-09	3.19525e-35	2.7226	0.385396	1.26964	0.385396	1.37559
32228			x			17	57447	NDRG2	NDRG family member 2	0.125244	4.25528e-06	4.20455e-35	0.435594	0.774297	2.04354	2.04354	1.03107
24503		x				12	50650	ARHGEF3	Rho guanine nucleotide exchange factor (GEF) 3	0.207461	0.00211404	7.3085e-35	0.852852	0.760349	1.75414	1.75414	0.810764
12517			x			15	1580	CYP4B1	cytochrome P45, family 4, subfamily B, polypeptide 1	0.5055	1.25349e-09	2.61616e-34	0.191703	0.705383	1.56818	1.56818	0.649091
41485		x				15	408	ARRB1	arrestin, beta 1	0.434696	6.29038e-06	3.32607e-34	0.483469	0.854003	2.07904	2.07904	1.05592
24513			x			5	11170	FAM107A	family with sequence similarity 17, member A	0.541579	3.85072e-08	3.62211e-34	0.255696	0.556172	2.09748	2.09748	1.06866
16166		x				13	5581	PRKCE	protein kinase C, epsilon	0.469078	6.10321e-07	4.1218e-34	0.598685	0.515902	1.3797	0.515902	0.954831
6386			x			38	6595	SMARCA2	SWI/SNF related, matrix associated, actin dependent regulator of chromatin, subfamily a, member 2	0.539289	5.29998e-06	9.14819e-34	0.73759	0.81436	1.41976	1.41976	0.505647
23950		x				22	9459	ARHGEF6	Rac/Cdc42 guanine nucleotide exchange factor (GEF) 6	0.821837	1.75968e-06	7.00568e-33	0.536599	0.788311	1.86706	1.86706	0.900768
13251			x			16	4881	NPR1	natriuretic peptide receptor A/guanylate cyclase A (atrionatriuretic peptide receptor A)	0.530567	3.40367e-06	9.14459e-32	0.581224	0.751051	1.58449	1.58449	0.664019
7632			x			5	23016	EXOSC7	exosome component 7	0.107046	9.04521e-08	1.72437e-31	0.629743	0.444456	2.01338	0.444456	1.16989
35087			x			13	1301	COL11A1	collagen, type XI, alpha 1	0.478757	0.000161683	1.93452e-31	2.31577	0.432811	1.97655	0.432811	1.20819
16586			x			14	9173	IL1RL1	interleukin 1 receptor-like 1	0.912672	0.000862369	2.12492e-31	0.457633	0.599557	2.04756	2.04756	1.03391
30479			x			14	219790	RTKN2	rhotekin 2	0.597627	1.39225e-06	2.93396e-31	0.310807	0.682806	1.57963	1.57963	0.659587
7070		x	x			15	11217	AKAP2	A kinase (PRKA) anchor protein 2	0.86832	9.87968e-06	4.08978e-31	0.64602	0.625671	1.58181	0.625671	0.676524
9541	x		x			12	3662	IRF4	interferon regulatory factor 4	0.472071	0.308134	9.33935e-31	1.06334	0.709786	1.83082	1.83082	0.87249
24777		x				22	57493	HEG1	HEG homolog 1 (zebrafish)	0.744394	2.511e-05	1.03186e-30	0.506482	0.80623	2.04173	2.04173	1.02979
15080			x			30	3691	ITGB4	integrin, beta 4	0.325207	0.000350018	1.89369e-30	1.86435	0.536707	1.255	0.536707	0.897793
21954			x			24	5727	PTCH1	patched homolog 1 (Drosophila)	0.752018	0.00120734	4.86116e-30	0.742305	0.725225	1.40588	1.40588	0.491473
12319			x			11	347735	SERINC2	serine incorporator 2	0.0438656	1.04597e-05	6.39873e-30	1.88827	0.50473	1.37514	0.50473	0.986416
7479		x				20	8850	KAT2B	K(lysine) acetyltransferase 2B	0.882944	1.82559e-05	1.11771e-29	0.659239	0.750854	1.62137	1.62137	0.697213
3072			x			14	255743	NPNT	nephronectin	0.801523	9.21457e-07	2.18075e-29	0.365827	0.796191	1.95646	1.95646	0.968246
18460			x			30	85865	GTPBP10	GTP-binding protein 1 (putative)	0.0812883	0.0120245	3.90297e-29	1.07939	0.641512	1.48002	0.641512	0.640452
41744			x			15	54538	ROBO4	roundabout homolog 4, magic roundabout (Drosophila)	0.588511	5.17548e-07	4.66438e-29	0.490503	0.693627	1.5281	1.5281	0.611739
13416		x				20	4921	DDR2	discoidin domain receptor tyrosine kinase 2	0.270523	0.000291707	7.51767e-29	0.722822	0.835572	1.56655	1.56655	0.647591
27565			x			9	1361	CPB2	carboxypeptidase B2 (plasma)	0.143464	6.84664e-07	8.09918e-29	0.393748	0.585743	1.32199	0.585743	0.77166
24901		x				12	26577	PCOLCE2	procollagen C-endopeptidase enhancer 2	0.422998	0.000225357	8.64072e-29	0.589992	0.629598	1.87791	1.87791	0.909128
3285			x			21	80014	WWC2	WW and C2 domain containing 2	0.788101	7.85161e-06	8.88708e-29	0.517972	0.769652	1.64577	1.64577	0.718763
29471			x			9	9079	LDB2	LIM domain binding 2	0.853362	2.17621e-07	3.02118e-28	0.446197	0.733111	1.53962	1.53962	0.622574
25401			x			9	146556	C16orf89	chromosome 16 open reading frame 89	0.141834	8.37647e-07	3.83039e-28	0.482866	0.695325	1.97863	1.97863	0.984502
15655		x				13		AC000036.5		0.373079	2.2689e-05	4.94689e-28	0.663164	0.518932	1.45432	0.518932	0.946383
34189			x			17	1855	DVL1	dishevelled, dsh homolog 1 (Drosophila)	0.102522	0.00529027	7.01186e-28	1.09141	0.57118	1.22928	0.57118	0.807983
5894			x			8	94	ACVRL1	activin A receptor type II-like 1	0.947479	1.19357e-06	8.38981e-28	0.488895	0.653738	1.6507	1.6507	0.723078
14980			x			9	6909	TBX2	T-box 2	0.777604	6.2634e-06	8.89596e-28	0.554353	0.629386	1.54952	0.629386	0.667983
29102	x					13	23176	SEPT8	septin 8	0.00562222	0.104667	1.73169e-27	1.05846	0.543811	1.26745	0.543811	0.878823
8618		x				10	11238	CA5B	carbonic anhydrase VB, mitochondrial	0.896299	5.88143e-05	2.533e-27	0.75422	0.782941	1.51063	1.51063	0.59515
3659			x			26	80243	PREX2	phosphatidylinositol-3,4,5-trisphosphate-dependent Rac exchange factor 2	0.422432	1.41871e-06	5.73954e-27	0.502783	0.697179	1.23952	0.697179	0.520399
32518		x	x	CE	x	11	8650	NUMB	numb homolog (Drosophila)	0.378998	0.0119399	2.79247e-26	0.870698	0.881067	2.10315	2.10315	1.07255
24445		x				11	8692	HYAL2	hyaluronoglucosaminidase 2	0.474429	0.000104895	3.22025e-26	0.761161	0.653496	1.41797	0.653496	0.61375
15545	x					16	10454	MAP3K7IP1	mitogen-activated protein kinase kinase kinase 7 interacting protein 1	0.0208113	0.480503	3.45738e-26	1.0242	0.580604	1.27025	0.580604	0.784374
39164			x			42	1293	COL6A3	collagen, type VI, alpha 3	0.0379952	0.00108937	6.99233e-26	1.61446	0.741945	2.21609	2.21609	1.14802
12196		x	x			12	2048	EPHB2	EPH receptor B2	0.421093	7.04122e-06	1.02339e-25	1.70646	0.558535	1.40807	0.558535	0.84028
27548			x			11	8848	TSC22D1	TSC22 domain family, member 1	0.0621823	0.000141415	1.35883e-25	0.83491	0.629318	1.40506	0.629318	0.668139
15440	x		x			59	8897	MTMR3	myotubularin related protein 3	0.786146	0.425541	1.5283e-25	1.02956	0.769435	2.04576	2.04576	1.03264
29765			x			8	125	ADH1B	alcohol dehydrogenase 1B (class I), beta polypeptide	0.410309	5.35809e-09	2.24448e-25	0.140512	0.621659	2.72968	2.72968	1.44873
19776		x				8	85458	DIXDC1	DIX domain containing 1	0.501019	1.8594e-05	3.58354e-25	0.726557	0.757488	1.50297	1.50297	0.587816
37023			x			9	10615	SPAG5	sperm associated antigen 5	0.64357	7.71765e-09	4.3283e-25	2.09117	0.675325	1.53506	1.53506	0.618295
6101			x			16	79611	ACSS3	acyl-CoA synthetase short-chain family member 3	0.510737	7.58756e-06	5.90424e-25	0.616919	0.766086	1.48146	1.48146	0.56702
1161		x	x			18	2821	GPI	glucose phosphate isomerase	0.215086	4.0658e-06	6.34862e-25	1.69629	0.529288	1.14596	0.529288	0.917875
6594			x			8	9833	MELK	maternal embryonic leucine zipper kinase	0.751946	6.67018e-08	8.21691e-25	2.9231	0.749865	1.45759	1.45759	0.543585
26540		x				6	27145	FILIP1	filamin A interacting protein 1	0.712628	3.70443e-07	1.02883e-24	0.528022	0.706808	2.05779	2.05779	1.0411
2016		x				15	240	ALOX5	arachidonate 5-lipoxygenase	0.244012	0.000152878	1.62529e-24	0.549329	0.764149	1.84168	1.84168	0.881022
11732		x	x			32	4008	LMO7	LIM domain 7	0.83656	0.000639488	2.87836e-24	0.489009	0.658673	2.1099	2.1099	1.07717
18728		x				22	23382	AHCYL2	adenosylhomocysteinase-like 2	0.546522	0.00199927	3.96089e-24	0.638093	0.795578	1.75547	1.75547	0.811857
27066		x	x			26	6196	RPS6KA2	ribosomal protein S6 kinase, 9kDa, polypeptide 2	0.659513	7.22211e-05	4.37111e-24	0.618404	0.765031	1.72201	1.72201	0.784094
18108	x		x			24	4967	OGDH	oxoglutarate (alpha-ketoglutarate) dehydrogenase (lipoamide)	0.708687	0.704426	6.62452e-24	0.977697	0.840519	1.77174	1.77174	0.825167
26814		x				16	93663	ARHGAP18	Rho GTPase activating protein 18	0.373282	2.18043e-06	6.89785e-24	0.663908	0.835443	1.88794	1.88794	0.916813
543		x	x			13	56111	PCDHGA4	protocadherin gamma subfamily A, 4	0.324121	0.0169344	7.39913e-24	0.87435	0.648492	1.36705	0.648492	0.624839
17801			x			16	104	ADARB1	adenosine deaminase, RNA-specific, B1 (RED1 homolog rat)	0.520134	1.28007e-06	7.48875e-24	0.537674	0.742872	1.40562	1.40562	0.491207
26236			x			15	177	AGER	advanced glycosylation end product-specific receptor	0.658697	1.56681e-06	2.29078e-23	0.138652	0.720929	2.01201	2.01201	1.00864
16273		x				17	4211	MEIS1	Meis homeobox 1	0.257737	1.5761e-06	2.54976e-23	0.609963	0.786887	1.64803	1.64803	0.720743
33091		x				7	22801	ITGA11	integrin, alpha 11	0.359862	8.36314e-06	3.00451e-23	2.16516	0.453481	1.32432	0.453481	1.14089
36469		x				31	8563	THOC5	THO complex 5	0.75109	0.000877408	5.92356e-23	1.26929	0.819442	1.59468	1.59468	0.673267
7565		x	x			15	10217	CTDSPL	CTD (carboxy-terminal domain, RNA polymerase II, polypeptide A) small phosphatase-like	0.651936	9.63685e-05	1.83139e-22	0.676236	0.776748	1.69689	1.69689	0.762893
38910		x				15	66008	TRAK2	trafficking protein, kinesin binding 2	0.777427	2.08424e-05	4.40586e-22	0.718246	0.839845	1.63097	1.63097	0.70573
17440	x					11	80210	ARMC9	armadillo repeat containing 9	0.201952	0.0957159	5.34295e-22	1.18071	0.736901	1.40344	1.40344	0.488967
1292			x			6	1555	CYP2B6	cytochrome P45, family 2, subfamily B, polypeptide 6	0.587772	3.49419e-07	6.80786e-22	0.489993	0.573669	1.65256	0.573669	0.80171
11188			x			36	326343	MT1DP	metallothionein 1D (pseudogene)	0.0724362	0.0305399	8.21255e-22	1.13072	0.553877	1.38307	0.553877	0.852362
10843			x			8	9351	SLC9A3R2	solute carrier family 9 (sodium/hydrogen exchanger), member 3 regulator 2	0.118127	1.5583e-06	9.80043e-22	0.549944	0.764369	1.75665	1.75665	0.812827
18396		x	x			6	113878	DTX2	deltex homolog 2 (Drosophila)	0.252282	1.44431e-05	1.20108e-21	0.670464	0.283359	1.76379	0.283359	1.8193
14929		x	x			7	654364	NME1-NME2	NME1-NME2 readthrough	0.335685	4.31221e-06	1.24273e-21	1.85687	0.52573	1.3375	0.52573	0.927606
3178		x				12	2549	GAB1	GRB2-associated binding protein 1	0.885825	0.000109986	1.51049e-21	0.648623	0.819898	1.63139	1.63139	0.706102
22742	x					25	9924	PAN2	PAN2 poly(A) specific ribonuclease subunit homolog (S. cerevisiae)	0.715852	0.14277	3.58443e-21	1.08697	0.841482	1.43466	1.43466	0.520709
18047	x					17	27241	BBS9	Bardet-Biedl syndrome 9	0.622741	0.0666319	4.8692e-21	0.860525	0.737837	1.29465	0.737837	0.438626
16135		x	x			8		AC007246.1		0.218935	1.53588e-05	4.8747e-21	0.636684	0.626077	1.60012	1.60012	0.67818
18031		x	x			8	222166	C7orf41	chromosome 7 open reading frame 41	0.428215	1.31539e-05	8.41105e-21	0.623812	0.666648	1.64447	1.64447	0.717623
21515	x		x			33	65083	NOL6	nucleolar protein family 6 (RNA-associated)	0.094408	0.551337	4.17111e-20	1.05772	0.595607	1.45453	0.595607	0.747567
16577			x			15	4862	NPAS2	neuronal PAS domain protein 2	0.433053	0.000230857	4.29075e-20	1.63628	0.661256	1.25742	0.661256	0.596719
1362			x			7	2354	FOSB	FBJ murine osteosarcoma viral oncogene homolog B	0.222768	4.36684e-06	4.32117e-20	0.271403	0.670125	1.61585	1.61585	0.692293
5603	x		x			29	65125	WNK1	WNK lysine deficient protein kinase 1	0.0311822	0.379593	5.92418e-20	0.950043	0.861869	1.55513	1.55513	0.637035
29900		x				22	23158	TBC1D9	TBC1 domain family, member 9 (with GRAM domain)	0.720742	0.000200363	6.20938e-20	0.790842	0.778934	1.4973	1.4973	0.582363
36377	x					61	5297	PI4KA	phosphatidylinositol 4-kinase, catalytic, alpha	0.736348	0.603016	8.08447e-20	1.03113	0.780441	1.57526	1.57526	0.65559
18050		x				6	168667	BMPER	BMP binding endothelial regulator	0.225467	3.85049e-05	1.27003e-19	0.635151	0.524532	1.41242	0.524532	0.930897
3209	x					18	23321	TRIM2	tripartite motif-containing 2	0.575384	0.386639	1.31678e-19	1.06517	0.64241	1.35089	0.64241	0.638434
10693		x				15	8871	SYNJ2	synaptojanin 2	0.597629	1.65736e-05	1.36714e-19	1.43473	0.623091	1.19482	0.623091	0.682485
18599			x			8		CTA-351J1.1		0.75414	0.000155195	1.4863e-19	0.431702	0.624472	1.37988	0.624472	0.679291
31681	x					13	23362	PSD3	pleckstrin and Sec7 domain containing 3	0.466523	0.062688	1.53582e-19	1.15172	0.82945	1.3813	1.3813	0.466027
30926	x					6	1488	CTBP2	C-terminal binding protein 2	0.139251	0.0519829	1.57357e-19	0.931354	0.604903	1.26391	0.604903	0.725224
21424	x					6	54796	BNC2	basonuclin 2	0.645273	0.0865946	3.34858e-19	0.888911	0.692883	1.28203	0.692883	0.529316
16046			x			8	1058	CENPA	centromere protein A	0.00115489	0.000244005	8.23101e-19	1.16201	0.78926	2.01824	2.01824	1.0131
35487		x				15	7203	CCT3	chaperonin containing TCP1, subunit 3 (gamma)	0.619851	1.2458e-05	8.57958e-19	1.68081	0.533193	1.14359	0.533193	0.90727
24732		x				8	4045	LSAMP	limbic system-associated membrane protein	0.311376	8.4929e-06	9.86971e-19	0.747155	0.760447	1.56996	1.56996	0.650728
41399		x				6	6712	SPTBN2	spectrin, beta, non-erythrocytic 2	0.23572	0.000375608	1.08245e-18	1.24098	0.597232	1.7957	1.7957	0.844546
22035			x			7	9314	KLF4	Kruppel-like factor 4 (gut)	0.595967	7.41215e-07	1.57937e-18	0.345782	0.736638	2.22412	2.22412	1.15323
12216	x		x			15	57185	NIPAL3	NIPA-like domain containing 3	0.599224	0.13147	2.06617e-18	0.909962	0.876253	1.63595	1.63595	0.710129
16149		x				12	57504	MTA3	metastasis associated 1 family, member 3	0.315935	0.000197012	2.1043e-18	1.14274	0.677369	1.22968	0.677369	0.561986
30975			x			14	101	ADAM8	ADAM metallopeptidase domain 8	0.104645	2.56211e-06	3.66843e-18	1.4746	0.744812	1.49457	1.49457	0.57973
29253		x				9	10826	C5orf4	chromosome 5 open reading frame 4	0.458708	2.47837e-05	5.23045e-18	0.528815	0.728357	2.03434	2.03434	1.02456
19421			x			5	219995	MS4A15	membrane-spanning 4-domains, subfamily A, member 15	0.700612	3.85998e-06	5.86303e-18	0.520311	0.5794	1.79913	1.79913	0.847299
21921			x			5	4969	OGN	osteoglycin	0.300787	2.2367e-06	8.51793e-18	0.338052	0.611367	1.92124	1.92124	0.942038
37048			x			15	85464	SSH2	slingshot homolog 2 (Drosophila)	0.478842	0.00123853	9.54408e-18	0.799102	0.829288	1.46129	1.46129	0.547243
26218	x					11	23564	DDAH2	dimethylarginine dimethylaminohydrolase 2	0.0823297	0.0536816	1.66672e-17	1.10725	0.710791	1.34495	0.710791	0.492503
3299			x			16	83891	SNX25	sorting nexin 25	0.299644	6.58294e-05	2.1986e-17	0.553411	0.796466	1.52079	1.52079	0.604821
10596			x			26	57211	GPR126	G protein-coupled receptor 126	0.931278	0.00742911	1.15132e-16	0.693717	0.769216	1.44051	1.44051	0.52658
25203		x				17	55214	LEPREL1	leprecan-like 1	0.67359	0.00905562	1.16309e-16	0.672613	0.828136	1.61928	1.61928	0.695352
14516		x				10	83450	LRRC48	leucine rich repeat containing 48	0.353685	0.0124191	1.39347e-16	0.813162	0.580076	1.58851	0.580076	0.785686
30295	x					23	56288	PARD3	par-3 partitioning defective 3 homolog (C. elegans)	0.560636	0.491403	1.41446e-16	1.04726	0.703969	1.19852	0.703969	0.506416
35461	x					22	4582	MUC1	mucin 1, cell surface associated	0.451751	0.267008	1.8373e-16	0.826595	0.737933	1.68226	1.68226	0.750401
5270	x			CE	x	87	23224	SYNE2	spectrin repeat containing, nuclear envelope 2	0.00265565	0.91305	2.67013e-16	1.00901	0.724698	1.18372	0.724698	0.464548
6230			x			22	488	ATP2A2	ATPase, Ca++ transporting, cardiac muscle, slow twitch 2	0.562173	0.00489491	2.93748e-16	1.29078	0.708449	1.17871	0.708449	0.497264
36731			x			15	51763	INPP5K	inositol polyphosphate-5-phosphatase K	0.0747085	2.01586e-07	3.64503e-16	0.69672	0.792768	1.47458	1.47458	0.560304
2572		x	x			17	10579	TACC2	transforming, acidic coiled-coil containing protein 2	0.394399	1.45202e-05	4.0618e-16	0.668155	0.77111	1.51823	1.51823	0.60239
38326		x	x			9	2274	FHL2	four and a half LIM domains 2	0.303863	7.71747e-05	4.84487e-16	1.57647	0.567931	1.407	0.567931	0.816212
24807		x				11	11343	MGLL	monoglyceride lipase	0.231097	0.00105227	5.38107e-16	0.672955	0.793407	1.5473	1.5473	0.629753
7046	x					20	23446	SLC44A1	solute carrier family 44, member 1	0.421605	0.0516166	1.46871e-15	1.14333	0.735725	1.20439	0.735725	0.442761
25743		x				6	64174	DPEP2	dipeptidase 2	0.504428	3.86903e-05	1.48034e-15	0.628539	0.687894	1.64868	1.64868	0.721311
22706			x			15	57658	CALCOCO1	calcium binding and coiled-coil domain 1	0.79332	1.2556e-07	1.48246e-15	0.630987	0.761987	1.50898	1.50898	0.593574
7214			x			55	6709	SPTAN1	spectrin, alpha, non-erythrocytic 1 (alpha-fodrin)	0.0334039	1.10658e-05	1.85994e-15	0.695974	0.885728	1.50277	1.50277	0.587624
22738		x	x			28	6601	SMARCC2	SWI/SNF related, matrix associated, actin dependent regulator of chromatin, subfamily c, member 2	0.264308	0.00539301	2.14443e-15	0.893705	0.843796	1.47243	1.47243	0.558199
29869	x					13	132320	SCLT1	sodium channel and clathrin linker 1	0.413158	0.250229	2.65208e-15	0.942303	0.743782	1.35164	1.35164	0.434711
2178			x			15	8879	SGPL1	sphingosine-1-phosphate lyase 1	0.423177	8.34058e-07	3.11861e-15	1.60357	0.698442	1.14424	0.698442	0.517788
1788			x			18	10659	CUGBP2	CUG triplet repeat, RNA binding protein 2	0.36728	7.06319e-05	4.84947e-15	0.633584	0.739084	1.55081	1.55081	0.633022
25057			x			20		EVI1		0.498037	7.58778e-05	5.21163e-15	0.679419	0.823639	1.41935	1.41935	0.50523
12937			x			14	2944	GSTM1	glutathione S-transferase mu 1	0.00311575	1.06446e-06	9.95062e-15	0.717308	0.572782	1.51231	0.572782	0.803942
37589			x			6	5831	PYCR1	pyrroline-5-carboxylate reductase 1	0.178489	0.000101871	1.0172e-14	1.52198	0.710121	1.17954	0.710121	0.493863
39453			x			6	202915	TMEM184A	transmembrane protein 184A	0.140463	4.63619e-06	1.15192e-14	1.78404	0.661712	1.61457	1.61457	0.69115
10827			x			17	57585	CRAMP1L	Crm, cramped-like (Drosophila)	0.701428	0.00155829	1.4403e-14	1.18984	0.805943	1.42744	1.42744	0.51343
27485		x	x			16	23111	SPG20	spastic paraplegia 2 (Troyer syndrome)	0.244579	7.59408e-05	2.12109e-14	0.758559	0.781256	1.50821	1.50821	0.592837
832			x			8	4782	NFIC	nuclear factor I/C (CCAAT-binding transcription factor)	0.320659	8.71166e-06	2.59935e-14	0.726062	0.858891	1.44267	1.44267	0.528741
19911			x			10	2313	FLI1	Friend leukemia virus integration 1	0.544259	1.11133e-05	2.65776e-14	0.64213	0.858239	1.53718	1.53718	0.620286
25801		x				12	55159	RFWD3	ring finger and WD repeat domain 3	0.817408	1.82445e-07	2.9271e-14	1.52607	0.645138	1.09848	0.645138	0.63232
3224			x			13	2982	GUCY1A3	guanylate cyclase 1, soluble, alpha 3	0.77998	0.00051079	3.2031e-14	0.707411	0.821561	1.41218	1.41218	0.497924
11050		x	x			9	606724	LOC606724	coronin, actin binding protein, 1A pseudogene	0.680818	1.84111e-06	4.741e-14	1.50655	0.621811	1.13758	0.621811	0.685452
17142	x					24	2744	GLS	glutaminase	0.0570611	0.519139	6.2634e-14	0.941566	0.691065	1.17481	0.691065	0.533107
2115	x					9	84159	ARID5B	AT rich interactive domain 5B (MRF1-like)	0.0225543	0.808984	8.90171e-14	1.01279	0.868031	1.49827	1.49827	0.583298
22105			x			29	3371	TNC	tenascin C	0.0370513	0.000880896	1.09247e-13	1.81112	0.756063	1.52805	1.52805	0.611692
140			x			33	3672	ITGA1	integrin, alpha 1	0.0541835	0.00656498	1.24902e-13	0.754446	0.694597	1.41826	0.694597	0.525752
25254	x					14	26043	UBXN7	UBX domain protein 7	0.04266	0.116113	1.39965e-13	1.0721	0.715948	1.16861	0.715948	0.482073
13802			x			6	467	ATF3	activating transcription factor 3	0.113121	0.000133374	1.61711e-13	0.651769	0.596133	1.54116	0.596133	0.746294
1861			x			7	9576	SPAG6	sperm associated antigen 6	0.21156	0.000310108	1.98784e-13	0.494984	0.648282	1.92754	1.92754	0.946761
2465			x	CE	x	20	9748	SLK	STE2-like kinase (yeast)	0.0722823	0.00633903	2.07134e-13	0.863803	0.880651	1.41373	1.41373	0.499507
24444			x			6	3373	HYAL1	hyaluronoglucosaminidase 1	0.583117	0.000336117	2.12911e-13	0.588732	0.65212	1.34215	0.65212	0.616791
30394			x			5	83849	SYT15	synaptotagmin XV	0.870333	8.4972e-07	2.72733e-13	0.495242	0.706023	1.21769	0.706023	0.502213
5897			x			8	3164	NR4A1	nuclear receptor subfamily 4, group A, member 1	0.0617121	5.4972e-08	3.06886e-13	0.317365	0.766786	1.682	1.682	0.750178
1377		x				7	64344	HIF3A	hypoxia inducible factor 3, alpha subunit	0.240506	0.000366713	4.56155e-13	0.753162	0.52652	1.35645	0.52652	0.92544
19555			x			13	79703	C11orf80	chromosome 11 open reading frame 8	0.491401	2.77807e-07	5.16039e-13	1.59298	0.65611	1.24202	0.65611	0.60799
7328			x			6	51162	EGFL7	EGF-like-domain, multiple 7	0.922202	4.74002e-05	5.31436e-13	0.712157	0.70002	1.43189	1.43189	0.517921
7702		x				6		ARMET		0.228138	8.51581e-05	6.44876e-13	1.37342	0.634525	1.31043	0.634525	0.656251
18402		x				12	57639	CCDC146	coiled-coil domain containing 146	0.415053	0.0381837	8.85167e-13	0.749341	0.673623	1.57219	1.57219	0.652776
15537			x			11	27350	APOBEC3C	apolipoprotein B mRNA editing enzyme, catalytic polypeptide-like 3C	0.149985	0.000412195	1.33431e-12	1.31433	0.852975	1.57007	1.57007	0.650829
40753		x				25	2618	GART	phosphoribosylglycinamide formyltransferase, phosphoribosylglycinamide synthetase, phosphoribosylaminoimidazole synthetase	0.446811	1.23002e-07	2.074e-12	1.50519	0.659006	1.13697	0.659006	0.601636
1304	x					10	4680	CEACAM6	carcinoembryonic antigen-related cell adhesion molecule 6 (non-specific cross reacting antigen)	0.137724	0.282041	2.36597e-12	1.26663	0.597617	1.88403	1.88403	0.913822
24547		x				20	23150	FRMD4B	FERM domain containing 4B	0.861711	9.12372e-07	2.95251e-12	0.616093	0.768895	1.63191	1.63191	0.706561
16290	x			Alt. transcription start site	x	21	84168	ANTXR1	anthrax toxin receptor 1	0.250287	0.731788	4.15806e-12	0.968949	0.85107	1.55569	1.55569	0.637555
17109		x	x			25	6744	SSFA2	sperm specific antigen 2	0.859391	0.000206341	6.86655e-12	0.724987	0.832531	1.47159	1.47159	0.557376
31925		x				7	7163	TPD52	tumor protein D52	0.447913	0.0015164	6.93422e-12	1.47883	0.556045	1.25071	0.556045	0.846726
8165			x			7	51208	CLDN18	claudin 18	0.865253	0.000385321	7.94316e-12	0.242015	0.587129	3.30311	3.30311	1.72383
31401	x		x			12	51006	SLC35C2	solute carrier family 35, member C2	0.30817	0.0571133	8.21877e-12	1.12593	0.653327	1.07806	0.653327	0.614123
335			x			35	831	CAST	calpastatin	0.203724	0.000187172	8.94973e-12	0.815636	0.699359	1.1447	0.699359	0.515895
36167		x	x			8	148789	B3GALNT2	beta-1,3-N-acetylgalactosaminyltransferase 2	0.874712	0.0110255	1.56676e-11	1.26399	0.66943	1.2029	0.66943	0.578995
26150	x					12	2550	GABBR1	gamma-aminobutyric acid (GABA) B receptor, 1	0.00395049	0.28569	1.63222e-11	1.04534	0.786078	2.35192	2.35192	1.23384
30176	x					7	9397	NMT2	N-myristoyltransferase 2	0.0597172	0.847176	1.79723e-11	0.992307	0.858749	1.4491	1.4491	0.535157
19383	x		x	CE / CE	x	21	1500	CTNND1	catenin (cadherin-associated protein), delta 1	0.235197	0.228309	2.57552e-11	0.917659	0.601544	1.29973	0.601544	0.733258
979			x			5	10535	RNASEH2A	ribonuclease H2, subunit A	0.248875	1.28827e-06	2.61529e-11	1.62226	0.700936	1.23903	0.700936	0.512645
28578			x			24	7576	ZNF28	zinc finger protein 28	0.0106741	1.62813e-05	2.80366e-11	1.15704	0.819038	1.49805	1.49805	0.583086
29628		x				30	55236	UBA6	ubiquitin-like modifier activating enzyme 6	0.257317	2.12008e-06	3.08223e-11	1.40383	0.66361	1.14005	0.66361	0.591592
11802			x			13	10150	MBNL2	muscleblind-like 2 (Drosophila)	0.283151	0.0118535	3.98396e-11	0.830287	0.863641	1.41526	1.41526	0.501067
40762		x				7	1827	RCAN1	regulator of calcineurin 1	0.234557	2.71877e-06	4.62947e-11	0.617907	0.786313	1.75352	1.75352	0.810254
37462	x					18	23461	ABCA5	ATP-binding cassette, sub-family A (ABC1), member 5	0.0282987	0.130078	5.76579e-11	0.888629	0.65462	1.25664	0.65462	0.61127
24938		x				9	389161	C3orf16	chromosome 3 open reading frame 16	0.901585	0.0481003	6.18739e-11	1.5789	0.464852	1.23466	0.464852	1.10516
1920			x			14	6935	ZEB1	zinc finger E-box binding homeobox 1	0.363167	0.000210563	6.63967e-11	0.742692	0.859367	1.44886	1.44886	0.534918
3652			x			17	23678	SGK3	serum/glucocorticoid regulated kinase family, member 3	0.031914	0.000405731	7.11373e-11	0.851253	0.85924	1.43741	1.43741	0.523472
34986	x					13	2634	GBP2	guanylate binding protein 2, interferon-inducible	0.753043	0.390431	1.03521e-10	1.10133	0.682598	1.13623	0.682598	0.550892
29775			x			11	64116	SLC39A8	solute carrier family 39 (zinc transporter), member 8	0.264356	2.07227e-05	1.1642e-10	0.420787	0.863876	1.71147	1.71147	0.775236
16174			x			20	57217	TTC7A	tetratricopeptide repeat domain 7A	0.171804	0.00637072	1.31689e-10	0.89226	0.679885	1.28857	0.679885	0.556637
28851		x				18	5144	PDE4D	phosphodiesterase 4D, cAMP-specific (phosphodiesterase E3 dunce homolog, Drosophila)	0.846992	0.00887516	1.67661e-10	0.763563	0.752683	1.52071	1.52071	0.604745
4734	x		x	Mutually exclusive exons / mutually exclusive exons	x	13	7168	TPM1	tropomyosin 1 (alpha)	0.263678	0.376825	1.75897e-10	1.08497	0.641089	1.87469	1.87469	0.906652
13501	x		x			7	2328	FMO3	flavin containing monooxygenase 3	0.119364	0.0955015	1.88093e-10	0.782649	0.760802	1.51516	1.51516	0.59947
32949			x			6	84978	FRMD5	FERM domain containing 5	0.0205062	1.32401e-06	2.06244e-10	1.37459	0.740555	1.43094	1.43094	0.516963
30207			x			14	10529	NEBL	nebulette	0.205491	2.43522e-06	2.36289e-10	0.49903	0.775214	1.42161	1.42161	0.507526
2488	x		x	CE	x	15	120	ADD3	adducin 3 (gamma)	0.539814	0.205349	2.60308e-10	0.875598	0.867451	1.51299	1.51299	0.597402
28706		x	x			5	153572	IRX2	iroquois homeobox 2	0.67443	0.000193016	3.26698e-10	0.796122	0.627882	1.2544	0.627882	0.671435
12925	x					20	57535	KIAA1324	KIAA1324	0.74842	0.131322	5.2225e-10	0.649541	0.732103	1.38275	1.38275	0.46754
29886	x					9	1998	ELF2	E74-like factor 2 (ets domain transcription factor)	0.463246	0.936382	5.6571e-10	1.00245	0.845646	1.40916	1.40916	0.494835
32709			x			54	28453	IGHV3-6	immunoglobulin heavy variable 3-6 pseudogene	0.232837	0.0034041	7.09744e-10	1.81253	0.589894	1.65684	0.589894	0.761472
24403		x				9	1294	COL7A1	collagen, type VII, alpha 1	0.228189	0.00122826	8.26843e-10	1.31565	0.742096	1.68748	1.68748	0.75487
15618		x				6	51512	GTSE1	G-2 and S-phase expressed 1	0.876352	1.78076e-06	1.02272e-09	1.51045	0.826317	1.61401	1.61401	0.69065
35120			x			21	6272	SORT1	sortilin 1	0.575965	3.43136e-05	1.1241e-09	0.578632	0.891294	1.43233	1.43233	0.518364
39627	x		x			5	79017	GGCT	gamma-glutamyl cyclotransferase	0.0188611	0.0966533	1.26783e-09	1.08916	0.742687	1.54854	1.54854	0.630909
19746	x					28	79659	DYNC2H1	dynein, cytoplasmic 2, heavy chain 1	0.00132352	0.0789036	2.79458e-09	0.876056	0.838895	1.44284	1.44284	0.528911
1587			x			7	91663	MYADM	myeloid-associated differentiation marker	0.403306	1.38729e-05	2.89681e-09	0.54086	0.883841	1.69668	1.69668	0.762714
14164		x				10	91768	CABLES1	Cdk5 and Abl enzyme substrate 1	0.20152	0.000623897	3.49568e-09	0.677893	0.853267	1.50508	1.50508	0.58984
13600		x				7	81563	C1orf21	chromosome 1 open reading frame 21	0.300214	0.00322119	4.60191e-09	0.718637	0.839905	1.50965	1.50965	0.594214
33036	x		x			8	302	ANXA2	annexin A2	0.702775	0.245115	5.67936e-09	1.09732	0.829589	1.45434	1.45434	0.540365
18928	x		x			16	51667	NUB1	negative regulator of ubiquitin-like proteins 1	0.363749	0.82005	7.62236e-09	1.01232	0.87638	1.40723	1.40723	0.492858
11328			x			6	51741	WWOX	WW domain containing oxidoreductase	0.144015	0.00306549	7.89277e-09	1.15435	0.798311	1.64312	1.64312	0.716438
24479			x			9	3700	ITIH4	inter-alpha (globulin) inhibitor H4 (plasma Kallikrein-sensitive glycoprotein)	0.294661	1.28036e-05	9.30441e-09	0.827684	0.728262	1.40357	1.40357	0.489101
23828	x		x			19	3920	LAMP2	lysosomal-associated membrane protein 2	0.0456754	0.135923	1.0152e-08	1.07411	0.713066	1.25324	0.713066	0.487892
8457		x				5	285386	TPRG1	tumor protein p63 regulated 1	0.698921	0.00921641	1.10737e-08	0.845073	0.651918	1.31924	0.651918	0.617238
33170			x			13	1512	CTSH	cathepsin H	0.254599	0.000139271	1.13676e-08	0.568379	0.876459	1.46638	1.46638	0.552259
13296		x				11	7818	DAP3	death associated protein 3	0.79357	0.00212771	1.43091e-08	1.32729	0.679877	1.1604	0.679877	0.556654
4282			x			5	80336	PABPC1L	poly(A) binding protein, cytoplasmic 1-like	0.0149786	1.11517e-05	1.47906e-08	1.57781	0.706448	1.26991	0.706448	0.501345
15349			x			29	28809	IGLV3-1	immunoglobulin lambda variable 3-1	0.184719	0.00493735	1.77742e-08	1.66739	0.535392	1.46873	0.535392	0.901333
40579	x					26	57488	ESYT2	extended synaptotagmin-like protein 2	0.556025	0.474441	1.84373e-08	0.966512	0.826926	1.38684	1.38684	0.471801
12940	x		x			20	10768	AHCYL1	adenosylhomocysteinase-like 1	0.120079	0.598155	1.8912e-08	0.972771	0.900274	1.45153	1.45153	0.537574
11343	x					21	1012	CDH13	cadherin 13, H-cadherin (heart)	0.541547	0.059192	1.90618e-08	0.842692	0.753752	1.57546	1.57546	0.655773
12585		x	x			16	6342	SCP2	sterol carrier protein 2	0.204235	0.0170511	1.99409e-08	0.836553	0.852664	1.4733	1.4733	0.559051
14786		x				7	10209	EIF1	eukaryotic translation initiation factor 1	0.452826	1.17554e-05	3.27312e-08	0.761536	0.631317	1.19021	0.631317	0.663563
34716	x					5	57643	ZSWIM5	zinc finger, SWIM-type containing 5	0.149084	0.742092	3.64579e-08	0.980119	0.703619	1.53048	1.53048	0.613984
32934	x					15	146057	TTBK2	tau tubulin kinase 2	0.0618869	0.304131	4.82797e-08	0.965213	0.828552	1.50546	1.50546	0.590204
14499	x					8		C17orf45		0.375975	0.11249	4.8774e-08	1.12765	0.859638	1.35261	1.35261	0.435746
22840	x		x			22	114882	OSBPL8	oxysterol binding protein-like 8	0.134158	0.944174	6.62621e-08	1.00284	0.908457	1.45939	1.45939	0.545365
19201		x				9	3939	LDHA	lactate dehydrogenase A	0.598068	8.40106e-06	6.67352e-08	1.61825	0.609189	1.2034	0.609189	0.715038
7093	x					12	5998	RGS3	regulator of G-protein signaling 3	0.0914413	0.148094	7.51138e-08	0.948072	0.814184	1.40207	1.40207	0.487558
37039	x		x	CE	x	19	399687	MYO18A	myosin XVIIIA	0.186377	0.370713	9.92342e-08	1.02941	0.686773	1.14273	0.686773	0.542095
38850			x			29	6772	STAT1	signal transducer and activator of transcription 1, 91kDa	0.62142	0.0101531	1.23023e-07	1.51955	0.710875	1.42837	1.42837	0.51437
1468		x		CE	x	10	79784	MYH14	myosin, heavy chain 14	0.414777	0.0360272	1.62264e-07	0.890809	0.673481	1.19494	0.673481	0.570291
8426		x				11	9175	MAP3K13	mitogen-activated protein kinase kinase kinase 13	0.259966	0.00122899	1.64497e-07	1.21717	0.863265	1.48674	1.48674	0.572152
40754	x					13	539	ATP5O	ATP synthase, H+ transporting, mitochondrial F1 complex, O subunit	0.219243	0.742085	1.78152e-07	0.988655	0.786902	1.45265	1.45265	0.538687
34282			x	CE	x	19	22883	CLSTN1	calsyntenin 1	0.491943	0.0122059	2.2346e-07	1.32413	0.705582	1.17785	0.705582	0.503114
38934	x					15	65059	RAPH1	Ras association (RalGDS/AF-6) and pleckstrin homology domains 1	0.0810198	0.294385	2.42569e-07	0.913388	0.839894	1.36633	1.36633	0.450306
35874	x					10	2331	FMOD	fibromodulin	0.025653	0.222778	3.10145e-07	0.900822	0.884423	1.51989	1.51989	0.603967
13281		x				10	55974	RAG1AP1	recombination activating gene 1 activating protein 1	0.516421	4.97439e-05	3.19224e-07	1.67736	0.575729	1.15365	0.575729	0.796538
41600			x			9	834	CASP1	caspase 1, apoptosis-related cysteine peptidase (interleukin 1, beta, convertase)	0.0235914	0.00219674	3.39507e-07	0.827375	0.848491	1.43517	1.43517	0.521222
18765			x			20	800	CALD1	caldesmon 1	0.149478	0.0294323	4.07281e-07	0.796906	0.683815	1.16678	0.683815	0.548322
31792	x					18	7994	MYST3	MYST histone acetyltransferase (monocytic leukemia) 3	0.790185	0.204494	5.51075e-07	0.92592	0.883833	1.39119	1.39119	0.476319
28370			x	CE	x	7	634	CEACAM1	carcinoembryonic antigen-related cell adhesion molecule 1 (biliary glycoprotein)	0.109781	0.000100101	6.87543e-07	1.73985	0.551779	1.3035	0.551779	0.857838
90	x					7	4883	NPR3	natriuretic peptide receptor C/guanylate cyclase C (atrionatriuretic peptide receptor C)	0.557437	0.0511238	7.21315e-07	0.743398	0.857204	1.3395	1.3395	0.421695
22519		x				5	3845	KRAS	v-Ki-ras2 Kirsten rat sarcoma viral oncogene homolog	0.609044	0.0104154	8.58877e-07	1.38221	0.672352	1.19976	0.672352	0.572711
35259	x					34	9659	PDE4DIP	phosphodiesterase 4D interacting protein	0.0227955	0.100684	9.9233e-07	0.902538	0.725873	1.19461	0.725873	0.462211
23076	x		x	Alt. 5'-splice site	x	40	9612	NCOR2	nuclear receptor co-repressor 2	0.258928	0.216137	1.06761e-06	0.940738	0.87257	1.51621	1.51621	0.60047
14439	x					36	1107	CHD3	chromodomain helicase DNA binding protein 3	0.334714	0.188082	1.19948e-06	0.937935	0.867327	1.34314	1.34314	0.42561
9944	x					12	5252	PHF1	PHD finger protein 1	0.000584999	0.088977	1.54686e-06	0.929931	0.904843	1.60604	1.60604	0.683508
29709	x					10	9987	HNRPDL	heterogeneous nuclear ribonucleoprotein D-like	0.337008	0.298604	1.63115e-06	0.957218	0.738256	1.26374	0.738256	0.437807
36403			x			6	91319	DERL3	Der1-like domain family, member 3	0.738231	0.00352281	2.7646e-06	1.78474	0.702276	1.30272	0.702276	0.50989
25876	x					35	9780	FAM38A	family with sequence similarity 38, member A	0.238731	0.543203	3.04866e-06	0.964152	0.622383	1.1335	0.622383	0.684125
27045	x		x			6	56895	AGPAT4	1-acylglycerol-3-phosphate O-acyltransferase 4 (lysophosphatidic acid acyltransferase, delta)	0.114757	0.223819	1.00049e-05	0.942378	0.700545	1.14406	0.700545	0.51345
18186	x					10	2631	GBAS	glioblastoma amplified sequence	0.00844984	0.50248	1.35606e-05	1.04497	0.900701	1.44645	1.44645	0.532516
34913	x					11	127254	C1orf173	chromosome 1 open reading frame 173	0.0502728	0.640254	1.95687e-05	1.03366	0.655635	1.15341	0.655635	0.609035
11998	x					8	23261	CAMTA1	calmodulin binding transcription activator 1	0.0731493	0.801955	2.43029e-05	1.01325	0.671326	1.16576	0.671326	0.574915
34241	x					7	23463	ICMT	isoprenylcysteine carboxyl methyltransferase	0.0225323	0.0518729	2.48053e-05	1.17215	0.687425	1.15172	0.687425	0.540726
36031	x					7	55061	SUSD4	sushi domain containing 4	0.152317	0.071297	2.80908e-05	1.18117	0.736543	1.14404	0.736543	0.441158
15391	x					8	2678	GGT1	gamma-glutamyltransferase 1	0.34884	0.186698	3.30651e-05	1.09851	0.686536	1.21703	0.686536	0.542593
25177	x					18	1608	DGKG	diacylglycerol kinase, gamma 9kDa	0.269714	0.052325	3.89436e-05	0.818681	0.726393	1.16514	0.726393	0.461178
17812	x					21	1292	COL6A2	collagen, type VI, alpha 2	0.456351	0.571612	4.54758e-05	0.939129	0.644586	1.13881	0.644586	0.633555
40134	x					7	7551	ZNF3	zinc finger protein 3	0.26961	0.230511	5.21336e-05	1.07058	0.72262	1.11932	0.72262	0.468691
26225	x					20	80736	SLC44A4	solute carrier family 44, member 4	0.0708895	0.243278	8.61864e-05	0.787178	0.909383	1.35088	1.35088	0.4339
32708		x	x			5	3500	IGHG1	immunoglobulin heavy constant gamma 1 (G1m marker)	0.425191	0.0114159	9.15776e-05	1.46151	0.876929	1.48762	1.48762	0.573006
8237			x			7	11342	RNF13	ring finger protein 13	0.0307405	0.0205038	9.56369e-05	0.865152	0.922022	1.40838	1.40838	0.494037
40918	x					21	1509	CTSD	cathepsin D	0.0205171	0.867348	0.000102226	0.99171	0.814349	1.43897	1.43897	0.525037
16234	x					12	84542	KIAA1841	KIAA1841	0.977788	0.775082	0.000105731	1.01893	0.734557	1.20293	0.734557	0.445054
22823	x					7	7103	TSPAN8	tetraspanin 8	0.0988635	0.249767	0.000121181	0.764247	0.908396	1.34576	1.34576	0.428421
9972			x			5	4736	RPL10A	ribosomal protein L1a	0.229633	0.0379313	0.000154668	1.1317	0.895944	1.40662	1.40662	0.492233
7581	x					5	199223	TTC21A	tetratricopeptide repeat domain 21A	0.0118778	0.448862	0.000163711	0.971569	0.745526	1.26109	0.745526	0.423669
38012	x					8	51057	C2orf86	chromosome 2 open reading frame 86	0.0248837	0.0630926	0.000318792	0.910245	0.84774	1.41043	1.41043	0.496135
738	x					22	821	CANX	calnexin	0.0719916	0.158146	0.000320101	1.05349	0.719289	1.07397	0.719289	0.475357
28575	x					7	55769	ZNF83	zinc finger protein 83	1.02176e-05	0.801485	0.000388627	1.00901	0.897574	1.36058	1.36058	0.444222
36575	x					16	1454	CSNK1E	casein kinase 1, epsilon	0.448362	0.0787135	0.000719049	1.1329	0.914458	1.4145	1.4145	0.500292
10224	x					33	4646	MYO6	myosin VI	0.0428695	0.56665	0.000731514	0.952174	0.729042	1.10644	0.729042	0.455926
4132			x			19	81502	HM13	histocompatibility (minor) 13	0.803912	1.06578e-05	0.00107008	1.55061	0.67694	1.19422	0.67694	0.5629
19207			x			5	10553	HTATIP2	HIV-1 Tat interactive protein 2, 3kDa	0.081169	6.76436e-05	0.00109322	1.55883	0.857951	1.52811	1.52811	0.611748
12675	x					11	84251	SGIP1	SH3-domain GRB2-like (endophilin) interacting protein 1	0.00367837	0.535096	0.00118186	0.96658	0.919475	1.34531	1.34531	0.427939
12467	x		x			9	6487	ST3GAL3	ST3 beta-galactoside alpha-2,3-sialyltransferase 3	0.368657	0.630424	0.00139308	1.02621	0.829789	1.46699	1.46699	0.552859
25905	x					11	1992	SERPINB1	serpin peptidase inhibitor, clade B (ovalbumin), member 1	0.276258	0.530434	0.00293664	0.940655	0.712588	1.10257	0.712588	0.48886
35784	x					12	5743	PTGS2	prostaglandin-endoperoxide synthase 2 (prostaglandin G/H synthase and cyclooxygenase)	0.0917361	0.0565259	0.00327944	0.711763	0.835329	1.34914	1.34914	0.43204
1180	x					10	53827	FXYD5	FXYD domain containing ion transport regulator 5	0.293932	0.0628008	0.00441162	1.16832	0.746383	1.11048	0.746383	0.422012
4602	x		x			30	7057	THBS1	thrombospondin 1	0.0110685	0.07977	0.00445698	0.798195	0.701745	1.14255	0.701745	0.510981
34964	x					8	23576	DDAH1	dimethylarginine dimethylaminohydrolase 1	0.24314	0.116253	0.00601192	0.830931	0.900994	1.34359	1.34359	0.426093
12721		x				14	5876	RABGGTB	Rab geranylgeranyltransferase, beta subunit	0.366871	0.0245146	0.0117471	1.16554	0.906867	1.56722	1.56722	0.648208
18076	x					5	353345	GPR141	G protein-coupled receptor 141	0.412574	0.820949	0.0117487	0.982118	0.740145	1.24313	0.740145	0.43412
13987	x					18	3964	LGALS8	lectin, galactoside-binding, soluble, 8	0.463388	0.120188	0.0121944	1.07964	0.857799	1.34361	1.34361	0.426114
