# Supplementary material for: Exon Array Analysis using re-defined probe sets results in reliable identification of alternatively spliced genes in non-small cell lung cancer
Source: BMC Genomics. 2010 Nov 30;11:676. doi: 10.1186/1471-2164-11-676 (PMC3053589; doi:10.1186/1471-2164-11-676)
Supplement: Additional file 15 — Table S15: Result list differential splicing in correlation to the NSCLC subtype. [file 1471-2164-11-676-S15.XLS]

## Sheet: S15_result_list_subtype
Table S15: Result list differential splicing in correlation to the NSCLC subtype.
Transcript cluster ID: Gene locus as defined in the new exon array chip definition. Number of probe sets: Number of present probe sets in the respective transcript cluster. p values were obtained from a mixed linear model ANOVA for the factors patient (P), pathology group (G), and for alternative splicing (interaction of factor exon E and pathology group G). Fold-change and SI values were calcula…
								AdCa	SCC	AdCa			SCC			Ratio SIAdCa / SISCC
Transcript cluster ID	Number of probe sets	Entrez gene ID	Gene Symbol	Description	p(P)	p(G)	p(E*G)	contrast(G)	contrast(G)	MinSI	MaxSI	AbsSI	MinSI	MaxSI	AbsSI	MinRatio	MinRatio	AbsRatio	AbsLog_AbsRatio	Differential splicing more pronounced in
26473	97	667	DST	dystonin	0.0699801	0.0727708	0	0.59129	0.845856	0.657309	3.41249	3.41249	0.54324	6.86925	6.86925	0.203408	1.68838	0.203408	2.29755	SCC
19258	20	960	CD44	CD44 molecule (Indian blood group)	0.650565	0.00709407	0	0.63909	1.39204	0.635801	1.31924	0.635801	0.657545	1.82321	1.82321	0.348726	1.78938	0.348726	1.51983	SCC
14168	50	3909	LAMA3	laminin, alpha 3	0.649524	0.0285631	0	0.729217	1.48739	0.550462	2.49459	2.49459	0.357729	3.08382	3.08382	0.610968	1.88906	1.88906	0.917669	SCC
26766	49	6098	ROS1	c-ros oncogene 1 , receptor tyrosine kinase	0.330506	0.0262778	0	0.644847	0.47299	0.732444	1.7246	1.7246	0.504138	2.9208	2.9208	0.54613	1.69997	0.54613	0.872684	SCC
24852	18	6578	SLCO2A1	solute carrier organic anion transporter family, member 2A1	0.544032	0.000152486	0	0.478453	0.31761	0.62974	1.87018	1.87018	0.631781	3.3526	3.3526	0.557829	1.32128	0.557829	0.842105	SCC
35378	14	8991	SELENBP1	selenium binding protein 1	0.401456	1.63786e-05	0	0.484723	0.359401	0.759432	1.92652	1.92652	0.570917	3.29315	3.29315	0.58501	1.36955	0.58501	0.773467	SCC
8423	130	8893	EIF2B5	eukaryotic translation initiation factor 2B, subunit 5 epsilon, 82kDa	0.649104	0.000346066	0	1.19702	1.33676	0.718391	1.59931	1.59931	0.559777	1.62577	0.559777	0.588528	1.36628	0.588528	0.764817	SCC
18460	30	85865	GTPBP10	GTP-binding protein 10 (putative)	0.502057	0.0765167	0	1.08402	1.07215	0.599156	1.73709	1.73709	0.714205	1.26649	0.714205	0.674323	1.69855	1.69855	0.764304	AdCa
38998	57	2335	FN1	fibronectin 1	0.169288	0.225027	0	0.966649	0.952143	0.862025	3.50821	3.50821	0.701979	3.29297	3.29297	0.607533	1.3313	0.607533	0.718965	SCC
2814	24	22998	LIMCH1	LIM and calponin homology domains 1	0.0773588	5.83764e-06	0	0.409031	0.304889	0.719525	2.05816	2.05816	0.61217	2.49454	2.49454	0.636154	1.36327	0.636154	0.652552	SCC
4662	25	53905	DUOX1	dual oxidase 1	0.654756	0.00262853	0	0.360845	0.541963	0.526279	1.85016	0.526279	0.750477	1.40682	1.40682	0.640795	1.33522	0.640795	0.642065	AdCa
1871	23	56243	KIAA1217	KIAA1217	0.353702	0.114632	0	0.911893	1.20279	0.524353	1.97523	1.97523	0.4335	1.53644	0.4335	0.683031	1.43877	0.683031	0.549977	AdCa
18037	24	11185	INMT	indolethylamine N-methyltransferase	0.774283	4.53496e-05	0	0.521795	0.372264	0.286128	1.80006	0.286128	0.249315	2.61851	0.249315	0.687439	1.3333	0.687439	0.540696	SCC
12754	26	23266	LPHN2	latrophilin 2	0.930891	0.0103787	0	0.427931	0.428414	0.78651	2.49451	2.49451	0.615762	2.44527	2.44527	0.888685	1.45336	1.45336	0.539392	SCC
26978	97	23345	SYNE1	spectrin repeat containing, nuclear envelope 1	0.0283276	0.000585606	0	0.566778	0.4825	0.334009	1.59065	0.334009	0.344584	1.76896	0.344584	0.709127	1.44185	1.44185	0.527921	SCC
25347	30	21	ABCA3	ATP-binding cassette, sub-family A (ABC1), member 3	0.235145	0.00182687	0	0.439019	0.323914	0.714873	2.49226	2.49226	0.558809	3.55792	3.55792	0.700483	1.29351	0.700483	0.513578	SCC
26232	41		CREBL1		0.928164	0.00248007	0	0.658593	0.626017	0.392831	1.87805	0.392831	0.300939	1.96771	0.300939	0.80431	1.38258	1.38258	0.467363	AdCa
16201	41	56969	RPL23AP32	ribosomal protein L23a pseudogene 32	0.418116	0.000186768	0	0.475362	0.421299	0.77434	3.57727	3.57727	0.766418	2.5903	2.5903	0.790362	1.38103	1.38103	0.465745	AdCa
9965	19	23294	ANKS1A	ankyrin repeat and sterile alpha motif domain containing 1A	0.352927	0.000749336	0	0.738862	0.680104	0.723245	1.47979	1.47979	0.638816	1.89925	1.89925	0.725725	1.37889	1.37889	0.463507	SCC
24651	64	25890	ABI3BP	ABI family, member 3 (NESH) binding protein	0.723575	7.77593e-05	0	0.357734	0.348265	0.569898	2.06826	2.06826	0.591483	2.43467	2.43467	0.729438	1.25634	0.729438	0.455143	SCC
16068	27	84450	ZNF512	zinc finger protein 512	0.412472	0.0865362	0	1.20623	1.1265	0.674387	1.42358	0.674387	0.648696	1.45226	0.648696	0.7859	1.36132	1.36132	0.445006	AdCa
6348	23	283383	GPR133	G protein-coupled receptor 133	0.511347	0.000205222	0	0.467081	0.39989	0.597451	1.75697	1.75697	0.545765	1.86329	1.86329	0.793967	1.35952	1.35952	0.443097	SCC
38673	37	4065	LY75	lymphocyte antigen 75	0.675623	0.16296	0	1.0323	0.835856	0.452558	1.35114	0.452558	0.339614	1.59316	0.339614	0.782939	1.34374	1.34374	0.426254	SCC
37105	23	80179	MYO19	myosin XIX	0.98844	0.000116132	0	1.70273	1.67368	0.524002	1.31598	0.524002	0.545537	1.23107	0.545537	0.857301	1.33843	1.33843	0.420542	SCC
41584	9	4321	MMP12	matrix metallopeptidase 12 (macrophage elastase)	0.938443	3.01474e-05	0	4.82826	6.58305	0.431654	1.70709	0.431654	0.366743	2.10181	0.366743	0.812202	1.33423	1.33423	0.416007	SCC
22373	45	7450	VWF	von Willebrand factor	0.525998	0.000403974	0	0.348693	0.318116	0.800954	1.69604	1.69604	0.762973	1.65248	1.65248	0.751831	1.19653	0.751831	0.41152	SCC
15021	38	2186	BPTF	bromodomain PHD finger transcription factor	0.313827	0.00341055	0	1.28446	1.24028	0.596691	2.3415	2.3415	0.623226	2.26149	2.26149	0.787627	1.32628	1.32628	0.407385	AdCa
22821	33	5787	PTPRB	protein tyrosine phosphatase, receptor type, B	0.2977	0.000443327	0	0.313943	0.292528	0.717799	2.00495	2.00495	0.691243	2.63308	2.63308	0.761447	1.15131	0.761447	0.393184	SCC
30734	29	10580	SORBS1	sorbin and SH3 domain containing 1	0.914896	0.000444585	0	0.531495	0.542475	0.619357	1.89302	1.89302	0.537496	1.92531	1.92531	0.798029	1.3124	1.3124	0.392207	SCC
38706	28	6332	SCN7A	sodium channel, voltage-gated, type VII, alpha	0.318003	2.3576e-05	0	0.340588	0.275159	0.638167	1.87931	1.87931	0.541912	2.02958	2.02958	0.765924	1.17762	0.765924	0.384727	SCC
25464	36	4629	MYH11	myosin, heavy chain 11, smooth muscle	0.703252	0.00105214	0	0.406896	0.464087	0.555321	1.72427	0.555321	0.457003	1.99292	0.457003	0.766271	1.23797	0.766271	0.384073	SCC
14995	27	81033	KCNH6	potassium voltage-gated channel, subfamily H (eag-related), member 6	0.375892	0.211915	0	1.00789	0.962354	0.756257	1.51539	1.51539	0.759624	1.38923	1.38923	0.76669	1.23645	0.76669	0.383285	AdCa
18422	20	948	CD36	CD36 molecule (thrombospondin receptor)	0.394059	0.000338793	0	0.40154	0.322454	0.750102	2.55877	2.55877	0.580582	2.88713	2.88713	0.79903	1.29716	1.29716	0.375356	SCC
28722	21	9037	SEMA5A	sema domain, seven thrombospondin repeats (type 1 and type 1-like), transmembrane domain (TM) and short cytoplasmic domain, (semaphorin) 5A	0.424496	0.00616408	0	0.482913	0.600319	0.589547	1.71436	1.71436	0.677155	1.56624	1.56624	0.8516	1.29673	1.29673	0.374878	AdCa
11268	15	1001	CDH3	cadherin 3, type 1, P-cadherin (placental)	0.753612	7.52092e-05	0	2.85775	4.34837	0.292079	1.36448	0.292079	0.226145	1.51689	0.226145	0.816726	1.29156	1.29156	0.369115	SCC
24450	37	9254	CACNA2D2	calcium channel, voltage-dependent, alpha 2/delta subunit 2	0.0907523	0.000175334	0	0.370736	0.324117	0.62664	2.12658	2.12658	0.490798	2.32382	2.32382	0.795436	1.28697	1.28697	0.363978	SCC
39558	22	9771	RAPGEF5	Rap guanine nucleotide exchange factor (GEF) 5	0.103155	0.147252	0	0.844035	0.741683	0.555199	1.77311	0.555199	0.627643	2.04349	2.04349	0.795727	1.28538	1.28538	0.362195	SCC
27087	25	7058	THBS2	thrombospondin 2	0.1703	0.000328799	0	2.71841	3.00965	0.496511	1.52307	0.496511	0.517372	1.60424	0.517372	0.806253	1.28515	1.28515	0.361937	SCC
28134	16	27151	CPAMD8	C3 and PZP-like, alpha-2-macroglobulin domain containing 8	0.351138	0.000215371	0	0.559773	0.655032	0.622509	1.56272	0.622509	0.61899	1.48924	0.61899	0.781999	1.23933	0.781999	0.354761	SCC
3663	23	23213	SULF1	sulfatase 1	0.322548	0.00055725	0	3.49909	3.34307	0.54305	1.39205	0.54305	0.566862	1.42724	0.566862	0.782354	1.1806	0.782354	0.354107	SCC
9599	29	1832	DSP	desmoplakin	0.491307	3.55474e-05	0	2.44489	4.16407	0.550139	1.23894	0.550139	0.433787	1.35763	0.433787	0.80305	1.26822	1.26822	0.342805	SCC
29597	30	3791	KDR	kinase insert domain receptor (a type III receptor tyrosine kinase)	0.632427	9.2825e-05	0	0.543228	0.462365	0.803099	1.61406	1.61406	0.713185	1.87622	1.87622	0.789015	1.26143	0.789015	0.341875	SCC
30126	15	80760	ITIH5	inter-alpha (globulin) inhibitor H5	0.399716	3.67412e-06	0	0.471679	0.471604	0.527806	1.8936	0.527806	0.416557	1.68772	0.416557	0.84941	1.26707	1.26707	0.341496	SCC
29296	34	6586	SLIT3	slit homolog 3 (Drosophila)	0.81091	5.11525e-05	0	0.410544	0.408015	0.639832	2.13232	2.13232	0.671708	2.27131	2.27131	0.850833	1.26675	1.26675	0.341132	AdCa
4138	15	22974	TPX2	TPX2, microtubule-associated, homolog (Xenopus laevis)	0.871524	5.95109e-05	0	3.57625	3.24672	0.569317	1.63379	0.569317	0.605041	1.64606	0.605041	0.815133	1.26669	1.26669	0.341063	AdCa
7608	13	7433	VIPR1	vasoactive intestinal peptide receptor 1	0.163075	6.81533e-05	0	0.307094	0.31841	0.48126	3.77819	3.77819	0.435401	3.84655	3.84655	0.851814	1.26325	1.26325	0.33714	SCC
22060	43	79987	SVEP1	sushi, von Willebrand factor type A, EGF and pentraxin domain containing 1	0.522244	0.000108562	0	0.4156	0.401066	0.675794	1.56084	1.56084	0.629453	1.69954	1.69954	0.826955	1.26256	1.26256	0.336352	SCC
31063	15	55612	FERMT1	fermitin family homolog 1 (Drosophila)	0.959048	5.96072e-05	0	2.95443	3.65535	0.603545	1.41436	0.603545	0.607203	1.50817	0.607203	0.792149	1.20135	0.792149	0.336156	SCC
6589	18	8434	RECK	reversion-inducing-cysteine-rich protein with kazal motifs	0.727428	5.14549e-05	0	0.578657	0.581673	0.733186	1.74378	1.74378	0.691012	1.82077	1.82077	0.793786	1.10801	0.793786	0.333178	AdCa
1283	29	8425	LTBP4	latent transforming growth factor beta binding protein 4	0.522779	9.40689e-05	0	0.40122	0.453633	0.56812	2.05462	2.05462	0.581042	2.35223	2.35223	0.832229	1.25854	1.25854	0.331751	SCC
7223	47	23511	NUP188	nucleoporin 188kDa	0.882271	0.0179269	0	1.07259	1.13458	0.507946	1.27139	0.507946	0.488523	1.28573	0.488523	0.796729	1.23058	0.796729	0.327839	AdCa
4892	20	57188	ADAMTSL3	ADAMTS-like 3	0.117656	1.90512e-05	0	0.488442	0.508071	0.53678	1.8674	1.8674	0.624464	2.02275	2.02275	0.79718	1.23691	0.79718	0.327023	AdCa
39020	38	7145	TNS1	tensin 1	0.783705	0.000166063	0	0.389073	0.37223	0.784362	2.02889	2.02889	0.727416	2.48334	2.48334	0.817001	1.24775	1.24775	0.319329	SCC
9368	12	2273	FHL1	four and a half LIM domains 1	0.914715	3.51908e-06	0	0.234125	0.248223	0.591385	2.96797	2.96797	0.592649	2.97062	2.97062	0.89113	1.24137	1.24137	0.311933	AdCa
19551	27	582	BBS1	Bardet-Biedl syndrome 1	0.750237	0.0163575	0	1.15981	1.19703	0.713765	1.49077	1.49077	0.66705	1.63236	1.63236	0.868627	1.24027	1.24027	0.310654	SCC
35843	11	3898	LAD1	ladinin 1	0.813541	0.000146761	0	2.30771	2.80405	0.465687	1.44297	0.465687	0.396391	1.65938	0.396391	0.814622	1.17482	0.814622	0.295797	SCC
35004	17	7049	TGFBR3	transforming growth factor, beta receptor III	0.735614	0.000228121	0	0.356833	0.396826	0.68434	1.51546	1.51546	0.714217	1.59833	1.59833	0.817324	1.11152	0.817324	0.29102	AdCa
37146	26	7153	TOP2A	topoisomerase (DNA) II alpha 170kDa	0.762811	3.82578e-05	0	3.8027	2.89348	0.487577	1.91766	0.487577	0.545931	2.07261	2.07261	0.893112	1.22346	1.22346	0.290967	AdCa
5907	27	23371	TENC1	tensin like C1 domain containing phosphatase (tensin 2)	0.869988	0.000195467	0	0.486654	0.465297	0.769939	1.63249	1.63249	0.750521	1.57157	1.57157	0.817535	1.14376	0.817535	0.290648	SCC
37459	26	10351	ABCA8	ATP-binding cassette, sub-family A (ABC1), member 8	0.837828	4.39136e-05	0	0.382571	0.363236	0.579519	1.89408	1.89408	0.529887	1.93089	1.93089	0.81763	1.19635	0.81763	0.29048	SCC
2759	36	9353	SLIT2	slit homolog 2 (Drosophila)	0.472911	9.59124e-05	0	0.346222	0.382096	0.743046	1.71076	1.71076	0.697657	1.69555	1.69555	0.839499	1.22205	1.22205	0.289303	AdCa
6504	25	7010	TEK	TEK tyrosine kinase, endothelial	0.45127	0.000205145	0	0.360318	0.36773	0.683335	1.62273	1.62273	0.581293	1.93355	1.93355	0.828072	1.2168	1.2168	0.283092	AdCa
37050	15	6532	SLC6A4	solute carrier family 6 (neurotransmitter transporter, serotonin), member 4	0.089685	0.000134003	0	0.181556	0.196616	0.493465	3.34312	3.34312	0.44017	3.89668	3.89668	0.825493	1.19989	0.825493	0.276672	SCC
11532	35	10129	FRY	furry homolog (Drosophila)	0.350978	0.00259169	0	0.668887	0.63666	0.515727	1.50199	0.515727	0.51441	1.67873	0.51441	0.827197	1.2096	1.2096	0.27453	SCC
38453	13	55679	LIMS2	LIM and senescent cell antigen-like domains 2	0.554453	1.02453e-05	0	0.515473	0.521302	0.484134	1.88357	0.484134	0.548695	2.24678	2.24678	0.838344	1.1547	0.838344	0.254386	SCC
6803	14	256691	MAMDC2	MAM domain containing 2	0.40011	4.74945e-05	0	0.26501	0.299451	0.597472	2.85094	2.85094	0.512141	2.53488	2.53488	0.890973	1.19059	1.19059	0.251677	SCC
27694	9	1910	EDNRB	endothelin receptor type B	0.609951	0.000192221	0	0.335101	0.346282	0.592875	1.83614	1.83614	0.525271	1.93063	1.93063	0.840354	1.1287	0.840354	0.250931	AdCa
32603	11	10516	FBLN5	fibulin 5	0.991237	4.25273e-06	0	0.318468	0.315972	0.752543	2.87025	2.87025	0.740632	3.04793	3.04793	0.863575	1.18147	1.18147	0.240583	AdCa
2358	11	3070	HELLS	helicase, lymphoid-specific	0.977502	0.000543666	0	1.40179	1.55179	0.666049	1.70303	1.70303	0.591993	2.00945	2.00945	0.847509	1.12617	0.847509	0.238699	SCC
4773	17	9493	KIF23	kinesin family member 23	0.990017	9.18917e-05	0	1.79475	1.9854	0.555582	1.58684	0.555582	0.554679	1.59148	0.554679	0.857757	1.14741	0.857757	0.221359	SCC
17630	11	58494	JAM2	junctional adhesion molecule 2	0.488248	2.2996e-05	0	0.428376	0.495335	0.706837	1.91628	1.91628	0.703578	1.89547	1.89547	0.893815	1.16332	1.16332	0.218248	SCC
3259	14	23022	PALLD	palladin, cytoskeletal associated protein	0.715917	0.0529482	0	0.792956	0.882372	0.734072	1.85617	1.85617	0.753068	1.83162	1.83162	0.89025	1.16135	1.16135	0.215803	SCC
23769	13	91851	CHRDL1	chordin-like 1	0.971513	1.99018e-05	0	0.313168	0.302861	0.572954	3.05262	3.05262	0.5239	3.39657	3.39657	0.898736	1.16033	1.16033	0.214535	SCC
12673	22	3953	LEPR	leptin receptor	0.653541	7.20901e-06	0	0.437963	0.424799	0.559118	1.90772	1.90772	0.589954	1.89537	1.89537	0.877824	1.12873	0.877824	0.187996	AdCa
32587	17	11099	PTPN21	protein tyrosine phosphatase, non-receptor type 21	0.499771	0.000782409	1.4013e-45	0.580731	0.601055	0.607138	1.69219	1.69219	0.629189	1.62061	1.62061	0.867566	1.24775	1.24775	0.319329	AdCa
18063	20	54443	ANLN	anillin, actin binding protein	0.894421	2.11861e-05	2.8026e-45	4.03491	3.19878	0.548743	1.63298	0.548743	0.748773	1.5261	1.5261	0.639881	1.48347	0.639881	0.644124	AdCa
34682	12	6513	SLC2A1	solute carrier family 2 (facilitated glucose transporter), member 1	0.518183	0.000128261	2.8026e-45	3.35346	4.8707	0.349535	1.75411	0.349535	0.271942	2.04665	0.271942	0.796545	1.28533	1.28533	0.362139	SCC
30179	30	8516	ITGA8	integrin, alpha 8	0.3134	4.66499e-05	8.40779e-45	0.427628	0.373328	0.731652	1.64014	1.64014	0.677865	1.67189	1.67189	0.835822	1.26182	1.26182	0.335506	AdCa
40785	11	2078	ERG	v-ets erythroblastosis virus E26 oncogene homolog (avian)	0.826644	0.0140831	3.92364e-44	0.52846	0.622083	0.657096	2.15606	2.15606	0.708225	2.41487	2.41487	0.882905	1.10851	0.882905	0.17967	AdCa
31670	16	10395	DLC1	deleted in liver cancer 1	0.65937	0.00090541	5.88545e-44	0.33675	0.335865	0.727477	2.65398	2.65398	0.668611	2.79979	2.79979	0.879909	1.12013	0.879909	0.184574	SCC
26800	14	387104	C6orf174	chromosome 6 open reading frame 174	0.230159	0.000376831	6.02558e-44	0.473256	0.381119	0.592487	2.19786	2.19786	0.472658	2.89143	2.89143	0.760128	1.44714	1.44714	0.533204	SCC
36854	41	4628	MYH10	myosin, heavy chain 10, non-muscle	0.0589524	0.000171294	7.70714e-44	0.448057	0.473571	0.756828	1.84781	1.84781	0.74985	1.86264	1.86264	0.80028	1.26952	1.26952	0.344283	SCC
84	20	23037	PDZD2	PDZ domain containing 2	0.520214	0.0114284	1.34525e-43	0.450426	0.640273	0.605542	1.54019	0.605542	0.666527	1.47546	0.666527	0.701386	1.26112	0.701386	0.511719	AdCa
18660	20	79974	C7orf58	chromosome 7 open reading frame 58	0.619478	1.15427e-05	1.98984e-43	0.50361	0.429078	0.751633	1.9589	1.9589	0.730497	2.48365	2.48365	0.78872	1.16701	0.78872	0.342415	SCC
4920	25	55215	FANCI	Fanconi anemia, complementation group I	0.985757	1.66682e-05	2.95674e-43	2.02114	2.35743	0.553297	1.27323	0.553297	0.653848	1.32275	0.653848	0.796068	1.23256	0.796068	0.329036	AdCa
5776	13	56938	ARNTL2	aryl hydrocarbon receptor nuclear translocator-like 2	0.977918	0.000296277	3.3491e-43	2.63152	3.86967	0.370797	1.3874	0.370797	0.316999	1.54817	0.316999	0.848811	1.21529	1.21529	0.281301	SCC
31703	24	9583	ENTPD4	ectonucleoside triphosphate diphosphohydrolase 4	0.517945	0.000402285	3.54529e-43	1.32605	1.50491	0.736238	1.70708	1.70708	0.705391	1.74943	1.74943	0.835715	1.21288	1.21288	0.278437	SCC
17488	21	79083	MLPH	melanophilin	0.340865	0.0230926	7.30076e-43	0.782038	0.605702	0.863517	1.44582	1.44582	0.615857	1.6187	0.615857	0.661408	1.42944	0.661408	0.596388	SCC
8366	23	1894	ECT2	epithelial cell transforming sequence 2 oncogene	0.8063	6.63226e-05	8.67404e-43	2.21775	2.1448	0.474747	1.32063	0.474747	0.599795	1.36624	0.599795	0.791516	1.26664	1.26664	0.341007	AdCa
24807	11	11343	MGLL	monoglyceride lipase	0.96363	0.000133434	9.0706e-42	0.831736	0.482409	0.888148	1.35721	1.35721	0.639495	1.9012	1.9012	0.530739	1.42318	0.530739	0.913926	SCC
5439	20	2009	EML1	echinoderm microtubule associated protein like 1	0.475461	0.000862246	1.52503e-41	0.576712	0.692991	0.631485	1.6126	1.6126	0.697736	1.38779	0.697736	0.81193	1.20699	0.81193	0.300573	AdCa
4929	18	10509	SEMA4B	sema domain, immunoglobulin domain (Ig), transmembrane domain (TM) and short cytoplasmic domain, (semaphorin) 4B	0.528109	2.16558e-05	1.60673e-41	1.74626	2.16487	0.610596	1.26413	0.610596	0.536416	1.41855	0.536416	0.889	1.19034	1.19034	0.251374	AdCa
41005	10	322	APBB1	amyloid beta (A4) precursor protein-binding, family B, member 1 (Fe65)	0.588231	0.000154309	2.75832e-41	0.737431	0.710488	0.748536	1.37789	1.37789	0.708728	1.56519	1.56519	0.880334	1.16751	1.16751	0.223435	SCC
37344	48	1277	COL1A1	collagen, type I, alpha 1	0.22867	0.0014123	4.31628e-41	2.78586	4.14967	0.647513	1.37047	0.647513	0.594281	1.43642	0.594281	0.875099	1.20349	1.20349	0.267224	SCC
22427	35	2	A2M	alpha-2-macroglobulin	0.826544	0.000356409	5.63911e-41	0.445934	0.356093	0.789081	1.27837	1.27837	0.676104	1.63843	1.63843	0.780242	1.18855	0.780242	0.358006	SCC
35461	22	4582	MUC1	mucin 1, cell surface associated	0.823518	0.0112152	1.15667e-40	1.13261	0.503898	0.820161	1.30504	1.30504	0.531169	2.50729	2.50729	0.520472	1.71256	0.520472	0.942108	SCC
25016	18	57560	IFT80	intraflagellar transport 80 homolog (Chlamydomonas)	0.329826	0.449474	1.30789e-40	0.985436	1.11284	0.808983	2.46706	2.46706	0.764625	2.2146	2.2146	0.797605	1.32371	1.32371	0.404587	SCC
26392	14	53405	CLIC5	chloride intracellular channel 5	0.208533	0.000215469	4.27947e-40	0.290046	0.20797	0.776525	1.88413	1.88413	0.603183	2.644	2.644	0.712606	1.29594	0.712606	0.488823	SCC
41582	10	4312	MMP1	matrix metallopeptidase 1 (interstitial collagenase)	0.34988	0.000123045	1.54497e-39	2.88574	4.91807	0.461556	1.52932	0.461556	0.427288	1.68289	0.427288	0.806613	1.1842	0.806613	0.310051	SCC
18728	22	23382	AHCYL2	adenosylhomocysteinase-like 2	0.927552	0.0012457	1.73615e-39	0.785658	0.460158	0.848085	1.42076	1.42076	0.681518	2.65648	2.65648	0.507684	1.28817	0.507684	0.977997	SCC
15080	30	3691	ITGB4	integrin, beta 4	0.843258	0.00103633	2.55738e-39	1.55244	2.48584	0.67506	1.24207	0.67506	0.374302	1.49359	0.374302	0.74689	1.80352	1.80352	0.850815	SCC
3101	24	287	ANK2	ankyrin 2, neuronal	0.197924	0.0027209	8.31861e-39	0.682855	0.63917	0.805443	1.53309	1.53309	0.72183	2.24637	2.24637	0.679074	1.26568	0.679074	0.558359	SCC
8051	21	6565	SLC15A2	solute carrier family 15 (H+/peptide transporter), member 2	0.70054	0.00785506	1.28251e-38	0.407263	0.610021	0.738086	1.97555	1.97555	0.661248	1.66452	1.66452	0.775531	1.18686	0.775531	0.366744	AdCa
9909	37	717	C2	complement component 2	0.537833	0.126125	2.70124e-38	1.30699	1.08411	0.592393	1.81426	1.81426	0.584239	1.74248	1.74248	0.788715	1.50232	1.50232	0.587192	AdCa
32228	17	57447	NDRG2	NDRG family member 2	0.0619555	0.00547158	6.34331e-38	0.353937	0.603609	0.763588	2.13479	2.13479	0.766387	1.90796	1.90796	0.811444	1.19069	0.811444	0.301437	AdCa
41485	15	408	ARRB1	arrestin, beta 1	0.409966	7.21426e-05	7.64977e-38	0.56615	0.377247	0.876533	1.78474	1.78474	0.750463	2.64262	2.64262	0.675367	1.24291	0.675367	0.566256	SCC
12412	104	23499	MACF1	microtubule-actin crosslinking factor 1	0.00198537	0.00067112	1.46132e-37	0.589533	0.519963	0.636317	1.69941	1.69941	0.678192	2.10496	2.10496	0.713359	1.65091	1.65091	0.723261	SCC
4908	38	11214	AKAP13	A kinase (PRKA) anchor protein 13	0.00960434	0.0323279	3.69362e-37	0.701951	0.710609	0.748528	1.5361	1.5361	0.779752	1.79701	1.79701	0.831374	1.13213	0.831374	0.26643	AdCa
4309	11	4318	MMP9	matrix metallopeptidase 9 (gelatinase B, 92kDa gelatinase, 92kDa type IV collagenase)	0.689135	0.00129235	4.23409e-37	2.8604	3.02539	0.45244	1.57987	0.45244	0.503495	1.3611	0.503495	0.771464	1.16073	0.771464	0.374329	AdCa
986	10	4784	NFIX	nuclear factor I/X (CCAAT-binding transcription factor)	0.989041	0.000898125	4.56439e-37	0.473858	0.562057	0.748532	1.82447	1.82447	0.790893	1.69289	1.69289	0.886451	1.10149	0.886451	0.173887	AdCa
38689	16	2191	FAP	fibroblast activation protein, alpha	0.312548	8.89864e-05	4.38242e-36	2.80581	3.07651	0.50384	1.46795	0.50384	0.632824	1.34097	0.632824	0.796177	1.33328	1.33328	0.41498	SCC
17191	24	316	AOX1	aldehyde oxidase 1	0.46897	0.0023362	6.85077e-36	0.60269	0.540558	0.739397	1.4915	1.4915	0.640231	1.60337	1.60337	0.766918	1.28398	0.766918	0.382856	SCC
17857	15	80727	TTYH3	tweety homolog 3 (Drosophila)	0.393389	0.000743455	8.92674e-36	1.50137	1.47613	0.676356	1.26393	0.676356	0.644504	1.38218	0.644504	0.764617	1.1315	0.764617	0.387191	AdCa
24513	5	11170	FAM107A	family with sequence similarity 107, member A	0.548401	7.07483e-05	9.03775e-36	0.255978	0.255253	0.572123	2.09583	2.09583	0.531998	2.10009	2.10009	0.919471	1.07542	0.919471	0.121124	AdCa
26221	21	7407	VARS	valyl-tRNA synthetase	0.235758	0.00514966	1.13743e-35	1.57081	1.26061	0.581441	1.34571	0.581441	0.835183	1.21808	1.21808	0.682963	1.29293	0.682963	0.550121	AdCa
15612	19	2192	FBLN1	fibulin 1	0.896105	0.00055465	1.27332e-35	0.35915	0.587361	0.765485	2.11609	2.11609	0.734703	1.48067	1.48067	0.862741	1.42915	1.42915	0.515157	AdCa
8229	11	1359	CPA3	carboxypeptidase A3 (mast cell)	0.740565	0.00112463	2.51188e-35	0.439295	0.431406	0.754834	2.146	2.146	0.72613	2.19283	2.19283	0.790971	1.34064	1.34064	0.422922	SCC
23906	10	2719	GPC3	glypican 3	0.423709	0.000781944	2.99158e-35	0.277649	0.325103	0.673779	2.39217	2.39217	0.626205	2.23052	2.23052	0.78228	1.12311	0.78228	0.354243	SCC
4404	50	2778	GNAS	GNAS complex locus	0.987734	0.0230051	3.06476e-35	1.15424	1.29573	0.752069	1.37073	1.37073	0.672207	1.43137	0.672207	0.76805	1.24594	0.76805	0.380728	AdCa
5811	54	120892	LRRK2	leucine-rich repeat kinase 2	0.165777	0.00834753	5.11198e-35	0.372121	0.319874	0.808863	1.92518	1.92518	0.732998	2.38253	2.38253	0.79406	1.19709	0.79406	0.33268	SCC
32412	7	9787	DLGAP5	discs, large (Drosophila) homolog-associated protein 5	0.900276	1.00704e-05	7.35744e-35	2.79325	2.61519	0.381061	1.34618	0.381061	0.3923	1.33452	0.3923	0.905266	1.20419	1.20419	0.268063	AdCa
18363	22	2006	ELN	elastin	0.721648	0.00130224	2.76095e-34	0.548777	0.60183	0.657382	1.7814	1.7814	0.737835	1.67441	1.67441	0.841318	1.18931	1.18931	0.250125	SCC
25401	9	146556	C16orf89	chromosome 16 open reading frame 89	0.721982	0.000360684	6.57125e-34	0.511107	0.441606	0.718198	1.83067	1.83067	0.660845	2.23568	2.23568	0.808964	1.23857	1.23857	0.308675	SCC
38291	14	3899	AFF3	AF4/FMR2 family, member 3	0.734811	0.00206452	9.18618e-34	0.512081	0.585249	0.575774	1.76702	1.76702	0.534892	1.68068	0.534892	0.75387	1.15682	0.75387	0.407612	SCC
16166	13	5581	PRKCE	protein kinase C, epsilon	0.295668	0.000247453	9.69282e-34	0.625406	0.558984	0.554918	1.36196	0.554918	0.460058	1.76807	0.460058	0.6664	1.3007	0.6664	0.58554	SCC
34751	11	54558	SPATA6	spermatogenesis associated 6	0.072339	0.000198986	1.73105e-33	0.627244	0.634105	0.732337	1.76086	1.76086	0.676678	1.88608	1.88608	0.904194	1.08225	0.904194	0.145296	SCC
35190	9	845	CASQ2	calsequestrin 2 (cardiac muscle)	0.0396383	0.000330228	1.85782e-33	0.531882	0.54452	0.619598	1.59138	0.619598	0.711386	1.68607	1.68607	0.870973	1.39352	1.39352	0.478734	AdCa
17369	8	1674	DES	desmin	0.262913	0.000624707	2.33478e-33	0.373248	0.385473	0.67116	2.16369	2.16369	0.661766	2.00988	2.00988	0.927047	1.13131	1.13131	0.177994	SCC
8733	31	7102	TSPAN7	tetraspanin 7	0.5073	0.00204306	2.65146e-33	0.606614	0.56072	0.495702	1.73951	0.495702	0.528289	2.10925	2.10925	0.739238	1.60417	1.60417	0.681827	AdCa
40091	12	5166	PDK4	pyruvate dehydrogenase kinase, isozyme 4	0.638002	1.98463e-05	2.83146e-33	0.359802	0.200932	0.785885	1.82341	1.82341	0.748811	2.58581	2.58581	0.705158	1.22282	0.705158	0.503982	SCC
12779	11	9653	HS2ST1	heparan sulfate 2-O-sulfotransferase 1	0.122527	0.186288	3.28193e-33	1.14357	1.10881	0.519844	1.32395	0.519844	0.579581	1.28579	0.579581	0.773634	1.251	0.773634	0.370277	AdCa
40274	9	23554	TSPAN12	tetraspanin 12	0.789998	0.000252876	3.53904e-33	0.557496	0.345485	0.777021	1.33363	1.33363	0.657641	1.99283	1.99283	0.669217	1.35359	0.669217	0.579454	SCC
12517	15	1580	CYP4B1	cytochrome P450, family 4, subfamily B, polypeptide 1	0.850498	6.21773e-06	4.75234e-33	0.195137	0.186428	0.688158	1.58427	1.58427	0.692723	1.64102	1.64102	0.84791	1.27116	1.27116	0.346146	SCC
40806	18	7113	TMPRSS2	transmembrane protease, serine 2	0.931968	0.00137707	7.85625e-33	0.741931	0.414119	0.806955	1.25301	1.25301	0.564572	1.97283	1.97283	0.635134	1.53884	0.635134	0.654867	SCC
14923	19	8714	ABCC3	ATP-binding cassette, sub-family C (CFTR/MRP), member 3	0.902659	0.408026	9.03855e-33	2.49494	1.27585	0.445614	1.30595	0.445614	0.884258	1.15284	1.15284	0.503941	1.36074	0.503941	0.988673	AdCa
22797	9	11197	WIF1	WNT inhibitory factor 1	0.350023	0.000133161	9.38679e-33	0.244551	0.18923	0.663354	1.86568	1.86568	0.628267	1.78544	1.78544	0.80521	1.1263	0.80521	0.312563	AdCa
6221	32	32	ACACB	acetyl-Coenzyme A carboxylase beta	0.133162	9.74441e-05	1.08904e-32	0.622315	0.649052	0.731862	1.39841	1.39841	0.705205	1.38603	0.705205	0.788365	1.16741	0.788365	0.343064	AdCa
30550	11	9806	SPOCK2	sparc/osteonectin, cwcv and kazal-like domains proteoglycan (testican) 2	0.223741	0.00197232	1.26308e-32	0.541835	0.486289	0.719051	1.84219	1.84219	0.654952	2.31005	2.31005	0.788149	1.15247	0.788149	0.34346	SCC
600	6	2878	GPX3	glutathione peroxidase 3 (plasma)	0.705409	5.67133e-05	1.34089e-32	0.314959	0.293897	0.766798	1.8781	1.8781	0.691297	2.23413	2.23413	0.840638	1.20273	1.20273	0.266313	SCC
7070	15	11217	AKAP2	A kinase (PRKA) anchor protein 2	0.541086	0.000787416	2.30073e-32	0.636163	0.66182	0.657847	1.52836	1.52836	0.578257	2.01458	2.01458	0.673182	1.3576	0.673182	0.570931	SCC
18046	22	23080	AVL9	AVL9 homolog (S. cerevisiase)	0.994063	0.00150743	3.42071e-32	1.42329	1.20159	0.632197	1.21653	0.632197	0.808485	1.25722	1.25722	0.600744	1.34773	0.600744	0.735178	AdCa
31861	24	444	ASPH	aspartate beta-hydroxylase	0.957693	0.0779854	3.77991e-32	1.77101	1.29295	0.793688	1.36858	1.36858	0.845802	1.13095	0.845802	0.71162	1.37738	0.71162	0.490821	AdCa
23028	15	11113	CIT	citron (rho-interacting, serine/threonine kinase 21)	0.98426	0.0925845	3.83529e-32	1.40619	1.22008	0.737418	2.27816	2.27816	0.727656	2.66651	2.66651	0.666668	1.17208	0.666668	0.58496	AdCa
7300	22	1289	COL5A1	collagen, type V, alpha 1	0.249788	0.000297104	8.73565e-32	1.83167	2.54068	0.59377	1.46348	0.59377	0.508258	2.13656	2.13656	0.684973	1.30211	0.684973	0.545881	SCC
25218	31	84239	ATP13A4	ATPase type 13A4	0.347669	0.00284438	2.82088e-31	0.471674	0.38844	0.675195	1.37107	0.675195	0.51091	1.78089	0.51091	0.722851	1.32155	0.722851	0.46823	SCC
32399	16	30001	ERO1L	ERO1-like (S. cerevisiae)	0.894433	6.84537e-05	3.5868e-31	2.45232	2.27438	0.559242	1.27888	0.559242	0.691872	1.2417	0.691872	0.808302	1.12861	0.808302	0.307034	AdCa
15440	59	8897	MTMR3	myotubularin related protein 3	0.849872	0.02638	3.80101e-31	0.9786	1.11506	0.742677	1.97276	1.97276	0.805226	2.23915	2.23915	0.734127	1.4815	1.4815	0.567059	AdCa
12319	11	347735	SERINC2	serine incorporator 2	0.0837378	0.000355785	4.1168e-31	1.67233	2.28528	0.58732	1.28389	0.58732	0.397777	1.53181	0.397777	0.799791	1.47651	1.47651	0.562191	SCC
121	18	730	C7	complement component 7	0.911915	8.79998e-05	4.68699e-31	0.307539	0.232127	0.795369	1.42182	1.42182	0.736704	1.44742	1.44742	0.889767	1.11588	0.889767	0.168501	SCC
6799	10		C9orf61		0.183822	9.06419e-05	7.91476e-31	0.46867	0.392363	0.749487	1.654	1.654	0.620497	1.63416	1.63416	0.878831	1.20788	1.20788	0.272477	SCC
13696	11	4660	PPP1R12B	protein phosphatase 1, regulatory (inhibitor) subunit 12B	0.432883	0.0345667	1.06577e-30	0.717347	0.719234	0.660983	1.6971	1.6971	0.626376	1.63474	1.63474	0.883119	1.12729	0.883119	0.17932	AdCa
24999	15	79674	VEPH1	ventricular zone expressed PH domain homolog 1 (zebrafish)	0.123008	0.000567899	1.33338e-30	0.389404	0.371414	0.665047	1.8048	1.8048	0.55873	2.21131	2.21131	0.808073	1.42284	1.42284	0.508773	SCC
38686	21	1803	DPP4	dipeptidyl-peptidase 4	0.952311	0.00436709	1.93218e-30	1.69078	0.606781	0.751127	1.1294	0.751127	0.780989	1.49235	1.49235	0.50332	1.36974	0.50332	0.990452	SCC
24907	21	5352	PLOD2	procollagen-lysine, 2-oxoglutarate 5-dioxygenase 2	0.729534	0.00169911	4.71285e-30	2.58804	2.36373	0.545718	1.21294	0.545718	0.51376	1.38314	0.51376	0.826084	1.23753	1.23753	0.307463	SCC
7632	5	23016	EXOSC7	exosome component 7	0.116424	0.000300559	6.34656e-30	0.616316	0.651437	0.442961	2.07588	0.442961	0.446815	1.996	0.446815	0.847754	1.08451	0.847754	0.238282	SCC
7479	20	8850	KAT2B	K(lysine) acetyltransferase 2B	0.94053	0.0025833	6.98843e-30	0.68828	0.616058	0.811402	1.54446	1.54446	0.664705	1.75003	1.75003	0.831226	1.28568	1.28568	0.362532	SCC
40988	7	3045	HBD	hemoglobin, delta	0.0194565	9.69842e-05	9.5126e-30	0.264423	0.33648	0.491602	2.72222	2.72222	0.60499	2.45093	2.45093	0.678813	1.24384	0.678813	0.558914	AdCa
10519	58	3908	LAMA2	laminin, alpha 2	0.0777585	0.0021693	1.03724e-29	0.622406	0.695569	0.750298	1.38889	1.38889	0.755049	1.37696	1.37696	0.823405	1.2787	1.2787	0.354678	AdCa
16586	14	9173	IL1RL1	interleukin 1 receptor-like 1	0.456075	0.00554476	1.64835e-29	0.567974	0.325912	0.685545	1.7535	1.7535	0.485692	2.61241	2.61241	0.628863	1.77617	1.77617	0.82877	SCC
7841	20	6092	ROBO2	roundabout, axon guidance receptor, homolog 2 (Drosophila)	0.168733	0.000636855	2.31482e-29	0.51681	0.449613	0.586415	1.97216	1.97216	0.55608	2.08494	2.08494	0.798603	1.34618	1.34618	0.428871	SCC
29471	9	9079	LDB2	LIM domain binding 2	0.61799	0.000277674	2.36412e-29	0.440894	0.454661	0.718236	1.5777	1.5777	0.757114	1.52217	1.52217	0.903323	1.06887	0.903323	0.146686	AdCa
205	9	891	CCNB1	cyclin B1	0.915169	0.00106061	2.72588e-29	2.89417	2.44626	0.460215	1.51829	0.460215	0.532891	1.43201	0.532891	0.863619	1.10935	0.863619	0.211533	AdCa
34189	17	1855	DVL1	dishevelled, dsh homolog 1 (Drosophila)	0.127373	0.701571	2.82197e-29	1.14582	1.01108	0.536582	1.23155	0.536582	0.630114	1.22572	0.630114	0.851562	1.36977	1.36977	0.453934	AdCa
22372	10	57101	ANO2	anoctamin 2	0.254248	0.000264025	2.9426e-29	0.578993	0.623152	0.734617	1.49392	1.49392	0.565376	1.68338	0.565376	0.868275	1.29934	1.29934	0.377779	SCC
28793	19	3977	LIFR	leukemia inhibitory factor receptor alpha	0.264091	3.13007e-05	3.66525e-29	0.375956	0.242919	0.736219	1.51357	1.51357	0.620841	1.89744	1.89744	0.797693	1.21213	0.797693	0.326094	SCC
16740	13		AC069154.2		0.0913194	0.00153196	4.08418e-29	0.640765	0.586553	0.741607	1.33588	0.741607	0.615356	1.48985	0.615356	0.783486	1.48655	1.48655	0.571968	SCC
28069	20	30000	TNPO2	transportin 2	0.916131	0.0349463	4.10112e-29	1.15058	1.11215	0.857753	1.99219	1.99219	0.864828	1.89453	1.89453	0.880925	1.27251	1.27251	0.347677	SCC
2404	15	51076	CUTC	cutC copper transporter homolog (E. coli)	0.0635213	0.000164537	4.22138e-29	1.26825	1.68323	0.731059	1.24951	0.731059	0.585066	1.51101	0.585066	0.798185	1.36679	1.36679	0.450792	SCC
6568	36	10497	UNC13B	unc-13 homolog B (C. elegans)	0.341528	0.00165411	4.3961e-29	0.639853	0.531723	0.837761	1.39478	1.39478	0.669945	1.62042	1.62042	0.833842	1.31324	1.31324	0.393131	SCC
3447	10	4023	LPL	lipoprotein lipase	0.635002	0.00135603	5.64009e-29	0.374057	0.284626	0.730538	1.63852	1.63852	0.58481	2.24392	2.24392	0.730204	1.24919	0.730204	0.453629	SCC
27593	11	81617	CAB39L	calcium binding protein 39-like	0.49387	0.000293488	7.31783e-29	0.464399	0.53733	0.601799	1.56741	0.601799	0.668301	1.56126	1.56126	0.77488	1.26494	0.77488	0.367955	SCC
711	11	2264	FGFR4	fibroblast growth factor receptor 4	0.385306	0.000747478	1.43562e-28	0.563438	0.457442	0.657371	1.478	0.657371	0.380621	1.80253	0.380621	0.754753	1.7271	1.7271	0.788352	SCC
24901	12	26577	PCOLCE2	procollagen C-endopeptidase enhancer 2	0.389549	0.0624275	1.51203e-28	0.571322	0.620571	0.656768	2.10601	2.10601	0.588128	1.62968	0.588128	0.870188	1.34283	1.34283	0.425277	AdCa
13251	16	4881	NPR1	natriuretic peptide receptor A/guanylate cyclase A (atrionatriuretic peptide receptor A)	0.792503	0.000896912	1.68957e-28	0.607477	0.542242	0.777101	1.48203	1.48203	0.693369	1.76	1.76	0.788293	1.16665	0.788293	0.343196	SCC
6798	22	9414	TJP2	tight junction protein 2 (zona occludens 2)	0.953361	0.00579565	1.97338e-28	0.768608	0.699225	0.867741	1.36149	1.36149	0.800508	1.60769	1.60769	0.804347	1.207	0.804347	0.31411	SCC
29849	8	890	CCNA2	cyclin A2	0.981521	0.00027782	2.07749e-28	2.53462	2.07823	0.499886	1.50705	0.499886	0.589959	1.33861	0.589959	0.847323	1.21536	1.21536	0.281384	AdCa
2553	20	2869	GRK5	G protein-coupled receptor kinase 5	0.393763	0.000209945	2.11181e-28	0.513806	0.514371	0.66826	1.38711	0.66826	0.713623	1.47412	1.47412	0.803051	1.16447	0.803051	0.316436	AdCa
4869	16	3603	IL16	interleukin 16 (lymphocyte chemoattractant factor)	0.116311	0.00126944	3.00299e-28	0.670263	0.730061	0.557608	1.35626	0.557608	0.641874	1.33774	0.641874	0.847729	1.22694	1.22694	0.295065	AdCa
16744	22	57669	EPB41L5	erythrocyte membrane protein band 4.1 like 5	0.071104	6.55874e-05	3.09519e-28	0.697425	0.448806	0.726805	1.29501	0.726805	0.724485	1.60093	1.60093	0.604152	1.40126	0.604152	0.727017	SCC
22166	23		RP11-474P12.1		0.00823646	0.292893	3.60959e-28	0.902167	0.935595	0.740276	1.29274	0.740276	0.599009	1.39948	0.599009	0.804717	1.34168	1.34168	0.424041	SCC
8125	17	131873	COL6A6	collagen, type VI, alpha 6	0.0738968	0.000357108	4.36355e-28	0.397322	0.380449	0.596846	1.8145	1.8145	0.615857	1.99856	1.99856	0.805637	1.19349	0.805637	0.311798	AdCa
35087	13	1301	COL11A1	collagen, type XI, alpha 1	0.585654	0.010113	5.19067e-28	2.09208	2.71658	0.411928	1.88292	0.411928	0.438334	2.13317	0.438334	0.880604	1.23556	1.23556	0.305165	SCC
4707	14	84952	CGNL1	cingulin-like 1	0.306853	1.89657e-05	5.66023e-28	0.447604	0.485649	0.725268	1.35323	0.725268	0.656904	1.55233	1.55233	0.803205	1.1166	0.803205	0.31616	SCC
11732	32	4008	LMO7	LIM domain 7	0.825387	0.00641661	6.19081e-28	0.568151	0.386317	0.645934	1.73334	1.73334	0.618096	2.87362	2.87362	0.603189	1.63634	0.603189	0.729318	SCC
24503	12	50650	ARHGEF3	Rho guanine nucleotide exchange factor (GEF) 3	0.381488	0.00868608	6.52388e-28	0.899563	0.784301	0.808642	1.60571	1.60571	0.685655	2.03447	2.03447	0.758189	1.18436	0.758189	0.399371	SCC
26238	25	4855	NOTCH4	Notch homolog 4 (Drosophila)	0.226631	0.00385061	7.61012e-28	0.650405	0.614166	0.794622	1.54605	1.54605	0.729568	1.47289	1.47289	0.778097	1.15468	0.778097	0.361978	SCC
25420	8	2013	EMP2	epithelial membrane protein 2	0.230495	0.000496885	8.10022e-28	0.394449	0.422098	0.78602	2.14737	2.14737	0.746218	2.22043	2.22043	0.899925	1.07689	0.899925	0.152123	SCC
22536	16	83857	TMTC1	transmembrane and tetratricopeptide repeat containing 1	0.650987	0.794185	8.63758e-28	0.537305	0.930682	0.727849	1.53004	1.53004	0.747885	1.43575	1.43575	0.830187	1.25695	1.25695	0.329927	AdCa
35860	30	10765	KDM5B	lysine (K)-specific demethylase 5B	0.840002	4.51702e-05	9.68507e-28	1.42949	1.71807	0.715185	1.18135	0.715185	0.634386	1.2567	0.634386	0.802687	1.17064	0.802687	0.317091	SCC
27548	11	8848	TSC22D1	TSC22 domain family, member 1	0.797312	0.0118698	1.463e-27	0.827283	0.847038	0.690628	1.34615	0.690628	0.543782	1.54438	0.543782	0.856665	1.27005	1.27005	0.344885	SCC
35038	22	9411	ARHGAP29	Rho GTPase activating protein 29	0.60525	8.62195e-05	1.87465e-27	0.6429	0.389523	0.813956	1.25422	1.25422	0.682034	1.90806	1.90806	0.657327	1.32105	0.657327	0.605317	SCC
12885	7	1901	S1PR1	sphingosine-1-phosphate receptor 1	0.888863	0.000297024	1.97658e-27	0.429396	0.397031	0.700603	1.82433	1.82433	0.594951	2.38254	2.38254	0.765709	1.20482	0.765709	0.385132	SCC
10843	8	9351	SLC9A3R2	solute carrier family 9 (sodium/hydrogen exchanger), member 3 regulator 2	0.473467	9.34322e-05	2.88846e-27	0.592522	0.489132	0.812473	1.5047	1.5047	0.694467	2.24048	2.24048	0.671596	1.16992	0.671596	0.574334	SCC
9541	12	3662	IRF4	interferon regulatory factor 4	0.847797	0.430498	3.4031e-27	1.0551	1.0764	0.727221	1.74789	1.74789	0.68324	1.96919	1.96919	0.887618	1.1891	1.1891	0.24987	SCC
3830	37	7373	COL14A1	collagen, type XIV, alpha 1	0.446609	0.0796174	3.66295e-27	0.613133	0.702161	0.776115	1.42979	1.42979	0.730073	1.49134	1.49134	0.83956	1.28472	1.28472	0.361454	AdCa
17014	14	115677	NOSTRIN	nitric oxide synthase trafficker	0.529993	4.97831e-05	3.68616e-27	0.546933	0.433081	0.783032	1.43852	1.43852	0.611077	1.6401	1.6401	0.78123	1.29884	1.29884	0.377224	SCC
23208	7	2277	FIGF	c-fos induced growth factor (vascular endothelial growth factor D)	0.165224	0.000273902	4.86485e-27	0.229875	0.218184	0.61771	1.85648	1.85648	0.580528	2.22223	2.22223	0.835414	1.12748	0.835414	0.259437	SCC
22357	8	2305	FOXM1	forkhead box M1	0.941724	2.69554e-05	4.8811e-27	2.12287	2.267	0.478122	1.40985	0.478122	0.532272	1.35281	0.532272	0.898266	1.10592	0.898266	0.154785	AdCa
41744	15	54538	ROBO4	roundabout homolog 4, magic roundabout (Drosophila)	0.347273	0.000314258	4.90806e-27	0.493625	0.485638	0.692143	1.51793	1.51793	0.695961	1.54905	1.54905	0.835077	1.1267	0.835077	0.260019	SCC
27934	27	5802	PTPRS	protein tyrosine phosphatase, receptor type, S	0.301004	0.0657888	6.30147e-27	0.647393	1.00522	0.732538	1.3521	0.732538	0.840338	1.11885	0.840338	0.714984	1.42802	1.42802	0.514016	AdCa
4866	22	57214	KIAA1199	KIAA1199	0.429458	0.0153451	6.64077e-27	2.83091	1.66372	0.680703	1.60025	1.60025	0.8291	1.17034	0.8291	0.7462	1.46389	1.46389	0.549807	AdCa
40678	11	9510	ADAMTS1	ADAM metallopeptidase with thrombospondin type 1 motif, 1	0.451454	0.000151869	7.60304e-27	0.314465	0.337635	0.773526	1.70561	1.70561	0.806356	1.47613	1.47613	0.846082	1.17413	0.846082	0.241131	SCC
24777	22	57493	HEG1	HEG homolog 1 (zebrafish)	0.672929	0.00259998	1.06181e-26	0.499117	0.518274	0.837429	2.01227	2.01227	0.713412	2.08891	2.08891	0.846883	1.31514	1.31514	0.395216	SCC
17226	16	659	BMPR2	bone morphogenetic protein receptor, type II (serine/threonine kinase)	0.049883	0.000553257	1.19917e-26	0.636055	0.60045	0.878089	2.11953	2.11953	0.816964	2.00485	2.00485	0.880738	1.25137	1.25137	0.323508	SCC
38366	12	699	BUB1	budding uninhibited by benzimidazoles 1 homolog (yeast)	0.974005	0.000127574	1.21649e-26	2.52861	2.15433	0.691803	1.59203	1.59203	0.728974	1.76897	1.76897	0.865108	1.15367	0.865108	0.209048	AdCa
22189	16	2022	ENG	endoglin	0.503972	0.000173785	1.23081e-26	0.527462	0.459815	0.82158	1.54562	1.54562	0.813605	1.71521	1.71521	0.901124	1.22273	1.22273	0.290106	SCC
23170	11	3730	KAL1	Kallmann syndrome 1 sequence	0.495501	0.00177238	1.23111e-26	0.358741	0.500544	0.812712	1.69989	1.69989	0.755993	1.54159	1.54159	0.837371	1.16233	0.837371	0.256061	SCC
41769	6	11095	ADAMTS8	ADAM metallopeptidase with thrombospondin type 1 motif, 8	0.229017	0.000264805	1.54651e-26	0.486113	0.51981	0.560001	1.67228	0.560001	0.623409	1.37451	0.623409	0.89829	1.21664	1.21664	0.282902	AdCa
16111	19	51232	CRIM1	cysteine rich transmembrane BMP regulator 1 (chordin-like)	0.901869	0.000210329	1.70203e-26	0.568786	0.478961	0.836513	1.35736	1.35736	0.769035	1.60149	1.60149	0.847558	1.14206	0.847558	0.238616	SCC
37975	16	2202	EFEMP1	EGF-containing fibulin-like extracellular matrix protein 1	0.999084	0.000265135	2.50654e-26	0.484464	0.454422	0.837455	1.56496	1.56496	0.765474	1.76103	1.76103	0.837215	1.17923	0.837215	0.25633	SCC
27565	9	1361	CPB2	carboxypeptidase B2 (plasma)	0.0491122	0.000215243	2.73013e-26	0.426126	0.347765	0.586045	1.31175	0.586045	0.585275	1.42323	0.585275	0.876731	1.09855	0.876731	0.189794	SCC
23339	15	4129	MAOB	monoamine oxidase B	0.793689	0.000280418	3.6561e-26	0.480001	0.456789	0.73158	1.75331	1.75331	0.784555	1.86565	1.86565	0.817982	1.1785	0.817982	0.289859	SCC
3790	5	115908	CTHRC1	collagen triple helix repeat containing 1	0.355431	9.86305e-05	3.87821e-26	3.62338	3.26027	0.319053	2.17502	0.319053	0.385542	1.83012	0.385542	0.827545	1.18845	0.827545	0.27309	AdCa
23950	22	9459	ARHGEF6	Rac/Cdc42 guanine nucleotide exchange factor (GEF) 6	0.585132	0.000573471	3.89124e-26	0.546499	0.521402	0.790102	1.7813	1.7813	0.785505	2.01025	2.01025	0.790975	1.13267	0.790975	0.338296	SCC
24954	7	285313	IGSF10	immunoglobulin superfamily, member 10	0.0651774	2.00304e-05	3.95866e-26	0.427828	0.449907	0.558444	1.41369	0.558444	0.545962	1.48484	0.545962	0.883543	1.0989	0.883543	0.178628	SCC
8278	22	4311	MME	membrane metallo-endopeptidase	0.121911	0.00180755	4.13377e-26	0.399316	0.513994	0.686594	1.77977	1.77977	0.767093	1.46222	1.46222	0.745127	1.23852	0.745127	0.424442	AdCa
26395	7	10231	RCAN2	regulator of calcineurin 2	0.155122	0.00240589	5.01936e-26	0.721762	0.726489	0.639474	1.92536	1.92536	0.611887	1.94379	1.94379	0.857209	1.26391	1.26391	0.337894	SCC
11227	12	1003	CDH5	cadherin 5, type 2 (vascular endothelium)	0.607548	0.000300972	5.81567e-26	0.384705	0.333214	0.7537	1.7264	1.7264	0.749029	1.77018	1.77018	0.88984	1.35135	1.35135	0.434401	SCC
2357	28	51196	PLCE1	phospholipase C, epsilon 1	0.438031	0.00154901	8.11135e-26	0.602548	0.614656	0.767814	1.39925	1.39925	0.719734	1.31171	0.719734	0.802006	1.20037	0.802006	0.318315	SCC
32411	11	11169	WDHD1	WD repeat and HMG-box DNA binding protein 1	0.96435	3.11833e-05	1.19592e-25	1.87751	2.06515	0.618947	1.32564	0.618947	0.633237	1.28371	0.633237	0.85943	1.19864	1.19864	0.261398	AdCa
3072	14	255743	NPNT	nephronectin	0.309127	0.000220651	1.23732e-25	0.401541	0.316014	0.806107	1.90288	1.90288	0.780848	2.04371	2.04371	0.743617	1.17392	0.743617	0.427368	SCC
3975	39		VPS16A		0.44613	0.051314	1.92196e-25	1.03408	1.13257	0.802636	1.26432	1.26432	0.778091	1.31868	1.31868	0.798285	1.22102	0.798285	0.325024	SCC
15105	16	57690	TNRC6C	trinucleotide repeat containing 6C	0.564952	0.00647096	3.06786e-25	0.836187	0.828822	0.847221	1.20453	1.20453	0.707624	1.30841	0.707624	0.857983	1.19728	1.19728	0.259761	SCC
27194	21	114876	OSBPL1A	oxysterol binding protein-like 1A	0.101992	0.0953292	3.55732e-25	0.785829	0.855507	0.807477	1.22752	0.807477	0.769505	1.49445	1.49445	0.783832	1.15028	0.783832	0.351384	SCC
28035	12	25959	KANK2	KN motif and ankyrin repeat domains 2	0.817042	0.000169044	3.68561e-25	0.515169	0.52414	0.816493	1.39233	1.39233	0.779761	1.3816	1.3816	0.893333	1.0816	0.893333	0.16273	SCC
5638	29	9918	NCAPD2	non-SMC condensin I complex, subunit D2	0.898219	2.23041e-05	4.6586e-25	1.57245	1.79435	0.538731	1.20816	0.538731	0.673587	1.32092	0.673587	0.690218	1.17148	0.690218	0.534876	AdCa
21954	24	5727	PTCH1	patched homolog 1 (Drosophila)	0.704948	0.098958	5.96279e-25	0.715014	0.787311	0.729891	1.54726	1.54726	0.717953	1.38281	0.717953	0.845608	1.27939	1.27939	0.355456	AdCa
5894	8	94	ACVRL1	activin A receptor type II-like 1	0.524304	0.000370196	6.62629e-25	0.511593	0.455244	0.687431	1.60411	1.60411	0.604096	1.88394	1.88394	0.729011	1.14836	0.729011	0.455988	SCC
19776	8	85458	DIXDC1	DIX domain containing 1	0.828131	0.0194952	9.41597e-25	0.710714	0.752169	0.725649	1.49778	1.49778	0.735363	1.51116	1.51116	0.834637	1.16463	0.834637	0.260779	SCC
29529	31	10396	ATP8A1	ATPase, aminophospholipid transporter (APLT), class I, type 8A, member 1	0.216727	0.00219812	9.60237e-25	0.661689	0.552788	0.784832	1.4201	1.4201	0.691272	1.54427	1.54427	0.683833	1.41771	0.683833	0.548284	SCC
12196	12	2048	EPHB2	EPH receptor B2	0.757161	0.00200481	1.19829e-24	1.64187	1.81313	0.600593	1.40659	0.600593	0.498314	1.41041	0.498314	0.815152	1.20525	0.815152	0.294859	AdCa
6386	38	6595	SMARCA2	SWI/SNF related, matrix associated, actin dependent regulator of chromatin, subfamily a, member 2	0.59406	0.0178722	1.28194e-24	0.700925	0.79912	0.780678	1.4393	1.4393	0.747236	1.52932	1.52932	0.856557	1.22425	1.22425	0.291898	SCC
543	13	56111	PCDHGA4	protocadherin gamma subfamily A, 4	0.710811	0.113437	1.36006e-24	0.877756	0.869023	0.575024	1.38192	0.575024	0.783362	1.39619	1.39619	0.734046	1.53542	1.53542	0.618633	AdCa
30479	14	219790	RTKN2	rhotekin 2	0.195167	0.000856562	1.39916e-24	0.318517	0.299066	0.697913	1.57412	1.57412	0.659727	1.59094	1.59094	0.876429	1.24727	1.24727	0.318774	SCC
19577	8	221	ALDH3B1	aldehyde dehydrogenase 3 family, member B1	0.0279908	6.5614e-06	1.49999e-24	0.68864	0.541057	0.827217	1.25438	1.25438	0.636288	1.66396	1.66396	0.713581	1.30067	0.713581	0.486851	SCC
10	8	9319	TRIP13	thyroid hormone receptor interactor 13	0.961792	0.00120552	1.64178e-24	2.82407	2.77038	0.571848	1.69501	0.571848	0.583184	1.40132	0.583184	0.861897	1.2353	1.2353	0.304861	AdCa
23185	10	395	ARHGAP6	Rho GTPase activating protein 6	0.705191	0.00047757	1.64759e-24	0.567946	0.568695	0.700818	1.51169	1.51169	0.667882	1.63083	1.63083	0.926941	1.12986	1.12986	0.176144	SCC
13416	20	4921	DDR2	discoidin domain receptor tyrosine kinase 2	0.442132	0.00964376	1.79027e-24	0.684525	0.787377	0.857032	1.64191	1.64191	0.802928	1.45508	1.45508	0.865251	1.1284	0.865251	0.208809	AdCa
6793	5	5239	PGM5	phosphoglucomutase 5	0.309814	3.12996e-05	2.21358e-24	0.452631	0.511298	0.756709	1.69518	1.69518	0.757537	1.73357	1.73357	0.974205	1.03012	1.03012	0.0428124	SCC
3018	9	6696	SPP1	secreted phosphoprotein 1	0.214553	1.6034e-05	2.31238e-24	9.91358	6.13885	0.464338	1.49696	0.464338	0.517221	1.58612	0.517221	0.883873	1.08589	0.883873	0.178089	SCC
27962	63	718	C3	complement component 3	0.305351	0.044965	2.74298e-24	0.715586	0.694324	0.828996	1.4104	1.4104	0.767457	1.50986	1.50986	0.818951	1.19949	0.818951	0.288151	SCC
7565	15	10217	CTDSPL	CTD (carboxy-terminal domain, RNA polymerase II, polypeptide A) small phosphatase-like	0.97943	0.00885494	2.74835e-24	0.703345	0.635732	0.812678	1.45714	1.45714	0.649819	2.19453	2.19453	0.656511	1.33905	0.656511	0.607109	SCC
1732	20	5214	PFKP	phosphofructokinase, platelet	0.447665	0.00161151	2.76187e-24	2.13291	1.85431	0.550511	1.27174	0.550511	0.573707	1.22286	0.573707	0.890159	1.09264	0.890159	0.167865	SCC
19724	15	154810	AMOTL1	angiomotin like 1	0.420285	0.00384673	2.9378e-24	0.490251	0.776357	0.740898	1.37638	1.37638	0.896266	1.16594	1.16594	0.754864	1.46749	1.46749	0.553351	AdCa
1161	18	2821	GPI	glucose phosphate isomerase	0.848039	0.000789713	3.21441e-24	1.67124	1.73642	0.517111	1.14169	0.517111	0.549005	1.22823	0.549005	0.87784	1.13699	0.87784	0.18797	SCC
10596	26	57211	GPR126	G protein-coupled receptor 126	0.993101	0.00111487	3.82935e-24	0.878265	0.478851	0.821369	1.1222	0.821369	0.693869	2.17207	2.17207	0.510672	1.38194	0.510672	0.969531	SCC
30052	11	8470	SORBS2	sorbin and SH3 domain containing 2	0.207926	6.68734e-05	4.79034e-24	0.634063	0.523068	0.748695	1.37331	1.37331	0.608242	1.76624	1.76624	0.7488	1.43696	1.43696	0.52302	SCC
15655	13		AC000036.5		0.268616	0.00142213	5.21091e-24	0.661811	0.665296	0.521723	1.48885	0.521723	0.514577	1.40167	0.514577	0.895276	1.06312	0.895276	0.159596	SCC
1292	6	1555	CYP2B6	cytochrome P450, family 2, subfamily B, polypeptide 6	0.767954	0.00106907	5.50212e-24	0.47849	0.508631	0.626385	1.56199	0.626385	0.499647	1.94308	0.499647	0.696901	1.3173	0.696901	0.520974	SCC
4664	7	79029	SPATA5L1	spermatogenesis associated 5-like 1	0.612897	0.000173608	7.27837e-24	2.13464	1.97752	0.578027	2.19638	2.19638	0.735937	1.45751	1.45751	0.669674	1.50693	1.50693	0.591612	AdCa
37023	9	10615	SPAG5	sperm associated antigen 5	0.951618	5.00599e-05	7.54977e-24	2.21818	1.90612	0.642468	1.68393	1.68393	0.730384	1.32727	0.730384	0.854355	1.26872	1.26872	0.343374	AdCa
12863	7	54873	PALMD	palmdelphin	0.439395	0.00356691	7.843e-24	0.486783	0.634896	0.711305	1.35036	0.711305	0.738819	1.31335	0.738819	0.81514	1.18101	0.81514	0.29488	AdCa
11188	36	326343	MT1DP	metallothionein 1D (pseudogene)	0.14149	0.0357675	9.79602e-24	1.0711	1.23118	0.518935	1.37119	0.518935	0.613603	1.40193	0.613603	0.79706	1.18955	0.79706	0.32724	AdCa
8618	10	11238	CA5B	carbonic anhydrase VB, mitochondrial	0.748269	0.0973986	1.04307e-23	0.710823	0.827831	0.738348	1.61333	1.61333	0.708611	1.41241	1.41241	0.860026	1.18427	1.18427	0.243998	AdCa
29773	8	51705	EMCN	endomucin	0.700138	6.13389e-05	1.17472e-23	0.449181	0.357395	0.755315	1.3613	1.3613	0.694288	1.73003	1.73003	0.786864	1.17754	0.786864	0.345814	SCC
37526	9	10610	ST6GALNAC2	ST6 (alpha-N-acetyl-neuraminyl-2,3-beta-galactosyl-1,3)-N-acetylgalactosaminide alpha-2,6-sialyltransferase 2	0.538837	0.0312198	1.2648e-23	0.57915	1.29108	0.699102	1.42283	0.699102	0.807533	1.19707	0.807533	0.621195	1.76195	1.76195	0.817173	AdCa
29775	11	64116	SLC39A8	solute carrier family 39 (zinc transporter), member 8	0.490867	0.0015594	1.27811e-23	0.476558	0.346037	0.839543	1.5939	1.5939	0.770548	1.91397	1.91397	0.644571	1.23044	0.644571	0.633589	SCC
29765	8	125	ADH1B	alcohol dehydrogenase 1B (class I), beta polypeptide	0.737317	1.72713e-05	1.31165e-23	0.143178	0.136423	0.630406	2.638	2.638	0.608157	2.88022	2.88022	0.915901	1.07759	0.915901	0.126736	SCC
3659	26	80243	PREX2	phosphatidylinositol-3,4,5-trisphosphate-dependent Rac exchange factor 2	0.248588	0.000738304	1.52012e-23	0.515624	0.483248	0.724836	1.20395	0.724836	0.655835	1.34882	0.655835	0.851198	1.17199	0.851198	0.232433	AdCa
6398	14	6505	SLC1A1	solute carrier family 1 (neuronal/epithelial high affinity glutamate transporter, system Xag), member 1	0.942393	0.0286271	1.79922e-23	0.729112	0.528119	0.751579	1.45602	1.45602	0.628389	1.71837	1.71837	0.847326	1.25778	1.25778	0.33088	SCC
13503	11	2327	FMO2	flavin containing monooxygenase 2 (non-functional)	0.256483	0.000495507	1.90691e-23	0.246419	0.266924	0.8065	2.22589	2.22589	0.731163	2.36431	2.36431	0.874807	1.27459	1.27459	0.350033	SCC
14116	31	5797	PTPRM	protein tyrosine phosphatase, receptor type, M	0.668641	0.000396353	1.99841e-23	0.500752	0.466807	0.777353	1.47939	1.47939	0.72913	1.33382	0.72913	0.859925	1.23368	1.23368	0.302968	SCC
29843	10	11107	PRDM5	PR domain containing 5	0.494449	0.000658234	2.10189e-23	0.587679	0.66097	0.664666	1.41059	0.664666	0.668581	1.41332	0.668581	0.920489	1.2121	1.2121	0.277509	AdCa
23430	10	57477	SHROOM4	shroom family member 4	0.310445	0.00267745	2.71778e-23	0.518285	0.54116	0.680942	1.47764	1.47764	0.710389	1.41945	1.41945	0.873622	1.08854	0.873622	0.194919	SCC
27910	22	84839	RAX2	retina and anterior neural fold homeobox 2	0.0393371	0.18607	2.87506e-23	1.04626	1.06634	0.76435	1.42335	1.42335	0.713762	1.21323	0.713762	0.638212	1.25606	0.638212	0.647892	SCC
11493	9	10810	WASF3	WAS protein family, member 3	0.00141144	0.00730487	3.04506e-23	0.755964	0.816213	0.693837	1.45539	1.45539	0.715264	1.52668	1.52668	0.831959	1.15988	0.831959	0.265416	AdCa
15545	16	10454	MAP3K7IP1	mitogen-activated protein kinase kinase kinase 7 interacting protein 1	0.0249129	0.0269861	3.59256e-23	0.959394	1.13501	0.603937	1.27027	0.603937	0.545741	1.28713	0.545741	0.828978	1.1971	0.828978	0.270594	SCC
38835	26	1290	COL5A2	collagen, type V, alpha 2	0.174109	0.00125828	3.68482e-23	2.25097	2.41513	0.689667	1.28149	0.689667	0.754022	1.22726	0.754022	0.876994	1.15787	1.15787	0.211473	AdCa
16273	17	4211	MEIS1	Meis homeobox 1	0.47565	0.00198751	4.00184e-23	0.552257	0.713067	0.74821	1.76122	1.76122	0.819686	1.4847	1.4847	0.803004	1.28801	1.28801	0.365144	AdCa
22742	25	9924	PAN2	PAN2 poly(A) specific ribonuclease subunit homolog (S. cerevisiae)	0.988397	0.577782	4.1657e-23	1.07995	1.09808	0.81011	1.51468	1.51468	0.849354	1.37516	1.37516	0.776799	1.21787	0.776799	0.364387	AdCa
6594	8	9833	MELK	maternal embryonic leucine zipper kinase	0.934632	0.00034478	4.7551e-23	3.21085	2.52211	0.706016	1.47685	1.47685	0.824338	1.42783	1.42783	0.856464	1.2158	1.2158	0.281906	AdCa
19793	6	7704	ZBTB16	zinc finger and BTB domain containing 16	0.0576378	0.00088744	6.9395e-23	0.442092	0.381003	0.544604	2.45338	2.45338	0.537056	2.45175	2.45175	0.888237	1.0858	0.888237	0.170983	SCC
10018	12	23500	DAAM2	dishevelled associated activator of morphogenesis 2	0.73385	0.00053457	7.39876e-23	0.645211	0.676637	0.694932	1.3027	0.694932	0.617265	1.4107	0.617265	0.788726	1.21468	0.788726	0.342404	SCC
38910	15	66008	TRAK2	trafficking protein, kinesin binding 2	0.928749	0.00100522	8.18995e-23	0.749631	0.671559	0.850988	1.46099	1.46099	0.822631	1.93892	1.93892	0.753504	1.19323	0.753504	0.408313	SCC
18108	24	4967	OGDH	oxoglutarate (alpha-ketoglutarate) dehydrogenase (lipoamide)	0.877724	0.69281	8.4064e-23	0.997123	0.947931	0.814134	1.79262	1.79262	0.826167	1.73942	1.73942	0.817076	1.18852	0.817076	0.291458	SCC
24769	27	4638	MYLK	myosin light chain kinase	0.929674	0.000444768	8.6787e-23	0.511696	0.543435	0.757325	1.6027	1.6027	0.736727	1.50026	1.50026	0.763736	1.36119	1.36119	0.444868	SCC
12937	14	2944	GSTM1	glutathione S-transferase mu 1	0.0116407	0.00194588	9.18716e-23	0.699635	0.745985	0.549501	1.61994	0.549501	0.611374	1.37472	0.611374	0.666013	1.5489	1.5489	0.631244	SCC
29253	9	10826	C5orf4	chromosome 5 open reading frame 4	0.738756	0.00047536	1.00313e-22	0.593635	0.440955	0.781041	1.67643	1.67643	0.612137	2.75727	2.75727	0.608003	1.46419	0.608003	0.71785	SCC
24445	11	8692	HYAL2	hyaluronoglucosaminidase 2	0.554446	0.000517527	1.03565e-22	0.821971	0.674562	0.735976	1.32422	0.735976	0.518203	1.57889	0.518203	0.797484	1.49271	1.49271	0.577934	SCC
39164	42	1293	COL6A3	collagen, type VI, alpha 3	0.378174	0.00629473	1.15824e-22	1.46259	1.88559	0.741883	2.22484	2.22484	0.742038	2.20242	2.20242	0.699532	1.24339	0.699532	0.515538	SCC
26506	17	55788	LMBRD1	LMBR1 domain containing 1	0.088469	6.30573e-05	1.19326e-22	0.716568	0.682726	0.867143	1.51464	1.51464	0.771	1.99569	1.99569	0.758953	1.27051	0.758953	0.397918	SCC
25866	8	8140	SLC7A5	solute carrier family 7 (cationic amino acid transporter, y+ system), member 5	0.71579	0.00186915	1.52531e-22	1.82392	2.94413	0.63693	1.15977	0.63693	0.376777	1.45392	0.376777	0.793911	1.69047	1.69047	0.757424	SCC
2747	25	57545	CC2D2A	coiled-coil and C2 domain containing 2A	0.137392	0.102728	1.52802e-22	0.686399	0.797018	0.738633	1.2159	0.738633	0.75052	1.4247	1.4247	0.816905	1.16013	0.816905	0.29176	SCC
4708	8	81488	GRINL1A	glutamate receptor, ionotropic, N-methyl D-aspartate-like 1A	0.249144	0.00162629	1.78985e-22	0.535889	0.561147	0.648375	1.78306	1.78306	0.575956	1.67603	0.575956	0.886991	1.20859	1.20859	0.273325	SCC
11005	8	5347	PLK1	polo-like kinase 1 (Drosophila)	0.798659	4.8866e-05	1.94276e-22	2.92286	2.70829	0.592563	1.55684	0.592563	0.638739	1.29174	0.638739	0.877984	1.20522	1.20522	0.269297	AdCa
26814	16	93663	ARHGAP18	Rho GTPase activating protein 18	0.742505	0.000381332	2.07259e-22	0.695896	0.616587	0.858646	1.84908	1.84908	0.800239	1.95067	1.95067	0.883787	1.17699	1.17699	0.235102	SCC
37504	15	57513	CASKIN2	CASK interacting protein 2	0.203079	0.0015552	2.15954e-22	0.67021	0.670232	0.764817	1.31285	1.31285	0.631304	1.68683	1.68683	0.778294	1.21261	0.778294	0.361613	SCC
25510	16	57478	USP31	ubiquitin specific peptidase 31	0.0426852	5.917e-06	2.72702e-22	0.898415	1.88642	0.874197	1.1713	1.1713	0.601436	1.21175	0.601436	0.798624	1.9475	1.9475	0.961623	SCC
16153	28	130271	PLEKHH2	pleckstrin homology domain containing, family H (with MyTH4 domain) member 2	0.0155628	5.71308e-05	2.87744e-22	0.521641	0.439891	0.720398	1.43561	1.43561	0.597948	1.43727	0.597948	0.824222	1.24547	1.24547	0.31669	SCC
5277	10	2342	FNTB	farnesyltransferase, CAAX box, beta	0.135718	0.156138	3.39547e-22	1.08874	1.09807	0.702595	1.29827	0.702595	0.638005	1.27432	0.638005	0.859266	1.2309	1.2309	0.299714	SCC
22496	8	55885	LMO3	LIM domain only 3 (rhombotin-like 2)	0.724313	0.00500268	3.73774e-22	0.662596	0.35689	0.808493	1.45283	1.45283	0.514624	1.95356	1.95356	0.743684	1.57104	1.57104	0.65172	SCC
3209	18	23321	TRIM2	tripartite motif-containing 2	0.927026	0.0645814	5.05607e-22	1.01492	1.14923	0.554102	1.52751	0.554102	0.725383	1.21823	0.725383	0.645612	1.47073	0.645612	0.631261	AdCa
25173	13	200879	LIPH	lipase, member H	0.978422	0.0802639	5.91126e-22	1.01508	0.592104	0.930673	1.06674	0.930673	0.672297	1.59434	1.59434	0.608676	1.49044	0.608676	0.716254	SCC
6795	14	8395	PIP5K1B	phosphatidylinositol-4-phosphate 5-kinase, type I, beta	0.926414	0.0117703	6.27013e-22	0.533003	0.584774	0.756474	1.61531	1.61531	0.727238	1.58686	1.58686	0.810839	1.1926	0.810839	0.302513	SCC
15442	16	3985	LIMK2	LIM domain kinase 2	0.200324	5.08292e-05	8.46869e-22	0.867304	1.6014	0.832316	1.61206	1.61206	0.650699	1.32667	0.650699	0.773946	1.6289	1.6289	0.703898	AdCa
18031	8	222166	C7orf41	chromosome 7 open reading frame 41	0.437135	0.00321702	8.72374e-22	0.627016	0.61881	0.684006	1.70796	1.70796	0.640258	1.54944	0.640258	0.812356	1.10231	0.812356	0.299816	SCC
21410	13	4781	NFIB	nuclear factor I/B	0.446597	0.00473201	9.13748e-22	0.721633	0.613889	0.806586	1.42574	1.42574	0.764014	1.37294	1.37294	0.777273	1.20717	0.777273	0.363507	SCC
18475	53	1278	COL1A2	collagen, type I, alpha 2	0.526098	0.012113	9.5752e-22	1.64066	2.13329	0.847366	1.98912	1.98912	0.82159	1.88172	1.88172	0.850267	1.22968	1.22968	0.298283	AdCa
14929	7	654364	NME1-NME2	NME1-NME2 readthrough	0.552446	0.00359899	1.14544e-21	2.00758	1.64258	0.46261	1.33078	0.46261	0.642763	1.36057	0.642763	0.71972	1.15031	0.71972	0.474492	AdCa
6101	16	79611	ACSS3	acyl-CoA synthetase short-chain family member 3	0.565352	0.00196613	1.17684e-21	0.639197	0.58347	0.784229	1.42221	1.42221	0.73842	1.5796	1.5796	0.817757	1.18371	0.817757	0.290256	SCC
16135	8		AC007246.1		0.133354	0.0173084	1.21179e-21	0.617437	0.668149	0.577431	1.71588	0.577431	0.650693	1.5247	0.650693	0.812215	1.29389	1.29389	0.371715	AdCa
14258	30	23327	NEDD4L	neural precursor cell expressed, developmentally down-regulated 4-like	0.504867	0.00623321	1.38863e-21	0.64136	0.538969	0.863651	1.33793	1.33793	0.632727	1.41744	0.632727	0.780303	1.36497	1.36497	0.448869	SCC
17252	17	117583	PARD3B	par-3 partitioning defective 3 homolog B (C. elegans)	0.495493	0.000287646	1.5629e-21	0.670355	0.692696	0.702723	1.5251	1.5251	0.686178	1.53785	1.53785	0.856932	1.21356	1.21356	0.279245	SCC
32518	11	8650	NUMB	numb homolog (Drosophila)	0.60267	0.0262737	1.56617e-21	0.882935	0.85181	0.852579	2.14453	2.14453	0.821191	2.03975	2.03975	0.779805	1.12206	0.779805	0.358815	SCC
14980	9	6909	TBX2	T-box 2	0.492505	0.00112247	1.66575e-21	0.556859	0.550437	0.63861	1.53935	0.63861	0.61516	1.83403	1.83403	0.758934	1.10533	0.758934	0.397954	SCC
30261	9	57608	KIAA1462	KIAA1462	0.701103	0.00114738	1.75671e-21	0.535521	0.515689	0.62707	1.8118	1.8118	0.579283	1.96213	1.96213	0.90033	1.08249	0.90033	0.151474	SCC
18047	17	27241	BBS9	Bardet-Biedl syndrome 9	0.8183	0.12452	2.00689e-21	0.916798	0.778992	0.678943	1.21274	0.678943	0.689541	1.51977	1.51977	0.769247	1.27579	0.769247	0.378481	SCC
33254	12	9055	PRC1	protein regulator of cytokinesis 1	0.91716	6.59319e-05	2.0638e-21	2.18513	2.32002	0.565353	1.30116	0.565353	0.630826	1.30059	0.630826	0.725646	1.226	0.725646	0.462662	AdCa
3285	21	80014	WWC2	WW and C2 domain containing 2	0.316215	0.000873749	2.25538e-21	0.549371	0.472215	0.76681	1.56304	1.56304	0.686478	1.78471	1.78471	0.8188	1.3039	1.3039	0.382833	SCC
26538	44	1303	COL12A1	collagen, type XII, alpha 1	0.412386	0.0285144	2.26889e-21	1.24559	2.08024	0.8515	1.34799	1.34799	0.772743	1.4236	1.4236	0.795423	1.41192	1.41192	0.497658	SCC
30469	9	220965	FAM13C	family with sequence similarity 13, member C	0.558851	0.000251286	2.27862e-21	0.605002	0.625642	0.661406	1.29567	0.661406	0.732507	1.29828	0.732507	0.902935	1.17299	1.17299	0.230191	AdCa
37461	27	23460	ABCA6	ATP-binding cassette, sub-family A (ABC1), member 6	0.0232527	2.44526e-05	3.1307e-21	0.561186	0.586586	0.722994	1.41315	1.41315	0.60474	1.40313	0.60474	0.74724	1.19554	0.74724	0.420356	SCC
21515	33	65083	NOL6	nucleolar protein family 6 (RNA-associated)	0.816282	0.300754	3.43298e-21	1.10757	0.983889	0.595193	1.58279	0.595193	0.586548	1.53209	0.586548	0.774092	1.24272	0.774092	0.369423	AdCa
36966	22	9706	ULK2	unc-51-like kinase 2 (C. elegans)	0.580762	0.00234054	3.91303e-21	0.745912	0.81416	0.798172	1.36808	1.36808	0.756899	1.30692	0.756899	0.845903	1.41179	1.41179	0.497526	SCC
7564	25	3680	ITGA9	integrin, alpha 9	0.576047	0.000267526	4.06058e-21	0.75097	0.67965	0.827729	1.39908	1.39908	0.745838	1.55417	1.55417	0.885483	1.27759	1.27759	0.353425	SCC
19007	6	11187	PKP3	plakophilin 3	0.231498	2.73188e-05	4.6606e-21	1.51865	1.70609	0.785711	1.37553	1.37553	0.759901	1.47885	1.47885	0.894065	1.09184	0.894065	0.161548	SCC
32279	24	8906	AP1G2	adaptor-related protein complex 1, gamma 2 subunit	0.350751	0.0155184	4.90231e-21	1.2936	1.17401	0.72917	1.1595	0.72917	0.801957	1.20156	0.801957	0.772848	1.27227	0.772848	0.371743	AdCa
38831	21	10203	CALCRL	calcitonin receptor-like	0.567546	0.000560197	4.91842e-21	0.336291	0.293839	0.759726	1.99559	1.99559	0.672007	1.81156	1.81156	0.734864	1.56082	1.56082	0.642304	SCC
19255	12	847	CAT	catalase	0.454336	8.55726e-05	5.2171e-21	0.483251	0.471469	0.861585	1.4282	1.4282	0.860922	1.54822	1.54822	0.848978	1.10155	0.848978	0.236201	SCC
38982	8	33	ACADL	acyl-Coenzyme A dehydrogenase, long chain	0.133685	0.0010377	5.68687e-21	0.38368	0.455335	0.708418	1.35368	0.708418	0.718047	1.44392	1.44392	0.937504	1.08929	1.08929	0.123388	AdCa
33091	7	22801	ITGA11	integrin, alpha 11	0.897695	0.00587683	6.59035e-21	2.16678	2.16262	0.440364	1.30124	0.440364	0.474887	1.36141	0.474887	0.908601	1.17646	1.17646	0.234452	AdCa
3465	9	64236	PDLIM2	PDZ and LIM domain 2 (mystique)	0.378074	0.000290961	6.83325e-21	0.594932	0.532095	0.748336	1.50581	1.50581	0.689005	1.91389	1.91389	0.786781	1.18925	0.786781	0.345966	SCC
24937	20	25937	WWTR1	WW domain containing transcription regulator 1	0.993202	0.192546	6.96409e-21	0.83803	0.849239	0.733428	1.44897	1.44897	0.798795	1.32423	1.32423	0.779846	1.39819	1.39819	0.48356	AdCa
31668	13	91694	LONRF1	LON peptidase N-terminal domain and ring finger 1	0.618761	0.0123794	7.55665e-21	0.653955	0.74957	0.850979	1.51032	1.51032	0.79282	1.40518	1.40518	0.854656	1.09679	0.854656	0.226584	SCC
16177	9	4072	EPCAM	epithelial cell adhesion molecule	0.033791	0.139688	7.78429e-21	1.97867	1.07641	0.479039	1.2499	0.479039	0.897117	1.20565	1.20565	0.432264	1.28693	0.432264	1.21002	AdCa
29926	22	152503	SH3D19	SH3 domain containing 19	0.621702	0.000102356	8.47831e-21	0.618928	0.502082	0.854521	1.28449	1.28449	0.711017	1.60258	1.60258	0.590368	1.47735	0.590368	0.760314	SCC
21921	5	4969	OGN	osteoglycin	0.388295	0.00436076	8.72763e-21	0.300219	0.407366	0.636139	1.8092	1.8092	0.574375	2.11149	2.11149	0.856835	1.10753	0.856835	0.222911	SCC
1291	7				0.888459	0.000356001	1.0784e-20	0.317127	0.25511	0.792213	1.37549	1.37549	0.687158	1.68456	1.68456	0.79581	1.17773	0.79581	0.329504	SCC
3178	12	2549	GAB1	GRB2-associated binding protein 1	0.917845	0.0115521	1.17317e-20	0.634289	0.671807	0.797947	1.63533	1.63533	0.811977	1.62526	1.62526	0.87024	1.16667	1.16667	0.222397	SCC
29102	13	23176	SEPT8		0.0498803	0.65263	1.24933e-20	1.08636	1.01607	0.571332	1.30468	0.571332	0.50321	1.3242	0.50321	0.876395	1.16824	1.16824	0.224337	AdCa
26728	40	3910	LAMA4	laminin, alpha 4	0.794138	0.0061894	1.41344e-20	0.62791	0.697266	0.868664	1.3542	1.3542	0.747343	1.46238	1.46238	0.851365	1.33186	1.33186	0.413442	SCC
22899	9	59277	NTN4	netrin 4	0.721108	0.000688561	1.53752e-20	0.644124	0.494847	0.825052	1.38049	1.38049	0.735415	1.94205	1.94205	0.710842	1.19976	0.710842	0.492399	SCC
31082	27	182	JAG1	jagged 1 (Alagille syndrome)	0.604325	0.00296107	1.66187e-20	0.927832	1.96384	0.835083	1.18495	0.835083	0.668746	1.18387	0.668746	0.849806	1.77189	1.77189	0.825289	SCC
32927	12	255189	PLA2G4F	phospholipase A2, group IVF	0.289571	0.015671	1.96164e-20	0.520124	0.544893	0.6754	1.48972	1.48972	0.711663	1.47425	1.47425	0.862688	1.09137	0.862688	0.213089	AdCa
41459	44	116985	ARAP1	ArfGAP with RhoGAP domain, ankyrin repeat and PH domain 1	0.0741284	0.00648604	2.17561e-20	0.77002	0.858133	0.664476	1.36294	0.664476	0.585632	1.39977	0.585632	0.83599	1.32396	1.32396	0.40486	SCC
27188	9	147463	ANKRD29	ankyrin repeat domain 29	0.0965399	0.000598079	2.42811e-20	0.474905	0.530056	0.665375	1.60387	1.60387	0.733083	1.60506	1.60506	0.879367	1.28524	1.28524	0.362038	SCC
14041	6	55083	KIF26B	kinesin family member 26B	0.621466	0.000498946	3.14759e-20	1.87624	1.89967	0.597221	1.33033	0.597221	0.592687	1.39545	0.592687	0.953332	1.04841	0.953332	0.0689494	SCC
24732	8	4045	LSAMP	limbic system-associated membrane protein	0.687474	0.0014918	3.36032e-20	0.716621	0.797786	0.714288	1.69421	1.69421	0.7853	1.5159	1.5159	0.851272	1.21636	1.21636	0.28257	AdCa
13350	6	57863	CADM3	cell adhesion molecule 3	0.0396809	0.00981372	3.46481e-20	0.667467	0.687993	0.53109	1.46799	0.53109	0.501299	1.67515	0.501299	0.839654	1.09783	0.839654	0.252133	SCC
39621	11	9805	SCRN1	secernin 1	0.388524	0.304309	3.82186e-20	1.44758	1.17014	0.629971	1.27601	0.629971	0.727148	1.21821	0.727148	0.751794	1.11931	0.751794	0.411591	AdCa
24621	10	5627	PROS1	protein S (alpha)	0.977068	0.00388181	4.23524e-20	0.541888	0.599465	0.779809	1.52207	1.52207	0.819436	1.50078	1.50078	0.796558	1.15299	0.796558	0.328149	SCC
16340	9	72	ACTG2	actin, gamma 2, smooth muscle, enteric	0.227429	0.0456067	4.31276e-20	0.410192	0.563924	0.702481	1.75704	1.75704	0.787133	1.44561	1.44561	0.757265	1.66823	1.66823	0.738318	AdCa
15387	13	56241	SUSD2	sushi domain containing 2	0.586472	0.00544252	4.49389e-20	0.393483	0.335176	0.674642	1.5586	1.5586	0.547142	1.66099	0.547142	0.800862	1.23303	0.800862	0.320374	SCC
17801	16	104	ADARB1	adenosine deaminase, RNA-specific, B1 (RED1 homolog rat)	0.249259	0.000225467	5.09196e-20	0.55598	0.510117	0.745849	1.38651	1.38651	0.738219	1.4362	1.4362	0.777983	1.13397	0.777983	0.362189	SCC
10607	17	9749	PHACTR2	phosphatase and actin regulator 2	0.686111	0.000575189	5.54485e-20	0.690393	0.648822	0.769624	1.40337	1.40337	0.714706	1.52176	1.52176	0.79589	1.2229	0.79589	0.329359	SCC
26822	21	2037	EPB41L2	erythrocyte membrane protein band 4.1-like 2	0.705081	0.000504391	6.55656e-20	0.606049	0.561299	0.675368	1.263	0.675368	0.764209	1.3486	1.3486	0.763013	1.15812	0.763013	0.39022	AdCa
41399	6	6712	SPTBN2	spectrin, beta, non-erythrocytic 2	0.421134	0.0164599	7.46452e-20	1.21807	1.27785	0.640268	1.65972	1.65972	0.535375	2.03227	2.03227	0.816683	1.19592	0.816683	0.292152	SCC
3030	9	22915	MMRN1	multimerin 1	0.352251	0.000373001	8.05487e-20	0.523701	0.502963	0.7519	1.3023	0.7519	0.716902	1.34042	0.716902	0.869982	1.08761	0.869982	0.200943	SCC
26540	6	27145	FILIP1	filamin A interacting protein 1	0.703792	0.000267708	8.46418e-20	0.529742	0.525331	0.719231	1.9948	1.9948	0.687719	2.16081	2.16081	0.922273	1.06318	0.922273	0.116734	AdCa
39144	7	55355	HJURP	Holliday junction recognition protein	0.981393	0.000399384	1.02101e-19	2.07167	1.79052	0.651421	1.35406	0.651421	0.781818	1.2918	1.2918	0.828897	1.33499	1.33499	0.416829	AdCa
3122	18	54532	USP53	ubiquitin specific peptidase 53	0.226216	7.048e-05	1.12361e-19	0.727537	0.497326	0.860191	1.27074	1.27074	0.68767	1.57603	1.57603	0.770222	1.37278	1.37278	0.4571	SCC
16577	15	4862	NPAS2	neuronal PAS domain protein 2	0.548576	0.0140855	1.20765e-19	1.58186	1.72559	0.619818	1.24044	0.619818	0.69276	1.33391	0.69276	0.846687	1.199	1.199	0.261832	AdCa
17939	9	27075	TSPAN13	tetraspanin 13	0.15593	0.00925681	1.21984e-19	0.896653	0.583006	0.935636	1.19388	1.19388	0.695327	1.86516	1.86516	0.640097	1.35226	0.640097	0.643638	SCC
10627	17	23328	SASH1	SAM and SH3 domain containing 1	0.140094	8.87152e-05	1.38442e-19	0.596951	0.658103	0.781872	1.47904	1.47904	0.719986	1.49862	1.49862	0.81602	1.32577	1.32577	0.406831	SCC
32046	8	284	ANGPT1	angiopoietin 1	0.412219	9.42398e-05	1.48362e-19	0.522944	0.491051	0.76073	1.39001	1.39001	0.779017	1.3561	1.3561	0.935398	1.11476	1.11476	0.156733	SCC
36377	61	5297	PI4KA	phosphatidylinositol 4-kinase, catalytic, alpha	0.905643	0.259405	1.48757e-19	0.978146	1.12025	0.764145	1.69515	1.69515	0.735397	1.40377	1.40377	0.787442	1.21232	0.787442	0.344754	AdCa
13604	93	83872	HMCN1	hemicentin 1	0.0627299	0.0471812	1.49339e-19	0.632464	0.724375	0.807132	1.327	1.327	0.780571	1.36551	1.36551	0.858563	1.29158	1.29158	0.369137	SCC
2938	20	8671	SLC4A4	solute carrier family 4, sodium bicarbonate cotransporter, member 4	0.99718	0.00925207	1.51991e-19	0.749371	0.56617	0.826601	1.22491	1.22491	0.701666	1.49978	1.49978	0.772666	1.25157	0.772666	0.372083	SCC
30975	14	101	ADAM8	ADAM metallopeptidase domain 8	0.187044	0.0132908	1.80632e-19	1.55998	1.34978	0.634164	1.74916	1.74916	0.807391	1.22411	0.807391	0.626527	1.49853	0.626527	0.674551	AdCa
10579	30	57221	KIAA1244	KIAA1244	0.788552	0.00740879	1.88527e-19	0.802045	0.680451	0.862693	1.27989	1.27989	0.655612	1.47905	0.655612	0.822533	1.37946	1.37946	0.464104	SCC
13447	7	7371	UCK2	uridine-cytidine kinase 2	0.906764	0.000372093	1.9171e-19	1.54165	1.83959	0.647853	1.42547	0.647853	0.613919	1.53674	0.613919	0.849771	1.10737	0.849771	0.234854	AdCa
2578	27	1755	DMBT1	deleted in malignant brain tumors 1	0.135684	0.00329362	2.22772e-19	0.321471	0.322615	0.820466	1.80862	1.80862	0.659526	2.59014	2.59014	0.690038	1.33924	0.690038	0.535252	SCC
37793	14	8884	SLC5A6	solute carrier family 5 (sodium-dependent vitamin transporter), member 6	0.336721	0.000157208	2.23148e-19	1.52821	1.5958	0.508651	1.27856	0.508651	0.765152	1.35321	1.35321	0.590395	1.16574	0.590395	0.760248	AdCa
22428	8	5858	PZP	pregnancy-zone protein	0.386121	1.63578e-05	2.32794e-19	0.597987	0.579763	0.668719	1.39941	0.668719	0.613868	1.62114	0.613868	0.847514	1.12686	0.847514	0.238691	SCC
31681	13	23362	PSD3	pleckstrin and Sec7 domain containing 3	0.570711	0.242914	2.62156e-19	1.1081	1.22376	0.835085	1.40476	1.40476	0.77805	1.42367	1.42367	0.86461	1.14075	0.86461	0.209879	SCC
40226	54	9732	DOCK4	dedicator of cytokinesis 4	0.126499	0.00317133	3.00482e-19	0.632832	0.516401	0.752803	1.48185	1.48185	0.783955	1.90225	1.90225	0.76357	1.23264	0.76357	0.389168	SCC
24908	13	57088	PLSCR4	phospholipid scramblase 4	0.822034	0.000112178	3.28612e-19	0.558192	0.579718	0.738262	1.60092	1.60092	0.758917	1.81071	1.81071	0.851603	1.24308	1.24308	0.313919	SCC
12876	13	8556	CDC14A	CDC14 cell division cycle 14 homolog A (S. cerevisiae)	0.714197	0.00119708	3.73054e-19	0.719926	0.712648	0.800917	1.26378	1.26378	0.677225	1.40576	0.677225	0.858448	1.18265	1.18265	0.242023	SCC
27499	22	10631	POSTN	periostin, osteoblast specific factor	0.266795	0.000631048	3.77646e-19	3.02278	3.58809	0.679791	1.24433	0.679791	0.745806	1.34815	1.34815	0.838393	1.18874	0.838393	0.254301	AdCa
13591	25	3918	LAMC2	laminin, gamma 2	0.995771	0.00101525	3.95041e-19	2.04345	3.60546	0.773559	1.14289	0.773559	0.578964	1.28552	0.578964	0.81584	1.4583	1.4583	0.544288	SCC
40040	23	222223	KIAA1324L	KIAA1324-like	0.198976	0.00421802	3.97312e-19	0.488598	0.58264	0.763425	1.82344	1.82344	0.632754	1.35164	0.632754	0.755424	1.34906	1.34906	0.431955	AdCa
32285	18	79711	IPO4	importin 4	0.543758	0.0135619	4.0506e-19	1.64137	1.35585	0.591572	1.20185	0.591572	0.739293	1.18243	0.739293	0.785341	1.23901	0.785341	0.348609	AdCa
17709	25	9980	DOPEY2	dopey family member 2	0.163925	0.112899	4.53337e-19	1.00521	1.10561	0.799999	1.23791	0.799999	0.758962	1.27209	0.758962	0.828144	1.15666	0.828144	0.272046	AdCa
30948	8	4288	MKI67	antigen identified by monoclonal antibody Ki-67	0.918814	0.00018633	4.93288e-19	2.51393	2.52587	0.725159	1.40199	1.40199	0.749081	1.39591	1.39591	0.915774	1.15526	1.15526	0.208218	AdCa
31284	9		RP4-614O4.1		0.364091	0.00907168	4.99126e-19	1.43211	1.49305	0.699793	1.39209	0.699793	0.694752	1.20011	0.694752	0.79934	1.40097	1.40097	0.486426	AdCa
22035	7	9314	KLF4	Kruppel-like factor 4 (gut)	0.682933	0.000839474	5.38838e-19	0.342576	0.350882	0.714942	2.19034	2.19034	0.745402	2.27824	2.27824	0.870309	1.11896	0.870309	0.2004	SCC
38177	18	51652	VPS24	vacuolar protein sorting 24 homolog (S. cerevisiae)	0.105437	0.0232286	6.12394e-19	0.887893	0.828182	0.589237	1.33726	0.589237	0.6723	1.19471	0.6723	0.779589	1.32021	1.32021	0.400767	AdCa
31416	20	55959	SULF2	sulfatase 2	0.0527889	5.51647e-06	6.50874e-19	1.3058	2.4616	0.836139	1.13573	0.836139	0.608096	1.30582	0.608096	0.814173	1.37501	1.37501	0.459442	SCC
2888	7	23284	LPHN3	latrophilin 3	0.0789738	0.00398515	6.55128e-19	0.625279	0.660799	0.648672	1.38419	0.648672	0.729788	1.44193	1.44193	0.866094	1.14974	0.866094	0.207404	SCC
22049	11	8727	CTNNAL1	catenin (cadherin-associated protein), alpha-like 1	0.0524863	0.00028931	6.62095e-19	0.689882	0.661059	0.796194	1.33879	1.33879	0.637203	1.42436	0.637203	0.744549	1.24951	0.744549	0.425561	SCC
31046	13	9770	RASSF2	Ras association (RalGDS/AF-6) domain family member 2	0.777452	0.00814172	6.71368e-19	0.673795	0.626337	0.785214	1.36437	1.36437	0.804018	1.49671	1.49671	0.783854	1.1999	0.783854	0.351343	SCC
8590	19	55841	WWC3	WWC family member 3	0.173372	0.0497883	7.50695e-19	0.78994	0.83163	0.865102	1.86688	1.86688	0.846491	2.11819	2.11819	0.863928	1.10324	0.863928	0.211017	SCC
39753	32	64759	TNS3	tensin 3	0.801732	0.0983005	7.97451e-19	0.991719	0.873656	0.804488	1.23404	0.804488	0.731369	1.3445	0.731369	0.661945	1.30295	0.661945	0.595217	SCC
35487	15	7203	CCT3	chaperonin containing TCP1, subunit 3 (gamma)	0.9891	0.00227836	7.98644e-19	1.75763	1.56683	0.509971	1.13778	0.509971	0.571836	1.26288	0.571836	0.805621	1.33607	1.33607	0.417996	SCC
19409	5	2206	MS4A2	membrane-spanning 4-domains, subfamily A, member 2 (Fc fragment of IgE, high affinity I, receptor for; beta polypeptide)	0.520622	0.00253113	8.36894e-19	0.553148	0.62048	0.62441	1.39132	0.62441	0.654408	1.43303	0.654408	0.946097	1.10316	1.10316	0.141642	SCC
2016	15	240	ALOX5	arachidonate 5-lipoxygenase	0.243234	0.0104407	9.19199e-19	0.579452	0.505125	0.823349	1.69394	1.69394	0.679602	2.10033	2.10033	0.802889	1.24886	1.24886	0.320612	SCC
17834	33	23353	UNC84A	unc-84 homolog A (C. elegans)	0.878052	0.91717	9.39891e-19	1.21918	1.02027	0.810597	1.41676	1.41676	0.736297	1.32396	0.736297	0.796897	1.47324	1.47324	0.558992	SCC
9249	9	79836	LONRF3	LON peptidase N-terminal domain and ring finger 3	0.71566	0.004318	9.81072e-19	0.86342	0.571762	0.905498	1.09148	0.905498	0.692272	1.73483	1.73483	0.618555	1.30801	0.618555	0.693026	SCC
6241	13	217	ALDH2	aldehyde dehydrogenase 2 family (mitochondrial)	0.0305194	3.68495e-06	1.03383e-18	0.494826	0.430629	0.847397	1.54916	1.54916	0.817374	1.84378	1.84378	0.840207	1.15108	0.840207	0.251183	SCC
28715	18	54888	NSUN2	NOL1/NOP2/Sun domain family, member 2	0.498545	0.00104787	1.12681e-18	1.49153	1.58312	0.55266	1.16824	0.55266	0.643798	1.1992	0.643798	0.858437	1.21567	1.21567	0.281752	SCC
22105	29	3371	TNC	tenascin C	0.261016	0.0027425	1.15714e-18	1.49227	2.45531	0.824998	1.67299	1.67299	0.619702	1.433	0.619702	0.63502	1.38465	0.63502	0.655126	SCC
25670	8	1066	CES1	carboxylesterase 1 (monocyte/macrophage serine esterase 1)	0.578468	0.188282	1.17525e-18	0.219262	0.665023	0.767078	1.5149	1.5149	0.788	1.28609	1.28609	0.814552	1.17792	0.814552	0.295921	AdCa
29766	5				0.328188	0.00065936	1.25574e-18	0.366151	0.452745	0.539247	1.53571	0.539247	0.39003	1.89601	0.39003	0.758839	1.38258	1.38258	0.467363	SCC
8094	12	4171	MCM2	minichromosome maintenance complex component 2	0.988112	0.000272037	1.32605e-18	1.84427	2.05014	0.583998	1.33978	0.583998	0.560552	1.36633	0.560552	0.820136	1.14927	0.820136	0.286065	SCC
7381	52	3708	ITPR1	inositol 1,4,5-triphosphate receptor, type 1	0.456359	0.000684528	1.38469e-18	0.715567	0.649693	0.752227	1.23588	0.752227	0.756827	1.38573	1.38573	0.825214	1.20546	0.825214	0.27716	SCC
34823	10	8613	PPAP2B	phosphatidic acid phosphatase type 2B	0.644577	0.000239307	1.65246e-18	0.570968	0.582097	0.814147	1.63482	1.63482	0.762727	1.59773	1.59773	0.809591	1.12418	0.809591	0.304735	SCC
8275	13		RP11-23D24.1		0.177092	0.00313532	1.6777e-18	0.576725	0.533319	0.779274	1.32156	1.32156	0.677054	1.53042	1.53042	0.844487	1.21036	1.21036	0.275436	SCC
30760	12	55118	CRTAC1	cartilage acidic protein 1	0.444592	0.0134368	1.87992e-18	0.474054	0.457493	0.763833	1.56475	1.56475	0.649638	1.95221	1.95221	0.788135	1.31849	1.31849	0.398887	SCC
32934	15	146057	TTBK2	tau tubulin kinase 2	0.20338	0.407614	2.01466e-18	0.908806	1.06101	0.788302	1.82624	1.82624	0.883092	1.13775	1.13775	0.851484	1.6433	1.6433	0.716596	AdCa
5270	87	23224	SYNE2	spectrin repeat containing, nuclear envelope 2	0.0129011	0.701761	2.10113e-18	0.956954	1.09658	0.672973	1.2214	0.672973	0.7139	1.28126	0.7139	0.748293	1.27706	0.748293	0.418325	AdCa
18396	6	113878	DTX2	deltex homolog 2 (Drosophila)	0.101458	0.00522649	2.13937e-18	0.678159	0.658549	0.315585	1.77837	0.315585	0.239235	1.76904	0.239235	0.904016	1.31914	1.31914	0.399598	SCC
19048	11	975	CD81	CD81 molecule	0.0189616	4.76712e-05	2.39122e-18	0.696664	0.715581	0.834388	1.47187	1.47187	0.777751	1.718	1.718	0.856734	1.10228	0.856734	0.223081	SCC
41049	6	10894	LYVE1	lymphatic vessel endothelial hyaluronan receptor 1	0.30874	8.97633e-05	2.50233e-18	0.397316	0.412331	0.592609	1.52595	0.592609	0.654515	1.37457	0.654515	0.905416	1.11013	1.11013	0.150729	AdCa
12643	16	4774	NFIA	nuclear factor I/A	0.625907	0.00040948	3.01368e-18	0.604583	0.615264	0.783125	1.30838	1.30838	0.760344	1.35911	1.35911	0.890237	1.13743	1.13743	0.185778	SCC
26225	20	80736	SLC44A4	solute carrier family 44, member 4	0.259913	0.11441	3.34653e-18	1.02873	0.516923	0.898665	1.17327	1.17327	0.776858	1.74797	1.74797	0.61611	1.35435	0.61611	0.69874	SCC
2305	13	9060	PAPSS2	3'-phosphoadenosine 5'-phosphosulfate synthase 2	0.374894	0.003044	3.93164e-18	0.574846	0.498902	0.871393	1.29726	1.29726	0.723385	1.4513	1.4513	0.861678	1.20461	1.20461	0.268566	SCC
12666	26	57685	CACHD1	cache domain containing 1	0.665942	0.0736773	4.45393e-18	0.639579	0.789574	0.7931	1.38262	1.38262	0.830962	1.22225	1.22225	0.848526	1.32045	1.32045	0.40103	AdCa
30014	6	3248	HPGD	hydroxyprostaglandin dehydrogenase 15-(NAD)	0.726793	0.0022309	4.56682e-18	0.528464	0.223877	0.897045	1.13223	1.13223	0.503808	1.6793	0.503808	0.674228	1.81406	1.81406	0.859222	SCC
29732	16	8404	SPARCL1	SPARC-like 1 (hevin)	0.91072	0.000174992	4.89281e-18	0.391525	0.382962	0.875903	1.50839	1.50839	0.800962	1.62424	1.62424	0.845058	1.18258	0.845058	0.242878	SCC
24535	24	56999	ADAMTS9	ADAM metallopeptidase with thrombospondin type 1 motif, 9	0.005729	0.109442	5.15999e-18	0.846337	0.753089	0.717295	1.39044	0.717295	0.79508	1.29757	1.29757	0.794899	1.17523	0.794899	0.331157	SCC
41620	6	57569	ARHGAP20	Rho GTPase activating protein 20	0.452507	0.00251842	6.07653e-18	0.817021	0.685676	0.776439	1.21406	0.776439	0.6441	1.61706	1.61706	0.750781	1.20546	0.750781	0.413536	SCC
10693	15	8871	SYNJ2	synaptojanin 2	0.311747	0.00268689	6.08301e-18	1.39678	1.49644	0.602763	1.19365	0.602763	0.656439	1.35427	0.656439	0.814671	1.10363	0.814671	0.295711	SCC
26398	24	221395	GPR116	G protein-coupled receptor 116	0.542456	0.00290173	6.89142e-18	0.559477	0.281887	0.890271	1.32495	1.32495	0.696719	2.36013	2.36013	0.534816	1.39833	0.534816	0.902885	SCC
24554	24	27086	FOXP1	forkhead box P1	0.377601	0.000142973	7.42668e-18	0.71099	0.684431	0.802755	1.37662	1.37662	0.738143	1.34164	0.738143	0.848242	1.24263	1.24263	0.313397	SCC
22299	29	4851	NOTCH1	Notch homolog 1, translocation-associated (Drosophila)	0.387187	0.0184833	7.58841e-18	0.749474	0.929027	0.789474	1.42655	1.42655	0.864583	1.14167	0.864583	0.813829	1.25871	1.25871	0.331946	AdCa
4014	21	5332	PLCB4	phospholipase C, beta 4	0.139808	0.36933	7.88781e-18	0.63367	0.809634	0.745585	1.39713	1.39713	0.745679	1.39025	1.39025	0.833155	1.13623	0.833155	0.263343	AdCa
8168	17	83850	ESYT3	extended synaptotagmin-like protein 3	0.192897	0.00584332	8.03019e-18	0.739383	0.627619	0.766569	1.28225	0.766569	0.6219	1.5682	0.6219	0.778245	1.34285	1.34285	0.425298	SCC
17440	11	80210	ARMC9	armadillo repeat containing 9	0.979498	0.18806	8.18651e-18	1.30153	1.01311	0.791031	1.43828	1.43828	0.650614	1.53353	0.650614	0.767187	1.22604	0.767187	0.38235	SCC
3338	22	9639	ARHGEF10	Rho guanine nucleotide exchange factor (GEF) 10	0.258111	0.000291641	8.52767e-18	0.659912	0.632874	0.776685	1.30974	1.30974	0.783265	1.41094	1.41094	0.785395	1.13689	0.785395	0.34851	SCC
3888	23	22898	DENND3	DENN/MADD domain containing 3	0.286872	0.00600731	1.03933e-17	0.7028	0.654745	0.785629	1.39113	1.39113	0.658785	1.3291	0.658785	0.763039	1.19836	0.763039	0.390171	SCC
26375	28	57510	XPO5	exportin 5	0.999563	0.00384454	1.11356e-17	1.58993	1.56171	0.66118	1.20271	0.66118	0.711445	1.21291	0.711445	0.867849	1.17127	1.17127	0.228074	SCC
4959	19	55784	MCTP2	multiple C2 domains, transmembrane 2	0.866603	0.336632	1.29198e-17	1.07788	1.04169	0.740522	1.36521	1.36521	0.727388	1.39658	1.39658	0.852907	1.18278	1.18278	0.242182	SCC
24403	9	1294	COL7A1	collagen, type VII, alpha 1	0.450254	0.00127816	1.32098e-17	1.18084	1.55925	0.809801	1.30195	1.30195	0.594063	2.53657	2.53657	0.513273	1.47138	0.513273	0.962202	SCC
27066	26	6196	RPS6KA2	ribosomal protein S6 kinase, 90kDa, polypeptide 2	0.811742	0.00125041	1.36657e-17	0.67033	0.544811	0.811488	1.54214	1.54214	0.697341	2.04798	2.04798	0.721856	1.17925	0.721856	0.470217	SCC
30016	6	2823	GPM6A	glycoprotein M6A	0.182598	8.49993e-05	1.41822e-17	0.335704	0.34555	0.802189	1.31582	1.31582	0.672377	1.57354	1.57354	0.812452	1.22143	0.812452	0.299646	SCC
2572	17	10579	TACC2	transforming, acidic coiled-coil containing protein 2	0.340812	0.0371839	1.65893e-17	0.627235	0.737917	0.739806	1.50157	1.50157	0.798326	1.63428	1.63428	0.672107	1.27246	0.672107	0.573237	AdCa
21424	6	54796	BNC2	basonuclin 2	0.673265	0.0751835	1.85481e-17	0.836758	0.977511	0.705339	1.28834	0.705339	0.673749	1.27218	0.673749	0.894745	1.13855	1.13855	0.187198	AdCa
7046	20	23446	SLC44A1	solute carrier family 44, member 1	0.860015	0.0928881	1.85621e-17	1.08671	1.23834	0.718567	1.17478	0.718567	0.763507	1.27755	0.763507	0.86569	1.28115	1.28115	0.357439	SCC
30295	23	56288	PARD3	par-3 partitioning defective 3 homolog (C. elegans)	0.77912	0.566214	1.93403e-17	1.00854	1.11113	0.764176	1.16829	0.764176	0.618798	1.2679	0.618798	0.883696	1.23494	1.23494	0.304441	SCC
1362	7	2354	FOSB	FBJ murine osteosarcoma viral oncogene homolog B	0.133842	0.00267577	2.00417e-17	0.257521	0.294746	0.62612	1.64044	1.64044	0.735715	1.57794	1.57794	0.839755	1.22038	1.22038	0.28733	AdCa
7131	19	153090	DAB2IP	DAB2 interacting protein	0.845768	0.214317	2.16529e-17	0.75703	0.871231	0.753343	1.26116	0.753343	0.811329	1.28244	1.28244	0.78685	1.22986	0.78685	0.345839	AdCa
6416	6	90865	IL33	interleukin 33	0.0945116	0.000470181	2.33736e-17	0.475424	0.498249	0.673428	1.64735	1.64735	0.637942	1.75329	1.75329	0.782104	1.14953	0.782104	0.354568	SCC
34792	12	7804	LRP8	low density lipoprotein receptor-related protein 8, apolipoprotein e receptor	0.995685	0.000534217	2.36448e-17	1.91093	1.954	0.632116	1.28566	0.632116	0.674294	1.27963	0.674294	0.937449	1.12282	1.12282	0.167127	AdCa
3931	6	79581	GPR172A	G protein-coupled receptor 172A	0.152864	0.059096	2.50573e-17	1.31873	1.11406	0.716011	1.40853	1.40853	0.772578	1.22737	0.772578	0.849737	1.20928	1.20928	0.274148	AdCa
36841	24	6844	VAMP2	vesicle-associated membrane protein 2 (synaptobrevin 2)	0.226491	0.000468293	2.75433e-17	0.618825	0.607996	0.746012	1.39124	1.39124	0.675422	1.44352	0.675422	0.71966	1.19131	0.71966	0.474613	SCC
34553	12	1307	COL16A1	collagen, type XVI, alpha 1	0.303285	0.0016887	2.83916e-17	1.04763	1.32726	0.863651	1.44313	1.44313	0.585475	1.48347	0.585475	0.769012	1.47513	1.47513	0.560842	SCC
10613	73	7402	UTRN	utrophin	0.000307126	0.000196531	3.36127e-17	0.681628	0.626134	0.767715	1.25779	0.767715	0.801442	1.45621	1.45621	0.763435	1.28399	0.763435	0.389423	SCC
24097	16	2157	F8	coagulation factor VIII, procoagulant component	0.301452	0.0117329	3.36655e-17	0.600178	0.466894	0.817791	1.39532	1.39532	0.687254	1.66971	1.66971	0.811239	1.27455	1.27455	0.349988	SCC
22508	36	10060	ABCC9	ATP-binding cassette, sub-family C (CFTR/MRP), member 9	0.864534	0.0531066	3.47974e-17	0.667778	0.802606	0.799501	1.31102	1.31102	0.797751	1.34577	1.34577	0.809458	1.23194	0.809458	0.304972	AdCa
5603	29	65125	WNK1	WNK lysine deficient protein kinase 1	0.112896	0.847636	4.89532e-17	0.892324	1.04838	0.857543	1.60344	1.60344	0.80677	1.48214	1.48214	0.82576	1.12985	0.82576	0.276206	SCC
24420	43	3913	LAMB2	laminin, beta 2 (laminin S)	0.816294	0.0014269	4.90507e-17	0.681793	0.60576	0.835827	1.26379	1.26379	0.663185	1.53039	1.53039	0.766592	1.38457	1.38457	0.469438	SCC
34436	9	6920	TCEA3	transcription elongation factor A (SII), 3	0.463902	0.0348681	4.9691e-17	0.801075	0.70832	0.814243	1.1521	0.814243	0.707728	1.50675	1.50675	0.76463	1.27361	0.76463	0.387166	SCC
34964	8	23576	DDAH1	dimethylarginine dimethylaminohydrolase 1	0.986711	0.0101192	5.19324e-17	1.02921	0.59363	0.957232	1.06266	1.06266	0.751071	1.94246	1.94246	0.54707	1.34692	0.54707	0.870203	SCC
7214	55	6709	SPTAN1	spectrin, alpha, non-erythrocytic 1 (alpha-fodrin)	0.0745992	0.00146568	5.61254e-17	0.689503	0.706267	0.854038	1.41916	1.41916	0.808145	1.64421	1.64421	0.835824	1.20967	1.20967	0.274614	SCC
32436	8	6252	RTN1	reticulon 1	0.141392	0.0037689	5.90263e-17	0.616874	0.683476	0.81375	1.33031	1.33031	0.722719	1.37641	0.722719	0.897845	1.12596	1.12596	0.171156	SCC
1788	18	10659	CUGBP2	CUG triplet repeat, RNA binding protein 2	0.350051	0.00249991	6.09942e-17	0.677729	0.569951	0.773769	1.38425	1.38425	0.531314	1.85395	0.531314	0.746651	1.71617	1.71617	0.779192	SCC
819	8		AC005756.1		0.122594	0.0118803	6.43456e-17	0.800858	0.754669	0.660379	1.44535	0.660379	0.600577	1.52664	0.600577	0.894821	1.09957	0.894821	0.160329	SCC
38650	13	4929	NR4A2	nuclear receptor subfamily 4, group A, member 2	0.0947343	0.00300474	6.8858e-17	0.413275	0.42961	0.788826	1.47047	1.47047	0.694763	1.54093	1.54093	0.762097	1.20892	0.762097	0.391953	SCC
3805	6	93035	PKHD1L1	polycystic kidney and hepatic disease 1 (autosomal recessive)-like 1	0.423338	0.00183953	8.63747e-17	0.576828	0.559784	0.670411	1.31833	0.670411	0.684541	1.37489	0.684541	0.885394	1.13645	1.13645	0.184534	SCC
5965	21	1606	DGKA	diacylglycerol kinase, alpha 80kDa	0.254746	0.0002073	9.27979e-17	1.12149	1.98398	0.901453	1.14079	1.14079	0.542768	1.35098	0.542768	0.755102	1.90635	1.90635	0.930813	SCC
26218	11	23564	DDAH2	dimethylarginine dimethylaminohydrolase 2	0.369715	0.49209	9.64314e-17	1.22276	0.947394	0.730816	1.4633	1.4633	0.680416	1.26082	0.680416	0.901791	1.24221	1.24221	0.312909	AdCa
38326	9	2274	FHL2	four and a half LIM domains 2	0.323207	0.0447141	9.91252e-17	1.68186	1.42402	0.527847	1.52111	0.527847	0.637168	1.35148	0.637168	0.756562	1.47341	1.47341	0.559159	AdCa
3586	14	4173	MCM4	minichromosome maintenance complex component 4	0.995659	0.000659413	1.0234e-16	2.62234	2.14433	0.733883	1.30151	0.733883	0.800003	1.28732	1.28732	0.863405	1.24956	1.24956	0.32142	AdCa
4613	6	57082	CASC5	cancer susceptibility candidate 5	0.991404	3.30773e-05	1.0244e-16	1.99318	2.31287	0.665329	1.27333	0.665329	0.663068	1.26616	0.663068	0.787904	1.23639	0.787904	0.343908	AdCa
30475	43	288	ANK3	ankyrin 3, node of Ranvier (ankyrin G)	0.0501439	0.0539671	1.16989e-16	0.638416	0.804956	0.785497	1.56372	1.56372	0.818845	1.24017	1.24017	0.798899	1.34636	1.34636	0.429064	AdCa
30926	6	1488	CTBP2	C-terminal binding protein 2	0.432729	0.132088	1.2903e-16	0.956711	0.892858	0.588485	1.27675	0.588485	0.631635	1.24399	0.631635	0.931686	1.12174	1.12174	0.165738	AdCa
36650	27	26286	ARFGAP3	ADP-ribosylation factor GTPase activating protein 3	0.0266277	0.0860293	1.35608e-16	0.943279	1.08732	0.785016	1.20675	0.785016	0.726731	1.35065	0.726731	0.799213	1.23084	0.799213	0.323348	SCC
17131	48	1281	COL3A1	collagen, type III, alpha 1	0.269051	0.0022182	1.37263e-16	2.7051	3.61076	0.702211	1.18819	0.702211	0.740761	1.20868	0.740761	0.852503	1.32788	1.32788	0.409125	SCC
22646	10	51474	LIMA1	LIM domain and actin binding 1	0.949866	0.12173	1.37546e-16	0.883851	1.33586	0.909782	1.08056	0.909782	0.550067	1.11241	0.550067	0.887445	1.65395	1.65395	0.725916	SCC
19858	47	6653	SORL1	sortilin-related receptor, L(DLR class) A repeats-containing	0.83295	0.0548999	1.64566e-16	0.849937	1.2554	0.849836	1.25408	1.25408	0.814585	1.14497	0.814585	0.802364	1.36956	1.36956	0.453712	SCC
7127	22	2934	GSN	gelsolin (amyloidosis, Finnish type)	0.853443	0.00638581	1.77961e-16	0.541628	0.673748	0.82644	1.71461	1.71461	0.754867	1.64011	1.64011	0.825714	1.18011	0.825714	0.276286	SCC
40112	15	55971	BAIAP2L1	BAI1-associated protein 2-like 1	0.289504	0.0590655	1.85059e-16	1.75993	1.36792	0.58945	1.22096	0.58945	0.73122	1.19426	0.73122	0.806118	1.22257	0.806118	0.310937	AdCa
31557	8	57473	ZNF512B	zinc finger protein 512B	0.0620261	0.00322664	1.86557e-16	1.11412	1.18963	0.618556	1.26939	0.618556	0.650613	1.23391	0.650613	0.902445	1.05839	0.902445	0.148089	AdCa
429	26	6558	SLC12A2	solute carrier family 12 (sodium/potassium/chloride transporters), member 2	0.358568	0.618918	1.89104e-16	0.83983	0.797515	0.88619	1.20391	1.20391	0.758644	1.452	1.452	0.772433	1.20767	0.772433	0.372518	SCC
14762	9	7067	THRA	thyroid hormone receptor, alpha (erythroblastic leukemia viral (v-erb-a) oncogene homolog, avian)	0.688397	0.00584184	1.92416e-16	0.696576	0.716108	0.811314	1.31864	1.31864	0.807011	1.33728	1.33728	0.846885	1.14729	0.846885	0.239762	SCC
39453	6	202915	TMEM184A	transmembrane protein 184A	0.447662	0.00509386	1.95457e-16	1.91008	1.60256	0.622969	1.69073	1.69073	0.706445	1.50177	1.50177	0.856287	1.19113	1.19113	0.252331	AdCa
26854	24	6446	SGK1	serum/glucocorticoid regulated kinase 1	0.371162	0.456805	1.95967e-16	0.642476	0.896937	0.756034	2.24303	2.24303	0.672529	1.39394	0.672529	0.782126	1.60912	1.60912	0.686272	AdCa
29673	8	8999	CDKL2	cyclin-dependent kinase-like 2 (CDC2-related kinase)	0.765444	0.00733827	2.24214e-16	0.825319	0.604748	0.879775	1.25961	1.25961	0.65474	1.59177	1.59177	0.791325	1.34759	1.34759	0.430382	SCC
3650	10	137872	ADHFE1	alcohol dehydrogenase, iron containing, 1	0.0050691	0.0026096	2.25554e-16	0.674595	0.817802	0.747826	1.5103	1.5103	0.843879	1.46907	1.46907	0.834494	1.21613	1.21613	0.282297	AdCa
35936	33	5362	PLXNA2	plexin A2	0.806023	0.0261438	2.3914e-16	0.706387	0.667937	0.837319	1.19533	1.19533	0.599449	1.79508	1.79508	0.630233	1.49203	0.630233	0.666043	SCC
39745	6	3486	IGFBP3	insulin-like growth factor binding protein 3	0.65743	0.00344579	2.46191e-16	3.10094	2.51632	0.544506	1.30459	0.544506	0.646249	1.22091	0.646249	0.821252	1.2119	0.821252	0.284103	AdCa
30867	6	2674	GFRA1	GDNF family receptor alpha 1	0.20457	0.0163946	2.46591e-16	0.578588	0.694767	0.640442	1.49835	0.640442	0.632661	1.34031	0.632661	0.865806	1.11791	0.865806	0.207884	SCC
30058	26	2195	FAT1	FAT tumor suppressor homolog 1 (Drosophila)	0.144443	0.00371726	2.51971e-16	1.57128	1.78253	0.660048	1.10112	0.660048	0.523172	1.15568	0.523172	0.804812	1.26163	1.26163	0.335289	SCC
2630	13	3632	INPP5A	inositol polyphosphate-5-phosphatase, 40kDa	0.382406	0.000300275	2.64172e-16	0.676286	0.728249	0.776519	1.27134	0.776519	0.775854	1.4662	1.4662	0.773799	1.16725	0.773799	0.369969	SCC
37048	15	85464	SSH2	slingshot homolog 2 (Drosophila)	0.109573	0.0828822	2.8154e-16	0.789837	0.813883	0.847034	1.47075	1.47075	0.798262	1.44655	1.44655	0.892146	1.14265	1.14265	0.192384	SCC
13747	10	9641	IKBKE	inhibitor of kappa light polypeptide gene enhancer in B-cells, kinase epsilon	0.676251	0.000894981	2.81784e-16	1.48311	1.50655	0.746438	1.34902	1.34902	0.70218	1.46068	1.46068	0.845512	1.17431	0.845512	0.242103	SCC
3182	12	64399	HHIP	hedgehog interacting protein	0.224922	0.00316008	2.88094e-16	0.581766	0.365083	0.758762	1.26437	0.758762	0.627238	1.78223	1.78223	0.698931	1.26081	0.698931	0.516778	SCC
10805	13	10232	MSLN	mesothelin	0.380171	0.0149407	3.13117e-16	0.687748	0.526535	0.770179	1.42653	1.42653	0.650937	1.59644	1.59644	0.785785	1.18456	0.785785	0.347793	SCC
12988	14	260425	MAGI3	membrane associated guanylate kinase, WW and PDZ domain containing 3	0.306775	0.0116795	3.21737e-16	0.79461	0.734716	0.838487	1.53801	1.53801	0.545061	1.51882	0.545061	0.66489	1.53834	1.53834	0.621374	SCC
2980	13	306	ANXA3	annexin A3	0.649399	0.00233313	3.31134e-16	0.592298	0.484043	0.825652	1.51101	1.51101	0.782567	1.83963	1.83963	0.821364	1.17293	0.821364	0.283906	SCC
38981	13	151050	C2orf67	chromosome 2 open reading frame 67	0.0363849	0.000818639	3.32303e-16	0.685231	0.749961	0.796429	1.4151	1.4151	0.650054	1.4511	0.650054	0.821264	1.44028	1.44028	0.526349	SCC
18050	6	168667	BMPER	BMP binding endothelial regulator	0.76356	0.00209631	3.55344e-16	0.672618	0.580446	0.560581	1.36683	0.560581	0.472507	1.48714	0.472507	0.89568	1.1864	1.1864	0.246591	SCC
3008	44	5783	PTPN13	protein tyrosine phosphatase, non-receptor type 13 (APO-1/CD95 (Fas)-associated phosphatase)	0.684682	0.138095	3.76605e-16	0.564059	0.714233	0.838659	1.26129	1.26129	0.818997	1.28205	1.28205	0.798213	1.25871	1.25871	0.331946	AdCa
26830	5	1490	CTGF	connective tissue growth factor	0.710135	0.00883511	3.85223e-16	0.552706	0.593721	0.719167	1.54307	1.54307	0.723564	1.37643	0.723564	0.864247	1.14267	0.864247	0.210484	AdCa
29016	9	353189	SLCO4C1	solute carrier organic anion transporter family, member 4C1	0.861061	0.00265456	3.92338e-16	0.575296	0.523112	0.85023	1.32854	1.32854	0.725158	1.47671	1.47671	0.815556	1.17248	0.815556	0.294144	SCC
35935	9	947	CD34	CD34 molecule	0.40544	5.57528e-05	4.59572e-16	0.511623	0.460203	0.810685	1.49477	1.49477	0.791147	1.58	1.58	0.945548	1.1159	1.1159	0.158208	SCC
7517	18	27303	RBMS3	RNA binding motif, single stranded interacting protein	0.474537	7.89927e-05	4.77408e-16	0.480943	0.490683	0.728226	1.58011	1.58011	0.702729	1.48596	1.48596	0.828678	1.27065	1.27065	0.345567	AdCa
19555	13	79703	C11orf80	chromosome 11 open reading frame 80	0.638547	0.000282756	4.921e-16	1.56561	1.63695	0.647569	1.25446	0.647569	0.669758	1.32177	0.669758	0.837811	1.17611	0.837811	0.255303	SCC
2756	10	64151	NCAPG	non-SMC condensin I complex, subunit G	0.988127	0.000366566	5.18355e-16	2.34994	2.04763	0.711597	1.40656	1.40656	0.726323	1.31008	0.726323	0.828466	1.14843	0.828466	0.271486	AdCa
40047	8	6717	SRI	sorcin	0.0612723	0.0028942	5.53232e-16	0.97368	0.700388	0.769933	1.27848	0.769933	0.722772	1.41811	1.41811	0.752985	1.18984	0.752985	0.409307	SCC
16046	8	1058	CENPA	centromere protein A	0.00585159	0.00132906	5.66579e-16	1.15451	1.1739	0.749095	1.96456	1.96456	0.856768	2.10557	2.10557	0.862703	1.12669	0.862703	0.213064	AdCa
1304	10	4680	CEACAM6	carcinoembryonic antigen-related cell adhesion molecule 6 (non-specific cross reacting antigen)	0.896745	0.571205	6.10554e-16	1.66906	0.821021	0.613603	1.75616	1.75616	0.43249	2.10406	0.43249	0.480831	1.69755	0.480831	1.0564	SCC
1181	9	51599	LSR	lipolysis stimulated lipoprotein receptor	0.552164	0.0285197	6.15334e-16	1.88697	1.61298	0.82243	1.3247	1.3247	0.683499	1.35908	0.683499	0.80593	1.20326	0.80593	0.311274	SCC
890	7	199675	C19orf59	chromosome 19 open reading frame 59	0.32032	0.00685925	6.91516e-16	0.322237	0.291073	0.649345	1.60029	1.60029	0.510539	1.95436	0.510539	0.676527	1.27188	0.676527	0.563781	SCC
5990	89	4035	LRP1	low density lipoprotein-related protein 1 (alpha-2-macroglobulin receptor)	0.442901	0.0182145	7.23478e-16	0.625501	0.795176	0.878232	1.30726	1.30726	0.837362	1.1784	0.837362	0.785187	1.22815	0.785187	0.348892	AdCa
28697	21	10723	SLC12A7	solute carrier family 12 (potassium/chloride transporters), member 7	0.987637	0.5156	7.29799e-16	1.61408	1.1082	0.607019	1.20664	0.607019	0.76495	1.16577	0.76495	0.624337	1.42964	0.624337	0.679603	AdCa
22738	28	6601	SMARCC2	SWI/SNF related, matrix associated, actin dependent regulator of chromatin, subfamily c, member 2	0.349421	0.142401	8.28916e-16	0.8824	0.911763	0.859499	1.58862	1.58862	0.79096	1.30678	1.30678	0.824885	1.2713	1.2713	0.346305	SCC
17045	25	3655	ITGA6	integrin, alpha 6	0.986941	0.012383	1.05778e-15	0.858717	1.94024	0.875434	1.3312	1.3312	0.813667	1.22384	0.813667	0.825465	1.54673	1.54673	0.629221	SCC
33171	9	5923	RASGRF1	Ras protein-specific guanine nucleotide-releasing factor 1	0.0735165	0.00134954	1.07454e-15	0.507749	0.445206	0.744413	1.53341	1.53341	0.592018	1.83296	1.83296	0.836575	1.30064	1.30064	0.379222	SCC
32343	8	51562	MBIP	MAP3K12 binding inhibitory protein 1	0.522584	0.0117028	1.08262e-15	0.847376	0.550173	0.857848	1.28785	1.28785	0.73801	1.69847	1.69847	0.75824	1.2826	0.75824	0.399274	SCC
32294	15	196883	ADCY4	adenylate cyclase 4	0.368905	0.000350587	1.08533e-15	0.666014	0.663145	0.839643	1.37842	1.37842	0.754402	1.47249	1.47249	0.791756	1.15692	0.791756	0.336872	SCC
37715	14	81553	FAM49A	family with sequence similarity 49, member A	0.407726	0.0378518	1.30294e-15	0.746147	0.819685	0.769335	1.41246	1.41246	0.706094	1.52017	1.52017	0.859243	1.12794	0.859243	0.218862	AdCa
26236	15	177	AGER	advanced glycosylation end product-specific receptor	0.291759	0.000657002	1.35405e-15	0.151081	0.121155	0.769627	1.70015	1.70015	0.644507	2.62158	2.62158	0.648519	1.34867	0.648519	0.624779	SCC
36924	14	8533	COPS3	COP9 constitutive photomorphogenic homolog subunit 3 (Arabidopsis)	0.296773	0.0487101	1.40629e-15	1.11873	1.18197	0.656463	1.10832	0.656463	0.41985	1.21609	0.41985	0.829612	1.56357	1.56357	0.644844	SCC
17046	15	5163	PDK1	pyruvate dehydrogenase kinase, isozyme 1	0.706607	0.00237526	1.44884e-15	1.90741	2.23048	0.697302	1.19258	0.697302	0.55115	1.27706	0.55115	0.858355	1.26517	1.26517	0.339331	SCC
7694	12	7869	SEMA3B	sema domain, immunoglobulin domain (Ig), short basic domain, secreted, (semaphorin) 3B	0.764384	0.000388655	1.4974e-15	0.636688	0.459536	0.835599	1.40566	1.40566	0.695317	1.68404	1.68404	0.767554	1.29688	0.767554	0.38166	SCC
37380	7	54894	RNF43	ring finger protein 43	0.798806	0.00702101	1.55791e-15	1.60659	1.40582	0.574136	1.18872	0.574136	0.827666	1.11045	0.827666	0.69368	1.19283	0.69368	0.527658	AdCa
15154	27	2873	GPS1	G protein pathway suppressor 1	0.00074491	0.00121265	1.64235e-15	1.17234	1.09758	0.7269	1.21311	0.7269	0.841035	1.16187	0.841035	0.807823	1.21225	0.807823	0.307889	AdCa
9494	7	6748	SSR4	signal sequence receptor, delta (translocon-associated protein delta)	0.107915	0.012579	1.65275e-15	1.39516	1.58173	0.686206	1.23081	0.686206	0.676696	1.2634	0.676696	0.851268	1.12	0.851268	0.232315	AdCa
2178	15	8879	SGPL1	sphingosine-1-phosphate lyase 1	0.646653	0.000171346	1.65972e-15	1.51772	1.7484	0.744551	1.09402	0.744551	0.631686	1.23574	0.631686	0.877302	1.27574	1.27574	0.351334	SCC
23290	27	1756	DMD	dystrophin	0.625561	0.0170358	1.69965e-15	0.621602	0.701394	0.740649	1.31927	0.740649	0.777991	1.48597	1.48597	0.845307	1.2245	1.2245	0.292193	AdCa
35120	21	6272	SORT1	sortilin 1	0.770242	0.00156267	1.7503e-15	0.634527	0.500577	0.896707	1.17017	1.17017	0.852249	1.9679	1.9679	0.59463	1.12983	0.59463	0.749936	SCC
604	7	2890	GRIA1	glutamate receptor, ionotropic, AMPA 1	0.18742	0.00213414	1.76137e-15	0.508361	0.544259	0.577017	1.23623	0.577017	0.63257	1.33241	0.63257	0.903167	1.09896	0.903167	0.146935	SCC
29900	22	23158	TBC1D9	TBC1 domain family, member 9 (with GRAM domain)	0.927114	0.0233675	1.9415e-15	0.798821	0.778466	0.831608	1.47231	1.47231	0.702818	1.53745	1.53745	0.806865	1.19119	0.806865	0.309601	SCC
201	16	5295	PIK3R1	phosphoinositide-3-kinase, regulatory subunit 1 (alpha)	0.284856	3.21794e-05	2.13426e-15	0.516215	0.529224	0.835648	1.24315	1.24315	0.764871	1.21495	0.764871	0.844879	1.20251	1.20251	0.266049	SCC
35384	7	6097	RORC	RAR-related orphan receptor C	0.0325272	0.0272944	2.13598e-15	1.05166	0.83463	0.908555	1.13354	1.13354	0.599087	1.42341	0.599087	0.720382	1.59435	1.59435	0.672968	SCC
25780	18	54768	HYDIN	hydrocephalus inducing homolog (mouse)	0.0356229	0.340743	2.28077e-15	0.68497	0.870013	0.71722	1.43848	1.43848	0.795405	1.32876	1.32876	0.852252	1.25862	1.25862	0.331843	SCC
30259	27	6840	SVIL	supervillin	0.994796	0.0527082	2.45901e-15	0.676601	1.07993	0.798148	1.55842	1.55842	0.76506	1.25313	0.76506	0.733077	2.03699	2.03699	1.02644	AdCa
29235	10	26112	CCDC69	coiled-coil domain containing 69	0.775735	0.00506502	2.50453e-15	0.605054	0.617334	0.829224	1.58442	1.58442	0.825274	1.70366	1.70366	0.912236	1.06936	0.912236	0.132521	AdCa
25558	8	26470	SEZ6L2	seizure related 6 homolog (mouse)-like 2	0.0932684	0.00751492	2.60629e-15	1.70736	1.45246	0.718038	1.27319	0.718038	0.808146	1.17684	0.808146	0.805519	1.13598	0.805519	0.312009	AdCa
30425	8	196740	C10orf72	chromosome 10 open reading frame 72	0.894824	0.0055914	2.65295e-15	0.590231	0.670326	0.740398	1.46905	1.46905	0.705657	1.48549	1.48549	0.892767	1.17787	1.17787	0.23618	SCC
16149	12	57504	MTA3	metastasis associated 1 family, member 3	0.642578	0.0255926	2.90695e-15	1.15975	1.11652	0.662347	1.23547	0.662347	0.701662	1.2661	0.701662	0.8526	1.12641	0.8526	0.230059	AdCa
7702	6		ARMET		0.285159	0.00661251	3.0105e-15	1.37321	1.37376	0.568572	1.39545	0.568572	0.753953	1.29103	0.753953	0.754122	1.30225	0.754122	0.40713	AdCa
22191	8	30815	ST6GALNAC6	ST6 (alpha-N-acetyl-neuraminyl-2,3-beta-galactosyl-1,3)-N-acetylgalactosaminide alpha-2,6-sialyltransferase 6	0.341725	0.000239726	3.08099e-15	0.58788	0.618269	0.797476	1.48639	1.48639	0.655258	1.63435	1.63435	0.869332	1.37607	1.37607	0.460554	SCC
3468	11	23221	RHOBTB2	Rho-related BTB domain containing 2	0.418908	0.00234372	3.10072e-15	0.64895	0.494415	0.826329	1.228	1.228	0.690582	1.27215	0.690582	0.863378	1.19657	1.19657	0.258905	SCC
23141	7	25878	MXRA5	matrix-remodelling associated 5	0.123907	0.000291621	3.22855e-15	1.93738	2.35491	0.577915	1.24056	0.577915	0.476935	1.28978	0.476935	0.839776	1.21172	1.21172	0.277056	SCC
24536	21	9223	MAGI1	membrane associated guanylate kinase, WW and PDZ domain containing 1	0.919089	0.012173	3.3538e-15	0.815261	0.748693	0.82288	1.23824	1.23824	0.679794	1.49809	1.49809	0.717907	1.33698	0.717907	0.478131	SCC
11000	11	6338	SCNN1B	sodium channel, nonvoltage-gated 1, beta	0.990452	0.00349205	3.47836e-15	0.58188	0.59873	0.725777	1.31337	0.725777	0.681137	1.3	0.681137	0.831279	1.12235	0.831279	0.266595	SCC
30865	24	3983	ABLIM1	actin binding LIM protein 1	0.759887	0.0011295	3.51917e-15	0.580933	0.645703	0.684248	1.34648	0.684248	0.60433	1.46459	0.60433	0.842658	1.29049	1.29049	0.367919	SCC
34961	7	84144	SYDE2	synapse defective 1, Rho GTPase, homolog 2 (C. elegans)	0.0638174	0.00563974	3.72138e-15	0.737188	0.726128	0.846426	1.41557	1.41557	0.736381	1.75056	1.75056	0.808638	1.17723	0.808638	0.306434	SCC
39515	19	2115	ETV1	ets variant 1	0.718211	0.00426552	3.94608e-15	0.670898	0.509231	0.82198	1.49708	1.49708	0.757955	1.57263	1.57263	0.695698	1.34375	0.695698	0.523467	SCC
30906	21	2263	FGFR2	fibroblast growth factor receptor 2	0.860759	0.747061	3.97472e-15	0.454792	0.957368	0.735312	1.26083	0.735312	0.809455	1.2672	1.2672	0.749707	1.3723	1.3723	0.456596	AdCa
3120	8	171024	SYNPO2	synaptopodin 2	0.48123	0.00388487	4.09118e-15	0.449763	0.513433	0.689992	1.26854	0.689992	0.745145	1.37681	1.37681	0.887522	1.20318	1.20318	0.266852	AdCa
26150	12	2550	GABBR1	gamma-aminobutyric acid (GABA) B receptor, 1	0.0556255	0.126753	4.16956e-15	1.00771	1.10735	0.770411	3.02643	3.02643	0.81133	1.58247	1.58247	0.725188	1.91247	1.91247	0.935437	AdCa
35944	19	3914	LAMB3	laminin, beta 3	0.890931	0.0020854	4.31514e-15	2.28054	2.66576	0.778219	1.20053	0.778219	0.747164	1.24076	0.747164	0.855269	1.14462	0.855269	0.22555	SCC
6230	22	488	ATP2A2	ATPase, Ca++ transporting, cardiac muscle, slow twitch 2	0.373485	0.0177089	4.68825e-15	1.18724	1.47203	0.732596	1.10119	0.732596	0.672103	1.32482	0.672103	0.825954	1.27914	1.27914	0.355174	SCC
7731	17	776	CACNA1D	calcium channel, voltage-dependent, L type, alpha 1D subunit	0.114491	0.000143312	4.86111e-15	0.713312	0.464111	0.831754	1.32739	1.32739	0.647011	1.76441	1.76441	0.700195	1.28553	0.700195	0.514171	SCC
19771	16	23235	SIK2	salt-inducible kinase 2	0.268507	0.00184076	5.00406e-15	0.69287	0.730763	0.851463	1.25138	1.25138	0.802869	1.26714	1.26714	0.884235	1.10244	0.884235	0.177498	SCC
16734	14	8685	MARCO	macrophage receptor with collagenous structure	0.215054	0.008525	5.22339e-15	0.453192	0.387088	0.743987	1.48789	1.48789	0.611282	1.96821	1.96821	0.755959	1.24866	0.755959	0.40362	SCC
31699	6	157310	PEBP4	phosphatidylethanolamine-binding protein 4	0.104491	0.000779722	5.76287e-15	0.324126	0.300212	0.580179	1.40831	0.580179	0.473089	1.64294	0.473089	0.855617	1.22636	1.22636	0.294383	SCC
17833	14	54919	HEATR2	HEAT repeat containing 2	0.707945	0.0469696	5.77118e-15	1.42283	1.21172	0.761567	1.31273	0.761567	0.857195	1.27916	1.27916	0.71339	1.26678	0.71339	0.487237	AdCa
16519	8	150696	PROM2	prominin 2	0.397287	0.000303586	6.10938e-15	1.51453	2.91992	0.785267	1.19267	0.785267	0.58093	1.46125	0.58093	0.795357	1.35174	1.35174	0.434818	SCC
39042	20	79065	ATG9A	ATG9 autophagy related 9 homolog A (S. cerevisiae)	0.571092	0.020226	6.28647e-15	1.23538	1.18777	0.806144	1.29805	1.29805	0.740924	1.79821	1.79821	0.721854	1.31638	0.721854	0.470221	SCC
25147	8	27074	LAMP3	lysosomal-associated membrane protein 3	0.301745	0.00328178	6.40593e-15	0.378227	0.282208	0.866186	1.95288	1.95288	0.66637	2.36777	2.36777	0.79634	1.37896	1.37896	0.463581	SCC
2488	15	120	ADD3	adducin 3 (gamma)	0.98395	0.0589532	7.84992e-15	0.74726	1.12324	0.833279	1.57052	1.57052	0.856573	1.4268	1.4268	0.809147	1.16295	0.809147	0.305526	AdCa
33207	5		AC024270.1		0.969136	0.00563836	8.00214e-15	0.733521	1.29294	0.816533	1.48268	1.48268	0.88339	1.17558	1.17558	0.798469	1.64855	1.64855	0.721198	AdCa
17142	24	2744	GLS	glutaminase	0.164614	0.15059	8.0041e-15	1.07648	0.762896	0.624752	1.25288	0.624752	0.809774	1.18786	0.809774	0.663013	1.32301	0.663013	0.592891	AdCa
6316	28	9735	KNTC1	kinetochore associated 1	0.992414	0.000155458	8.46385e-15	2.00844	2.13775	0.692383	1.17029	0.692383	0.718124	1.28025	0.718124	0.830346	1.17889	0.830346	0.268215	SCC
27666	7	1602	DACH1	dachshund homolog 1 (Drosophila)	0.472542	0.0149114	8.52434e-15	0.638492	0.612258	0.765659	1.36494	1.36494	0.691628	1.39147	0.691628	0.780932	1.15387	0.780932	0.356731	AdCa
39449	9	79778	MICALL2	MICAL-like 2	0.372297	0.0771914	9.0663e-15	1.30842	1.21755	0.641679	1.30906	0.641679	0.74594	1.25395	0.74594	0.774499	1.22102	0.774499	0.368665	AdCa
19893	7	63876	PKNOX2	PBX/knotted 1 homeobox 2	0.411005	0.00265004	9.66963e-15	0.679399	0.6917	0.733803	1.3479	0.733803	0.771537	1.44414	1.44414	0.93336	1.10282	1.10282	0.141197	SCC
8759	16	4128	MAOA	monoamine oxidase A	0.410519	0.00128332	1.00556e-14	0.4735	0.444313	0.854004	1.47286	1.47286	0.760088	1.65682	1.65682	0.777528	1.12891	0.777528	0.363033	SCC
27779	55	23348	DOCK9	dedicator of cytokinesis 9	0.0482443	0.00567731	1.0874e-14	0.579399	0.631466	0.809884	1.32061	1.32061	0.841919	1.26609	1.26609	0.78651	1.30083	1.30083	0.379432	SCC
8458	7	8626	TP63	tumor protein p63	0.559559	0.000260013	1.12656e-14	0.845955	5.41233	0.938439	1.15263	1.15263	0.683061	1.67113	1.67113	0.575308	1.68745	0.575308	0.797594	SCC
7207	12	10999	SLC27A4	solute carrier family 27 (fatty acid transporter), member 4	0.0482729	0.0179047	1.14908e-14	1.28032	1.11249	0.679404	1.23753	0.679404	0.605732	1.19487	0.605732	0.757052	1.3382	1.3382	0.420294	SCC
38541	10		AC010974.2		0.269589	0.00260448	1.15929e-14	0.461558	0.478625	0.703907	1.43549	1.43549	0.667773	1.37104	0.667773	0.86988	1.17435	1.17435	0.231862	SCC
15155	5	9123	SLC16A3	solute carrier family 16, member 3 (monocarboxylic acid transporter 4)	0.338356	0.0432822	1.18109e-14	1.48733	1.26823	0.576467	1.48211	0.576467	0.72572	1.23245	0.72572	0.794338	1.20257	0.794338	0.332175	AdCa
29706	13	153020	RASGEF1B	RasGEF domain family, member 1B	0.562701	0.00211599	1.19631e-14	0.548521	0.488662	0.861901	1.31552	1.31552	0.772174	1.4904	1.4904	0.840945	1.26282	1.26282	0.336649	SCC
40753	25	2618	GART	phosphoribosylglycinamide formyltransferase, phosphoribosylglycinamide synthetase, phosphoribosylaminoimidazole synthetase	0.751781	0.000262642	1.24631e-14	1.54849	1.43959	0.606699	1.17801	0.606699	0.750457	1.24266	0.750457	0.808439	1.21262	0.808439	0.306789	AdCa
10999	9	6340	SCNN1G	sodium channel, nonvoltage-gated 1, gamma	0.771186	0.00045193	1.26557e-14	0.637813	0.650998	0.656156	1.24587	0.656156	0.695335	1.50288	1.50288	0.813947	1.12864	0.813947	0.296993	SCC
24208	10	9467	SH3BP5	SH3-domain binding protein 5 (BTK-associated)	0.941331	3.16742e-05	1.28954e-14	0.552905	0.488832	0.860991	1.3163	1.3163	0.780246	1.45007	1.45007	0.90775	1.11657	1.11657	0.159074	SCC
23828	19	3920	LAMP2	lysosomal-associated membrane protein 2	0.11957	0.178638	1.46461e-14	1.0285	1.14989	0.764926	1.21822	0.764926	0.638591	1.43515	0.638591	0.764395	1.30425	0.764395	0.38761	SCC
32303	5	29091	STXBP6	syntaxin binding protein 6 (amisyn)	0.527117	0.000348829	1.55165e-14	0.376789	0.39735	0.810103	1.21855	0.810103	0.736112	1.39419	1.39419	0.849079	1.11308	0.849079	0.236029	SCC
11470	10	55504	TNFRSF19	tumor necrosis factor receptor superfamily, member 19	0.0174743	0.0429779	1.59397e-14	0.571596	0.759555	0.801801	1.63173	1.63173	0.838745	1.50848	1.50848	0.883926	1.16806	1.16806	0.224114	AdCa
4107	5	9837	GINS1	GINS complex subunit 1 (Psf1 homolog)	0.995775	0.000182322	1.77045e-14	2.34902	2.27931	0.599765	1.52773	0.599765	0.651539	1.42238	0.651539	0.859294	1.09248	0.859294	0.218776	AdCa
19421	5	219995	MS4A15	membrane-spanning 4-domains, subfamily A, member 15	0.176325	0.00265608	1.78368e-14	0.526191	0.511204	0.587355	1.77878	1.77878	0.567112	1.83158	1.83158	0.922893	1.05682	0.922893	0.115765	SCC
2115	9	84159	ARID5B	AT rich interactive domain 5B (MRF1-like)	0.025148	0.364937	1.80714e-14	0.955132	1.11052	0.873152	1.52284	1.52284	0.837306	1.46044	1.46044	0.911898	1.06313	0.911898	0.133056	AdCa
7013	9	8013	NR4A3	nuclear receptor subfamily 4, group A, member 3	0.0625655	0.0113481	1.84767e-14	0.459321	0.577962	0.743267	1.52981	1.52981	0.752652	1.36974	1.36974	0.931826	1.11686	1.11686	0.159448	AdCa
31970	6	862	RUNX1T1	runt-related transcription factor 1; translocated to, 1 (cyclin D-related)	0.485699	0.000634112	2.06574e-14	0.552986	0.633277	0.840732	1.42149	1.42149	0.788325	1.41094	1.41094	0.90254	1.10953	1.10953	0.149949	SCC
27899	9	84823	LMNB2	lamin B2	0.833081	0.000164881	2.24295e-14	1.5564	1.49383	0.645316	1.2366	0.645316	0.668803	1.31832	0.668803	0.870647	1.17934	1.17934	0.23798	SCC
36456	18	23331	TTC28	tetratricopeptide repeat domain 28	0.0415105	0.0036518	2.47281e-14	0.65755	0.708466	0.810287	1.50015	1.50015	0.768685	1.37839	1.37839	0.795634	1.26797	1.26797	0.342521	AdCa
2539	9	6571	SLC18A2	solute carrier family 18 (vesicular monoamine), member 2	0.329274	0.00159447	2.6886e-14	0.655216	0.637441	0.774693	1.56609	1.56609	0.651483	1.67148	1.67148	0.865662	1.18912	1.18912	0.249894	SCC
18599	8		CTA-351J1.1		0.241335	0.0563415	2.80347e-14	0.388781	0.50892	0.648524	1.31943	0.648524	0.588466	1.48051	0.588466	0.891203	1.10206	0.891203	0.166174	SCC
13391	18	4720	NDUFS2	NADH dehydrogenase (ubiquinone) Fe-S protein 2, 49kDa (NADH-coenzyme Q reductase)	0.495257	0.0160146	2.84697e-14	1.2874	1.25645	0.672099	1.20377	0.672099	0.776833	1.19436	0.776833	0.806294	1.2354	0.806294	0.310622	AdCa
13757	10	722	C4BPA	complement component 4 binding protein, alpha	0.366853	0.00439405	2.86929e-14	0.660016	0.180355	0.916358	1.31215	1.31215	0.702703	3.39565	3.39565	0.386421	1.38998	0.386421	1.37175	SCC
5984	5	8630	HSD17B6	hydroxysteroid (17-beta) dehydrogenase 6 homolog (mouse)	0.167434	0.028013	3.17628e-14	0.427919	0.538147	0.714264	1.50543	1.50543	0.678499	1.81594	1.81594	0.829007	1.18397	0.829007	0.270544	SCC
422	13	4001	LMNB1	lamin B1	0.968611	0.00544946	3.42105e-14	2.07906	1.7321	0.568218	1.32913	0.568218	0.665504	1.25739	0.665504	0.853816	1.18104	1.18104	0.240058	AdCa
34282	19	22883	CLSTN1	calsyntenin 1	0.414511	0.00323309	3.64191e-14	1.11264	1.74056	0.624374	1.11138	0.624374	0.855064	1.29044	1.29044	0.730207	1.25084	0.730207	0.453623	AdCa
25254	14	26043	UBXN7	UBX domain protein 7	0.24796	0.0848366	3.77638e-14	1.02337	1.15341	0.719945	1.16687	0.719945	0.70971	1.1726	0.70971	0.885613	1.1317	1.1317	0.178492	AdCa
22706	15	57658	CALCOCO1	calcium binding and coiled-coil domain 1	0.457386	0.000263865	4.28601e-14	0.617672	0.652494	0.785718	1.58864	1.58864	0.726132	1.39179	1.39179	0.884026	1.18368	1.18368	0.243279	SCC
31925	7	7163	TPD52	tumor protein D52	0.796992	0.0124604	4.80201e-14	1.50304	1.44157	0.536632	1.32583	0.536632	0.58798	1.34525	0.58798	0.868913	1.24967	1.24967	0.321547	AdCa
5833	8	79022	TMEM106C	transmembrane protein 106C	0.15432	0.00446594	4.98798e-14	1.57496	1.43199	0.629814	1.13483	0.629814	0.780229	1.32197	1.32197	0.800768	1.27796	1.27796	0.353843	SCC
29841	19	8654	PDE5A	phosphodiesterase 5A, cGMP-specific	0.467595	0.00013246	5.0327e-14	0.455296	0.476325	0.790328	1.30599	1.30599	0.824177	1.33495	1.33495	0.833141	1.22512	1.22512	0.292923	AdCa
4793	26	4756	NEO1	neogenin homolog 1 (chicken)	0.825256	0.010636	5.06007e-14	0.722909	1.00252	0.842782	1.28275	1.28275	0.862606	1.19726	1.19726	0.769257	1.19534	0.769257	0.378462	AdCa
32077	7	6641	SNTB1	syntrophin, beta 1 (dystrophin-associated protein A1, 59kDa, basic component 1)	0.854359	0.0140263	5.12098e-14	1.13897	0.657777	0.965293	1.07091	1.07091	0.808044	1.52986	1.52986	0.630966	1.23493	0.630966	0.664366	SCC
38448	14	274	BIN1	bridging integrator 1	0.392624	0.151088	5.70198e-14	1.1367	0.901534	0.808504	1.21965	0.808504	0.780479	1.15835	0.780479	0.750132	1.30218	0.750132	0.414784	SCC
16056	26	790	CAD	carbamoyl-phosphate synthetase 2, aspartate transcarbamylase, and dihydroorotase	0.989175	6.42423e-05	5.88016e-14	1.40598	1.61159	0.723246	1.22313	0.723246	0.702015	1.25235	0.702015	0.809942	1.31745	1.31745	0.397748	SCC
24779	11	84561	SLC12A8	solute carrier family 12 (potassium/chloride transporters), member 8	0.184418	8.82426e-05	5.9081e-14	1.92623	2.16733	0.537241	1.20025	0.537241	0.554263	1.4106	0.554263	0.838994	1.15081	0.838994	0.253268	SCC
13388	9	51506	UFC1	ubiquitin-fold modifier conjugating enzyme 1	0.0300128	0.173419	6.08551e-14	1.24067	1.12406	0.859326	1.67831	1.67831	0.792444	1.37497	1.37497	0.810179	1.30964	1.30964	0.38917	AdCa
31759	5	79845	RNF122	ring finger protein 122	0.326779	0.0225837	6.13698e-14	0.654647	0.696309	0.73237	1.29911	0.73237	0.779596	1.18618	0.779596	0.926277	1.10609	1.10609	0.145469	AdCa
49	9	54491	FAM105A	family with sequence similarity 105, member A	0.303874	0.00202267	6.24554e-14	0.713774	0.588193	0.824143	1.3165	1.3165	0.668651	1.70006	1.70006	0.774386	1.23255	0.774386	0.368875	SCC
6379	12	23189	KANK1	KN motif and ankyrin repeat domains 1	0.872658	0.0472117	6.50949e-14	0.849374	0.869707	0.7813	1.31429	1.31429	0.746641	1.33908	0.746641	0.901266	1.10878	0.901266	0.149975	SCC
25743	6	64174	DPEP2	dipeptidase 2	0.289624	0.01604	6.52413e-14	0.620527	0.641339	0.719848	1.61041	1.61041	0.640521	1.71066	1.71066	0.852919	1.12385	0.852919	0.229519	AdCa
3711	7	760	CA2	carbonic anhydrase II	0.66907	0.222942	6.61566e-14	0.559295	0.652432	0.770617	1.49973	1.49973	0.637901	1.58113	1.58113	0.878447	1.20805	1.20805	0.27268	SCC
14201	8	10982	MAPRE2	microtubule-associated protein, RP/EB family, member 2	0.336816	0.00461029	6.71224e-14	0.805607	0.773303	0.84905	1.33026	1.33026	0.772255	1.45129	1.45129	0.903191	1.18704	1.18704	0.247369	SCC
12418	14		MFSD2		0.333642	0.00260345	6.76008e-14	0.631645	0.470964	0.827142	1.41983	1.41983	0.733205	2.40201	2.40201	0.591103	1.18372	0.591103	0.758519	SCC
19911	10	2313	FLI1	Friend leukemia virus integration 1	0.649602	0.00636472	7.03025e-14	0.632546	0.657486	0.849639	1.60565	1.60565	0.760997	1.43541	1.43541	0.818624	1.21747	0.818624	0.288727	SCC
35923	13	5284	PIGR	polymeric immunoglobulin receptor	0.839541	0.00779415	7.27058e-14	0.346529	0.28818	0.875918	1.47676	1.47676	0.769564	2.1824	2.1824	0.676669	1.30419	0.676669	0.563478	SCC
8526	9	54965	PIGX	phosphatidylinositol glycan anchor biosynthesis, class X	0.181925	0.0115133	7.5884e-14	1.07674	1.36956	0.819014	1.14371	0.819014	0.572997	1.29006	0.572997	0.788104	1.45229	1.45229	0.53833	SCC
32845	27	7082	TJP1	tight junction protein 1 (zona occludens 1)	0.531023	0.00525638	7.82378e-14	0.692886	0.664125	0.879953	1.22478	1.22478	0.662475	1.38638	0.662475	0.747536	1.42974	1.42974	0.515753	SCC
25801	12	55159	RFWD3	ring finger and WD repeat domain 3	0.997753	8.58251e-05	7.86551e-14	1.48217	1.59769	0.632622	1.16481	0.632622	0.665311	1.22882	0.665311	0.812798	1.24246	1.24246	0.313199	SCC
36469	31	8563	THOC5	THO complex 5	0.931501	0.0092113	7.94895e-14	1.19547	1.39462	0.807014	1.47778	1.47778	0.728743	1.79733	1.79733	0.822209	1.2646	1.2646	0.338681	SCC
25268	28	1739	DLG1	discs, large homolog 1 (Drosophila)	0.424548	0.00446274	8.33886e-14	0.999273	1.39165	0.85314	1.1873	1.1873	0.664665	1.21447	0.664665	0.823946	1.51489	1.51489	0.599213	SCC
32534	33	4053	LTBP2	latent transforming growth factor beta binding protein 2	0.613785	0.0129283	8.38515e-14	0.610101	0.673863	0.827422	1.39849	1.39849	0.843952	1.23355	1.23355	0.841746	1.23983	1.23983	0.310142	AdCa
25974	9	4739	NEDD9	neural precursor cell expressed, developmentally down-regulated 9	0.825255	0.00586881	8.62761e-14	0.511885	0.504722	0.81481	1.68599	1.68599	0.779883	2.1243	2.1243	0.793671	1.15473	0.793671	0.333387	SCC
10361	12	639	PRDM1	PR domain containing 1, with ZNF domain	0.872555	0.273343	8.67833e-14	1.23915	1.33224	0.819618	1.22755	1.22755	0.707864	1.35552	0.707864	0.887124	1.22523	1.22523	0.293053	SCC
24538	22	26018	LRIG1	leucine-rich repeats and immunoglobulin-like domains 1	0.26224	0.015539	8.87758e-14	0.74906	0.763868	0.898311	1.38014	1.38014	0.833437	1.3127	1.3127	0.848127	1.13007	0.848127	0.237648	SCC
38850	29	6772	STAT1	signal transducer and activator of transcription 1, 91kDa	0.892586	0.322891	9.4997e-14	1.76977	1.19587	0.684756	1.38065	0.684756	0.684157	1.50671	1.50671	0.762506	1.83886	1.83886	0.878812	SCC
11075	32	10847	SRCAP	Snf2-related CREBBP activator protein	0.646555	0.0150422	1.16649e-13	1.02976	1.15787	0.847437	1.27052	1.27052	0.838126	1.2801	1.2801	0.821986	1.10898	0.821986	0.282814	SCC
37595	10	64118	DUS1L	dihydrouridine synthase 1-like (S. cerevisiae)	0.0661969	0.00459582	1.17702e-13	1.24903	1.17636	0.570664	1.21858	0.570664	0.825587	1.1948	0.825587	0.691222	1.22266	0.691222	0.532779	AdCa
34876	7	79819	WDR78	WD repeat domain 78	0.0444255	0.0236105	1.18287e-13	0.498956	0.628988	0.731818	1.43425	1.43425	0.641325	1.54294	0.641325	0.878973	1.22849	1.22849	0.296886	SCC
35600	6	8490	RGS5	regulator of G-protein signaling 5	0.554471	0.00353528	1.18623e-13	0.756535	0.5312	0.721016	1.43047	1.43047	0.806557	1.55303	1.55303	0.844543	1.20077	1.20077	0.26396	SCC
23627	6	9452	ITM2A	integral membrane protein 2A	0.553318	0.00384578	1.20629e-13	0.62018	0.588735	0.716279	1.25131	0.716279	0.62361	1.40885	0.62361	0.888179	1.1486	1.1486	0.199876	SCC
335	35	831	CAST	calpastatin	0.576262	0.000486287	1.22316e-13	0.847418	0.768083	0.714718	1.16505	0.714718	0.661828	1.33346	0.661828	0.696172	1.25959	0.696172	0.522484	SCC
18650	15	1080	CFTR	cystic fibrosis transmembrane conductance regulator (ATP-binding cassette sub-family C, member 7)	0.622587	0.119006	1.26462e-13	0.699965	0.717274	0.83098	1.17528	0.83098	0.693996	1.35653	0.693996	0.850242	1.30302	1.30302	0.381859	SCC
12216	15	57185	NIPAL3	NIPA-like domain containing 3	0.673515	0.146553	1.31661e-13	0.945718	0.856486	0.858316	1.60238	1.60238	0.826799	1.69012	1.69012	0.821963	1.17839	0.821963	0.282855	SCC
22823	7	7103	TSPAN8	tetraspanin 8	0.632357	0.141317	1.33649e-13	1.02024	0.485364	0.898266	1.11302	0.898266	0.77918	1.81364	1.81364	0.613694	1.29147	0.613694	0.704409	SCC
12465	35	5792	PTPRF	protein tyrosine phosphatase, receptor type, F	0.707968	0.0221475	1.3521e-13	1.08462	1.45055	0.871456	1.18195	1.18195	0.746076	1.27099	0.746076	0.804672	1.33279	1.33279	0.414449	SCC
38795	10	151126	ZNF385B	zinc finger protein 385B	0.122163	0.00151163	1.42741e-13	0.415888	0.438926	0.725989	1.56187	1.56187	0.575172	1.53864	0.575172	0.815616	1.26221	1.26221	0.335952	SCC
22877	10	1634	DCN	decorin	0.998044	0.00265046	1.4919e-13	0.471298	0.644401	0.633298	1.17527	0.633298	0.636045	1.17237	0.636045	0.925602	1.08552	1.08552	0.118386	AdCa
31363	7	100	ADA	adenosine deaminase	0.367674	0.000932947	1.58217e-13	1.29292	1.64019	0.783057	1.25669	0.783057	0.679744	1.41949	0.679744	0.885309	1.23516	1.23516	0.304698	SCC
25203	17	55214	LEPREL1	leprecan-like 1	0.534968	0.592734	1.58847e-13	0.600173	0.804515	0.770939	1.75453	1.75453	0.852199	1.42751	1.42751	0.702925	1.29597	0.702925	0.508557	AdCa
29053	19	57556	SEMA6A	sema domain, transmembrane domain (TM), and cytoplasmic domain, (semaphorin) 6A	0.330538	0.00137649	1.64055e-13	0.457155	0.493605	0.691838	1.33504	0.691838	0.777715	1.24094	0.777715	0.876941	1.18321	1.18321	0.242706	SCC
3458	16	649	BMP1	bone morphogenetic protein 1	0.582199	0.126081	1.77255e-13	1.14429	1.24932	0.796932	1.14847	0.796932	0.773914	1.40975	1.40975	0.805436	1.25289	1.25289	0.32526	SCC
30207	14	10529	NEBL	nebulette	0.338152	0.000378221	1.82464e-13	0.536675	0.445137	0.762249	1.39947	1.39947	0.72426	1.4903	1.4903	0.792542	1.2163	0.792542	0.335441	SCC
9244	33	139818	DOCK11	dedicator of cytokinesis 11	0.136014	0.00815878	1.93144e-13	0.69956	0.686057	0.825692	1.37153	1.37153	0.763505	1.30592	0.763505	0.836541	1.19629	1.19629	0.258567	SCC
22262	10	6836	SURF4	surfeit 4	0.0510329	0.0050317	1.96232e-13	1.23737	1.26275	0.642184	1.10779	0.642184	0.787097	1.16315	0.787097	0.815889	1.115	0.815889	0.293555	AdCa
23362	10	84679	SLC9A7	solute carrier family 9 (sodium/hydrogen exchanger), member 7	0.54944	0.000119795	2.03426e-13	1.41746	1.78892	0.754307	1.23578	0.754307	0.683015	1.49729	1.49729	0.825343	1.25615	1.25615	0.329009	SCC
37800	11	5496	PPM1G	protein phosphatase 1G (formerly 2C), magnesium-dependent, gamma isoform	0.523978	0.0111777	2.1514e-13	1.25457	1.26021	0.756044	1.11492	0.756044	0.796018	1.2316	0.796018	0.860429	1.13693	0.860429	0.216872	SCC
27379	9	26524	LATS2	LATS, large tumor suppressor, homolog 2 (Drosophila)	0.491845	0.010168	2.24615e-13	0.803912	0.789313	0.856861	1.35372	1.35372	0.752309	1.22799	0.752309	0.854652	1.19918	1.19918	0.262048	SCC
7753	26	7871	SLMAP	sarcolemma associated protein	0.0634947	0.321747	2.27624e-13	0.975149	0.900873	0.812792	1.218	0.812792	0.776139	1.29999	1.29999	0.799359	1.29781	1.29781	0.376079	AdCa
22442	5	51267	CLEC1A	C-type lectin domain family 1, member A	0.351544	0.0047824	2.27792e-13	0.638923	0.681593	0.855995	1.50279	1.50279	0.807765	1.53289	1.53289	0.969246	1.05971	1.05971	0.0836695	SCC
842	7	51588	PIAS4	protein inhibitor of activated STAT, 4	0.793407	0.000203844	2.29481e-13	1.12289	1.29864	0.744831	1.10419	0.744831	0.826996	1.33641	1.33641	0.557336	1.22362	0.557336	0.843381	SCC
2465	20	9748	SLK	STE20-like kinase (yeast)	0.195394	0.0454568	2.30923e-13	0.81791	0.941179	0.860625	1.40616	1.40616	0.83228	1.42569	1.42569	0.926161	1.17045	1.17045	0.227063	SCC
12966	7	128346	C1orf162	chromosome 1 open reading frame 162	0.0845111	0.00308901	2.43271e-13	0.681824	0.527947	0.85195	1.21496	1.21496	0.732161	1.38832	1.38832	0.822583	1.16361	0.822583	0.281767	SCC
30676	5	118932	ANKRD22	ankyrin repeat domain 22	0.722614	0.010679	2.46926e-13	3.14474	2.03148	0.623101	1.32475	0.623101	0.832629	1.3342	1.3342	0.748353	1.32907	0.748353	0.418209	AdCa
14469	10		AC005277.1		0.328993	7.1505e-05	2.49662e-13	0.579367	0.551508	0.76528	1.20127	0.76528	0.629991	1.18158	0.629991	0.876966	1.21475	1.21475	0.280659	SCC
16167	22	2034	EPAS1	endothelial PAS domain protein 1	0.714885	6.28762e-05	2.57881e-13	0.315453	0.259078	0.858943	1.28382	1.28382	0.776805	1.48277	1.48277	0.829079	1.40383	1.40383	0.489368	SCC
30394	5	83849	SYT15	synaptotagmin XV	0.640898	0.000513027	2.73886e-13	0.508324	0.475363	0.714011	1.19704	0.714011	0.693651	1.25085	0.693651	0.927708	1.09384	1.09384	0.129402	SCC
13179	11	54507	ADAMTSL4	ADAMTS-like 4	0.171085	0.00433393	2.8439e-13	0.635625	0.619542	0.706133	1.23712	0.706133	0.667856	1.18616	0.667856	0.91022	1.07271	0.91022	0.135713	SCC
18076	5	353345	GPR141	G protein-coupled receptor 141	0.992183	0.121697	2.90714e-13	1.11651	0.802859	0.93125	1.09068	1.09068	0.507065	1.74343	0.507065	0.574958	1.85684	1.85684	0.89285	SCC
37493	13	283987	C17orf28	chromosome 17 open reading frame 28	0.0475385	0.206547	3.04684e-13	1.09035	0.840239	0.822682	1.06636	0.822682	0.80349	1.16235	0.80349	0.734792	1.26222	0.734792	0.444592	SCC
2979	16	80144	FRAS1	Fraser syndrome 1	0.0347669	0.0390514	3.18616e-13	0.712434	0.683975	0.720012	1.33172	0.720012	0.664451	1.45496	0.664451	0.813597	1.20869	0.813597	0.297614	SCC
26053	17	8418	CMAH	cytidine monophosphate-N-acetylneuraminic acid hydroxylase (CMP-N-acetylneuraminate monooxygenase) pseudogene	0.243726	0.213726	3.31518e-13	0.584974	0.760438	0.799186	1.38286	1.38286	0.711376	1.48733	1.48733	0.897565	1.58253	1.58253	0.662233	SCC
29869	13	132320	SCLT1	sodium channel and clathrin linker 1	0.678236	0.259235	3.35283e-13	0.985588	0.878093	0.733618	1.24727	0.733618	0.748376	1.53354	1.53354	0.813325	1.17881	0.813325	0.298096	SCC
21414	7	158326	FREM1	FRAS1 related extracellular matrix 1	0.32434	0.00193571	3.56957e-13	0.755331	0.727372	0.791217	1.33357	1.33357	0.695475	1.52949	1.52949	0.871906	1.13766	0.871906	0.197755	SCC
2862	20	3815	KIT	v-kit Hardy-Zuckerman 4 feline sarcoma viral oncogene homolog	0.701109	0.0658889	3.63069e-13	0.71759	0.625964	0.827418	1.206	0.827418	0.765236	1.45062	1.45062	0.761588	1.23962	0.761588	0.392917	SCC
24239	7	7068	THRB	thyroid hormone receptor, beta (erythroblastic leukemia viral (v-erb-a) oncogene homolog 2, avian)	0.236429	0.0287352	3.75481e-13	0.729675	0.790348	0.640814	1.44092	0.640814	0.659759	1.24229	0.659759	0.878977	1.16738	1.16738	0.223274	AdCa
29492	24		AC092436.3		0.550092	0.303799	4.19043e-13	1.49767	1.14904	0.687621	1.08641	0.687621	0.82651	1.1457	0.82651	0.788142	1.30456	1.30456	0.383563	AdCa
29524	18	323	APBB2	amyloid beta (A4) precursor protein-binding, family B, member 2	0.708562	0.0021809	4.38137e-13	0.6752	0.753034	0.765078	1.19487	0.765078	0.784201	1.30053	1.30053	0.861351	1.21627	1.21627	0.282464	AdCa
24473	10	56920	SEMA3G	sema domain, immunoglobulin domain (Ig), short basic domain, secreted, (semaphorin) 3G	0.22641	0.00061147	4.39149e-13	0.668426	0.638563	0.68936	1.52316	1.52316	0.776035	1.39334	1.39334	0.885498	1.09317	0.885498	0.175439	AdCa
22135	10	2040	STOM	stomatin	0.993552	0.00438473	4.54144e-13	0.622397	0.583404	0.886074	1.30232	1.30232	0.790379	1.22387	0.790379	0.942869	1.125	1.125	0.169925	SCC
6038	6	253827	MSRB3	methionine sulfoxide reductase B3	0.928048	0.00167031	4.66491e-13	0.626159	0.706288	0.768885	1.41186	1.41186	0.756632	1.44467	1.44467	0.954942	1.09494	1.09494	0.130852	SCC
37541	5	7083	TK1	thymidine kinase 1, soluble	0.904582	0.00026983	4.68051e-13	2.21435	2.07636	0.765019	1.45471	1.45471	0.777375	1.57505	1.57505	0.923594	1.12489	1.12489	0.169784	SCC
12925	20	57535	KIAA1324	KIAA1324	0.659524	0.276368	4.77967e-13	0.624677	0.690627	0.822934	1.33912	1.33912	0.609191	1.4542	0.609191	0.845629	1.35086	1.35086	0.433878	SCC
34913	11	127254	C1orf173	chromosome 1 open reading frame 173	0.0726745	0.116648	4.90288e-13	1.19571	0.822218	0.51605	1.15124	0.51605	0.864478	1.34362	1.34362	0.540314	1.27579	0.540314	0.88813	AdCa
4266	8	4605	MYBL2	v-myb myeloblastosis viral oncogene homolog (avian)-like 2	0.972085	0.000160481	4.94215e-13	2.71036	2.50388	0.748366	1.33159	0.748366	0.762804	1.34454	1.34454	0.928276	1.13149	1.13149	0.178224	SCC
10827	17	57585	CRAMP1L	Crm, cramped-like (Drosophila)	0.571053	0.000189904	5.02938e-13	1.08061	1.38422	0.847985	1.33459	1.33459	0.744051	1.64658	1.64658	0.791598	1.23749	0.791598	0.33716	SCC
40491	12	2146	EZH2	enhancer of zeste homolog 2 (Drosophila)	0.99679	0.000456578	5.06324e-13	2.33945	1.85858	0.63818	1.2639	0.63818	0.704204	1.17764	0.704204	0.89116	1.16114	1.16114	0.215542	AdCa
10548	5	6943	TCF21	transcription factor 21	0.442428	3.8819e-05	5.17372e-13	0.298114	0.261094	0.677127	1.65905	1.65905	0.624488	1.70711	1.70711	0.936674	1.08429	1.08429	0.116751	SCC
30657	6	79812	MMRN2	multimerin 2	0.532667	0.00135491	5.33263e-13	0.620782	0.639457	0.759444	1.27925	0.759444	0.784139	1.37846	1.37846	0.879392	1.19914	1.19914	0.262	AdCa
36731	15	51763	INPP5K	inositol polyphosphate-5-phosphatase K	0.0859334	0.000468104	5.37253e-13	0.687246	0.711872	0.754247	1.39337	1.39337	0.854464	1.61185	1.61185	0.864454	1.26256	1.26256	0.336352	SCC
24444	6	3373	HYAL1	hyaluronoglucosaminidase 1	0.682582	0.0176312	6.16207e-13	0.619485	0.54346	0.644941	1.29938	0.644941	0.663563	1.45596	0.663563	0.875307	1.1765	1.1765	0.234501	SCC
26400	8	27242	TNFRSF21	tumor necrosis factor receptor superfamily, member 21	0.190792	0.00157362	6.35858e-13	1.94727	1.78045	0.664602	1.13255	0.664602	0.723429	1.26903	0.723429	0.876968	1.19986	1.19986	0.262866	SCC
37583	17	5034	P4HB	prolyl 4-hydroxylase, beta polypeptide	0.0663303	0.00398411	6.65596e-13	1.34836	1.41087	0.601536	1.10795	0.601536	0.709208	1.12573	0.709208	0.84818	1.10638	0.84818	0.237558	AdCa
41674	5	53826	FXYD6	FXYD domain containing ion transport regulator 6	0.952254	0.0024876	6.99406e-13	0.513608	0.560608	0.758131	1.43711	1.43711	0.785797	1.45222	1.45222	0.895304	1.10066	0.895304	0.15955	AdCa
24285	38	23122	CLASP2	cytoplasmic linker associated protein 2	0.447273	0.00472455	7.46758e-13	0.865962	0.810105	0.81856	1.2692	1.2692	0.759748	1.37656	1.37656	0.766477	1.26458	0.766477	0.383686	SCC
39091	6	80704	SLC19A3	solute carrier family 19, member 3	0.17104	0.00184379	7.47251e-13	0.553175	0.467899	0.664273	1.60652	1.60652	0.524759	1.56587	0.524759	0.862322	1.26586	1.26586	0.340118	SCC
41609	10	54733	SLC35F2	solute carrier family 35, member F2	0.118948	0.000335972	7.82322e-13	1.79515	1.84603	0.595421	1.28515	0.595421	0.632487	1.30171	0.632487	0.857739	1.11314	0.857739	0.221389	AdCa
3234	18	57600	FNIP2	folliculin interacting protein 2	0.735637	0.0044729	7.83094e-13	0.913849	0.620582	0.877271	1.34147	1.34147	0.817205	1.72902	1.72902	0.559955	1.26535	0.559955	0.836617	SCC
29628	30	55236	UBA6	ubiquitin-like modifier activating enzyme 6	0.6684	0.00132675	7.98603e-13	1.38835	1.42851	0.647254	1.17553	0.647254	0.69015	1.26085	0.69015	0.786843	1.2286	0.786843	0.345852	SCC
28179	23	57130	ATP13A1	ATPase type 13A1	0.398393	0.00787872	8.11944e-13	1.30578	1.19206	0.740094	1.21789	0.740094	0.79342	1.18718	0.79342	0.877494	1.11267	0.877494	0.188539	AdCa
8426	11	9175	MAP3K13	mitogen-activated protein kinase kinase kinase 13	0.753752	0.0973563	8.23514e-13	1.25107	1.16574	0.84578	1.18447	1.18447	0.756337	2.12498	2.12498	0.557404	1.39476	0.557404	0.843205	SCC
2215	11	5328	PLAU	plasminogen activator, urokinase	0.48295	0.000314252	8.5187e-13	2.80897	3.12985	0.723279	1.18912	0.723279	0.730578	1.2812	0.730578	0.90115	1.23974	1.23974	0.310038	SCC
7433	8	5468	PPARG	peroxisome proliferator-activated receptor gamma	0.282301	0.00567823	1.01807e-12	0.531881	0.394346	0.799395	1.4456	1.4456	0.63283	2.04294	2.04294	0.707608	1.26321	0.707608	0.498978	SCC
25888	8	2175	FANCA	Fanconi anemia, complementation group A	0.890209	0.000271473	1.09606e-12	1.42368	1.51937	0.82371	1.34113	1.34113	0.77519	1.50616	1.50616	0.799736	1.23307	0.799736	0.322404	SCC
13802	6	467	ATF3	activating transcription factor 3	0.0376494	0.0219803	1.13547e-12	0.651592	0.652046	0.629084	1.58866	0.629084	0.547805	1.46936	0.547805	0.890482	1.14837	1.14837	0.199588	SCC
11050	9	606724	LOC606724	coronin, actin binding protein, 1A pseudogene	0.997397	0.00057469	1.18813e-12	1.48391	1.54282	0.619068	1.17986	0.619068	0.62615	1.18378	0.62615	0.848269	1.16293	0.848269	0.237406	SCC
23545	13	4983	OPHN1	oligophrenin 1	0.360579	0.07388	1.20239e-12	0.832133	0.857333	0.853565	1.40077	1.40077	0.749979	1.51311	1.51311	0.855546	1.2075	1.2075	0.272023	SCC
13254	12	11000	SLC27A3	solute carrier family 27 (fatty acid transporter), member 3	0.615456	0.0224899	1.28277e-12	0.750128	0.678141	0.812976	1.26188	1.26188	0.753196	1.44251	1.44251	0.801995	1.23063	0.801995	0.318335	SCC
2242	25	57178	ZMIZ1	zinc finger, MIZ-type containing 1	0.770708	0.00511887	1.34188e-12	0.738214	0.836034	0.764366	1.33091	1.33091	0.798151	1.5539	1.5539	0.694188	1.25336	0.694188	0.526602	SCC
5205	12	122786	FRMD6	FERM domain containing 6	0.590613	0.000926395	1.35168e-12	1.30775	2.09959	0.920268	1.11097	1.11097	0.753552	1.23231	0.753552	0.801576	1.35893	1.35893	0.442471	SCC
12000	20	8863	PER3	period homolog 3 (Drosophila)	0.0216748	0.00168424	1.35185e-12	0.64955	0.674545	0.805464	1.29211	1.29211	0.767541	1.30138	0.767541	0.89511	1.16508	1.16508	0.220429	SCC
40578	19	54892	NCAPG2	non-SMC condensin II complex, subunit G2	0.787881	0.000289859	1.41231e-12	1.97272	1.62321	0.775842	1.3208	1.3208	0.794999	1.25989	1.25989	0.782978	1.26496	0.782978	0.352956	AdCa
31027	33	25943	C20orf194	chromosome 20 open reading frame 194	0.23138	0.0113586	1.43463e-12	0.76828	0.982117	0.788602	1.45295	1.45295	0.844118	1.3543	1.3543	0.806464	1.24301	1.24301	0.313838	AdCa
30443	10		AL117341.2		0.510162	0.148113	1.48935e-12	0.755292	0.890659	0.817994	1.2047	0.817994	0.833555	1.21707	1.21707	0.938994	1.17864	1.17864	0.237123	AdCa
2502	23	51703	ACSL5	acyl-CoA synthetase long-chain family member 5	0.63573	0.00332282	1.51141e-12	1.31498	0.569975	0.860279	1.16803	1.16803	0.775976	1.55402	1.55402	0.637351	1.35342	0.637351	0.64984	SCC
35494	5	10763	NES	nestin	0.136283	0.00101812	1.59713e-12	0.734331	0.642394	0.820063	1.37394	1.37394	0.820512	1.50297	1.50297	0.914154	1.06634	0.914154	0.129491	SCC
22200	6	80142	PTGES2	prostaglandin E synthase 2	0.958093	0.00357821	1.68927e-12	1.33237	1.28368	0.786171	1.16519	0.786171	0.742164	1.25951	0.742164	0.925116	1.12084	1.12084	0.16458	AdCa
37589	6	5831	PYCR1	pyrroline-5-carboxylate reductase 1	0.261713	0.0142145	1.75735e-12	1.63741	1.35681	0.700112	1.15798	0.700112	0.72613	1.21424	0.72613	0.953664	1.05761	1.05761	0.0808077	AdCa
35491	5	128239	IQGAP3	IQ motif containing GTPase activating protein 3	0.913571	8.8112e-05	1.77765e-12	1.91188	2.09272	0.639203	1.36266	0.639203	0.660776	1.22838	0.660776	0.799882	1.12406	0.799882	0.322141	AdCa
4444	10	55738	ARFGAP1	ADP-ribosylation factor GTPase activating protein 1	0.358171	0.0007113	1.84537e-12	1.29712	1.30048	0.724763	1.22893	0.724763	0.793123	1.22509	0.793123	0.895328	1.31906	1.31906	0.39951	AdCa
32331	6	1073	CFL2	cofilin 2 (muscle)	0.705925	0.00271999	1.88308e-12	0.658359	0.589205	0.861615	1.1848	1.1848	0.735571	1.40644	1.40644	0.809335	1.17136	0.809335	0.305191	SCC
3724	5	64168	NECAB1	N-terminal EF-hand calcium binding protein 1	0.471792	0.0292039	1.89107e-12	0.544433	0.655931	0.613905	1.49926	0.613905	0.663895	1.78438	1.78438	0.840214	1.13336	0.840214	0.251171	SCC
38171	11	8869	ST3GAL5	ST3 beta-galactoside alpha-2,3-sialyltransferase 5	0.930175	0.00707861	1.92829e-12	0.938578	0.663087	0.859909	1.13497	0.859909	0.70545	1.54034	1.54034	0.558259	1.43825	0.558259	0.840993	SCC
38896	26	1195	CLK1	CDC-like kinase 1	0.000745338	0.00667075	2.01744e-12	0.896195	0.814146	0.76619	1.37084	1.37084	0.680791	1.52497	1.52497	0.765825	1.26672	0.765825	0.384913	SCC
11954	14	5590	PRKCZ	protein kinase C, zeta	0.160907	0.00184362	2.02592e-12	0.720959	0.650173	0.852349	1.27252	1.27252	0.694701	1.41079	0.694701	0.83294	1.22693	1.22693	0.295053	SCC
15466	6	7078	TIMP3	TIMP metallopeptidase inhibitor 3	0.942893	0.00178627	2.04508e-12	0.564799	0.50558	0.782255	1.71674	1.71674	0.739404	1.76423	1.76423	0.933064	1.06623	0.933064	0.0999521	SCC
10714	10	6581	SLC22A3	solute carrier family 22 (extraneuronal monoamine transporter), member 3	0.406674	0.00544417	2.08964e-12	0.699046	0.592086	0.846266	1.09321	0.846266	0.669372	1.32393	0.669372	0.786666	1.26427	0.786666	0.346177	SCC
32996	33	55930	MYO5C	myosin VC	0.168387	0.01729	2.12737e-12	0.943521	0.74618	0.835925	1.13412	0.835925	0.796089	1.37459	1.37459	0.744781	1.2542	0.744781	0.425112	SCC
5036	5	283	ANG	angiogenin, ribonuclease, RNase A family, 5	0.0425109	0.00515064	2.47653e-12	0.699388	0.666428	0.831444	1.1793	0.831444	0.639377	1.22245	0.639377	0.882352	1.3004	1.3004	0.378955	SCC
16664	7	55289	ACOXL	acyl-Coenzyme A oxidase-like	0.101682	0.00884522	2.69046e-12	0.581066	0.58144	0.683208	1.58533	1.58533	0.560608	1.81926	1.81926	0.870053	1.21869	1.21869	0.285331	SCC
8964	9	9754	STARD8	StAR-related lipid transfer (START) domain containing 8	0.244847	0.000524562	2.76696e-12	0.684285	0.611596	0.730114	1.22749	0.730114	0.752475	1.25145	0.752475	0.920234	1.2042	1.2042	0.268075	SCC
32385	5	8814	CDKL1	cyclin-dependent kinase-like 1 (CDC2-related kinase)	0.68862	0.00196977	2.88357e-12	0.808355	0.742476	0.840229	1.27451	1.27451	0.769611	1.56804	1.56804	0.812809	1.15474	0.812809	0.299012	SCC
22062	6	1902	LPAR1	lysophosphatidic acid receptor 1	0.0938765	0.048832	2.8971e-12	0.726565	0.786334	0.763794	1.30534	0.763794	0.84479	1.21149	1.21149	0.894176	1.15271	1.15271	0.20503	AdCa
13681	21	89796	NAV1	neuron navigator 1	0.411141	0.00149192	2.90544e-12	1.08542	1.91603	0.865759	1.23998	1.23998	0.728679	1.28765	0.728679	0.80625	1.27382	1.27382	0.349161	SCC
3299	16	83891	SNX25	sorting nexin 25	0.172673	0.00200198	3.04384e-12	0.615447	0.468313	0.808975	1.45641	1.45641	0.719942	1.62777	1.62777	0.825882	1.25187	1.25187	0.324085	SCC
2847	11	132671	SPATA18	spermatogenesis associated 18 homolog (rat)	0.0464461	0.035444	3.17033e-12	0.504046	0.672668	0.752521	1.37553	1.37553	0.761246	1.3317	1.3317	0.858566	1.12091	0.858566	0.219999	AdCa
2345	6	3832	KIF11	kinesin family member 11	0.899849	3.71169e-05	3.38783e-12	2.09935	2.22371	0.633377	1.40876	0.633377	0.763301	1.31549	1.31549	0.829787	1.0709	0.829787	0.269187	AdCa
3308	11	285440	CYP4V2	cytochrome P450, family 4, subfamily V, polypeptide 2	0.283836	0.000778355	3.47362e-12	0.802149	0.725729	0.825055	1.23459	1.23459	0.718409	1.37207	0.718409	0.798649	1.20249	0.798649	0.324367	SCC
19206	31	89797	NAV2	neuron navigator 2	0.689593	0.293462	3.50484e-12	1.22311	0.793095	0.840358	1.2063	1.2063	0.710631	1.33732	0.710631	0.628391	1.42619	0.628391	0.670266	SCC
26899	5	10370	CITED2	Cbp/p300-interacting transactivator, with Glu/Asp-rich carboxy-terminal domain, 2	0.545167	0.000217643	3.52967e-12	0.676308	0.441482	0.89417	1.23837	1.23837	0.715178	1.77757	1.77757	0.696664	1.25028	0.696664	0.521465	SCC
5897	8	3164	NR4A1	nuclear receptor subfamily 4, group A, member 1	0.124407	0.000155092	3.58526e-12	0.307744	0.333096	0.794332	1.67289	1.67289	0.707892	1.69642	1.69642	0.886913	1.1397	1.1397	0.188654	SCC
15537	11	27350	APOBEC3C	apolipoprotein B mRNA editing enzyme, catalytic polypeptide-like 3C	0.538184	0.00309874	3.75384e-12	1.22005	1.47743	0.804412	1.51578	1.51578	0.769295	1.65931	1.65931	0.838723	1.18408	0.838723	0.253734	AdCa
9868	19	780	DDR1	discoidin domain receptor tyrosine kinase 1	0.0247735	0.00181017	3.8399e-12	1.25165	1.66555	0.727145	1.09849	0.727145	0.678479	1.25251	0.678479	0.826526	1.22572	1.22572	0.293629	SCC
8107	6	79825	CCDC48	coiled-coil domain containing 48	0.433474	0.000218348	3.84695e-12	0.694339	0.666013	0.740702	1.25748	0.740702	0.659001	1.41429	0.659001	0.813879	1.12398	0.813879	0.297114	SCC
9649	8	29116	MYLIP	myosin regulatory light chain interacting protein	0.168794	0.000733372	3.90714e-12	0.86091	0.714628	0.868804	1.08335	0.868804	0.721408	1.42042	1.42042	0.737169	1.32567	0.737169	0.439933	SCC
17109	25	6744	SSFA2	sperm specific antigen 2	0.992559	0.0269175	4.0411e-12	0.700217	0.765695	0.820756	1.50158	1.50158	0.78266	1.42567	1.42567	0.8248	1.23724	1.23724	0.307125	SCC
13281	10	55974	RAG1AP1	recombination activating gene 1 activating protein 1	0.849977	0.00286525	4.13718e-12	1.85134	1.4364	0.512163	1.19586	0.512163	0.691928	1.35027	0.691928	0.740197	1.62555	1.62555	0.700928	AdCa
3251	9	1363	CPE	carboxypeptidase E	0.869556	0.276928	4.22545e-12	0.866347	0.67652	0.851262	1.17294	0.851262	0.709388	1.41767	1.41767	0.827368	1.20607	0.827368	0.273399	SCC
35815	6	259266	ASPM	asp (abnormal spindle) homolog, microcephaly associated (Drosophila)	0.999397	0.000113366	4.54051e-12	2.24778	2.48188	0.781313	1.20742	0.781313	0.683873	1.25487	0.683873	0.882363	1.14248	1.14248	0.192169	SCC
17392	6	130367	SGPP2	sphingosine-1-phosphate phosphotase 2	0.125303	0.01444	4.67634e-12	1.65198	1.15431	0.590405	1.22998	0.590405	0.873223	1.08881	0.873223	0.676122	1.31299	0.676122	0.564645	AdCa
34763	11	22996	TTC39A	tetratricopeptide repeat domain 39A	0.859569	0.120596	4.68462e-12	1.08725	0.796221	0.936372	1.06367	0.936372	0.762077	1.32316	1.32316	0.707677	1.39574	0.707677	0.498837	SCC
25057	20		EVI1		0.760565	0.0310267	5.11566e-12	0.665953	0.701133	0.816909	1.32518	1.32518	0.734547	1.58103	1.58103	0.838175	1.25919	1.25919	0.332496	SCC
36655	8	80274	SCUBE1	signal peptide, CUB domain, EGF-like 1	0.289845	0.0127629	5.32191e-12	0.717927	0.799624	0.776118	1.44665	1.44665	0.753024	1.29466	0.753024	0.890583	1.1174	0.890583	0.167178	AdCa
30180	12		C10orf97		0.548361	0.00763511	5.51642e-12	0.800248	0.778022	0.869795	1.25654	1.25654	0.789823	1.36081	1.36081	0.874902	1.18146	1.18146	0.240571	SCC
14516	10	83450	LRRC48	leucine rich repeat containing 48	0.0509971	0.637768	5.6297e-12	0.744464	0.934146	0.545605	1.89064	1.89064	0.638701	1.34096	0.638701	0.816072	1.56473	1.56473	0.645914	AdCa
29674	12	9908	G3BP2	GTPase activating protein (SH3 domain) binding protein 2	0.351752	0.094681	5.71035e-12	1.12864	0.928985	0.885731	1.10032	0.885731	0.523599	1.30755	0.523599	0.759825	1.9611	1.9611	0.971663	SCC
19292	12	1408	CRY2	cryptochrome 2 (photolyase-like)	0.46303	6.93711e-05	5.77509e-12	0.659064	0.705437	0.74047	1.24784	0.74047	0.761098	1.2805	0.761098	0.906844	1.19928	1.19928	0.262169	AdCa
38284	6	343990	C2orf55	chromosome 2 open reading frame 55	0.0233795	0.293414	5.79319e-12	0.864666	0.895049	0.701049	1.28525	0.701049	0.625502	1.26341	0.625502	0.886698	1.12078	0.886698	0.173485	SCC
40034	7	223117	SEMA3D	sema domain, immunoglobulin domain (Ig), short basic domain, secreted, (semaphorin) 3D	0.373656	0.0161209	6.13543e-12	0.630492	0.748145	0.741659	1.20309	0.741659	0.723532	1.24856	0.723532	0.888963	1.12447	0.888963	0.169805	AdCa
12574	11	9372	ZFYVE9	zinc finger, FYVE domain containing 9	0.0597492	0.0262696	6.23341e-12	0.764607	0.863198	0.860061	1.51254	1.51254	0.844906	1.51722	1.51722	0.891615	1.08879	0.891615	0.165507	SCC
19383	21	1500	CTNND1	catenin (cadherin-associated protein), delta 1	0.488546	0.157973	6.91068e-12	0.86994	0.99799	0.620363	1.44612	0.620363	0.573117	1.14897	0.573117	0.837787	1.31581	1.31581	0.395951	AdCa
35480	25	9181	ARHGEF2	Rho/Rac guanine nucleotide exchange factor (GEF) 2	0.155791	0.0109306	6.91154e-12	0.820224	0.773027	0.717904	1.38689	0.717904	0.747202	1.58036	1.58036	0.79465	1.29523	1.29523	0.373208	SCC
31773	7	80223	RAB11FIP1	RAB11 family interacting protein 1 (class I)	0.674448	0.00159251	7.02719e-12	0.610906	0.469994	0.85891	1.40581	1.40581	0.786723	1.85942	1.85942	0.756049	1.17419	0.756049	0.403448	SCC
21397	19	5789	PTPRD	protein tyrosine phosphatase, receptor type, D	0.251632	0.239047	7.49636e-12	0.719984	0.844902	0.71509	1.46667	1.46667	0.67966	1.30156	0.67966	0.847632	1.53418	1.53418	0.617468	AdCa
27145	31	63895	FAM38B	family with sequence similarity 38, member B	0.161471	0.00954582	7.54451e-12	0.770917	0.748746	0.821606	1.19949	0.821606	0.777198	1.35591	1.35591	0.82873	1.31939	1.31939	0.399871	SCC
40762	7	1827	RCAN1	regulator of calcineurin 1	0.0705299	0.00359837	7.7815e-12	0.588796	0.666587	0.79366	1.85394	1.85394	0.774906	1.60659	1.60659	0.922703	1.15396	1.15396	0.206593	AdCa
41532	9	1075	CTSC	cathepsin C	0.247726	0.280459	7.82377e-12	1.04215	1.05983	0.918279	1.20621	1.20621	0.766189	1.5845	1.5845	0.723388	1.1985	0.723388	0.467158	SCC
19178	11	5140	PDE3B	phosphodiesterase 3B, cGMP-inhibited	0.48763	0.0378346	7.8515e-12	0.758463	0.762191	0.829004	1.27873	1.27873	0.71438	1.3651	0.71438	0.852169	1.21933	1.21933	0.286089	SCC
7519	10	7048	TGFBR2	transforming growth factor, beta receptor II (70/80kDa)	0.959776	0.000328702	8.29232e-12	0.560028	0.455892	0.8927	1.37224	1.37224	0.852432	1.40723	1.40723	0.90187	1.1546	1.1546	0.207393	SCC
938	18	3949	LDLR	low density lipoprotein receptor	0.418516	0.153214	8.55776e-12	0.610899	0.659552	0.850764	1.5195	1.5195	0.796134	1.49741	1.49741	0.86075	1.16404	1.16404	0.219141	SCC
28695	12	65980	BRD9	bromodomain containing 9	0.693185	0.0146143	8.80521e-12	1.21448	1.226	0.747773	1.1899	0.747773	0.61973	1.20594	0.61973	0.885162	1.20661	1.20661	0.270959	SCC
29736	7	9429	ABCG2	ATP-binding cassette, sub-family G (WHITE), member 2	0.241041	0.0171376	1.05816e-11	0.659456	0.654305	0.820646	1.37124	1.37124	0.764009	1.5814	1.5814	0.867104	1.08879	0.867104	0.205723	SCC
38696	21	22837	COBLL1	COBL-like 1	0.550943	0.0243595	1.08057e-11	0.798436	0.782016	0.845969	1.25266	1.25266	0.711039	1.73796	1.73796	0.720767	1.29695	0.720767	0.472395	SCC
832	8	4782	NFIC	nuclear factor I/C (CCAAT-binding transcription factor)	0.731673	0.00778663	1.08079e-11	0.712283	0.748254	0.888637	1.45375	1.45375	0.814146	1.42545	1.42545	0.901074	1.0915	0.901074	0.150283	SCC
1377	7	64344	HIF3A	hypoxia inducible factor 3, alpha subunit	0.447768	0.0880928	1.11862e-11	0.725301	0.799122	0.578569	1.29729	0.578569	0.454026	1.45493	0.454026	0.789132	1.27431	1.27431	0.349716	SCC
14974	5	762	CA4	carbonic anhydrase IV	0.190936	0.00213045	1.13107e-11	0.560083	0.558653	0.863977	1.46546	1.46546	0.748529	1.52313	1.52313	0.82831	1.20343	0.82831	0.271757	SCC
27104	8	81035	COLEC12	collectin sub-family member 12	0.903533	0.0317218	1.13652e-11	0.563313	0.550308	0.851827	1.35869	1.35869	0.823152	1.60147	1.60147	0.848402	1.14937	0.848402	0.23718	SCC
13817	7	1063	CENPF	centromere protein F, 350/400ka (mitosin)	0.997935	0.000212119	1.17909e-11	2.23588	2.69389	0.716801	1.28054	0.716801	0.819711	1.22034	1.22034	0.874456	1.2376	1.2376	0.307545	AdCa
13296	11	7818	DAP3	death associated protein 3	0.983129	0.0138502	1.2264e-11	1.39631	1.22565	0.626223	1.19072	0.626223	0.773633	1.11431	0.773633	0.809458	1.18121	0.809458	0.304972	AdCa
979	5	10535	RNASEH2A	ribonuclease H2, subunit A	0.961076	0.00048008	1.27733e-11	1.63182	1.60735	0.685339	1.35813	0.685339	0.72617	1.20592	0.72617	0.90699	1.26618	1.26618	0.340483	AdCa
9994	12	221477	C6orf89	chromosome 6 open reading frame 89	0.407088	0.428917	1.37696e-11	1.01985	0.90597	0.761389	1.25988	0.761389	0.838267	1.26786	1.26786	0.837965	1.20665	1.20665	0.271007	SCC
36775	20	10514	MYBBP1A	MYB binding protein (P160) 1a	0.98001	0.00771268	1.57584e-11	1.24919	1.33493	0.741956	1.15928	0.741956	0.791337	1.25199	0.791337	0.828345	1.17852	0.828345	0.271696	SCC
27955	5	79085	SLC25A23	solute carrier family 25 (mitochondrial carrier; phosphate carrier), member 23	0.0779074	0.101576	1.58705e-11	0.944579	0.848874	0.958675	1.044	1.044	0.847456	1.38266	1.38266	0.755072	1.14587	0.755072	0.405314	SCC
24647	7	11259	FILIP1L	filamin A interacting protein 1-like	0.34699	0.0192499	1.61083e-11	0.707805	0.643435	0.878375	1.22635	1.22635	0.737521	1.44148	1.44148	0.85076	1.20912	1.20912	0.273957	SCC
30167	11	83641	FAM107B	family with sequence similarity 107, member B	0.321066	0.0418191	1.6588e-11	0.816635	0.760609	0.863187	1.32742	1.32742	0.80534	1.39517	1.39517	0.777418	1.17867	0.777418	0.363238	SCC
3007	9	83478	ARHGAP24	Rho GTPase activating protein 24	0.70238	0.0241946	1.67568e-11	0.73103	0.737224	0.892627	1.19628	1.19628	0.853589	1.42929	1.42929	0.764585	1.27971	0.764585	0.387251	SCC
3150	12	79960	PHF17	PHD finger protein 17	0.780333	0.00391364	1.72635e-11	0.895981	0.71534	0.869105	1.1032	0.869105	0.702156	1.37642	0.702156	0.67858	1.25493	0.67858	0.559409	SCC
38792	13	7273	TTN	titin	0.233635	0.131002	1.73775e-11	0.7856	0.757262	0.828359	1.28499	1.28499	0.728997	1.23596	0.728997	0.844836	1.32024	1.32024	0.4008	AdCa
15025	12	5573	PRKAR1A	protein kinase, cAMP-dependent, regulatory, type I, alpha (tissue specific extinguisher 1)	0.520049	0.00192481	1.79437e-11	0.832888	0.831934	0.874143	1.20433	1.20433	0.830821	1.39548	1.39548	0.747169	1.19941	0.747169	0.420493	SCC
36166	31	51742	ARID4B	AT rich interactive domain 4B (RBP1-like)	0.600306	0.00788702	1.82595e-11	1.1678	1.14891	0.851493	1.27288	1.27288	0.7933	1.20546	0.7933	0.752071	1.3005	0.752071	0.411059	AdCa
16927	12	92	ACVR2A	activin A receptor, type IIA	0.0382227	0.0156654	1.86303e-11	0.823666	0.831835	0.712648	1.19322	0.712648	0.756295	1.14878	0.756295	0.802611	1.15309	0.802611	0.317227	AdCa
13290	9	23623	RUSC1	RUN and SH3 domain containing 1	0.0945759	0.00040165	1.86492e-11	1.28033	1.26587	0.793233	1.21598	0.793233	0.800477	1.19963	0.800477	0.817051	1.11337	0.817051	0.291502	AdCa
4795	6	80381	CD276	CD276 molecule	0.0686828	0.0166576	1.87537e-11	1.0678	1.36061	0.689357	1.38883	0.689357	0.659003	1.49223	0.659003	0.838542	1.18491	0.838542	0.254045	SCC
32266	13	23428	SLC7A8	solute carrier family 7 (cationic amino acid transporter, y+ system), member 8	0.915718	0.0292108	2.04146e-11	0.747844	1.64801	0.787905	1.20245	0.787905	0.871008	1.13226	0.871008	0.796558	1.29918	1.29918	0.377601	AdCa
14786	7	10209	EIF1	eukaryotic translation initiation factor 1	0.289402	0.0104727	2.04562e-11	0.74473	0.788716	0.605981	1.20154	0.605981	0.673288	1.27885	0.673288	0.728316	1.38215	1.38215	0.466914	SCC
37693	31	9475	ROCK2	Rho-associated, coiled-coil containing protein kinase 2	0.0187075	0.000269562	2.20322e-11	0.873714	0.740947	0.885416	1.10989	0.885416	0.666319	1.28533	0.666319	0.778298	1.44819	1.44819	0.534251	SCC
38793	20	91404	SESTD1	SEC14 and spectrin domains 1	0.727787	0.036908	2.23379e-11	0.839378	0.773731	0.90819	1.21453	1.21453	0.716613	1.34882	0.716613	0.744029	1.37262	1.37262	0.456932	SCC
6518	20	48	ACO1	aconitase 1, soluble	0.862663	0.402782	2.23574e-11	1.15216	0.862269	0.91312	1.06271	0.91312	0.826088	1.35274	1.35274	0.675012	1.19031	0.675012	0.567015	SCC
32233	8	3183	HNRNPC	heterogeneous nuclear ribonucleoprotein C (C1/C2)	0.851508	0.0486991	2.31106e-11	1.24339	1.14094	0.690387	1.1877	0.690387	0.724117	1.24747	0.724117	0.852586	1.21181	1.21181	0.277164	SCC
16290	21	84168	ANTXR1	anthrax toxin receptor 1	0.811533	0.137747	2.33155e-11	0.96009	0.983037	0.859309	1.67563	1.67563	0.788526	1.49618	1.49618	0.758688	1.46704	1.46704	0.552908	SCC
4302	5	11065	UBE2C	ubiquitin-conjugating enzyme E2C	0.971323	0.000270029	2.41624e-11	4.28118	3.75299	0.735176	1.45877	1.45877	0.753556	1.43849	1.43849	0.922593	1.08882	1.08882	0.122765	AdCa
5660	15	9746	CLSTN3	calsyntenin 3	0.0610155	0.00127008	2.51986e-11	1.35461	1.36466	0.754734	1.19321	0.754734	0.751506	1.23102	0.751506	0.848054	1.12496	0.848054	0.237772	SCC
13432	13	5087	PBX1	pre-B-cell leukemia homeobox 1	0.73426	0.021576	2.61357e-11	0.530992	0.755864	0.797861	1.58376	1.58376	0.827648	1.35863	1.35863	0.81424	1.33055	1.33055	0.412023	AdCa
31422	39	57580	PREX1	phosphatidylinositol-3,4,5-trisphosphate-dependent Rac exchange factor 1	0.463319	0.033008	2.67369e-11	0.753143	0.697804	0.810428	1.33972	1.33972	0.806423	1.37711	1.37711	0.800948	1.28505	1.28505	0.361824	AdCa
41587	8	84259	DCUN1D5	DCN1, defective in cullin neddylation 1, domain containing 5 (S. cerevisiae)	0.986607	0.000410456	2.92938e-11	1.36061	1.64914	0.686232	1.1395	0.686232	0.717053	1.23057	0.717053	0.836002	1.25951	1.25951	0.332863	SCC
30823	5	1308	COL17A1	collagen, type XVII, alpha 1	0.466964	3.69412e-05	2.99107e-11	1.15909	1.90317	0.816461	1.23042	1.23042	0.567117	1.53284	0.567117	0.669647	1.43967	0.669647	0.578527	SCC
579	19	22885	ABLIM3	actin binding LIM protein family, member 3	0.639261	0.00161046	3.02489e-11	0.660464	0.623777	0.815059	1.19081	0.815059	0.772103	1.36108	1.36108	0.874901	1.10759	0.874901	0.192808	SCC
26771	15	4121	MAN1A1	mannosidase, alpha, class 1A, member 1	0.943837	0.01787	3.10506e-11	0.823583	0.741099	0.902513	1.31561	1.31561	0.781982	1.43376	1.43376	0.849459	1.28409	1.28409	0.360746	SCC
10325	5	9457	FHL5	four and a half LIM domains 5	0.541519	0.000248657	3.10933e-11	0.489487	0.429626	0.688443	1.19426	0.688443	0.649935	1.26724	0.649935	0.859799	1.19777	1.19777	0.260351	SCC
24281	18	2720	GLB1	galactosidase, beta 1	0.0380276	0.0821981	3.18559e-11	1.01072	0.904968	0.888765	1.08844	0.888765	0.756408	1.41627	1.41627	0.743461	1.26961	0.743461	0.427671	SCC
14159	5	2627	GATA6	GATA binding protein 6	0.961082	0.0246126	3.19789e-11	0.624607	0.509519	0.807567	1.53782	1.53782	0.760388	1.97779	1.97779	0.777546	1.13433	0.777546	0.363	SCC
34797	17	55706	TMEM48	transmembrane protein 48	0.877077	0.000590478	3.35656e-11	1.60417	1.45261	0.655722	1.16021	0.655722	0.775989	1.26731	0.775989	0.787965	1.19526	0.787965	0.343797	AdCa
29036	18	64097	EPB41L4A	erythrocyte membrane protein band 4.1 like 4A	0.985381	0.0017291	3.40283e-11	0.607229	0.682181	0.81449	1.40934	1.40934	0.72854	1.30479	0.72854	0.895827	1.1869	1.1869	0.247198	SCC
24386	24	22937	SCAP	SREBF chaperone	0.0597275	0.0239884	3.4836e-11	0.971233	0.904232	0.868811	1.12815	0.868811	0.634711	1.31965	0.634711	0.73235	1.6836	1.6836	0.751549	SCC
13021	10	5738	PTGFRN	prostaglandin F2 receptor negative regulator	0.0393916	0.00030937	3.63215e-11	1.3596	1.89398	0.764387	1.09371	0.764387	0.569394	1.24375	0.569394	0.879365	1.34246	1.34246	0.424879	SCC
6994	6	7111	TMOD1	tropomodulin 1	0.338166	0.00500944	3.83813e-11	0.664543	0.599684	0.836397	1.32597	1.32597	0.791073	1.31589	1.31589	0.888029	1.14433	1.14433	0.194503	SCC
37460	12	10350	ABCA9	ATP-binding cassette, sub-family A (ABC1), member 9	0.0928231	0.00139868	4.03726e-11	0.588449	0.664512	0.793472	1.16691	0.793472	0.728131	1.21037	0.728131	0.810812	1.27672	1.27672	0.352442	SCC
24482	12	91869	RFT1	RFT1 homolog (S. cerevisiae)	0.530734	0.0366556	4.06017e-11	1.20484	1.11858	0.63323	1.17151	0.63323	0.852457	1.28349	1.28349	0.74283	1.22095	0.74283	0.428896	AdCa
7756	8	57406	ABHD6	abhydrolase domain containing 6	0.389629	0.0222118	4.16e-11	0.786077	0.725887	0.833631	1.21038	1.21038	0.714245	1.42429	1.42429	0.799351	1.43787	1.43787	0.523933	SCC
16827	9	92856	IMP4	IMP4, U3 small nucleolar ribonucleoprotein, homolog (yeast)	0.184877	0.00989091	4.89028e-11	1.32733	1.22655	0.609952	1.20583	0.609952	0.598046	1.3105	0.598046	0.850401	1.25818	1.25818	0.331338	SCC
13841	24	55699	IARS2	isoleucyl-tRNA synthetase 2, mitochondrial	0.259328	0.0136373	5.07479e-11	1.33647	1.25401	0.707464	1.16537	0.707464	0.734252	1.12103	0.734252	0.903661	1.18033	1.18033	0.23919	SCC
3543	18	6867	TACC1	transforming, acidic coiled-coil containing protein 1	0.504451	0.000530919	5.19371e-11	0.53332	0.475217	0.854221	1.69349	1.69349	0.686249	1.80823	1.80823	0.854831	1.24477	1.24477	0.315879	SCC
10224	33	4646	MYO6	myosin VI	0.207147	0.16687	5.21759e-11	1.07516	0.786703	0.678742	1.1733	0.678742	0.72766	1.36336	0.72766	0.703328	1.44708	1.44708	0.533145	SCC
41656	11	23705	CADM1	cell adhesion molecule 1	0.916705	0.0118986	5.23553e-11	0.580556	0.508117	0.709256	1.35489	0.709256	0.611208	1.28465	0.611208	0.866468	1.16042	1.16042	0.214647	SCC
40579	26	57488	ESYT2	extended synaptotagmin-like protein 2	0.370454	0.0260949	5.2724e-11	1.05933	0.836805	0.811668	1.27035	1.27035	0.787335	1.59186	1.59186	0.722601	1.29744	0.722601	0.468729	SCC
7530	9	23171	GPD1L	glycerol-3-phosphate dehydrogenase 1-like	0.259153	4.84699e-05	5.32991e-11	0.579472	0.523875	0.816854	1.37477	1.37477	0.804482	1.43053	1.43053	0.808491	1.12666	0.808491	0.306696	AdCa
10821	9	8938	BAIAP3	BAI1-associated protein 3	0.072174	0.323318	5.51474e-11	0.845579	0.903297	0.734142	1.15012	0.734142	0.677074	1.42283	0.677074	0.758452	1.12333	0.758452	0.39887	SCC
12667	13	55225	RAVER2	ribonucleoprotein, PTB-binding 2	0.0934713	0.0384326	5.52693e-11	0.757218	0.784346	0.857251	1.35763	1.35763	0.796007	1.34422	1.34422	0.922714	1.14482	1.14482	0.195121	SCC
29725	11	5602	MAPK10	mitogen-activated protein kinase 10	0.211358	0.763734	5.6597e-11	0.631522	0.929031	0.760398	1.5075	1.5075	0.830033	1.27621	1.27621	0.716872	1.45099	1.45099	0.537038	AdCa
6180	8	56994	CHPT1	choline phosphotransferase 1	0.467605	0.0205867	5.69824e-11	0.69262	0.72064	0.853059	1.33804	1.33804	0.855755	1.4074	1.4074	0.879782	1.12963	0.879782	0.184782	AdCa
18924	18	6522	SLC4A2	solute carrier family 4, anion exchanger, member 2 (erythrocyte membrane protein band 3-like 1)	0.2563	0.188272	5.72964e-11	1.21853	0.921716	0.786265	1.16274	0.786265	0.759097	1.15577	0.759097	0.740388	1.51104	1.51104	0.595542	AdCa
21995	10	54881	TEX10	testis expressed 10	0.913844	0.00127576	5.73033e-11	1.24641	1.39283	0.74649	1.10201	0.74649	0.723477	1.45887	1.45887	0.747584	1.18593	0.747584	0.419692	SCC
18291	6		RP11-460N20.2		0.312574	0.0242204	5.78717e-11	1.37545	1.27701	0.689901	1.32545	0.689901	0.810518	1.30914	1.30914	0.851186	1.17886	1.17886	0.237392	AdCa
7624	10	285343	C3orf23	chromosome 3 open reading frame 23	0.0122093	0.000586541	6.23839e-11	0.834838	0.7668	0.67197	1.27675	0.67197	0.775184	1.18064	0.775184	0.79432	1.37566	1.37566	0.460124	AdCa
1001	15	976	CD97	CD97 molecule	0.5706	0.00142532	6.51663e-11	0.657642	0.527801	0.796369	1.26189	1.26189	0.795533	1.48049	1.48049	0.844015	1.13922	0.844015	0.244659	SCC
7562	27	2803	GOLGA4	golgi autoantigen, golgin subfamily a, 4	0.45787	0.263607	6.52308e-11	1.00999	0.920416	0.857821	1.19476	1.19476	0.675338	1.25893	0.675338	0.794596	1.43623	1.43623	0.522287	SCC
658	13	23286	WWC1	WW and C2 domain containing 1	0.335988	0.0277875	6.79345e-11	0.899732	0.835564	0.870519	1.19763	1.19763	0.744289	1.36553	1.36553	0.845804	1.19122	1.19122	0.25244	SCC
10847	16	84231	TRAF7	TNF receptor-associated factor 7	0.28843	0.000259658	6.8034e-11	1.20944	1.52903	0.815837	1.1271	0.815837	0.784903	1.36454	1.36454	0.82599	1.16699	0.82599	0.275804	SCC
9983	12	5603	MAPK13	mitogen-activated protein kinase 13	0.531543	0.045462	6.81082e-11	1.27343	1.26112	0.698852	1.18662	0.698852	0.795824	1.23282	0.795824	0.792474	1.13613	0.792474	0.335564	SCC
39627	5	79017	GGCT	gamma-glutamyl cyclotransferase	0.18487	0.200949	6.86814e-11	1.1372	1.01775	0.67262	1.61053	1.61053	0.715686	1.4559	1.4559	0.775072	1.17206	0.775072	0.367598	AdCa
11250	18	79567	FAM65A	family with sequence similarity 65, member A	0.663828	0.0190136	7.23123e-11	0.744523	0.841729	0.799904	1.19433	0.799904	0.85807	1.50178	1.50178	0.795275	1.1103	0.795275	0.330474	SCC
12585	16	6342	SCP2	sterol carrier protein 2	0.350353	0.025313	7.23976e-11	0.894295	0.753255	0.839651	1.41793	1.41793	0.809347	1.56469	1.56469	0.869837	1.15321	1.15321	0.205655	AdCa
35766	16	116496	FAM129A	family with sequence similarity 129, member A	0.949337	0.115093	7.40142e-11	0.697375	0.779518	0.824695	1.32879	1.32879	0.688611	1.2257	0.688611	0.85164	1.34893	1.34893	0.431815	SCC
2295	6	119385	AGAP11	ankyrin repeat and GTPase domain Arf GTPase activating protein 11	0.129042	0.000168494	7.66838e-11	0.600555	0.66693	0.647553	1.64619	1.64619	0.614745	1.75164	1.75164	0.926884	1.12554	1.12554	0.170617	SCC
12052	17	5351	PLOD1	procollagen-lysine 1, 2-oxoglutarate 5-dioxygenase 1	0.473989	0.0031993	7.67883e-11	1.31311	1.49815	0.645671	1.0922	0.645671	0.77591	1.14947	0.77591	0.832146	1.20871	1.20871	0.273468	AdCa
24547	20	23150	FRMD4B	FERM domain containing 4B	0.900285	0.00104606	7.8247e-11	0.617892	0.613277	0.770445	1.58631	1.58631	0.75605	1.70624	1.70624	0.814781	1.22337	0.814781	0.295516	SCC
13755	16	5208	PFKFB2	6-phosphofructo-2-kinase/fructose-2,6-biphosphatase 2	0.992247	0.604087	8.01802e-11	1.05648	0.896639	0.832417	1.17598	0.832417	0.846144	1.21487	1.21487	0.807083	1.36418	1.36418	0.448034	SCC
32136	32	5747	PTK2	PTK2 protein tyrosine kinase 2	0.893116	0.850863	8.05145e-11	1.10165	0.996369	0.803711	1.44138	1.44138	0.727553	1.23984	0.727553	0.869262	1.29648	1.29648	0.3746	AdCa
1067	11	5296	PIK3R2	phosphoinositide-3-kinase, regulatory subunit 2 (beta)	0.430087	0.0187344	8.5204e-11	1.08265	1.20225	0.721795	1.19981	0.721795	0.767636	1.20064	0.767636	0.855231	1.18988	1.18988	0.250816	AdCa
27859	6	8612	PPAP2C	phosphatidic acid phosphatase type 2C	0.124258	0.0207711	8.77021e-11	2.16655	1.92474	0.816413	1.43519	1.43519	0.801755	1.64834	1.64834	0.870689	1.09192	0.870689	0.199771	SCC
28706	5	153572	IRX2	iroquois homeobox 2	0.99072	0.151567	8.99381e-11	0.741002	0.891139	0.564869	1.359	0.564869	0.741405	1.10605	0.741405	0.76189	1.2287	0.76189	0.392345	AdCa
7191	18	6812	STXBP1	syntaxin binding protein 1	0.885086	0.0219118	9.02595e-11	0.831054	0.670995	0.762458	1.14169	0.762458	0.798839	1.48945	1.48945	0.721311	1.3632	0.721311	0.471307	SCC
2633	5	85442	KNDC1	kinase non-catalytic C-lobe domain (KIND) containing 1	0.0147944	0.0605436	9.11565e-11	0.828544	0.865786	0.658339	1.25912	0.658339	0.628502	1.24942	0.628502	0.921133	1.04747	0.921133	0.118519	SCC
28106	9	30817	EMR2	egf-like module containing, mucin-like, hormone receptor-like 2	0.0623424	0.151336	9.21424e-11	1.16559	1.19941	0.779234	1.20254	0.779234	0.626515	1.32423	0.626515	0.839203	1.29109	1.29109	0.36859	SCC
34716	5	57643	ZSWIM5	zinc finger, SWIM-type containing 5	0.125418	0.00481748	9.43472e-11	1.12575	0.78838	0.8613	1.37467	1.37467	0.512083	1.81177	0.512083	0.758749	1.68195	1.68195	0.750135	SCC
16130	8	130589	GALM	galactose mutarotase (aldose 1-epimerase)	0.184449	0.0831643	9.56187e-11	1.39222	0.950238	0.723815	1.17244	0.723815	0.781288	1.61066	1.61066	0.49465	1.45801	0.49465	1.01552	SCC
27115	18	9663	LPIN2	lipin 2	0.521105	0.0873714	9.85938e-11	1.08266	0.791132	0.808627	1.13859	0.808627	0.775049	1.38806	1.38806	0.719211	1.33498	0.719211	0.475513	SCC
11203	14	9289	GPR56	G protein-coupled receptor 56	0.136234	0.000239591	9.87692e-11	1.37612	1.99126	0.742697	1.22626	0.742697	0.626653	1.18934	0.626653	0.884934	1.18518	1.18518	0.245106	SCC
28578	24	7576	ZNF28	zinc finger protein 28	0.0547346	0.024207	9.99342e-11	1.17469	1.12983	0.842075	1.42995	1.42995	0.772754	1.61168	1.61168	0.887245	1.24021	1.24021	0.310584	SCC
6879	8	4915	NTRK2	neurotrophic tyrosine kinase, receptor, type 2	0.0345671	0.635747	1.00522e-10	0.400201	1.23115	0.811407	1.38965	1.38965	0.748397	1.27019	0.748397	0.854342	1.3494	1.3494	0.432318	AdCa
479	17	7045	TGFBI	transforming growth factor, beta-induced, 68kDa	0.440946	0.0536308	1.0419e-10	1.43447	1.48087	0.778852	1.20549	0.778852	0.705119	1.16455	0.705119	0.892904	1.11531	0.892904	0.163423	SCC
33076	29	10260	DENND4A	DENN/MADD domain containing 4A	0.1125	0.492531	1.04203e-10	0.810102	0.90466	0.834636	1.14335	0.834636	0.816223	1.2267	1.2267	0.877872	1.12385	0.877872	0.187917	SCC
31863	8	8836	GGH	gamma-glutamyl hydrolase (conjugase, folylpolygammaglutamyl hydrolase)	0.347571	0.00430599	1.04406e-10	1.7231	1.69403	0.672683	1.2375	0.672683	0.785063	1.23241	0.785063	0.856852	1.1991	1.1991	0.261952	AdCa
25905	11	1992	SERPINB1	serpin peptidase inhibitor, clade B (ovalbumin), member 1	0.478554	0.153147	1.0515e-10	1.08461	0.752058	0.673984	1.13682	0.673984	0.77776	1.42044	1.42044	0.625185	1.26461	0.625185	0.677645	SCC
39769	12	23242	COBL	cordon-bleu homolog (mouse)	0.102415	0.0006241	1.07585e-10	0.748447	0.682204	0.826821	1.27654	1.27654	0.793496	1.46364	1.46364	0.736896	1.23	0.736896	0.440467	SCC
14114	10	79822	ARHGAP28	Rho GTPase activating protein 28	0.523345	0.0916152	1.13528e-10	0.720178	0.892742	0.729646	1.23015	0.729646	0.837789	1.25209	1.25209	0.870919	1.11787	0.870919	0.19939	AdCa
19201	9	3939	LDHA	lactate dehydrogenase A	0.396365	0.00998379	1.18207e-10	1.67319	1.53555	0.576415	1.25815	0.576415	0.664492	1.15876	0.664492	0.847421	1.12122	0.847421	0.238849	AdCa
4734	13	7168	TPM1	tropomyosin 1 (alpha)	0.867396	0.145002	1.23435e-10	1.02003	1.19548	0.641402	1.72069	1.72069	0.640593	2.14496	2.14496	0.802203	1.13655	0.802203	0.317961	SCC
36709	10	440836	ODF3B	outer dense fiber of sperm tails 3B	0.447308	0.0415974	1.23597e-10	1.13108	1.25888	0.648084	1.26652	0.648084	0.659532	1.32088	0.659532	0.900152	1.26981	1.26981	0.344613	AdCa
13936	15	2590	GALNT2	UDP-N-acetyl-alpha-D-galactosamine:polypeptide N-acetylgalactosaminyltransferase 2 (GalNAc-T2)	0.727962	0.000849758	1.26917e-10	1.41218	1.65351	0.731394	1.17128	0.731394	0.739899	1.30909	0.739899	0.814945	1.30622	1.30622	0.385398	SCC
21948	8	2203	FBP1	fructose-1,6-bisphosphatase 1	0.297876	0.0045831	1.31457e-10	0.526358	0.347315	0.914286	1.2691	1.2691	0.746682	1.63179	1.63179	0.777731	1.22447	0.777731	0.362657	SCC
30691	6	27063	ANKRD1	ankyrin repeat domain 1 (cardiac muscle)	0.14508	0.0095965	1.32226e-10	0.476644	0.392349	0.727551	1.35366	0.727551	0.675796	1.43601	0.675796	0.800976	1.16734	0.800976	0.320169	SCC
37524	10	79651	RHBDF2	rhomboid 5 homolog 2 (Drosophila)	0.362605	0.000844473	1.34686e-10	1.45229	1.44911	0.800439	1.17125	0.800439	0.789864	1.24329	0.789864	0.9299	1.12486	1.12486	0.169745	SCC
34930	27	8880	FUBP1	far upstream element (FUSE) binding protein 1	0.0234127	0.258131	1.37163e-10	1.18188	1.09307	0.721146	1.22478	0.721146	0.768865	1.27568	0.768865	0.745443	1.26905	0.745443	0.42383	AdCa
41040	22	23258	DENND5A	DENN/MADD domain containing 5A	0.692735	0.0543423	1.49493e-10	0.742213	0.776086	0.829068	1.27567	1.27567	0.802334	1.3416	1.3416	0.885783	1.22556	1.22556	0.293441	SCC
16540	7	23397	NCAPH	non-SMC condensin I complex, subunit H	0.973377	0.000101945	1.49531e-10	2.19256	2.01798	0.720851	1.30158	0.720851	0.797991	1.21498	0.797991	0.774866	1.15438	0.774866	0.367981	AdCa
32506	6	4293	MAP3K9	mitogen-activated protein kinase kinase kinase 9	0.879052	0.00342602	1.5038e-10	1.42715	1.32678	0.740083	1.19381	0.740083	0.813119	1.16646	0.813119	0.905517	1.11107	1.11107	0.15195	SCC
31847	5	195814	SDR16C5	short chain dehydrogenase/reductase family 16C, member 5	0.802752	0.0342624	1.60048e-10	1.12132	0.585897	0.907404	1.07953	0.907404	0.771066	1.25257	0.771066	0.724432	1.25343	0.724432	0.465078	SCC
13861	10		RP11-452F19.3		0.248642	0.00545475	1.60761e-10	0.84835	0.688428	0.892606	1.25882	1.25882	0.76009	1.80747	1.80747	0.696456	1.20592	0.696456	0.521896	SCC
3703	5	92421	CHMP4C	chromatin modifying protein 4C	0.706957	0.000319171	1.65214e-10	1.48552	1.53938	0.734497	1.18047	0.734497	0.800134	1.11816	0.800134	0.884951	1.12737	0.884951	0.176331	AdCa
35024	6	2730	GCLM	glutamate-cysteine ligase, modifier subunit	0.802738	0.0084862	1.65488e-10	1.58074	1.90785	0.652277	1.29771	0.652277	0.607008	1.36783	0.607008	0.886221	1.18769	1.18769	0.248158	SCC
7004	9	79695	GALNT12	UDP-N-acetyl-alpha-D-galactosamine:polypeptide N-acetylgalactosaminyltransferase 12 (GalNAc-T12)	0.155051	0.333684	1.72533e-10	0.820201	0.794676	0.884217	1.27824	1.27824	0.759727	1.35943	1.35943	0.718861	1.30945	0.718861	0.476215	SCC
13571	18	9213	XPR1	xenotropic and polytropic retrovirus receptor	0.796704	0.0145884	1.76068e-10	1.77396	1.49294	0.790012	1.15981	0.790012	0.762268	1.27034	0.762268	0.826887	1.1967	0.826887	0.274238	AdCa
24677	5	57650	KIAA1524	KIAA1524	0.996437	6.16672e-05	1.83909e-10	1.91342	2.19612	0.778977	1.11946	0.778977	0.629387	1.3139	0.629387	0.821045	1.23768	1.23768	0.307638	SCC
10280	9	10559	SLC35A1	solute carrier family 35 (CMP-sialic acid transporter), member A1	0.271846	0.00484168	1.87803e-10	0.697817	0.614918	0.869148	1.16794	1.16794	0.843594	1.28696	1.28696	0.907518	1.18447	1.18447	0.244242	SCC
24188	18	9922	IQSEC1	IQ motif and Sec7 domain 1	0.718638	0.00060008	1.95137e-10	0.751247	0.761969	0.824773	1.31086	1.31086	0.838253	1.26866	1.26866	0.874804	1.36602	1.36602	0.449979	AdCa
29171	7	1839	HBEGF	heparin-binding EGF-like growth factor	0.0588659	0.00451129	1.95242e-10	0.489399	0.619483	0.762813	1.42573	1.42573	0.818676	1.26686	1.26686	0.862818	1.19869	1.19869	0.261459	AdCa
29745	17	10144	FAM13A	family with sequence similarity 13, member A	0.0458102	0.00237333	1.96325e-10	0.995171	0.744028	0.808058	1.14005	0.808058	0.762408	1.33726	1.33726	0.638811	1.42143	0.638811	0.646539	SCC
3437	40	5108	PCM1	pericentriolar material 1	0.526273	0.000824712	1.96886e-10	0.844518	0.689677	0.835722	1.15512	0.835722	0.771299	1.49134	1.49134	0.709454	1.23564	0.709454	0.495219	SCC
21924	8	1842	ECM2	extracellular matrix protein 2, female organ and adipocyte specific	0.505981	0.00188575	2.07212e-10	0.688096	0.710962	0.825388	1.2517	1.2517	0.737688	1.2267	0.737688	0.817032	1.13881	0.817032	0.291536	AdCa
28306	7	115290	FBXO17	F-box protein 17	0.320699	0.00290172	2.07344e-10	1.10751	1.29338	0.726523	1.23889	0.726523	0.886584	1.18718	1.18718	0.815538	1.19306	0.815538	0.294176	AdCa
3434	12	6542	SLC7A2	solute carrier family 7 (cationic amino acid transporter, y+ system), member 2	0.980096	0.24562	2.10982e-10	0.775071	0.679209	0.82993	1.2068	1.2068	0.767961	1.51453	1.51453	0.796817	1.11572	0.796817	0.32768	SCC
3464	11	10174	SORBS3	sorbin and SH3 domain containing 3	0.0429171	0.000347933	2.11056e-10	0.736809	0.764856	0.747338	1.19939	0.747338	0.773523	1.34428	1.34428	0.892215	1.12082	1.12082	0.164555	SCC
22050	21	23731	C9orf5	chromosome 9 open reading frame 5	0.358541	0.000311034	2.11134e-10	0.754739	0.658192	0.876495	1.25284	1.25284	0.823649	1.45847	1.45847	0.859007	1.33744	1.33744	0.419474	SCC
30176	7	9397	NMT2	N-myristoyltransferase 2	0.119343	0.982019	2.1728e-10	0.995284	0.987648	0.898582	1.51386	1.51386	0.75841	1.35289	1.35289	0.770716	1.22547	0.770716	0.375729	SCC
140	33	3672	ITGA1	integrin, alpha 1	0.0341842	0.00469963	2.27855e-10	0.872869	0.599963	0.662474	1.30569	0.662474	0.731382	1.61507	1.61507	0.72701	1.31512	0.72701	0.459953	SCC
29356	13	9509	ADAMTS2	ADAM metallopeptidase with thrombospondin type 1 motif, 2	0.617838	0.0648488	2.29999e-10	1.21052	1.29475	0.877656	1.26682	1.26682	0.758919	1.47837	1.47837	0.856902	1.17947	1.17947	0.238139	SCC
13727	14	23114	NFASC	neurofascin homolog (chicken)	0.00132847	0.000711644	2.31777e-10	0.695242	0.791987	0.685232	1.34828	0.685232	0.828938	1.32992	1.32992	0.826638	1.45755	1.45755	0.543545	AdCa
41240	17	6749	SSRP1	structure specific recognition protein 1	0.836808	0.0106009	2.36286e-10	1.24076	1.30827	0.721458	1.08367	0.721458	0.68929	1.19402	0.68929	0.887767	1.13536	1.13536	0.18315	SCC
35259	34	9659	PDE4DIP	phosphodiesterase 4D interacting protein	0.142789	0.400299	2.47862e-10	0.918458	0.878076	0.658578	1.21595	0.658578	0.783657	1.30164	1.30164	0.718475	1.23761	0.718475	0.47699	AdCa
11573	5	28984	C13orf15	chromosome 13 open reading frame 15	0.443353	0.000143048	2.52489e-10	0.284056	0.25854	0.830512	1.46597	1.46597	0.760927	1.56995	1.56995	0.929837	1.10452	1.10452	0.14342	SCC
37141	23	9862	MED24	mediator complex subunit 24	0.335794	0.0704947	2.53404e-10	1.11581	1.07055	0.837954	1.15582	0.837954	0.841561	1.22899	1.22899	0.862982	1.11524	0.862982	0.212598	AdCa
36654	13	23170	TTLL12	tubulin tyrosine ligase-like family, member 12	0.921218	0.000450154	2.54615e-10	1.39377	1.84172	0.762601	1.28261	0.762601	0.812545	1.44697	1.44697	0.783003	1.17933	0.783003	0.35291	SCC
23198	7	2824	GPM6B	glycoprotein M6B	0.38173	0.000539449	2.58575e-10	0.426093	0.644328	0.755018	1.51247	1.51247	0.807848	1.39939	1.39939	0.850268	1.25859	1.25859	0.331808	AdCa
40677	5	116159	CYYR1	cysteine/tyrosine-rich 1	0.34489	0.00038646	2.65077e-10	0.557225	0.56551	0.857268	1.40878	1.40878	0.861431	1.43384	1.43384	0.889849	1.13439	1.13439	0.181917	SCC
24068	21	3897	L1CAM	L1 cell adhesion molecule	0.470507	0.0472663	2.70255e-10	1.12374	1.13913	0.76793	1.50194	1.50194	0.826101	1.31639	1.31639	0.802212	1.29985	1.29985	0.378345	AdCa
14576	8	92521	CYTSB	cytospin B	0.98096	0.00186598	2.70797e-10	1.21711	1.41506	0.833269	1.20673	1.20673	0.78714	1.20878	0.78714	0.919941	1.06502	0.919941	0.120387	SCC
3133	86	84162	KIAA1109	KIAA1109	0.000366705	0.000264942	2.72084e-10	0.796691	0.704968	0.775397	1.17043	0.775397	0.617903	1.45923	0.617903	0.776185	1.26812	0.776185	0.365528	SCC
39707	8	2737	GLI3	GLI family zinc finger 3	0.243173	0.00877964	2.72525e-10	0.750923	1.2071	0.786608	1.23518	0.786608	0.848463	1.12608	0.848463	0.826646	1.24677	1.24677	0.318195	AdCa
32098	17	9788	MTSS1	metastasis suppressor 1	0.51228	0.0250946	2.85701e-10	0.783651	1.12616	0.814887	1.24485	1.24485	0.83899	1.11862	0.83899	0.801395	1.34367	1.34367	0.426179	AdCa
35648	15	6403	SELP	selectin P (granule membrane protein 140kDa, antigen CD62)	0.138348	4.1608e-05	2.99985e-10	0.530511	0.470514	0.845466	1.23546	1.23546	0.820477	1.42017	1.42017	0.783258	1.15146	0.783258	0.35244	SCC
38159	11	54884	RETSAT	retinol saturase (all-trans-retinol 13,14-reductase)	0.482733	0.389148	3.04448e-10	1.03723	0.887709	0.861767	1.12611	0.861767	0.758481	1.30072	0.758481	0.668177	1.42887	0.668177	0.581698	SCC
26892	13	57224	NHSL1	NHS-like 1	0.121495	0.330309	3.12291e-10	0.719993	0.945676	0.768969	1.60264	1.60264	0.733052	1.4621	1.4621	0.702313	1.26061	0.702313	0.509814	SCC
7554	6	6769	STAC	SH3 and cysteine rich domain	0.689198	0.0276633	3.18862e-10	0.664882	0.576858	0.77721	1.2115	0.77721	0.653409	1.43663	0.653409	0.840296	1.23916	1.23916	0.309362	SCC
17049	14	51776	ZAK	sterile alpha motif and leucine zipper containing kinase AZK	0.974007	0.173701	3.20274e-10	0.929314	0.835559	0.852663	1.27276	1.27276	0.864065	1.36634	1.36634	0.878821	1.10871	0.878821	0.186359	AdCa
36050	17	55740	ENAH	enabled homolog (Drosophila)	0.655352	0.0165795	3.23097e-10	1.22955	1.3514	0.760992	1.37479	1.37479	0.682213	1.36009	0.682213	0.76205	1.33956	1.33956	0.421759	SCC
6953	20	5253	PHF2	PHD finger protein 2	0.195202	0.00171873	3.59542e-10	0.76284	0.818241	0.816563	1.22294	0.816563	0.791984	1.2492	0.791984	0.885803	1.3256	1.3256	0.406646	SCC
34609	19	1441	CSF3R	colony stimulating factor 3 receptor (granulocyte)	0.413048	0.0146042	3.6174e-10	0.684726	0.538144	0.861832	1.20308	1.20308	0.765535	1.67011	1.67011	0.700713	1.28248	0.700713	0.513104	SCC
12519	9	260293	CYP4X1	cytochrome P450, family 4, subfamily X, polypeptide 1	0.0720626	0.339635	3.64178e-10	0.349163	0.716585	0.713455	1.36998	0.713455	0.871665	1.11858	0.871665	0.796123	1.43366	1.43366	0.519703	AdCa
1912	10	1326	MAP3K8	mitogen-activated protein kinase kinase kinase 8	0.272171	0.0416249	3.68776e-10	0.656248	0.7403	0.793225	1.35314	1.35314	0.789662	1.35626	1.35626	0.819779	1.15004	0.819779	0.286693	AdCa
36052	23	9725	TMEM63A	transmembrane protein 63A	0.502445	0.224618	3.95941e-10	1.05853	0.841382	0.872839	1.25156	1.25156	0.779774	1.44433	1.44433	0.815183	1.32043	1.32043	0.401008	SCC
36065	7	3707	ITPKB	inositol 1,4,5-trisphosphate 3-kinase B	0.0526563	0.336182	3.98221e-10	0.746294	0.911395	0.862948	1.34657	1.34657	0.896269	1.0881	0.896269	0.883507	1.28711	1.28711	0.364135	AdCa
7328	6	51162	EGFL7	EGF-like-domain, multiple 7	0.574525	0.00149038	4.02845e-10	0.751143	0.654942	0.698799	1.40989	0.698799	0.69429	1.46716	1.46716	0.960969	1.10445	1.10445	0.143328	SCC
36730	31	4641	MYO1C	myosin IC	0.749114	0.00331265	4.03053e-10	0.659443	0.691526	0.852595	1.21856	1.21856	0.811823	1.24991	1.24991	0.860781	1.22134	1.22134	0.288465	SCC
15480	17	4174	MCM5	minichromosome maintenance complex component 5	0.886792	0.0001611	4.03957e-10	1.34039	1.56419	0.814211	1.13354	0.814211	0.740882	1.23325	0.740882	0.852019	1.24239	1.24239	0.313118	SCC
26357	10	55809	TRERF1	transcriptional regulating factor 1	0.502755	0.00859349	4.20336e-10	1.06722	1.21155	0.759212	1.1347	0.759212	0.719638	1.21332	0.719638	0.845444	1.14168	0.845444	0.242219	SCC
19286	9	90139	TSPAN18	tetraspanin 18	0.664432	0.00414556	4.26232e-10	0.500061	0.621333	0.791279	1.40963	1.40963	0.8379	1.24449	1.24449	0.839653	1.31097	1.31097	0.390635	AdCa
8165	7	51208	CLDN18	claudin 18	0.749469	0.01333	4.28056e-10	0.290578	0.181569	0.653783	2.77582	2.77582	0.49584	4.3412	4.3412	0.579943	1.35731	0.579943	0.786017	SCC
40165	16	8985	PLOD3	procollagen-lysine, 2-oxoglutarate 5-dioxygenase 3	0.583549	0.194119	4.38154e-10	1.37656	1.14373	0.766541	1.18476	0.766541	0.877515	1.22644	1.22644	0.764294	1.25653	0.764294	0.3878	AdCa
41053	10	374378	GALNTL4	UDP-N-acetyl-alpha-D-galactosamine:polypeptide N-acetylgalactosaminyltransferase-like 4	0.491603	0.00630948	4.41482e-10	0.680358	0.732167	0.797699	1.28031	1.28031	0.820611	1.26249	1.26249	0.91859	1.18887	1.18887	0.249591	AdCa
29187	18	64411	ARAP3	ArfGAP with RhoGAP domain, ankyrin repeat and PH domain 3	0.170844	0.0029209	4.59735e-10	0.74011	0.754024	0.848033	1.39722	1.39722	0.773632	1.31504	1.31504	0.832569	1.2306	1.2306	0.299362	AdCa
7452	15	152273	FGD5	FYVE, RhoGEF and PH domain containing 5	0.597708	0.000144351	4.59759e-10	0.569237	0.599143	0.837286	1.26146	1.26146	0.820572	1.30249	1.30249	0.896713	1.22153	1.22153	0.288689	SCC
34887	19	79971	GPR177	G protein-coupled receptor 177	0.966296	0.232619	4.61336e-10	0.789737	0.789859	0.848253	1.45571	1.45571	0.781824	1.54731	1.54731	0.774668	1.36109	1.36109	0.444762	SCC
27485	16	23111	SPG20	spastic paraplegia 20 (Troyer syndrome)	0.764502	0.0186388	4.67804e-10	0.707648	0.846062	0.788925	1.556	1.556	0.769357	1.43609	1.43609	0.892087	1.16976	1.16976	0.226213	AdCa
15391	8	2678	GGT1	gamma-glutamyltransferase 1	0.580953	0.0632128	4.85581e-10	0.990213	1.29311	0.818809	1.21721	0.818809	0.482971	1.33864	0.482971	0.736082	1.77805	1.77805	0.830296	SCC
21813	12	216	ALDH1A1	aldehyde dehydrogenase 1 family, member A1	0.610069	0.0144165	5.06324e-10	0.373026	0.499082	0.865808	1.41191	1.41191	0.836864	1.35707	1.35707	0.795483	1.14241	0.795483	0.330097	SCC
17976	12	55975	KLHL7	kelch-like 7 (Drosophila)	0.699552	0.225789	5.09736e-10	1.25394	1.15177	0.738523	1.29974	0.738523	0.826321	1.27243	1.27243	0.790724	1.41596	1.41596	0.501781	AdCa
19445	7	3619	INCENP	inner centromere protein antigens 135/155kDa	0.124128	0.00040135	5.10893e-10	1.18382	1.32921	0.691527	1.31958	0.691527	0.726677	1.26519	0.726677	0.879342	1.15347	1.15347	0.20598	AdCa
24555	10	317649	EIF4E3	eukaryotic translation initiation factor 4E family member 3	0.151761	0.0010213	5.3253e-10	0.730133	0.702687	0.786364	1.33532	1.33532	0.774914	1.36479	1.36479	0.793208	1.10269	0.793208	0.334229	SCC
19019	7	57104	PNPLA2	patatin-like phospholipase domain containing 2	0.0921837	0.00448485	5.42495e-10	0.78923	0.771157	0.883218	1.26236	1.26236	0.853179	1.32797	1.32797	0.950598	1.04541	0.950598	0.0730927	SCC
33035	15	2958	GTF2A2	general transcription factor IIA, 2, 12kDa	0.0700426	0.129061	5.4374e-10	0.862859	0.990916	0.808394	1.41043	1.41043	0.777264	1.53992	1.53992	0.826314	1.13378	0.826314	0.275238	SCC
36707	22	6305	SBF1	SET binding factor 1	0.539876	0.00150221	5.50679e-10	1.08896	1.19598	0.763718	1.31602	1.31602	0.759717	1.22815	0.759717	0.880075	1.12072	0.880075	0.184302	SCC
13761	18	1604	CD55	CD55 molecule, decay accelerating factor for complement (Cromer blood group)	0.952577	0.00182653	5.84142e-10	0.741446	0.489295	0.856843	1.21958	1.21958	0.65399	1.66702	1.66702	0.640198	1.51608	0.640198	0.64341	SCC
24071	12	3654	IRAK1	interleukin-1 receptor-associated kinase 1	0.449017	0.00155385	6.0561e-10	1.61583	1.49512	0.788882	1.1862	0.788882	0.780392	1.34853	1.34853	0.811225	1.11663	0.811225	0.301826	SCC
36167	8	148789	B3GALNT2	beta-1,3-N-acetylgalactosaminyltransferase 2	0.874206	0.00885829	6.06888e-10	1.1488	1.4688	0.744961	1.15441	0.744961	0.565901	1.33548	0.565901	0.807956	1.32285	1.32285	0.403649	SCC
14442	11	247	ALOX15B	arachidonate 15-lipoxygenase, type B	0.0677707	0.057635	6.41746e-10	0.727515	0.654853	0.785848	1.3104	1.3104	0.752676	1.37264	1.37264	0.83077	1.17938	0.83077	0.267479	SCC
34504	15	2268	FGR	Gardner-Rasheed feline sarcoma viral (v-fgr) oncogene homolog	0.150204	0.0039809	6.43657e-10	0.637814	0.586529	0.764293	1.40522	1.40522	0.665302	1.79756	1.79756	0.781741	1.33174	1.33174	0.413312	SCC
8385	15	86	ACTL6A	actin-like 6A	0.207692	0.000389727	6.78628e-10	1.63362	1.67935	0.812937	1.27828	1.27828	0.752625	1.35697	1.35697	0.830905	1.41411	1.41411	0.499894	SCC
12182	11	249	ALPL	alkaline phosphatase, liver/bone/kidney	0.596941	0.0133904	7.15906e-10	0.491316	0.444766	0.819491	1.36009	1.36009	0.798051	1.43555	1.43555	0.851764	1.11815	0.851764	0.231474	SCC
24855	10	51421	AMOTL2	angiomotin like 2	0.522789	0.0118773	7.39117e-10	0.807812	0.71941	0.86907	1.25377	1.25377	0.764185	1.59122	1.59122	0.787929	1.16687	0.787929	0.343862	SCC
17768	14	8566	PDXK	pyridoxal (pyridoxine, vitamin B6) kinase	0.279756	0.380705	7.7433e-10	0.932132	1.00127	0.765344	1.21783	0.765344	0.77385	1.21693	0.77385	0.856437	1.22265	1.22265	0.290011	SCC
38070	7	7039	TGFA	transforming growth factor, alpha	0.806553	0.0239631	8.03317e-10	1.70274	1.65633	0.766112	1.53937	1.53937	0.75203	1.32219	0.75203	0.761469	1.16425	0.761469	0.393143	AdCa
9123	8	1478	CSTF2	cleavage stimulation factor, 3' pre-RNA, subunit 2, 64kDa	0.673662	0.000345774	8.10018e-10	1.45029	1.4456	0.766523	1.25211	0.766523	0.845358	1.14496	0.845358	0.906743	1.26295	1.26295	0.336798	AdCa
7720	23	11188	NISCH	nischarin	0.175457	0.00110178	8.20031e-10	0.852754	0.834027	0.753989	1.27789	0.753989	0.77926	1.46219	1.46219	0.771964	1.20416	0.771964	0.373395	SCC
31188	5	1471	CST3	cystatin C	0.00798402	0.024203	8.24135e-10	0.80729	0.802977	0.869939	1.29628	1.29628	0.827838	1.34304	1.34304	0.911538	1.06585	0.911538	0.133625	SCC
30568	26	159195	USP54	ubiquitin specific peptidase 54	0.731516	0.0120998	8.41282e-10	0.653499	0.698789	0.782394	1.21573	0.782394	0.733729	1.30122	0.733729	0.790613	1.23991	0.790613	0.338956	SCC
14436	18	23135	KDM6B	lysine (K)-specific demethylase 6B	0.00852569	0.0631289	8.69175e-10	0.809558	0.865719	0.7667	1.32304	1.32304	0.812987	1.33896	1.33896	0.827797	1.15546	0.827797	0.272651	SCC
13600	7	81563	C1orf21	chromosome 1 open reading frame 21	0.9717	0.0905378	8.72976e-10	0.64769	0.846149	0.795482	1.57301	1.57301	0.874859	1.41521	1.41521	0.869588	1.1115	0.869588	0.201596	AdCa
13594	18	23179	RGL1	ral guanine nucleotide dissociation stimulator-like 1	0.799683	0.00793342	8.7695e-10	0.848383	0.697576	0.867104	1.21248	1.21248	0.819797	1.58409	1.58409	0.686809	1.31693	0.686809	0.542019	SCC
38768	12	1123	CHN1	chimerin (chimaerin) 1	0.664388	0.229348	8.7719e-10	0.980619	0.939822	0.904874	1.23684	1.23684	0.651403	1.32573	0.651403	0.8386	1.48723	1.48723	0.572628	SCC
34499	24	9064	MAP3K6	mitogen-activated protein kinase kinase kinase 6	0.0900892	0.019305	8.79419e-10	0.761431	0.828293	0.848568	1.25355	1.25355	0.840307	1.19009	1.19009	0.86428	1.21853	1.21853	0.285142	AdCa
8199	26	23350	SR140	U2-associated SR140 protein	0.974453	0.0515314	9.05488e-10	1.32741	1.28014	0.757776	1.12579	0.757776	0.702831	1.22051	0.702831	0.814067	1.20076	0.814067	0.296781	SCC
4132	19	81502	HM13	histocompatibility (minor) 13	0.732844	0.00278635	9.27208e-10	1.52765	1.58739	0.683363	1.18019	0.683363	0.666963	1.23411	0.666963	0.821341	1.22774	1.22774	0.296005	SCC
37383	8	5414	SEPT4		0.247961	0.000431418	9.47016e-10	0.671377	0.592277	0.780545	1.31025	1.31025	0.7461	1.55981	1.55981	0.716677	1.16505	0.716677	0.480605	SCC
12956	8	1117	CHI3L2	chitinase 3-like 2	0.64915	0.152058	9.5844e-10	0.63952	0.73466	0.710763	1.26174	0.710763	0.748671	1.27875	0.748671	0.928146	1.14124	1.14124	0.190602	SCC
16969	12	11227	GALNT5	UDP-N-acetyl-alpha-D-galactosamine:polypeptide N-acetylgalactosaminyltransferase 5 (GalNAc-T5)	0.993367	0.0584212	9.86534e-10	0.702227	0.614302	0.839969	1.14803	0.839969	0.782543	1.30913	1.30913	0.876944	1.2344	1.2344	0.30381	SCC
26722	30	5980	REV3L	REV3-like, catalytic subunit of DNA polymerase zeta (yeast)	0.03077	0.000706829	1.01174e-09	0.729264	0.752322	0.857163	1.46784	1.46784	0.758429	1.44604	1.44604	0.797122	1.25962	1.25962	0.332989	SCC
11343	21	1012	CDH13	cadherin 13, H-cadherin (heart)	0.697141	0.726869	1.01488e-09	0.744968	1.0228	0.713957	1.62148	1.62148	0.81939	1.50578	1.50578	0.800002	1.3168	1.3168	0.397036	AdCa
18402	12	57639	CCDC146	coiled-coil domain containing 146	0.110675	0.501973	1.02021e-09	0.651949	0.932603	0.671987	1.54859	1.54859	0.676201	1.61002	1.61002	0.852394	1.1565	0.852394	0.230408	SCC
198	24	375449	MAST4	microtubule associated serine/threonine kinase family member 4	0.105332	0.0165031	1.02895e-09	0.736413	0.848759	0.857633	1.51935	1.51935	0.816447	1.22211	0.816447	0.793673	1.43342	1.43342	0.519461	AdCa
10956	9	54820	NDE1	nudE nuclear distribution gene E homolog 1 (A. nidulans)	0.970303	0.000366412	1.06758e-09	1.18495	1.52421	0.78922	1.3025	1.3025	0.690089	1.26606	0.690089	0.853708	1.17609	1.17609	0.233998	SCC
24439	11	4486	MST1R	macrophage stimulating 1 receptor (c-met-related tyrosine kinase)	0.974414	0.348658	1.14231e-09	1.4675	1.15451	0.748981	1.23197	0.748981	0.905267	1.11589	1.11589	0.697895	1.30442	0.697895	0.518918	AdCa
14098	6	7298	TYMS	thymidylate synthetase	0.449324	0.000222012	1.15205e-09	2.62986	2.39304	0.67512	1.22117	0.67512	0.708718	1.20774	0.708718	0.882539	1.09795	0.882539	0.180268	SCC
33107	5	196996	GRAMD2	GRAM domain containing 2	0.597452	0.017526	1.20264e-09	0.710174	0.670856	0.880595	1.10447	0.880595	0.602232	1.51155	0.602232	0.730689	1.46222	1.46222	0.54816	SCC
16979	24	85461	TANC1	tetratricopeptide repeat, ankyrin repeat and coiled-coil containing 1	0.000888181	0.0175166	1.25194e-09	0.766401	0.855511	0.884733	1.41219	1.41219	0.816784	1.13634	0.816784	0.860983	1.54681	1.54681	0.629296	AdCa
4143	6	140706	C20orf160	chromosome 20 open reading frame 160	0.0152944	0.00379144	1.28378e-09	0.754048	0.794055	0.804519	1.22113	0.804519	0.704789	1.33463	0.704789	0.88822	1.1415	1.1415	0.190931	SCC
14123	10	23253	ANKRD12	ankyrin repeat domain 12	0.165782	0.41373	1.29355e-09	0.827678	0.95168	0.853774	1.20577	1.20577	0.845408	1.2532	1.2532	0.921001	1.08968	1.08968	0.123905	SCC
17854	20	8662	EIF3B	eukaryotic translation initiation factor 3, subunit B	0.998984	0.00856576	1.4308e-09	1.65467	1.38212	0.635154	1.20613	0.635154	0.848819	1.15894	0.848819	0.710615	1.37058	0.710615	0.49286	AdCa
41572	10	7225	TRPC6	transient receptor potential cation channel, subfamily C, member 6	0.649753	0.0139056	1.43631e-09	0.59225	0.506077	0.758838	1.28172	0.758838	0.760343	1.3489	1.3489	0.84554	1.14456	0.84554	0.242055	AdCa
32828	19	57194	ATP10A	ATPase, class V, type 10A	0.978138	0.0726051	1.47282e-09	0.847552	0.736535	0.839954	1.19766	1.19766	0.683412	1.4469	0.683412	0.740693	1.25105	0.740693	0.433052	SCC
1587	7	91663	MYADM	myeloid-associated differentiation marker	0.519277	0.00162587	1.48356e-09	0.53427	0.551379	0.856593	1.61708	1.61708	0.784239	1.82978	1.82978	0.871007	1.28844	1.28844	0.365625	SCC
37263	11	51629	SLC25A39	solute carrier family 25, member 39	0.0489898	0.00130493	1.55384e-09	1.42205	1.36048	0.6872	1.21726	0.6872	0.718609	1.14345	0.718609	0.82798	1.21403	1.21403	0.279804	AdCa
15101	18	6397	SEC14L1	SEC14-like 1 (S. cerevisiae)	0.936508	0.0261736	1.58768e-09	0.714236	0.688727	0.840152	1.23254	1.23254	0.794297	1.55882	1.55882	0.777776	1.32887	1.32887	0.4102	SCC
14763	9	339287	MSL1	male-specific lethal 1 homolog (Drosophila)	0.128051	0.448675	1.59644e-09	1.11966	1.0347	0.808395	1.24769	1.24769	0.745017	1.25164	0.745017	0.835834	1.19678	1.19678	0.259158	AdCa
18017	25	8887	TAX1BP1	Tax1 (human T-cell leukemia virus type I) binding protein 1	0.868239	0.115878	1.61257e-09	1.25441	0.884089	0.743175	1.1624	0.743175	0.818651	1.20225	0.818651	0.666943	1.34274	0.666943	0.584365	SCC
17758	19	54020	SLC37A1	solute carrier family 37 (glycerol-3-phosphate transporter), member 1	0.890595	0.573279	1.65422e-09	1.12284	0.902893	0.830619	1.12686	0.830619	0.782974	1.28203	1.28203	0.766137	1.2076	0.766137	0.384326	SCC
34423	13	5909	RAP1GAP	RAP1 GTPase activating protein	0.777416	0.0712844	1.6933e-09	1.06995	0.773269	0.919818	1.08902	1.08902	0.782248	1.30497	1.30497	0.738916	1.28327	0.738916	0.436518	SCC
19808	30	51092	SIDT2	SID1 transmembrane family, member 2	0.0474144	0.00102524	1.78297e-09	0.668299	0.70055	0.850185	1.45604	1.45604	0.826281	1.3927	1.3927	0.865788	1.21186	1.21186	0.277223	AdCa
13041	7	26227	PHGDH	phosphoglycerate dehydrogenase	0.619901	0.0413875	1.78519e-09	0.911569	1.98884	0.860956	1.14155	0.860956	0.752368	1.23234	0.752368	0.778699	1.43403	1.43403	0.520075	SCC
3792	8	25879	DCAF13	DDB1 and CUL4 associated factor 13	0.859318	0.00614688	1.79636e-09	1.77074	1.42455	0.637417	1.11892	0.637417	0.822505	1.22576	1.22576	0.758464	1.29886	0.758464	0.398847	AdCa
28851	18	5144	PDE4D	phosphodiesterase 4D, cAMP-specific (phosphodiesterase E3 dunce homolog, Drosophila)	0.90531	0.0474874	1.88144e-09	0.818132	0.685072	0.680597	1.50198	1.50198	0.727945	1.60331	1.60331	0.62839	1.23004	0.62839	0.670268	AdCa
9325	12	6788	STK3	serine/threonine kinase 3 (STE20 homolog, yeast)	0.160317	0.00143622	1.88348e-09	1.26842	1.3755	0.723826	1.12344	0.723826	0.67692	1.14272	0.67692	0.902003	1.15167	1.15167	0.203727	SCC
30622	5	6441	SFTPD	surfactant protein D	0.267899	0.00402842	1.95818e-09	0.339862	0.271902	0.781267	1.40546	1.40546	0.654927	1.64354	1.64354	0.855141	1.19291	1.19291	0.254485	SCC
12091	7	23254	RP1-21O18.1	kazrin	0.0224709	0.0469996	2.00173e-09	0.725054	0.98183	0.616226	1.38541	0.616226	0.856536	1.31197	1.31197	0.667912	1.33391	0.667912	0.58227	AdCa
41507	10	9846	GAB2	GRB2-associated binding protein 2	0.353585	0.00741669	2.00666e-09	0.757292	0.693129	0.818424	1.22299	1.22299	0.813559	1.3316	1.3316	0.897342	1.10587	0.897342	0.15627	AdCa
40285	24	93664	CADPS2	Ca++-dependent secretion activator 2	0.952047	0.00924762	2.04766e-09	0.892001	0.678815	0.903793	1.12316	1.12316	0.804224	1.34306	1.34306	0.764756	1.18182	0.764756	0.386929	SCC
9602	6	654	BMP6	bone morphogenetic protein 6	0.951504	0.0617217	2.05061e-09	0.781763	0.678867	0.792073	1.272	1.272	0.757639	1.54904	1.54904	0.815981	1.13465	0.815981	0.293393	SCC
30937	7	8038	ADAM12	ADAM metallopeptidase domain 12	0.320094	0.000185088	2.05859e-09	2.4134	3.4637	0.761859	1.3145	1.3145	0.768802	1.33219	1.33219	0.923855	1.11684	1.11684	0.159423	SCC
16174	20	57217	TTC7A	tetratricopeptide repeat domain 7A	0.29545	0.108037	2.07871e-09	0.896145	0.886189	0.630978	1.30615	0.630978	0.764506	1.26142	0.764506	0.825341	1.16613	0.825341	0.276938	AdCa
7199	8	114789	SLC25A25	solute carrier family 25 (mitochondrial carrier; phosphate carrier), member 25	0.0347791	0.0127235	2.08034e-09	0.64845	0.613044	0.815946	1.29854	1.29854	0.805988	1.25332	1.25332	0.892352	1.17368	1.17368	0.231039	SCC
28147	9	3718	JAK3	Janus kinase 3	0.262675	0.0147108	2.08341e-09	1.49211	1.37745	0.767799	1.35653	1.35653	0.844503	1.21531	1.21531	0.866769	1.20653	1.20653	0.270864	AdCa
14164	10	91768	CABLES1	Cdk5 and Abl enzyme substrate 1	0.293156	0.011685	2.08711e-09	0.71895	0.618059	0.860113	1.42494	1.42494	0.807823	1.64022	1.64022	0.868751	1.17202	1.17202	0.228997	SCC
23007	10	6910	TBX5	T-box 5	0.552951	0.0026599	2.09062e-09	0.630008	0.58592	0.797398	1.20161	0.797398	0.735421	1.41268	1.41268	0.84149	1.1697	0.84149	0.248982	SCC
4636	9	57519	STARD9	StAR-related lipid transfer (START) domain containing 9	0.0247473	0.0103965	2.12095e-09	0.734781	0.750583	0.792293	1.25226	0.792293	0.727947	1.30501	0.727947	0.926154	1.13407	1.13407	0.18151	SCC
27851	12	2621	GAS6	growth arrest-specific 6	0.963057	0.0146607	2.16982e-09	0.727937	0.650145	0.841332	1.18613	0.841332	0.793075	1.2053	0.793075	0.845328	1.22514	1.22514	0.292947	SCC
15375	5	66035	SLC2A11	solute carrier family 2 (facilitated glucose transporter), member 11	0.184929	1.60831e-05	2.2046e-09	1.47423	1.75175	0.663803	1.41608	0.663803	0.668668	1.39396	0.668668	0.875175	1.06539	0.875175	0.192357	AdCa
6184	7	55332	DRAM1	DNA-damage regulated autophagy modulator 1	0.115394	0.0091611	2.25086e-09	0.648436	0.535134	0.889761	1.24406	1.24406	0.704594	1.68499	1.68499	0.738321	1.3946	1.3946	0.479851	SCC
29886	9	1998	ELF2	E74-like factor 2 (ets domain transcription factor)	0.299823	0.260574	2.25158e-09	1.04615	0.937442	0.848277	1.31821	1.31821	0.753774	1.5649	1.5649	0.833011	1.22123	1.22123	0.288335	SCC
32528	11	4329	ALDH6A1	aldehyde dehydrogenase 6 family, member A1	0.000287172	0.000213806	2.27856e-09	0.822218	0.780571	0.907252	1.11246	1.11246	0.853675	1.47273	1.47273	0.74384	1.12724	0.74384	0.426936	SCC
14768	9	5914	RARA	retinoic acid receptor, alpha	0.449839	0.0201944	2.27969e-09	0.822987	0.695799	0.803967	1.16595	0.803967	0.747588	1.2146	0.747588	0.823457	1.41452	1.41452	0.500313	SCC
3224	13	2982	GUCY1A3	guanylate cyclase 1, soluble, alpha 3	0.937935	0.0124114	2.29563e-09	0.709563	0.704042	0.84673	1.36459	1.36459	0.723832	1.49035	1.49035	0.870406	1.23028	1.23028	0.298987	SCC
7979	11	25945	PVRL3	poliovirus receptor-related 3	0.923186	0.25744	2.30846e-09	0.889012	0.79296	0.806433	1.25704	1.25704	0.702859	1.38508	0.702859	0.66177	1.3997	0.66177	0.595598	SCC
19746	28	79659	DYNC2H1	dynein, cytoplasmic 2, heavy chain 1	0.00430511	0.674937	2.34803e-09	0.763652	1.08704	0.769348	1.51701	1.51701	0.839172	1.33355	1.33355	0.80034	1.20725	0.80034	0.321315	AdCa
11745	6	122060	SLAIN1	SLAIN motif family, member 1	0.765111	0.00163866	2.38005e-09	1.03529	0.63609	0.88829	1.0897	0.88829	0.730104	1.43716	1.43716	0.758235	1.21666	0.758235	0.399283	SCC
15349	29	28809	IGLV3-1	immunoglobulin lambda variable 3-1	0.365282	0.151253	2.40828e-09	1.63927	1.71256	0.53111	1.43333	0.53111	0.511818	1.61814	0.511818	0.64077	1.53204	0.64077	0.642121	SCC
31268	10	191	AHCY	adenosylhomocysteinase	0.967558	0.0133855	2.49079e-09	1.43351	1.5272	0.769607	1.18116	0.769607	0.690158	1.26505	0.690158	0.876027	1.1625	1.1625	0.217231	SCC
18186	10	2631	GBAS	glioblastoma amplified sequence	0.0284137	0.316442	2.55144e-09	1.09996	0.964046	0.827167	1.3437	1.3437	0.714079	1.62405	1.62405	0.741042	1.47395	1.47395	0.559688	SCC
40049	7	79689	STEAP4	STEAP family member 4	0.945423	0.000162498	2.58501e-09	0.554177	0.249168	0.911115	1.19173	1.19173	0.729399	1.55752	1.55752	0.765149	1.24913	0.765149	0.386187	SCC
15618	6	51512	GTSE1	G-2 and S-phase expressed 1	0.930987	0.000453389	2.62609e-09	1.45671	1.59892	0.783855	1.75793	1.75793	0.843169	1.41128	1.41128	0.778364	1.24562	0.778364	0.361483	AdCa
32488	23	87	ACTN1	actinin, alpha 1	0.148654	0.00119737	2.74474e-09	1.11118	1.50067	0.847793	1.18274	1.18274	0.616183	1.23767	0.616183	0.8401	1.37588	1.37588	0.460355	SCC
25567	11	5595	MAPK3	mitogen-activated protein kinase 3	0.984133	0.00936962	2.87584e-09	0.883499	0.756404	0.844852	1.38459	1.38459	0.778424	1.25337	0.778424	0.844875	1.32464	1.32464	0.4056	SCC
5388	6	801	CALM1	calmodulin 1 (phosphorylase kinase, delta)	0.952666	0.00570895	2.88304e-09	0.687164	0.841159	0.771969	1.15151	0.771969	0.745775	1.15815	0.745775	0.913644	1.05841	0.913644	0.130296	SCC
14498	11	51393	TRPV2	transient receptor potential cation channel, subfamily V, member 2	0.268984	0.0713493	2.96433e-09	0.736858	0.689925	0.852946	1.4011	1.4011	0.831653	1.48431	1.48431	0.903822	1.16226	1.16226	0.216933	AdCa
4740	16	6642	SNX1	sorting nexin 1	0.648115	0.00464446	2.96765e-09	0.801973	0.812048	0.761178	1.17078	0.761178	0.807223	1.26805	1.26805	0.895271	1.27003	1.27003	0.344863	SCC
11348	17	9914	ATP2C2	ATPase, Ca++ transporting, type 2C, member 2	0.214227	0.0850012	3.00016e-09	0.644746	0.966291	0.811043	1.27475	1.27475	0.832473	1.23599	1.23599	0.901761	1.1698	1.1698	0.226262	AdCa
622	29	26999	CYFIP2	cytoplasmic FMR1 interacting protein 2	0.983406	0.0351157	3.01025e-09	0.842069	0.743146	0.808039	1.14989	0.808039	0.789333	1.21615	0.789333	0.803955	1.20854	0.803955	0.314813	AdCa
10749	36	4301	MLLT4	myeloid/lymphoid or mixed-lineage leukemia (trithorax homolog, Drosophila); translocated to, 4	0.143369	0.0441311	3.08792e-09	0.836995	0.753571	0.832245	1.19121	0.832245	0.775854	1.28346	0.775854	0.751659	1.23521	0.751659	0.41185	SCC
23076	40	9612	NCOR2	nuclear receptor co-repressor 2	0.562812	0.0212783	3.11154e-09	0.91146	0.988659	0.767006	1.64081	1.64081	0.805047	1.33927	1.33927	0.717788	1.31309	0.717788	0.47837	AdCa
29146	21	51306	FAM13B	family with sequence similarity 13, member B	0.496138	0.00663923	3.13772e-09	0.760252	0.784808	0.86555	1.20945	1.20945	0.757831	1.32751	1.32751	0.824696	1.21413	1.21413	0.279923	SCC
40134	7	7551	ZNF3	zinc finger protein 3	0.262391	0.421484	3.15575e-09	1.1507	0.955803	0.660499	1.13021	0.660499	0.832248	1.1024	0.832248	0.793632	1.1543	0.793632	0.333458	AdCa
885	29	10908	PNPLA6	patatin-like phospholipase domain containing 6	0.0697552	0.0114447	3.20965e-09	0.688721	0.677903	0.811705	1.21776	0.811705	0.712667	1.23964	0.712667	0.835384	1.22855	1.22855	0.296957	AdCa
3235	22	9693	RAPGEF2	Rap guanine nucleotide exchange factor (GEF) 2	0.775828	0.0014803	3.21931e-09	0.782353	0.669578	0.909624	1.09836	0.909624	0.661611	1.44091	0.661611	0.738319	1.39549	1.39549	0.480772	SCC
10754	10	64094	SMOC2	SPARC related modular calcium binding 2	0.193128	0.231709	3.32063e-09	0.721821	0.785295	0.781892	1.20426	0.781892	0.729292	1.24257	0.729292	0.863494	1.1746	1.1746	0.23217	SCC
3476	19	10863	ADAM28	ADAM metallopeptidase domain 28	0.139134	0.0507087	3.51768e-09	1.83486	1.595	0.607381	1.15358	0.607381	0.84331	1.21382	1.21382	0.675231	1.28163	0.675231	0.566547	AdCa
38360	7	4867	NPHP1	nephronophthisis 1 (juvenile)	0.156169	0.0680404	3.58436e-09	0.674207	0.733816	0.728426	1.15111	0.728426	0.734041	1.26386	0.734041	0.910791	1.16353	1.16353	0.218508	SCC
93	18	6897	TARS	threonyl-tRNA synthetase	0.85448	0.000556308	3.58766e-09	1.51642	1.76659	0.824297	1.10756	0.824297	0.813307	1.15532	0.813307	0.894124	1.26764	1.26764	0.342145	SCC
26770	5	79632	FAM184A	family with sequence similarity 184, member A	0.820436	0.0148902	3.62161e-09	0.675786	0.684916	0.782687	1.25036	0.782687	0.739229	1.20378	0.739229	0.878544	1.06706	0.878544	0.186814	SCC
14169	14	125488	TTC39C	tetratricopeptide repeat domain 39C	0.731883	0.40097	3.65205e-09	1.16272	1.18485	0.755694	1.24435	0.755694	0.746067	1.23237	0.746067	0.842924	1.17472	0.842924	0.246526	AdCa
12738	14	11080	DNAJB4	DnaJ (Hsp40) homolog, subfamily B, member 4	0.179331	0.0051017	3.80345e-09	0.725829	0.773501	0.733848	1.86452	1.86452	0.703659	1.55559	1.55559	0.86027	1.208	1.208	0.27262	AdCa
34289	11	54897	CASZ1	castor zinc finger 1	0.53226	0.0190829	3.95826e-09	0.70607	0.797548	0.814275	1.19408	0.814275	0.802124	1.21566	0.802124	0.898874	1.19681	1.19681	0.259194	SCC
2336	11	143279	HECTD2	HECT domain containing 2	0.386558	0.0534571	3.96189e-09	0.821818	0.966895	0.852046	1.21796	1.21796	0.823797	1.12463	0.823797	0.796697	1.19021	0.796697	0.327897	AdCa
7951	19	214	ALCAM	activated leukocyte cell adhesion molecule	0.678434	0.0491343	4.02363e-09	0.652234	0.677862	0.875456	1.22337	1.22337	0.808206	1.5345	1.5345	0.797243	1.22776	0.797243	0.326909	SCC
19580	22	4041	LRP5	low density lipoprotein receptor-related protein 5	0.760842	0.294222	4.10398e-09	1.12644	0.87036	0.918842	1.13004	1.13004	0.795616	1.35005	1.35005	0.695959	1.29018	0.695959	0.522926	SCC
35279	8		LOC200030		0.733434	0.0123665	4.13884e-09	0.794049	0.523378	0.901465	1.08604	0.901465	0.769153	1.30436	1.30436	0.811043	1.31154	1.31154	0.391262	SCC
24673	9	55081	IFT57	intraflagellar transport 57 homolog (Chlamydomonas)	0.663064	0.00121006	4.203e-09	0.64866	0.585334	0.814735	1.36335	1.36335	0.759976	1.39169	1.39169	0.894726	1.11569	0.894726	0.160482	SCC
1172	18	57655	GRAMD1A	GRAM domain containing 1A	0.680026	0.779333	4.25892e-09	1.23068	1.04046	0.878206	1.25836	1.25836	0.802735	1.40144	1.40144	0.841588	1.23465	1.23465	0.304102	SCC
14801	10	80347	COASY	Coenzyme A synthase	0.224076	0.00184656	4.26245e-09	1.39543	1.32121	0.862458	1.35846	1.35846	0.8807	1.13449	0.8807	0.866548	1.19742	1.19742	0.259929	AdCa
33029	27	4643	MYO1E	myosin IE	0.752433	0.00520193	4.27173e-09	1.44983	1.53751	0.824428	1.11331	0.824428	0.783605	1.20347	0.783605	0.791149	1.1859	0.791149	0.337979	SCC
15524	9	85377	MICALL1	MICAL-like 1	0.249302	1.55875e-05	4.28339e-09	0.938653	1.6165	0.876756	1.1287	0.876756	0.694253	1.31475	0.694253	0.675032	1.44362	0.675032	0.566972	SCC
27906	8	7089	TLE2	transducin-like enhancer of split 2 (E(sp1) homolog, Drosophila)	0.476464	0.00355629	4.3741e-09	0.779937	0.81128	0.787814	1.2757	1.2757	0.75096	1.3348	1.3348	0.812441	1.11155	0.812441	0.299665	SCC
29998	11	57630	SH3RF1	SH3 domain containing ring finger 1	0.997193	0.0839344	4.38406e-09	1.05332	0.770817	0.890313	1.07937	0.890313	0.787462	1.23559	0.787462	0.858927	1.26274	1.26274	0.336558	SCC
10400	22	9896	FIG4	FIG4 homolog, SAC1 lipid phosphatase domain containing (S. cerevisiae)	0.00578792	0.000156854	4.38604e-09	0.716342	0.714277	0.876157	1.23573	1.23573	0.792799	1.21196	0.792799	0.842004	1.10514	0.842004	0.248101	SCC
24318	7	64651	CSRNP1	cysteine-serine-rich nuclear protein 1	0.194303	0.000667485	4.45183e-09	0.431465	0.348287	0.852723	1.27903	1.27903	0.719743	1.46079	1.46079	0.875572	1.34308	1.34308	0.425545	SCC
23698	13	695	BTK	Bruton agammaglobulinemia tyrosine kinase	0.04944	0.0398465	4.61818e-09	0.755715	0.727519	0.756865	1.21602	0.756865	0.732407	1.46755	1.46755	0.768149	1.32422	1.32422	0.405143	SCC
31401	12	51006	SLC35C2	solute carrier family 35, member C2	0.580921	0.160595	4.64106e-09	1.07733	1.20677	0.659918	1.08404	0.659918	0.643104	1.12612	0.643104	0.918188	1.11847	1.11847	0.161527	SCC
32949	6	84978	FRMD5	FERM domain containing 5	0.0224756	0.00534144	4.71313e-09	1.41538	1.31285	0.718803	1.51372	1.51372	0.776075	1.30991	1.30991	0.926204	1.15559	1.15559	0.20863	AdCa
23080	11	57647	DHX37	DEAH (Asp-Glu-Ala-His) box polypeptide 37	0.433005	0.000283132	4.72242e-09	1.29457	1.30222	0.812308	1.15961	0.812308	0.842077	1.19838	1.19838	0.891544	1.20149	1.20149	0.264825	AdCa
3722	9	1666	DECR1	2,4-dienoyl CoA reductase 1, mitochondrial	0.815295	0.00505751	4.82008e-09	0.964263	0.72181	0.887299	1.0912	0.887299	0.748921	1.41001	1.41001	0.697839	1.37846	0.697839	0.519034	SCC
4400	9	57403	RAB22A	RAB22A, member RAS oncogene family	0.33759	0.00966245	4.83135e-09	1.19722	1.26991	0.678171	1.14566	0.678171	0.831712	1.28701	1.28701	0.805627	1.2074	0.805627	0.311816	SCC
7160	11	10783	NEK6	NIMA (never in mitosis gene a)-related kinase 6	0.217581	0.735703	4.8354e-09	1.19999	0.949408	0.780848	1.10287	0.780848	0.855697	1.1799	1.1799	0.85091	1.13597	0.85091	0.232922	SCC
11742	25	8796	SCEL	sciellin	0.436748	0.0391531	4.86608e-09	0.609186	0.49185	0.813581	1.3386	1.3386	0.605199	1.65696	1.65696	0.771938	1.34432	1.34432	0.426877	SCC
17957	12	3696	ITGB8	integrin, beta 8	0.663156	0.00194739	4.98314e-09	1.53072	2.45566	0.817863	1.1382	0.817863	0.694648	1.29232	0.694648	0.785214	1.2788	1.2788	0.354791	SCC
30774	30	1147	CHUK	conserved helix-loop-helix ubiquitous kinase	0.163148	0.136514	5.06833e-09	1.08669	1.11593	0.596233	1.20802	0.596233	0.519985	1.19832	0.519985	0.84692	1.37046	1.37046	0.45466	SCC
28787	33	9631	NUP155	nucleoporin 155kDa	0.887292	0.000618335	5.07203e-09	1.64012	1.62876	0.808179	1.1562	0.808179	0.847522	1.22197	1.22197	0.866352	1.2081	1.2081	0.27274	SCC
41043	35	81846	SBF2	SET binding factor 2	0.120904	0.0633987	5.15293e-09	0.781669	0.913624	0.818619	1.2215	0.818619	0.841648	1.25598	1.25598	0.83627	1.21091	1.21091	0.276092	AdCa
7340	5	5730	PTGDS	prostaglandin D2 synthase 21kDa (brain)	0.778337	0.000592834	5.33729e-09	0.535229	0.461374	0.666881	1.4273	0.666881	0.605905	1.68691	1.68691	0.8461	1.27089	1.27089	0.345839	SCC
29249	11	10827	FAM114A2	family with sequence similarity 114, member A2	0.107527	0.14384	5.71707e-09	0.952523	0.88864	0.829144	1.14633	0.829144	0.669612	1.30715	0.669612	0.802745	1.23825	0.802745	0.316986	SCC
12458	14	7075	TIE1	tyrosine kinase with immunoglobulin-like and EGF-like domains 1	0.637186	0.00154591	5.7732e-09	0.584999	0.546437	0.79387	1.32535	1.32535	0.726464	1.43798	1.43798	0.823135	1.36935	1.36935	0.453491	AdCa
39531	7	155465	AGR3	anterior gradient homolog 3 (Xenopus laevis)	0.377039	0.0163285	6.01368e-09	0.66478	0.565632	0.801303	1.22646	0.801303	0.647575	1.60177	1.60177	0.753466	1.30993	0.753466	0.408386	SCC
39486	18	221955	DAGLB	diacylglycerol lipase, beta	0.987694	0.230605	6.08157e-09	1.48116	1.11632	0.73595	1.27189	0.73595	0.821018	1.37937	1.37937	0.849228	1.22267	1.22267	0.290035	AdCa
413	7	93166	PRDM6	PR domain containing 6	0.517695	0.0255755	6.27878e-09	0.7993	0.811942	0.776331	1.31131	1.31131	0.788548	1.34547	1.34547	0.754357	1.23853	0.754357	0.406681	AdCa
26327	9	4337	MOCS1	molybdenum cofactor synthesis 1	0.6032	0.0191157	6.43772e-09	0.660491	0.694201	0.832572	1.28306	1.28306	0.814002	1.38926	1.38926	0.856414	1.16394	0.856414	0.22362	AdCa
12457	5	128218	TMEM125	transmembrane protein 125	0.487754	0.000340511	6.50039e-09	0.633922	0.498916	0.856954	1.0959	0.856954	0.662973	1.25792	0.662973	0.851378	1.29259	1.29259	0.370265	SCC
24087	13	2539	G6PD	glucose-6-phosphate dehydrogenase	0.943172	0.086988	6.57588e-09	1.87044	1.63047	0.612802	1.13854	0.612802	0.791128	1.2148	0.791128	0.774593	1.25135	0.774593	0.36849	AdCa
17770	9	8568	RRP1	ribosomal RNA processing 1 homolog (S. cerevisiae)	0.448371	0.00301215	6.90128e-09	1.29707	1.31363	0.767266	1.19693	0.767266	0.819995	1.23049	1.23049	0.811343	1.23754	1.23754	0.307475	SCC
31518	15	6874	TAF4	TAF4 RNA polymerase II, TATA box binding protein (TBP)-associated factor, 135kDa	0.825786	0.00954085	7.08577e-09	1.15544	1.16046	0.828065	1.207	0.828065	0.80605	1.15587	0.80605	0.844463	1.16688	0.844463	0.243894	AdCa
11230	6	113540	CMTM1	CKLF-like MARVEL transmembrane domain containing 1	0.122861	0.170586	7.0971e-09	1.37186	1.18883	0.747008	1.21252	0.747008	0.856657	1.3129	1.3129	0.795854	1.38256	1.38256	0.467342	SCC
24213	16	26061	HACL1	2-hydroxyacyl-CoA lyase 1	0.623074	0.356716	7.21051e-09	0.949658	0.983131	0.955394	1.05481	1.05481	0.829955	1.67455	1.67455	0.607526	1.15707	0.607526	0.718982	SCC
29883	6	23657	SLC7A11	solute carrier family 7, (cationic amino acid transporter, y+ system) member 11	0.995714	0.0213252	7.28042e-09	3.81077	2.54296	0.72066	1.30663	0.72066	0.863557	1.18694	1.18694	0.834526	1.2668	1.2668	0.341189	AdCa
15163	11	26502	NARF	nuclear prelamin A recognition factor	0.921113	0.000577387	7.31435e-09	1.42626	1.25426	0.808436	1.15595	0.808436	0.874779	1.19873	1.19873	0.758593	1.32142	1.32142	0.402089	AdCa
5263	6	57381	RHOJ	ras homolog gene family, member J	0.887986	0.00018517	7.33922e-09	0.465505	0.539031	0.774466	1.1722	0.774466	0.72599	1.18618	0.72599	0.908541	1.09411	0.908541	0.138376	SCC
38106	14	550	AUP1	ancient ubiquitous protein 1	0.417339	0.0127522	7.41595e-09	1.3027	1.17169	0.781139	1.10953	0.781139	0.75467	1.21658	0.75467	0.778983	1.43889	1.43889	0.524956	AdCa
30041	6	836	CASP3	caspase 3, apoptosis-related cysteine peptidase	0.230754	0.00202985	7.79666e-09	1.24709	1.27241	0.672914	1.17574	0.672914	0.766936	1.17014	0.766936	0.877405	1.17093	1.17093	0.227655	AdCa
3010	19	4299	AFF1	AF4/FMR2 family, member 1	0.0991703	0.00587794	8.03469e-09	0.878636	0.735386	0.920536	1.27164	1.27164	0.771037	1.2519	0.771037	0.841273	1.19509	1.19509	0.257119	SCC
22544	8	160518	DENND5B	DENN/MADD domain containing 5B	0.790384	0.0404867	8.187e-09	1.39988	1.27055	0.899599	1.36326	1.36326	0.878281	1.1987	1.1987	0.901145	1.13728	1.13728	0.185587	AdCa
19756	10	38	ACAT1	acetyl-Coenzyme A acetyltransferase 1	0.235872	0.00651772	8.24613e-09	0.774868	0.705212	0.842154	1.20005	1.20005	0.806674	1.38399	1.38399	0.867096	1.21034	1.21034	0.275412	SCC
1920	14	6935	ZEB1	zinc finger E-box binding homeobox 1	0.734038	0.0336848	8.57066e-09	0.691185	0.831496	0.848716	1.46236	1.46236	0.861527	1.42791	1.42791	0.863976	1.13317	0.863976	0.210937	AdCa
3431	13	51201	ZDHHC2	zinc finger, DHHC-type containing 2	0.679448	0.0767276	8.99345e-09	0.733939	0.756127	0.807338	1.21825	0.807338	0.777451	1.2839	0.777451	0.827805	1.13967	0.827805	0.272637	SCC
24938	9	389161	C3orf16	chromosome 3 open reading frame 16	0.865543	0.104526	9.0313e-09	1.29857	2.1466	0.471467	1.16758	0.471467	0.454645	1.35575	0.454645	0.786798	1.17263	0.786798	0.345935	SCC
22903	18	4048	LTA4H	leukotriene A4 hydrolase	0.0709808	0.00231402	9.05148e-09	0.646663	0.492244	0.913533	1.14544	1.14544	0.780952	1.48349	1.48349	0.772124	1.20464	0.772124	0.373096	SCC
7649	5	5745	PTH1R	parathyroid hormone 1 receptor	0.67608	0.000137521	9.60504e-09	0.697754	0.605868	0.794471	1.26879	1.26879	0.709382	1.40126	0.709382	0.861917	1.15106	0.861917	0.214379	SCC
7263	10	10585	POMT1	protein-O-mannosyltransferase 1	0.000240402	0.350668	9.65652e-09	1.02452	1.03732	0.878781	1.18189	1.18189	0.811081	1.26841	1.26841	0.804985	1.13386	0.804985	0.312966	SCC
32023	6	83988	NCALD	neurocalcin delta	0.184381	0.039154	1.00968e-08	0.706015	0.734847	0.704312	1.27691	0.704312	0.84717	1.24549	1.24549	0.831371	1.36427	1.36427	0.448129	AdCa
17493	15	375316	RBM44	RNA binding motif protein 44	0.246311	0.000272552	1.01773e-08	0.698034	0.641299	0.667733	1.38886	0.667733	0.676722	1.61036	1.61036	0.849794	1.34356	1.34356	0.426061	SCC
14990	27	9902	MRC2	mannose receptor, C type 2	0.956236	0.0224215	1.04631e-08	0.778387	0.919778	0.798452	1.19224	0.798452	0.879732	1.14402	1.14402	0.823482	1.26562	1.26562	0.339844	AdCa
21863	7	257019	FRMD3	FERM domain containing 3	0.120118	0.0539398	1.08117e-08	0.731038	0.861764	0.763989	1.27151	0.763989	0.682476	1.22759	0.682476	0.913236	1.11944	1.11944	0.162777	SCC
5587	6	283643	C14orf80	chromosome 14 open reading frame 80	0.163032	0.00849776	1.08413e-08	0.814328	0.714214	0.835055	1.18437	0.835055	0.651574	1.39438	0.651574	0.849391	1.28462	1.28462	0.361342	SCC
4216	11	6714	SRC	v-src sarcoma (Schmidt-Ruppin A-2) viral oncogene homolog (avian)	0.455154	0.00104055	1.11011e-08	1.35578	1.43905	0.803198	1.31105	1.31105	0.847142	1.47296	1.47296	0.880619	1.13396	0.880619	0.18341	SCC
33108	9	5315	PKM2	pyruvate kinase, muscle	0.211446	4.17712e-06	1.21122e-08	1.74217	2.13647	0.720148	1.2463	0.720148	0.796295	1.27595	1.27595	0.895122	1.11353	0.895122	0.159844	SCC
30567	14	5532	PPP3CB	protein phosphatase 3 (formerly 2B), catalytic subunit, beta isoform	0.677071	0.201065	1.243e-08	0.873096	0.930403	0.860608	1.3044	1.3044	0.813645	1.48195	1.48195	0.830592	1.18837	0.830592	0.267788	SCC
31314	7	10904	BLCAP	bladder cancer associated protein	0.349377	0.0012002	1.26858e-08	1.02719	1.63759	0.909329	1.07352	0.909329	0.675407	1.26825	0.675407	0.824728	1.35499	1.35499	0.438282	SCC
31819	5	6591	SNAI2	snail homolog 2 (Drosophila)	0.757829	0.0037528	1.28548e-08	1.07442	1.96364	0.891967	1.0707	0.891967	0.557164	1.24848	0.557164	0.750901	1.6009	1.6009	0.678883	SCC
28370	7	634	CEACAM1	carcinoembryonic antigen-related cell adhesion molecule 1 (biliary glycoprotein)	0.546923	0.0228364	1.28549e-08	1.91888	1.49165	0.502015	1.41453	0.502015	0.640137	1.21234	0.640137	0.784231	1.30738	1.30738	0.386679	AdCa
35947	9	3664	IRF6	interferon regulatory factor 6	0.089373	1.9754e-05	1.29358e-08	1.14457	3.20679	0.918983	1.06696	0.918983	0.798827	1.27286	1.27286	0.828035	1.28636	1.28636	0.363294	SCC
24810	7	2624	GATA2	GATA binding protein 2	0.0725121	0.000387008	1.31646e-08	0.724431	0.728104	0.791305	1.26207	0.791305	0.647261	1.34595	0.647261	0.843748	1.22255	1.22255	0.289893	SCC
2855	14	81608	FIP1L1	FIP1 like 1 (S. cerevisiae)	0.78391	0.137134	1.33446e-08	1.13047	0.935228	0.794851	1.26795	1.26795	0.769177	1.17469	0.769177	0.831267	1.42761	1.42761	0.513602	SCC
36328	7	637	BID	BH3 interacting domain death agonist	0.346453	0.00072097	1.3457e-08	1.09163	1.37316	0.721329	1.35474	0.721329	0.772095	1.24327	0.772095	0.836209	1.29555	1.29555	0.373565	SCC
3661	8	116328	C8orf34	chromosome 8 open reading frame 34	0.8315	0.00756231	1.37006e-08	0.682745	0.652953	0.802086	1.22172	0.802086	0.682136	1.49774	1.49774	0.815706	1.19408	0.815706	0.293879	SCC
33036	8	302	ANXA2	annexin A2	0.979789	0.065499	1.38846e-08	0.980057	1.31058	0.828152	1.33874	1.33874	0.831853	1.6565	1.6565	0.808175	1.16779	0.808175	0.30726	SCC
38050	6	25927	CNRIP1	cannabinoid receptor interacting protein 1	0.328215	0.0019959	1.39559e-08	0.807743	0.821937	0.760788	1.21341	0.760788	0.776731	1.33975	1.33975	0.866076	1.20833	1.20833	0.273015	SCC
32584	16	2581	GALC	galactosylceramidase	0.902711	0.00763597	1.43004e-08	0.843264	0.781881	0.885999	1.21151	1.21151	0.829988	1.4268	1.4268	0.783438	1.27159	0.783438	0.352109	SCC
22188	10	10044	SH2D3C	SH2 domain containing 3C	0.450537	0.00124588	1.4582e-08	0.569379	0.553375	0.795094	1.27827	1.27827	0.775167	1.45931	1.45931	0.869543	1.14179	0.869543	0.201671	AdCa
23330	26	8573	CASK	calcium/calmodulin-dependent serine protein kinase (MAGUK family)	0.901722	0.00399153	1.47205e-08	1.29411	1.49411	0.814861	1.21368	0.814861	0.639069	1.26759	0.639069	0.827005	1.27508	1.27508	0.350588	SCC
21562	61	7094	TLN1	talin 1	0.392764	0.00280776	1.48784e-08	0.737118	0.728686	0.892708	1.2209	1.2209	0.787325	1.37102	1.37102	0.850856	1.20531	1.20531	0.269404	SCC
6363	8	5827	PXMP2	peroxisomal membrane protein 2, 22kDa	0.15776	0.00535318	1.52049e-08	1.27883	1.31377	0.787517	1.25122	0.787517	0.686663	1.2523	0.686663	0.927344	1.14688	1.14688	0.197714	SCC
7692	12	2771	GNAI2	guanine nucleotide binding protein (G protein), alpha inhibiting activity polypeptide 2	0.475846	0.0077589	1.52486e-08	0.836824	0.73655	0.904524	1.22152	1.22152	0.84022	1.57123	1.57123	0.777431	1.13527	0.777431	0.363213	SCC
19862	10	84959	UBASH3B	ubiquitin associated and SH3 domain containing, B	0.098089	0.187506	1.57242e-08	0.65001	0.804985	0.849659	1.311	1.311	0.773145	1.29482	1.29482	0.841826	1.23933	1.23933	0.30956	SCC
25902	11	2762	GMDS	GDP-mannose 4,6-dehydratase	0.163702	0.151829	1.57799e-08	1.57247	1.44975	0.661138	1.18199	0.661138	0.777217	1.18669	0.777217	0.850648	1.12233	0.850648	0.233366	AdCa
25635	5	81831	NETO2	neuropilin (NRP) and tolloid (TLL)-like 2	0.544149	0.00720799	1.58599e-08	1.7598	1.68858	0.629572	1.19528	0.629572	0.645359	1.25814	0.645359	0.950036	1.09349	1.09349	0.12894	AdCa
13654	13	140609	NEK7	NIMA (never in mitosis gene a)-related kinase 7	0.824158	0.00241699	1.60365e-08	0.767181	0.640683	0.88364	1.26593	1.26593	0.692625	1.50845	1.50845	0.804216	1.27578	1.27578	0.35138	SCC
14994	23	1636	ACE	angiotensin I converting enzyme (peptidyl-dipeptidase A) 1	0.504869	0.0189738	1.61088e-08	0.640876	0.551757	0.859968	1.33286	1.33286	0.785364	1.61079	1.61079	0.780752	1.18266	0.780752	0.357064	SCC
17048	10	11069	RAPGEF4	Rap guanine nucleotide exchange factor (GEF) 4	0.238235	0.0122695	1.6252e-08	0.613025	0.659081	0.765974	1.24401	0.765974	0.811234	1.53801	1.53801	0.748768	1.13616	0.748768	0.417409	SCC
28974	6	116068	LYSMD3	LysM, putative peptidoglycan-binding, domain containing 3	0.331669	0.0449766	1.64044e-08	0.923044	0.808815	0.881269	1.08377	0.881269	0.769782	1.27308	0.769782	0.851297	1.27378	1.27378	0.349116	SCC
3615	15	4067	LYN	v-yes-1 Yamaguchi sarcoma viral related oncogene homolog	0.882133	0.0119426	1.64908e-08	1.25975	0.913594	0.802818	1.13617	0.802818	0.840246	1.27033	1.27033	0.631974	1.21065	0.631974	0.662063	SCC
31693	6	203190	LGI3	leucine-rich repeat LGI family, member 3	0.0457924	0.000714698	1.67979e-08	0.345669	0.374916	0.714533	1.20958	0.714533	0.637332	1.28841	0.637332	0.889259	1.12113	0.889259	0.169324	SCC
2675	17	118	ADD1	adducin 1 (alpha)	0.50131	0.0185443	1.7707e-08	0.718179	0.76396	0.887114	1.2517	1.2517	0.889404	1.2062	1.2062	0.865942	1.11077	0.865942	0.207658	SCC
5029	13	10038	PARP2	poly (ADP-ribose) polymerase 2	0.800068	0.0215993	1.78401e-08	1.36041	1.2426	0.64493	1.12197	0.64493	0.872887	1.13543	0.872887	0.718349	1.28536	0.718349	0.477243	AdCa
29338	12	1627	DBN1	drebrin 1	0.503114	0.123005	1.89318e-08	1.49438	1.32362	0.770547	1.22656	0.770547	0.798605	1.1995	0.798605	0.867746	1.18451	1.18451	0.24429	AdCa
27511	6	10186	LHFP	lipoma HMGIC fusion partner	0.758595	0.000233458	1.90545e-08	0.538536	0.542804	0.870237	1.32106	1.32106	0.835694	1.20877	1.20877	0.938472	1.0929	1.0929	0.128161	AdCa
14739	8	57636	ARHGAP23	Rho GTPase activating protein 23	0.270659	0.147248	1.91584e-08	0.745172	1.14726	0.749401	1.25109	0.749401	0.80363	1.10302	0.80363	0.765066	1.24313	0.765066	0.386344	AdCa
5253	6	5494	PPM1A	protein phosphatase 1A (formerly 2C), magnesium-dependent, alpha isoform	0.574569	0.665985	1.93666e-08	0.937545	0.960841	0.838149	1.12431	0.838149	0.822921	1.23236	1.23236	0.912323	1.0271	0.912323	0.132383	SCC
14898	10	10241	CALCOCO2	calcium binding and coiled-coil domain 2	0.444995	0.000920188	1.94469e-08	0.767742	0.662367	0.909701	1.14012	1.14012	0.858885	1.53478	1.53478	0.708863	1.17537	0.708863	0.496421	SCC
14425	11	8742	TNFSF12	tumor necrosis factor (ligand) superfamily, member 12	0.0122177	0.00206727	1.96459e-08	0.710086	0.676518	0.836803	1.27706	1.27706	0.76472	1.40943	1.40943	0.763778	1.25968	0.763778	0.388775	SCC
16726	15	8886	DDX18	DEAD (Asp-Glu-Ala-Asp) box polypeptide 18	0.544823	0.00947014	1.97489e-08	1.32662	1.15466	0.891936	1.22633	1.22633	0.819791	1.24727	1.24727	0.812036	1.3522	1.3522	0.435309	SCC
34188	20	54973	CPSF3L	cleavage and polyadenylation specific factor 3-like	0.719452	0.0300675	2.13021e-08	1.17143	1.13205	0.838341	1.18637	0.838341	0.729147	1.48733	1.48733	0.753388	1.32205	0.753388	0.408535	SCC
48	49	7204	TRIO	triple functional domain (PTPRF interacting)	0.00789055	0.0066501	2.16999e-08	1.31981	1.47219	0.84766	1.14985	0.84766	0.777339	1.3701	1.3701	0.744887	1.22701	0.744887	0.424907	SCC
40148	15	4034	LRCH4	leucine-rich repeats and calponin homology (CH) domain containing 4	0.417844	0.0742541	2.18766e-08	1.02567	0.875631	0.918257	1.11458	1.11458	0.741074	1.32171	0.741074	0.79598	1.35532	1.35532	0.438634	SCC
31464	5	1591	CYP24A1	cytochrome P450, family 24, subfamily A, polypeptide 1	0.34795	0.0925476	2.19173e-08	3.39308	2.37485	0.745467	1.24401	0.745467	0.636621	1.43325	0.636621	0.867964	1.17097	1.17097	0.227704	SCC
8457	5	285386	TPRG1	tumor protein p63 regulated 1	0.448417	0.730183	2.19693e-08	0.794278	0.931534	0.698232	1.20372	0.698232	0.585267	1.52354	0.585267	0.790083	1.19301	0.790083	0.339924	SCC
41550	7	120103	SLC36A4	solute carrier family 36 (proton/amino acid symporter), member 4	0.875471	0.0816186	2.19742e-08	1.21984	1.04126	0.759737	1.09052	0.759737	0.881114	1.11416	0.881114	0.685052	1.23766	0.685052	0.545715	AdCa
30604	22	9231	DLG5	discs, large homolog 5 (Drosophila)	0.528965	0.000796177	2.22168e-08	1.15489	1.53867	0.810013	1.18145	0.810013	0.801497	1.28117	1.28117	0.859417	1.19131	1.19131	0.252549	SCC
14378	25	50488	MINK1	misshapen-like kinase 1 (zebrafish)	0.318065	0.8277	2.25679e-08	0.816395	1.00003	0.844415	1.36993	1.36993	0.796347	1.36433	1.36433	0.851384	1.17948	1.17948	0.238151	SCC
37912	21	9581	PREPL	prolyl endopeptidase-like	0.200963	0.00469837	2.27137e-08	0.945047	0.792844	0.86754	1.33041	1.33041	0.806039	1.40248	1.40248	0.73667	1.2179	0.73667	0.44091	SCC
40135	17	4176	MCM7	minichromosome maintenance complex component 7	0.982064	0.00486306	2.27328e-08	1.74743	1.42317	0.701493	1.24186	0.701493	0.881427	1.13629	1.13629	0.758384	1.27489	0.758384	0.399	AdCa
35674	12	8674	VAMP4	vesicle-associated membrane protein 4	0.0944474	0.558546	2.30634e-08	0.848463	0.938082	0.831832	1.27203	1.27203	0.761825	1.2399	0.761825	0.814399	1.19316	0.814399	0.296192	SCC
11802	13	10150	MBNL2	muscleblind-like 2 (Drosophila)	0.583551	0.101356	2.32042e-08	0.823959	0.84033	0.848438	1.57425	1.57425	0.81306	1.20544	0.81306	0.863986	1.31492	1.31492	0.394975	AdCa
16677	19	84910	TMEM87B	transmembrane protein 87B	0.249178	0.0175252	2.32127e-08	1.27393	1.24451	0.692961	1.19709	0.692961	0.771969	1.15575	0.771969	0.752187	1.32666	0.752187	0.410837	AdCa
11280	20	11060	WWP2	WW domain containing E3 ubiquitin protein ligase 2	0.0812863	0.00371306	2.32781e-08	0.832991	0.830469	0.85577	1.24753	1.24753	0.799462	1.16589	0.799462	0.837172	1.12777	0.837172	0.256404	AdCa
7533	5	152189	CMTM8	CKLF-like MARVEL transmembrane domain containing 8	0.0333923	0.0605561	2.43346e-08	0.941671	0.894113	0.868005	1.25273	1.25273	0.75179	1.28248	0.75179	0.89263	1.15458	1.15458	0.207368	SCC
5827	20	196527	ANO6	anoctamin 6	0.787269	0.0367256	2.44136e-08	0.780905	0.699364	0.904921	1.20178	1.20178	0.830785	1.43485	1.43485	0.810549	1.1181	0.810549	0.303029	SCC
577	22	81545	FBXO38	F-box protein 38	0.939521	0.00975718	2.45311e-08	0.965746	0.80794	0.914222	1.14414	1.14414	0.788844	1.38951	1.38951	0.76028	1.20715	0.76028	0.395397	SCC
3610	7	6101	RP1	retinitis pigmentosa 1 (autosomal dominant)	0.215048	0.0611767	2.54382e-08	0.611065	0.61256	0.732699	1.18623	0.732699	0.713259	1.29313	0.713259	0.874387	1.10269	0.874387	0.193656	AdCa
34986	13	2634	GBP2	guanylate binding protein 2, interferon-inducible	0.840325	0.594712	2.55335e-08	1.1799	0.988293	0.701793	1.13896	0.701793	0.596546	1.3032	0.596546	0.696827	1.31091	0.696827	0.521128	SCC
246	18		AC093283.3		0.3111	0.856184	2.5555e-08	0.733627	1.05179	0.73973	1.29521	0.73973	0.782799	1.36081	1.36081	0.821485	1.14102	0.821485	0.283694	AdCa
7634	8	8994	LIMD1	LIM domains containing 1	0.138064	0.000292453	2.56284e-08	0.685024	0.558681	0.857793	1.19	1.19	0.737136	1.33358	0.737136	0.815461	1.19399	0.815461	0.294312	SCC
39739	12	9238	TBRG4	transforming growth factor beta regulator 4	0.998184	0.000539716	2.57873e-08	1.68773	1.55522	0.716519	1.28803	0.716519	0.872269	1.33557	1.33557	0.813145	1.18051	0.813145	0.298415	SCC
32854	13	54893	MTMR10	myotubularin related protein 10	0.994285	0.014384	2.7424e-08	0.675801	0.763205	0.867713	1.2217	1.2217	0.773196	1.12894	0.773196	0.845405	1.16218	0.845405	0.242285	SCC
29240	9	6678	SPARC	secreted protein, acidic, cysteine-rich (osteonectin)	0.738149	0.0921017	2.78135e-08	1.03798	1.15978	0.798412	1.10201	0.798412	0.745212	1.12184	0.745212	0.913462	1.09575	1.09575	0.131919	SCC
32167	11	23513	SCRIB	scribbled homolog (Drosophila)	0.624142	0.0338993	2.80926e-08	1.28695	1.16258	0.808664	1.22797	0.808664	0.889152	1.10651	0.889152	0.884919	1.2141	1.2141	0.279887	AdCa
37586	12	5833	PCYT2	phosphate cytidylyltransferase 2, ethanolamine	0.130658	0.127585	2.84627e-08	1.11372	1.05463	0.920258	1.1157	1.1157	0.867145	1.11895	0.867145	0.827654	1.17748	0.827654	0.2729	SCC
3744	19	55656	INTS8	integrator complex subunit 8	0.991425	0.00415683	2.84987e-08	1.55033	1.25353	0.790948	1.19155	0.790948	0.82562	1.13038	0.82562	0.769298	1.20538	0.769298	0.378386	AdCa
27129	10	91133	L3MBTL4	l(3)mbt-like 4 (Drosophila)	0.432995	0.116415	2.87e-08	0.806423	0.803209	0.75957	1.35275	1.35275	0.797144	1.35741	1.35741	0.792493	1.2088	0.792493	0.33553	AdCa
19177	16	10418	SPON1	spondin 1, extracellular matrix protein	0.919933	0.0154947	2.875e-08	0.657213	0.745875	0.775123	1.17716	0.775123	0.861203	1.21043	1.21043	0.752425	1.2921	0.752425	0.41038	AdCa
8629	13	9185	REPS2	RALBP1 associated Eps domain containing 2	0.998012	0.122192	2.91001e-08	0.754324	0.762366	0.858436	1.20243	1.20243	0.806479	1.73836	1.73836	0.6917	1.19725	0.6917	0.531782	SCC
24927	19	1356	CP	ceruloplasmin (ferroxidase)	0.219588	0.128955	2.93629e-08	2.14671	1.44442	0.691435	1.29485	0.691435	0.616474	1.21908	0.616474	0.682985	1.58965	1.58965	0.668709	SCC
3924	8	727957	HEATR7A	HEAT repeat containing 7A	0.570581	0.0855397	2.93667e-08	1.24796	1.17847	0.850292	1.51845	1.51845	0.88121	1.33526	1.33526	0.785705	1.1372	0.785705	0.34794	AdCa
5971	26	2065	ERBB3	v-erb-b2 erythroblastic leukemia viral oncogene homolog 3 (avian)	0.893067	0.551063	3.05707e-08	1.41236	0.934214	0.890573	1.15018	1.15018	0.838777	1.22566	1.22566	0.739038	1.25268	0.739038	0.43628	AdCa
17864	21	9907	KIAA0415	KIAA0415	0.746019	0.0521526	3.18414e-08	1.1917	1.14926	0.762414	1.22063	0.762414	0.683896	1.17288	0.683896	0.802056	1.17257	0.802056	0.318225	SCC
10972	19	79838	TMC5	transmembrane channel-like 5	0.308865	0.00345781	3.2571e-08	1.11782	0.515665	0.922188	1.04828	0.922188	0.786437	1.24621	0.786437	0.789478	1.30405	1.30405	0.382999	SCC
25157	21	10057	ABCC5	ATP-binding cassette, sub-family C (CFTR/MRP), member 5	0.628537	0.00875288	3.55492e-08	1.12708	1.88617	0.89652	1.13875	1.13875	0.753087	1.20176	0.753087	0.827035	1.29912	1.29912	0.377535	SCC
18804	13	6916	TBXAS1	thromboxane A synthase 1 (platelet)	0.56845	0.0227062	3.7098e-08	1.07641	0.697337	0.908837	1.12038	1.12038	0.729132	1.36417	0.729132	0.666218	1.35701	0.666218	0.585934	SCC
17204	17	8837	CFLAR	CASP8 and FADD-like apoptosis regulator	0.13155	0.00685081	3.726e-08	0.730708	0.610603	0.745524	1.36772	1.36772	0.673059	1.29826	0.673059	0.858122	1.59037	1.59037	0.669362	SCC
22840	22	114882	OSBPL8	oxysterol binding protein-like 8	0.241916	0.331183	3.77252e-08	0.99147	1.02097	0.920799	1.54694	1.54694	0.876285	1.3317	1.3317	0.825903	1.23111	1.23111	0.29996	AdCa
7084	10	84263	HSDL2	hydroxysteroid dehydrogenase like 2	0.14658	0.00140426	3.88275e-08	0.689049	0.667254	0.906909	1.16334	1.16334	0.836193	1.28649	1.28649	0.855446	1.2117	1.2117	0.277033	SCC
40912	7	79751	SLC25A22	solute carrier family 25 (mitochondrial carrier: glutamate), member 22	0.0228291	0.00118497	3.88828e-08	1.33766	1.37551	0.80827	1.13553	0.80827	0.87457	1.08845	0.87457	0.74259	1.21976	0.74259	0.429362	AdCa
13934	6	9816	URB2	URB2 ribosome biogenesis 2 homolog (S. cerevisiae)	0.839653	0.00280938	3.89564e-08	1.23623	1.30577	0.799858	1.1893	0.799858	0.875032	1.11604	0.875032	0.91409	1.11051	1.11051	0.151222	AdCa
39175	18	8864	PER2	period homolog 2 (Drosophila)	0.204341	0.0425744	3.96173e-08	0.712749	0.803854	0.834623	1.13345	0.834623	0.77822	1.2814	0.77822	0.825476	1.37987	1.37987	0.464532	SCC
22302	7	10555	AGPAT2	1-acylglycerol-3-phosphate O-acyltransferase 2 (lysophosphatidic acid acyltransferase, beta)	0.603426	0.0856326	3.9709e-08	1.01026	0.80096	0.939883	1.09351	1.09351	0.769841	1.30101	1.30101	0.722423	1.29659	0.722423	0.469084	SCC
23345	9	79742	CXorf36	chromosome X open reading frame 36	0.260682	0.0328135	3.98362e-08	0.768525	0.769765	0.708077	1.2105	0.708077	0.759799	1.13197	0.759799	0.89699	1.06937	0.89699	0.156836	AdCa
24201	5		AC090937.2		0.0972481	0.00346816	4.03376e-08	0.849866	0.82089	0.764219	1.1618	0.764219	0.691201	1.32376	0.691201	0.864889	1.10564	0.864889	0.209413	SCC
1861	7	9576	SPAG6	sperm associated antigen 6	0.0455876	0.165003	4.06663e-08	0.431265	0.614663	0.586178	2.14889	2.14889	0.71248	1.62485	1.62485	0.771865	1.32252	1.32252	0.40329	AdCa
8308	26	10051	SMC4	structural maintenance of chromosomes 4	0.809447	0.0190669	4.16484e-08	1.46334	1.31771	0.633869	1.33247	0.633869	0.775967	1.30012	1.30012	0.726264	1.64131	1.64131	0.714848	SCC
1468	10	79784	MYH14	myosin, heavy chain 14	0.899707	0.555673	4.21759e-08	0.871099	0.922688	0.685917	1.15585	0.685917	0.654391	1.26557	0.654391	0.910299	1.16015	1.16015	0.214311	SCC
17430	30	6672	SP100	SP100 nuclear antigen	0.713717	0.0658666	4.23276e-08	0.878464	0.819015	0.804987	1.14477	0.804987	0.756455	1.56532	1.56532	0.697434	1.41862	0.697434	0.519871	SCC
2279	12		KIAA1128		0.550324	0.0057062	4.24814e-08	0.794917	0.817807	0.870203	1.40201	1.40201	0.873586	1.47074	1.47074	0.859236	1.13924	0.859236	0.218874	AdCa
24479	9	3700	ITIH4	inter-alpha (globulin) inhibitor H4 (plasma Kallikrein-sensitive glycoprotein)	0.593846	0.000327703	4.28986e-08	0.85827	0.781808	0.63454	1.63355	1.63355	0.815366	1.23947	1.23947	0.701705	1.47726	1.47726	0.562924	AdCa
14385	20	10749	KIF1C	kinesin family member 1C	0.287234	0.000328195	4.30722e-08	0.641886	0.695284	0.857166	1.25403	1.25403	0.800123	1.24921	0.800123	0.849798	1.19538	1.19538	0.257469	SCC
6570	11	9853	RUSC2	RUN and SH3 domain containing 2	0.417907	0.0173401	4.40881e-08	0.823	0.860117	0.89597	1.23615	1.23615	0.816351	1.2041	0.816351	0.849613	1.15416	0.849613	0.235122	SCC
34782	8	55268	ECHDC2	enoyl Coenzyme A hydratase domain containing 2	0.103481	0.012445	4.47631e-08	0.872401	0.831075	0.859597	1.12583	0.859597	0.793946	1.5763	1.5763	0.710887	1.17238	0.710887	0.492308	SCC
36560	5	29775	CARD10	caspase recruitment domain family, member 10	0.265505	0.0896995	4.74443e-08	1.16924	1.16784	0.787049	1.28097	1.28097	0.856795	1.2875	1.2875	0.892211	1.06067	0.892211	0.164543	AdCa
15641	10	80305	TRABD	TraB domain containing	0.80346	0.00811083	4.8034e-08	1.11446	1.3164	0.773181	1.18659	0.773181	0.730352	1.28238	0.730352	0.834478	1.14887	0.834478	0.261054	SCC
13009	7	81839	VANGL1	vang-like 1 (van gogh, Drosophila)	0.072357	0.0191283	4.86851e-08	1.19758	1.23049	0.791246	1.24287	0.791246	0.828369	1.10094	0.828369	0.844483	1.23737	1.23737	0.307277	AdCa
2182	8	64072	CDH23	cadherin-like 23	0.327795	0.0132578	4.95859e-08	0.837293	0.902107	0.813895	1.17275	0.813895	0.884168	1.1969	1.1969	0.892231	1.32639	1.32639	0.407505	AdCa
741	13	8878	SQSTM1	sequestosome 1	0.534583	0.0381232	4.96587e-08	1.06353	1.02346	0.851471	1.22729	1.22729	0.80757	1.35896	1.35896	0.626561	1.29749	0.626561	0.674473	SCC
17315	15	471	ATIC	5-aminoimidazole-4-carboxamide ribonucleotide formyltransferase/IMP cyclohydrolase	0.575617	0.00696833	5.01493e-08	1.62115	1.46445	0.686204	1.14197	0.686204	0.767291	1.19771	0.767291	0.860884	1.24859	1.24859	0.3203	SCC
15461	14	25793	FBXO7	F-box protein 7	0.557765	0.035549	5.02046e-08	0.803833	0.897942	0.853596	1.30857	1.30857	0.802236	1.42026	1.42026	0.86027	1.15586	0.86027	0.217139	SCC
22691	6	3856	KRT8	keratin 8	0.209392	0.257397	5.09461e-08	1.76811	1.27888	0.808999	1.28454	1.28454	0.876822	1.17988	1.17988	0.880368	1.14108	1.14108	0.1904	AdCa
30771	11	23268	DNMBP	dynamin binding protein	0.689837	0.156984	5.25978e-08	1.16222	1.176	0.729581	1.14895	0.729581	0.849605	1.13239	0.849605	0.748374	1.2214	0.748374	0.418169	AdCa
33170	13	1512	CTSH	cathepsin H	0.18121	0.0198045	5.26123e-08	0.583506	0.545397	0.909098	1.34498	1.34498	0.82217	1.67967	1.67967	0.800741	1.1794	0.800741	0.320592	SCC
2772	12	10568	SLC34A2	solute carrier family 34 (sodium phosphate), member 2	0.821696	0.00130369	5.30071e-08	0.540681	0.181335	0.921564	1.09878	1.09878	0.864246	1.68577	1.68577	0.644412	1.11056	0.644412	0.633945	SCC
141	29	3673	ITGA2	integrin, alpha 2 (CD49B, alpha 2 subunit of VLA-2 receptor)	0.6443	0.0231067	5.31511e-08	2.32798	1.9355	0.768989	1.21846	0.768989	0.790933	1.20485	0.790933	0.809048	1.35443	1.35443	0.437686	SCC
22815	8	1368	CPM	carboxypeptidase M	0.220147	0.0169931	5.35552e-08	0.966507	0.475732	0.934972	1.04464	0.934972	0.769152	1.39367	1.39367	0.675708	1.34811	0.675708	0.565528	SCC
24846	36	27031	NPHP3	nephronophthisis 3 (adolescent)	0.0020778	0.407693	5.47506e-08	0.842515	0.998569	0.783523	1.27046	0.783523	0.712952	1.23223	0.712952	0.804758	1.28346	1.28346	0.360038	AdCa
41742	6	90952	ESAM	endothelial cell adhesion molecule	0.50678	0.00938267	5.51435e-08	0.578632	0.487769	0.886258	1.12869	1.12869	0.743483	1.26597	0.743483	0.793664	1.19203	0.793664	0.3334	SCC
13748	10	83593	RASSF5	Ras association (RalGDS/AF-6) domain family member 5	0.281965	0.0732883	5.5155e-08	0.897737	0.827733	0.896015	1.1769	1.1769	0.797938	1.63944	1.63944	0.717869	1.25074	0.717869	0.478207	SCC
36645	14	1727	CYB5R3	cytochrome b5 reductase 3	0.754469	0.0259832	5.54033e-08	0.744215	0.870465	0.840011	1.30487	1.30487	0.855063	1.41463	1.41463	0.902253	1.17269	1.17269	0.229822	AdCa
30609	5	219654	ZCCHC24	zinc finger, CCHC domain containing 24	0.420558	0.003826	5.57492e-08	0.812552	0.823871	0.863072	1.22777	1.22777	0.815756	1.27084	1.27084	0.933299	1.058	0.933299	0.0995887	SCC
28700	14	79888	LPCAT1	lysophosphatidylcholine acyltransferase 1	0.456922	0.0321806	5.71252e-08	0.937953	0.47423	0.909057	1.07003	0.909057	0.74819	1.77247	1.77247	0.599036	1.43016	0.599036	0.739285	SCC
35185	20	7812	CSDE1	cold shock domain containing E1, RNA-binding	0.952073	0.00521778	5.87284e-08	0.950001	0.769901	0.90992	1.15368	1.15368	0.78864	1.33828	1.33828	0.809201	1.27092	1.27092	0.345873	SCC
3409	10	2222	FDFT1	farnesyl-diphosphate farnesyltransferase 1	0.405537	0.083435	5.92297e-08	0.761412	0.762015	0.908404	1.16879	1.16879	0.812446	1.34413	1.34413	0.814437	1.17561	0.814437	0.296125	SCC
41055	9	27122	DKK3	dickkopf homolog 3 (Xenopus laevis)	0.951983	0.00699809	5.9945e-08	0.538835	0.735517	0.86092	1.3475	1.3475	0.93209	1.12659	1.12659	0.863818	1.21707	1.21707	0.283412	AdCa
41693	10	1798	DPAGT1	dolichyl-phosphate (UDP-N-acetylglucosamine) N-acetylglucosaminephosphotransferase 1 (GlcNAc-1-P transferase)	0.431457	0.0334929	6.00479e-08	1.36969	1.34288	0.736437	1.08705	0.736437	0.779519	1.27485	0.779519	0.84305	1.09131	0.84305	0.24631	SCC
5975	33	23344	ESYT1	extended synaptotagmin-like protein 1	0.3117	0.206029	6.12379e-08	0.86617	0.896939	0.894058	1.23548	1.23548	0.84117	1.20908	1.20908	0.853882	1.1599	0.853882	0.227891	SCC
24339	8	9117	SEC22C	SEC22 vesicle trafficking protein homolog C (S. cerevisiae)	0.0193507	0.00140133	6.1343e-08	0.80976	0.806307	0.82999	1.24074	1.24074	0.806696	1.30994	1.30994	0.779338	1.11568	0.779338	0.359679	AdCa
11335	8	8139	GAN	gigaxonin	0.238317	5.50433e-05	6.30114e-08	1.23371	1.59267	0.836055	1.09666	0.836055	0.670528	1.32391	0.670528	0.82835	1.24686	1.24686	0.318299	SCC
34725	13	8503	PIK3R3	phosphoinositide-3-kinase, regulatory subunit 3 (gamma)	0.900615	0.396119	6.32372e-08	0.703234	0.810729	0.823774	1.25348	1.25348	0.708539	1.40244	0.708539	0.79401	1.1985	0.79401	0.332771	SCC
3004	11	1040	CDS1	CDP-diacylglycerol synthase (phosphatidate cytidylyltransferase) 1	0.00939704	0.304209	6.43803e-08	0.931438	0.835333	0.908291	1.15623	1.15623	0.796889	1.56157	1.56157	0.727485	1.24791	0.727485	0.459011	SCC
27127	18	23136	EPB41L3	erythrocyte membrane protein band 4.1-like 3	0.14556	0.0584877	6.47858e-08	0.801265	0.854402	0.866235	1.23776	1.23776	0.826223	1.21753	1.21753	0.883185	1.10749	0.883185	0.179212	SCC
11269	15	999	CDH1	cadherin 1, type 1, E-cadherin (epithelial)	0.989747	0.00761616	6.54667e-08	1.5436	1.93236	0.858733	1.14323	0.858733	0.885958	1.08477	0.885958	0.886729	1.17393	1.17393	0.231346	AdCa
14499	8		C17orf45		0.452621	0.337147	6.70821e-08	1.12215	1.13635	0.856364	1.36432	1.36432	0.842554	1.34763	1.34763	0.837386	1.1132	0.837386	0.256035	AdCa
24532	7	166336	PRICKLE2	prickle homolog 2 (Drosophila)	0.200951	0.000219313	6.73647e-08	0.658247	0.621925	0.845959	1.25479	1.25479	0.883496	1.21024	1.21024	0.925634	1.06303	0.925634	0.111486	AdCa
5868	5	2819	GPD1	glycerol-3-phosphate dehydrogenase 1 (soluble)	0.355154	0.0249259	6.85576e-08	0.437999	0.530587	0.82158	1.30553	1.30553	0.813723	1.40084	1.40084	0.924571	1.09626	1.09626	0.13259	SCC
5993	11	6472	SHMT2	serine hydroxymethyltransferase 2 (mitochondrial)	0.984381	0.00807472	6.88487e-08	2.19009	1.8348	0.784315	1.15008	0.784315	0.801766	1.23587	0.801766	0.930581	1.15854	1.15854	0.212308	SCC
26798	8	55862	ECHDC1	enoyl Coenzyme A hydratase domain containing 1	0.0768212	0.00445374	7.03641e-08	0.762584	0.660016	0.803401	1.16487	0.803401	0.722784	1.2131	0.722784	0.683796	1.36469	0.683796	0.548362	SCC
39599	8	3200	HOXA3	homeobox A3	0.175383	0.0896054	7.10543e-08	0.839968	0.870389	0.736397	1.29362	0.736397	0.608457	1.47784	0.608457	0.74641	1.21027	0.74641	0.42196	SCC
7712	7	95	ACY1	aminoacylase 1	0.631678	0.249053	7.28608e-08	1.28472	1.02922	0.742035	1.29092	0.742035	0.769262	1.20578	0.769262	0.895716	1.12442	1.12442	0.169181	SCC
25876	35	9780	FAM38A	family with sequence similarity 38, member A	0.259436	0.124165	7.2938e-08	0.925773	1.0277	0.62748	1.18423	0.62748	0.614459	1.13832	0.614459	0.878523	1.17004	1.17004	0.226558	SCC
19620	15	9828	ARHGEF17	Rho guanine nucleotide exchange factor (GEF) 17	0.869631	0.0174846	7.44706e-08	0.783769	0.819213	0.77246	1.15408	0.77246	0.799588	1.1663	0.799588	0.848448	1.1778	0.848448	0.237102	SCC
9630	11	221692	PHACTR1	phosphatase and actin regulator 1	0.5195	0.000742507	7.54127e-08	0.483283	0.466353	0.756871	1.30767	0.756871	0.737667	1.25584	0.737667	0.795003	1.18758	0.795003	0.330968	SCC
3780	16	528	ATP6V1C1	ATPase, H+ transporting, lysosomal 42kDa, V1 subunit C1	0.513564	0.0636864	7.6412e-08	1.38997	1.08769	0.78919	1.18203	0.78919	0.812931	1.42584	1.42584	0.746302	1.23798	0.746302	0.422169	SCC
13797	11	51514	DTL	denticleless homolog (Drosophila)	0.952679	0.000179304	7.76809e-08	2.15435	2.13416	0.734649	1.3053	0.734649	0.722237	1.45059	1.45059	0.756031	1.27587	0.756031	0.403483	AdCa
19205	16	54503	ZDHHC13	zinc finger, DHHC-type containing 13	0.312078	0.019254	8.11367e-08	1.24437	1.43989	0.753422	1.16819	0.753422	0.749689	1.26492	0.749689	0.789742	1.24084	0.789742	0.340547	SCC
32680	12	23368	PPP1R13B	protein phosphatase 1, regulatory (inhibitor) subunit 13B	0.914603	0.298846	8.14189e-08	0.839922	0.902754	0.852233	1.11042	0.852233	0.855479	1.29773	1.29773	0.855667	1.12656	0.855667	0.224879	SCC
14982	8	9496	TBX4	T-box 4	0.41964	9.38835e-05	8.42147e-08	0.49223	0.413305	0.815846	1.15205	0.815846	0.805814	1.34162	1.34162	0.823704	1.18666	0.823704	0.279802	SCC
41244	8	8501	SLC43A1	solute carrier family 43, member 1	0.87823	0.276989	8.42389e-08	0.978592	0.924863	0.845993	1.19041	1.19041	0.825181	1.17496	0.825181	0.861556	1.29264	1.29264	0.370321	SCC
332	11	22836	RHOBTB3	Rho-related BTB domain containing 3	0.991638	0.489869	8.48116e-08	1.22438	1.02521	0.817573	1.11753	0.817573	0.701401	1.34846	0.701401	0.77134	1.21986	0.77134	0.374561	SCC
40493	12	9601	PDIA4	protein disulfide isomerase family A, member 4	0.902874	0.00258626	8.67513e-08	1.97229	1.74171	0.768366	1.07869	0.768366	0.766121	1.1639	0.766121	0.894001	1.30944	1.30944	0.38895	SCC
3749	5	6383	SDC2	syndecan 2	0.646092	0.0294822	8.90958e-08	0.71007	0.801329	0.81541	1.2096	0.81541	0.876422	1.17902	1.17902	0.930385	1.08528	1.08528	0.118067	AdCa
1338	9	5817	PVR	poliovirus receptor	0.785868	0.605893	9.67614e-08	1.32339	1.07291	0.804555	1.16848	0.804555	0.863889	1.16466	1.16466	0.754196	1.25592	0.754196	0.406989	AdCa
816	8	4946	OAZ1	ornithine decarboxylase antizyme 1	0.363456	0.0354937	9.73861e-08	0.966469	0.8418	0.804947	1.12457	0.804947	0.768011	1.15662	0.768011	0.846595	1.26425	1.26425	0.338282	SCC
4200	18	51230	PHF20	PHD finger protein 20	0.405	0.18472	9.73948e-08	0.995049	1.0392	0.849358	1.15314	0.849358	0.710509	1.28382	0.710509	0.829782	1.22003	1.22003	0.286917	SCC
7981	15	90102	PHLDB2	pleckstrin homology-like domain, family B, member 2	0.0953579	0.345921	1.00562e-07	0.746135	0.934029	0.795658	1.28349	1.28349	0.834737	1.18209	0.834737	0.722469	1.21345	0.722469	0.468992	AdCa
13015	27	476	ATP1A1	ATPase, Na+/K+ transporting, alpha 1 polypeptide	0.972322	0.188649	1.03723e-07	0.912226	0.848282	0.929773	1.13732	1.13732	0.763053	1.17237	0.763053	0.813729	1.30607	1.30607	0.385232	SCC
1821	5	9317	PTER	phosphotriesterase related	0.858749	0.219397	1.04465e-07	1.31363	0.96892	0.861141	1.2013	1.2013	0.866541	1.28161	1.28161	0.711686	1.23898	0.711686	0.490687	AdCa
5443	6	7528	YY1	YY1 transcription factor	0.0509479	0.0334925	1.05042e-07	1.06347	1.10687	0.789794	1.11901	0.789794	0.807237	1.10968	0.807237	0.96802	1.04305	1.04305	0.0608083	AdCa
4282	5	80336	PABPC1L	poly(A) binding protein, cytoplasmic 1-like	0.240175	0.00356919	1.08679e-07	1.54852	1.62497	0.714443	1.3046	0.714443	0.694062	1.26799	0.694062	0.863509	1.08623	0.863509	0.211717	SCC
32178	15	8694	DGAT1	diacylglycerol O-acyltransferase homolog 1 (mouse)	0.216433	0.365061	1.11623e-07	1.23449	0.980343	0.833891	1.09504	0.833891	0.874964	1.1977	1.1977	0.766101	1.16554	0.766101	0.384393	SCC
21876	8	51280	GOLM1	golgi membrane protein 1	0.0761927	0.127171	1.12248e-07	2.41784	1.59377	0.713765	1.18293	0.713765	0.828288	1.33468	1.33468	0.861736	1.32207	1.32207	0.402799	AdCa
683	10	57222	ERGIC1	endoplasmic reticulum-golgi intermediate compartment (ERGIC) 1	0.848068	0.0147146	1.12265e-07	1.00218	0.735106	0.893482	1.07473	0.893482	0.785492	1.51539	1.51539	0.694592	1.32635	0.694592	0.525762	SCC
37628	22	7837	PXDN	peroxidasin homolog (Drosophila)	0.81045	0.0177339	1.12374e-07	1.31056	1.75049	0.921476	1.10427	1.10427	0.733309	1.23168	0.733309	0.798755	1.29697	1.29697	0.375145	SCC
31815	80	5591	PRKDC	protein kinase, DNA-activated, catalytic polypeptide	0.137187	0.00192029	1.12514e-07	1.6592	1.42038	0.723969	1.15735	0.723969	0.779179	1.21749	0.779179	0.805887	1.25871	1.25871	0.331946	SCC
6590	6	152007	GLIPR2	GLI pathogenesis-related 2	0.117246	0.00132858	1.16119e-07	0.465507	0.583513	0.847351	1.19321	1.19321	0.793713	1.23059	0.793713	0.880577	1.08371	0.880577	0.183479	SCC
8552	8	3563	IL3RA	interleukin 3 receptor, alpha (low affinity)	0.131846	0.0317219	1.17862e-07	0.691186	0.746794	0.82298	1.21569	1.21569	0.822034	1.22236	1.22236	0.895433	1.10265	0.895433	0.159343	AdCa
29523	7	54502	RBM47	RNA binding motif protein 47	0.857242	0.0170946	1.18916e-07	1.12827	0.812953	0.968757	1.08169	1.08169	0.878868	1.25999	1.25999	0.797926	1.12129	0.797926	0.325673	SCC
415	11	1456	CSNK1G3	casein kinase 1, gamma 3	0.444636	0.651939	1.20311e-07	0.981345	0.966629	0.808169	1.16789	0.808169	0.782297	1.21723	0.782297	0.798514	1.16078	0.798514	0.32461	SCC
594	14	3340	NDST1	N-deacetylase/N-sulfotransferase (heparan glucosaminyl) 1	0.374273	0.0009897	1.21329e-07	0.684615	0.689984	0.882293	1.19942	1.19942	0.841792	1.15501	0.841792	0.842306	1.18189	0.842306	0.247584	SCC
10725	11	9444	QKI	quaking homolog, KH domain RNA binding (mouse)	0.250071	0.00126191	1.21719e-07	0.699305	0.600681	0.808414	1.22639	0.808414	0.817913	1.34021	1.34021	0.837481	1.16865	0.837481	0.255872	SCC
22635	6	7846	TUBA1A	tubulin, alpha 1a	0.715669	0.0262321	1.21833e-07	0.637059	0.822474	0.738264	1.33364	0.738264	0.7631	1.25408	0.7631	0.849768	1.21971	1.21971	0.286538	AdCa
7258	5	83543	AIF1L	allograft inflammatory factor 1-like	0.134013	0.0450894	1.22885e-07	0.665338	0.704795	0.73821	1.18629	0.73821	0.743811	1.41115	1.41115	0.830689	1.22819	1.22819	0.296534	SCC
34594	27	79932	KIAA0319L	KIAA0319-like	0.840421	0.396211	1.24505e-07	0.96396	0.929211	0.860515	1.14877	0.860515	0.82856	1.25813	1.25813	0.761712	1.25034	0.761712	0.392682	SCC
38421	6	6344	SCTR	secretin receptor	0.0652588	0.00398931	1.31259e-07	0.861325	0.710457	0.756442	1.15284	0.756442	0.650374	1.42348	0.650374	0.609156	1.48148	0.609156	0.715116	SCC
33054	5	5479	PPIB	peptidylprolyl isomerase B (cyclophilin B)	0.313321	0.00262325	1.31387e-07	1.31836	1.38728	0.811713	1.16734	0.811713	0.802484	1.10214	0.802484	0.964949	1.06516	1.06516	0.0910702	AdCa
17812	21	1292	COL6A2	collagen, type VI, alpha 2	0.793071	0.0211182	1.31638e-07	0.818277	1.1661	0.623109	1.16945	0.623109	0.679839	1.14342	0.679839	0.851747	1.34489	1.34489	0.427488	SCC
36711	15	1375	CPT1B	carnitine palmitoyltransferase 1B (muscle)	0.306445	0.0133799	1.33056e-07	1.03631	1.30861	0.862337	1.35113	1.35113	0.809607	1.35888	1.35888	0.701623	1.13918	0.701623	0.511232	SCC
22644	8	83956	RACGAP1P	Rac GTPase activating protein 1 pseudogene	0.982566	0.000293396	1.33236e-07	2.14739	1.84585	0.730091	1.1808	0.730091	0.779023	1.31309	1.31309	0.899253	1.13348	1.13348	0.180759	SCC
36932	16	146691	TOM1L2	target of myb1-like 2 (chicken)	0.815235	0.0712632	1.38593e-07	0.682302	0.806694	0.816452	1.25773	1.25773	0.838951	1.11835	0.838951	0.897346	1.18793	1.18793	0.24845	AdCa
838	9	27134	TJP3	tight junction protein 3 (zona occludens 3)	0.0744073	0.917282	1.38776e-07	1.03227	0.959176	0.894389	1.13934	1.13934	0.79471	1.38832	1.38832	0.709495	1.30146	0.709495	0.495136	SCC
21406	27	8777	MPDZ	multiple PDZ domain protein	0.0203877	0.0199907	1.42604e-07	0.684261	0.857984	0.864242	1.18885	1.18885	0.851052	1.22522	1.22522	0.852542	1.20386	1.20386	0.267668	SCC
40089	11	5445	PON2	paraoxonase 2	0.615954	0.048918	1.44458e-07	1.41615	0.687178	0.922847	1.12803	1.12803	0.750407	1.22954	0.750407	0.758206	1.31661	0.758206	0.399338	SCC
15552	47	23112	TNRC6B	trinucleotide repeat containing 6B	0.554726	0.0514932	1.44693e-07	0.979257	1.15921	0.77522	1.29869	1.29869	0.751664	1.24097	0.751664	0.785495	1.22662	0.785495	0.348326	AdCa
19051	12	3784	KCNQ1	potassium voltage-gated channel, KQT-like subfamily, member 1	0.667934	0.048849	1.46219e-07	0.730264	0.748145	0.86899	1.23384	1.23384	0.875988	1.50413	1.50413	0.8203	1.39663	1.39663	0.48195	SCC
10957	26	4363	ABCC1	ATP-binding cassette, sub-family C (CFTR/MRP), member 1	0.744494	0.00122731	1.46338e-07	1.11449	1.85222	0.811955	1.14481	0.811955	0.743254	1.21487	0.743254	0.836835	1.21939	1.21939	0.28616	SCC
9949	53	3710	ITPR3	inositol 1,4,5-triphosphate receptor, type 3	0.568823	0.865393	1.47188e-07	1.24065	0.949172	0.784949	1.11693	0.784949	0.834584	1.32528	1.32528	0.592289	1.25166	0.592289	0.755627	SCC
30366	10	6387	CXCL12	chemokine (C-X-C motif) ligand 12 (stromal cell-derived factor 1)	0.235454	0.0143611	1.50635e-07	0.609845	0.645585	0.806534	1.38808	1.38808	0.797037	1.55468	1.55468	0.874684	1.15546	1.15546	0.208467	AdCa
41407	8	5499	PPP1CA	protein phosphatase 1, catalytic subunit, alpha isoform	0.378073	0.00592257	1.54457e-07	1.22002	1.27989	0.755258	1.09024	0.755258	0.805874	1.21315	0.805874	0.898688	1.17121	1.17121	0.228	SCC
31780	20	2260	FGFR1	fibroblast growth factor receptor 1	0.747165	0.0220307	1.56522e-07	0.754883	0.795352	0.811685	1.33903	1.33903	0.76256	1.32509	1.32509	0.824783	1.20784	0.824783	0.277913	SCC
35376	14	5298	PI4KB	phosphatidylinositol 4-kinase, catalytic, beta	0.995382	0.128498	1.58469e-07	1.13488	1.0067	0.759971	1.18034	0.759971	0.849051	1.13985	0.849051	0.74234	1.19427	0.74234	0.429848	AdCa
17820	14	3275	PRMT2	protein arginine methyltransferase 2	0.0973186	0.00375278	1.5874e-07	0.854165	0.906862	0.77021	1.25046	0.77021	0.763706	1.30635	0.763706	0.783366	1.19742	0.783366	0.352242	SCC
18573	7	222229	LRWD1	leucine-rich repeats and WD repeat domain containing 1	0.444943	0.315824	1.59221e-07	1.22139	1.19614	0.659838	1.2377	0.659838	0.848855	1.17261	0.848855	0.60405	1.17933	0.60405	0.72726	AdCa
15052	5	55890	GPRC5C	G protein-coupled receptor, family C, group 5, member C	0.919209	0.593198	1.61447e-07	1.1183	0.928671	0.887171	1.11857	0.887171	0.796975	1.17932	0.796975	0.803278	1.40352	1.40352	0.48905	AdCa
40860	15	6612	SUMO3	SMT3 suppressor of mif two 3 homolog 3 (S. cerevisiae)	0.0359827	0.480711	1.62638e-07	1.0234	0.98555	0.830515	1.27973	1.27973	0.638863	1.3578	0.638863	0.843	1.39206	1.39206	0.477221	SCC
30161	8	5264	PHYH	phytanoyl-CoA 2-hydroxylase	0.00661265	0.311114	1.63824e-07	0.893371	0.907087	0.937632	1.05171	0.937632	0.843428	1.46166	1.46166	0.690211	1.18449	0.690211	0.534891	SCC
15146	14	9146	HGS	hepatocyte growth factor-regulated tyrosine kinase substrate	0.647281	0.0108951	1.67803e-07	1.29873	1.24582	0.80936	1.14219	0.80936	0.812244	1.2596	1.2596	0.820711	1.23727	1.23727	0.30716	SCC
14554	10	22905	EPN2	epsin 2	0.466411	0.0879446	1.71011e-07	0.912058	0.896239	0.830435	1.12988	0.830435	0.657032	1.20969	0.657032	0.904813	1.26392	1.26392	0.337905	SCC
38934	15	65059	RAPH1	Ras association (RalGDS/AF-6) and pleckstrin homology domains 1	0.383243	0.0720949	1.71712e-07	1.01419	0.774838	0.852544	1.41038	1.41038	0.787295	1.29987	1.29987	0.819232	1.18619	0.819232	0.287656	SCC
7775	16	6314	ATXN7	ataxin 7	0.299531	0.0425484	1.72053e-07	0.84484	0.781107	0.889194	1.3582	1.3582	0.882695	1.35291	1.35291	0.873707	1.08239	0.873707	0.194779	SCC
7716	8	132160	PPM1M	protein phosphatase 1M (PP2C domain containing)	0.0659993	0.00313466	1.73338e-07	0.872385	0.820411	0.873685	1.15179	1.15179	0.705687	1.34111	0.705687	0.785325	1.31588	1.31588	0.396028	SCC
15477	11	10042	HMGXB4	HMG box domain containing 4	0.723495	8.97075e-05	1.74005e-07	1.15064	1.43476	0.718407	1.24855	0.718407	0.75575	1.26867	0.75575	0.834881	1.1435	0.834881	0.260358	SCC
41704	5	5818	PVRL1	poliovirus receptor-related 1 (herpesvirus entry mediator C)	0.12897	7.56514e-05	1.74112e-07	1.42446	3.56615	0.915238	1.13672	1.13672	0.758454	1.22316	0.758454	0.923843	1.20672	1.20672	0.271091	SCC
40200	18	6733	SRPK2	SFRS protein kinase 2	0.891748	0.0493324	1.7527e-07	1.18781	1.13027	0.893712	1.27714	1.27714	0.792387	1.32682	1.32682	0.719211	1.32822	0.719211	0.475513	SCC
3486	15	1808	DPYSL2	dihydropyrimidinase-like 2	0.658755	0.000285662	1.78651e-07	0.494833	0.337447	0.909147	1.29385	1.29385	0.879148	1.40007	1.40007	0.74547	1.11891	0.74547	0.423778	SCC
31898	11	23471	TRAM1	translocation associated membrane protein 1	0.854336	0.0373037	1.79916e-07	1.32369	0.905213	0.87315	1.08578	0.87315	0.798055	1.1455	0.798055	0.762245	1.20719	0.762245	0.391673	SCC
28600	12	147798	TMC4	transmembrane channel-like 4	0.364402	0.783112	1.87997e-07	1.13563	1.04397	0.769045	1.10852	0.769045	0.878088	1.15464	1.15464	0.73613	1.24309	0.73613	0.441968	AdCa
28151	6	80726	KIAA1683	KIAA1683	0.340835	0.0515378	1.88863e-07	0.812307	0.790991	0.688852	1.20524	0.688852	0.591778	1.27616	0.591778	0.92101	1.16404	1.16404	0.219141	SCC
24435	23	7318	UBA7	ubiquitin-like modifier activating enzyme 7	0.752507	0.00981029	1.89545e-07	0.838568	0.715069	0.880667	1.20584	1.20584	0.652105	1.47724	0.652105	0.812286	1.6377	1.6377	0.711671	SCC
6886	22	60560	MAK10	MAK10 homolog, amino-acid N-acetyltransferase subunit (S. cerevisiae)	0.619648	0.120977	1.90767e-07	1.12381	1.08359	0.733184	1.11804	0.733184	0.856975	1.20594	1.20594	0.806555	1.17993	0.806555	0.310155	AdCa
12322	10	64129	TINAGL1	tubulointerstitial nephritis antigen-like 1	0.422952	0.135901	1.91809e-07	0.738627	1.12292	0.816971	1.17445	0.816971	0.91238	1.16032	1.16032	0.765562	1.28724	0.765562	0.385409	AdCa
31792	18	7994	MYST3	MYST histone acetyltransferase (monocytic leukemia) 3	0.54401	0.872061	1.95873e-07	0.899105	0.969684	0.878176	1.36033	1.36033	0.854397	1.44109	1.44109	0.807107	1.17856	0.807107	0.309168	SCC
12940	20	10768	AHCYL1	adenosylhomocysteinase-like 1	0.705762	0.00740555	1.98815e-07	1.09784	0.80439	0.851246	1.35369	1.35369	0.811952	1.61976	1.61976	0.808036	1.21492	0.808036	0.307509	SCC
1930	9	221016	CCDC7	coiled-coil domain containing 7	0.0428674	0.118816	1.99967e-07	0.831166	0.854832	0.801587	1.25029	1.25029	0.804275	1.21957	0.804275	0.845981	1.22295	1.22295	0.290365	AdCa
39458	8	29886	SNX8	sorting nexin 8	0.0233895	0.00182705	2.0832e-07	1.32389	1.15043	0.711654	1.18766	0.711654	0.874603	1.15685	1.15685	0.615163	1.34956	0.615163	0.700959	AdCa
35569	15	50848	F11R	F11 receptor	0.695584	0.526668	2.10198e-07	0.950488	1.15569	0.872151	1.20625	1.20625	0.756764	1.31064	0.756764	0.886022	1.35447	1.35447	0.437728	SCC
13501	7	2328	FMO3	flavin containing monooxygenase 3	0.37562	0.706804	2.12628e-07	0.69209	0.949484	0.74151	1.43688	1.43688	0.698704	1.64686	1.64686	0.838256	1.51299	1.51299	0.597402	SCC
25177	18	1608	DGKG	diacylglycerol kinase, gamma 90kDa	0.401988	0.0546042	2.13872e-07	0.908908	0.694646	0.714631	1.14576	0.714631	0.722473	1.61248	1.61248	0.576104	1.28556	0.576104	0.795599	SCC
38550	13	4175	MCM6	minichromosome maintenance complex component 6	0.999606	0.00231091	2.14755e-07	1.88323	1.60953	0.810666	1.22073	0.810666	0.863271	1.30816	1.30816	0.817966	1.33387	1.33387	0.415618	SCC
3652	17	23678	SGK3	serum/glucocorticoid regulated kinase family, member 3	0.0404987	0.0839155	2.20092e-07	0.839205	0.870536	0.871437	1.51614	1.51614	0.755259	1.32188	0.755259	0.807322	1.25418	1.25418	0.326744	SCC
28836	17	3572	IL6ST	interleukin 6 signal transducer (gp130, oncostatin M receptor)	0.631617	1.99235e-05	2.21325e-07	0.678989	0.477802	0.824642	1.11505	0.824642	0.742559	1.41757	1.41757	0.754332	1.39419	1.39419	0.479427	SCC
11489	17	9818	NUPL1	nucleoporin like 1	0.251362	0.802209	2.23238e-07	0.951702	1.00222	0.762378	1.33418	1.33418	0.833943	1.20904	1.20904	0.798762	1.17852	0.798762	0.324162	SCC
2669	17	7468	WHSC1	Wolf-Hirschhorn syndrome candidate 1	0.966273	0.00295886	2.25817e-07	1.43306	1.43448	0.785271	1.14768	0.785271	0.847018	1.16234	0.847018	0.857432	1.18533	1.18533	0.245289	AdCa
7195	9	2356	FPGS	folylpolyglutamate synthase	0.0514157	0.0975883	2.33404e-07	1.15039	1.03929	0.790372	1.10169	0.790372	0.879255	1.16024	1.16024	0.88942	1.15593	1.15593	0.209054	AdCa
32602	12	123036	TC2N	tandem C2 domains, nuclear	0.760815	0.0962699	2.34217e-07	0.987832	0.740239	0.92013	1.1123	1.1123	0.817712	1.32626	1.32626	0.727315	1.18484	0.727315	0.459348	SCC
28223	5	85415	RHPN2	rhophilin, Rho GTPase binding protein 2	0.24927	0.0162281	2.35517e-07	1.59703	1.40629	0.701922	1.33899	0.701922	0.771342	1.12923	0.771342	0.906951	1.25373	1.25373	0.326227	AdCa
26353	6	896	CCND3	cyclin D3	0.195731	0.008787	2.45697e-07	0.933059	0.756652	0.875487	1.13096	0.875487	0.805937	1.33187	1.33187	0.849152	1.16323	0.849152	0.235905	SCC
39985	10	83862	TMEM120A	transmembrane protein 120A	0.58205	0.203952	2.51462e-07	1.05175	0.92568	0.774887	1.13688	0.774887	0.814739	1.3633	1.3633	0.628614	1.29023	0.628614	0.669754	AdCa
17869	16	26100	WIPI2	WD repeat domain, phosphoinositide interacting 2	0.980209	0.0552443	2.5357e-07	1.26549	1.12573	0.789369	1.16711	0.789369	0.755125	1.21861	0.755125	0.795834	1.40196	1.40196	0.487445	SCC
19877	17	4013	VWA5A	von Willebrand factor A domain containing 5A	0.953324	0.012664	2.64678e-07	0.690676	0.721053	0.861048	1.25536	1.25536	0.822926	1.54327	1.54327	0.813443	1.17766	0.813443	0.297887	SCC
27599	5	57213	C13orf1	chromosome 13 open reading frame 1	0.0684292	0.0214137	2.68694e-07	0.730231	0.827441	0.864463	1.23286	1.23286	0.770344	1.24114	0.770344	0.895291	1.12218	1.12218	0.166304	SCC
35350	11	51107	APH1A	anterior pharynx defective 1 homolog A (C. elegans)	0.427768	0.0545469	2.69923e-07	1.30151	1.06605	0.820439	1.12839	0.820439	0.877797	1.14243	1.14243	0.80388	1.14231	0.80388	0.314948	AdCa
5650	8	2026	ENO2	enolase 2 (gamma, neuronal)	0.989075	0.0377417	2.75991e-07	1.6114	1.67969	0.742609	1.11096	0.742609	0.744667	1.16655	0.744667	0.860735	1.09501	0.860735	0.216359	SCC
24406	5	65010	SLC26A6	solute carrier family 26, member 6	0.837474	0.0952956	2.81992e-07	1.4024	1.21003	0.713562	1.19966	0.713562	0.886548	1.23282	1.23282	0.804877	1.23035	0.804877	0.31316	AdCa
14216	5	26040	SETBP1	SET binding protein 1	0.697827	0.0609297	2.83526e-07	0.739996	0.880306	0.910947	1.27534	1.27534	0.887786	1.13875	1.13875	0.896584	1.11994	1.11994	0.163421	AdCa
29263	13	8728	ADAM19	ADAM metallopeptidase domain 19 (meltrin beta)	0.433645	0.00759484	2.83611e-07	1.34536	1.5094	0.829176	1.1905	0.829176	0.753518	1.22465	0.753518	0.865691	1.16076	1.16076	0.21507	AdCa
16042	13		AC010896.1		0.858683	0.00243585	2.88151e-07	1.76098	1.92517	0.801031	1.2029	0.801031	0.794683	1.2591	1.2591	0.827011	1.2184	1.2184	0.284988	SCC
13602	8	54823	C1orf26	chromosome 1 open reading frame 26	0.0755062	0.0758911	2.88793e-07	1.0178	1.03297	0.805847	1.22233	0.805847	0.851072	1.16564	0.851072	0.928897	1.05687	0.928897	0.106409	SCC
3141	16	79633	FAT4	FAT tumor suppressor homolog 4 (Drosophila)	0.070517	0.000503236	2.89645e-07	0.627893	0.539703	0.814183	1.1983	0.814183	0.815256	1.32357	1.32357	0.905357	1.08376	0.905357	0.143441	SCC
13847	7	54996	MOSC2	MOCO sulphurase C-terminal domain containing 2	0.429007	0.000752846	2.91251e-07	0.612585	0.624711	0.827386	1.18944	0.827386	0.777654	1.30777	1.30777	0.849586	1.26663	1.26663	0.340995	SCC
7611	7	92999	ZBTB47	zinc finger and BTB domain containing 47	0.0605352	0.00832956	2.93206e-07	0.832857	0.886679	0.782804	1.19985	0.782804	0.824167	1.1319	0.824167	0.894551	1.13493	1.13493	0.182603	SCC
17163	13	57181	SLC39A10	solute carrier family 39 (zinc transporter), member 10	0.978933	0.316944	2.94682e-07	1.28434	1.16451	0.628608	1.1073	0.628608	0.797051	1.1027	0.797051	0.788668	1.17414	0.788668	0.34251	AdCa
26226	18	10919	EHMT2	euchromatic histone-lysine N-methyltransferase 2	0.162354	0.0399758	2.97965e-07	1.23437	1.16777	0.691873	1.1582	0.691873	0.866429	1.11625	0.866429	0.798534	1.16993	0.798534	0.324574	AdCa
38543	7	81615	TMEM163	transmembrane protein 163	0.442608	0.0253152	2.9825e-07	0.947429	0.651162	0.961368	1.06496	1.06496	0.774092	1.41208	1.41208	0.680819	1.27724	0.680819	0.554657	SCC
12992	17	204851	HIPK1	homeodomain interacting protein kinase 1	0.635961	0.000911414	2.99867e-07	0.82732	0.664243	0.926147	1.15141	1.15141	0.811569	1.47682	1.47682	0.779655	1.23941	0.779655	0.359092	SCC
36729	5	1398	CRK	v-crk sarcoma virus CT10 oncogene homolog (avian)	0.193125	0.00756775	3.01817e-07	0.834701	0.890605	0.86525	1.1323	0.86525	0.865094	1.14893	0.865094	0.905	1.21277	1.21277	0.278306	AdCa
34664	17	22955	SCMH1	sex comb on midleg homolog 1 (Drosophila)	0.374841	0.0131423	3.02882e-07	0.88775	0.84903	0.827367	1.14697	0.827367	0.754483	1.26839	0.754483	0.821697	1.29395	1.29395	0.371782	SCC
19025	16	727897	MUC5B	mucin 5B, oligomeric mucus/gel-forming	0.00790594	0.99576	3.03562e-07	0.993426	0.987631	0.788051	1.1922	0.788051	0.53672	1.19595	0.53672	0.737352	1.46827	1.46827	0.554117	SCC
7755	44	2317	FLNB	filamin B, beta	0.351445	0.153295	3.0534e-07	1.29627	1.21416	0.787768	1.14773	0.787768	0.765081	1.17998	0.765081	0.741832	1.29998	0.741832	0.430836	AdCa
29195	11	2908	NR3C1	nuclear receptor subfamily 3, group C, member 1 (glucocorticoid receptor)	0.736155	0.000100119	3.16657e-07	0.855396	0.665941	0.902688	1.11168	1.11168	0.82771	1.35331	1.35331	0.821453	1.21937	1.21937	0.286136	SCC
5091	10	4323	MMP14	matrix metallopeptidase 14 (membrane-inserted)	0.337535	7.42132e-05	3.21283e-07	1.93518	2.55025	0.88799	1.14641	1.14641	0.812218	1.20085	0.812218	0.891958	1.14586	1.14586	0.196431	SCC
7257	10	10319	LAMC3	laminin, gamma 3	0.695492	0.0621474	3.21524e-07	0.791631	0.715259	0.82523	1.24469	1.24469	0.773253	1.31277	1.31277	0.906231	1.31133	1.31133	0.391031	SCC
12285	5	27293	SMPDL3B	sphingomyelin phosphodiesterase, acid-like 3B	0.0475925	0.184583	3.2329e-07	1.70741	1.09741	0.821215	1.07809	0.821215	0.883134	1.10335	0.883134	0.765924	1.20301	0.765924	0.384727	AdCa
26533	10	26503	SLC17A5	solute carrier family 17 (anion/sugar transporter), member 5	0.00687957	0.128708	3.24504e-07	0.88195	0.851153	0.896914	1.11246	0.896914	0.762789	1.20411	0.762789	0.869683	1.21192	1.21192	0.277294	SCC
25339	8	5310	PKD1	polycystic kidney disease 1 (autosomal dominant)	0.510693	0.011952	3.25955e-07	0.794774	0.89714	0.704303	1.16927	0.704303	0.871832	1.08934	0.871832	0.743304	1.12951	0.743304	0.427976	AdCa
14937	12	10040	TOM1L1	target of myb1 (chicken)-like 1	0.0252018	0.537285	3.30035e-07	1.23262	0.988417	0.943227	1.15173	1.15173	0.844949	1.32263	1.32263	0.751267	1.25965	0.751267	0.412602	SCC
18033	8		AC006978.2		0.971313	0.0130744	3.33282e-07	1.30228	1.11699	0.738787	1.35505	1.35505	0.653674	1.1588	0.653674	0.811798	1.28308	1.28308	0.359611	AdCa
36031	7	55061	SUSD4	sushi domain containing 4	0.28933	0.0588627	3.37229e-07	1.05802	1.40428	0.86639	1.07055	0.86639	0.570678	1.36986	0.570678	0.744701	1.51818	1.51818	0.602343	SCC
37255	21	10014	HDAC5	histone deacetylase 5	0.930816	0.017412	3.73326e-07	0.849621	0.802912	0.894381	1.1782	1.1782	0.851985	1.24501	1.24501	0.874927	1.33641	1.33641	0.418363	SCC
18583	15	9512	PMPCB	peptidase (mitochondrial processing) beta	0.759149	0.0921482	3.75234e-07	1.23914	1.08124	0.691204	1.13811	0.691204	0.679726	1.21357	0.679726	0.745966	1.19741	0.745966	0.422818	SCC
25741	26	3931	LCAT	lecithin-cholesterol acyltransferase	0.588747	0.00646918	3.76321e-07	0.753974	0.825961	0.801447	1.16223	0.801447	0.785657	1.13666	0.785657	0.848868	1.39511	1.39511	0.480379	SCC
34589	18	9204	ZMYM6	zinc finger, MYM-type 6	0.445953	0.537983	3.78323e-07	0.996006	0.980244	0.852745	1.20652	1.20652	0.700606	1.27866	0.700606	0.859401	1.21715	1.21715	0.283507	SCC
17774	14	8209	C21orf33	chromosome 21 open reading frame 33	0.100867	0.0688718	3.88877e-07	1.15478	1.08381	0.856735	1.23189	1.23189	0.79101	1.22919	0.79101	0.859321	1.12425	0.859321	0.218731	SCC
38871	19	57520	HECW2	HECT, C2 and WW domain containing E3 ubiquitin protein ligase 2	0.183708	0.0158026	3.95692e-07	0.625715	0.529834	0.823277	1.28641	1.28641	0.693162	1.48541	1.48541	0.788675	1.32466	1.32466	0.405622	SCC
40324	9	375616	KCP	kielin/chordin-like protein	0.0102795	0.893052	3.96271e-07	1.0382	0.990287	0.884648	1.14723	1.14723	0.804544	1.29557	1.29557	0.722849	1.138	0.722849	0.468234	SCC
28966	7	902	CCNH	cyclin H	0.215181	0.0456288	4.13369e-07	0.862104	0.767053	0.872686	1.13737	0.872686	0.853171	1.32196	1.32196	0.804827	1.15844	0.804827	0.313249	SCC
17465	15	55054	ATG16L1	ATG16 autophagy related 16-like 1 (S. cerevisiae)	0.378275	0.373439	4.17035e-07	1.19402	1.1002	0.689296	1.21612	0.689296	0.808658	1.23783	1.23783	0.729469	1.22356	0.729469	0.455081	AdCa
28601	10		LENG4		0.525941	0.136786	4.32137e-07	1.34337	1.24946	0.658649	1.19918	0.658649	0.882445	1.1582	1.1582	0.746391	1.21681	0.746391	0.421997	AdCa
27472	14	90627	STARD13	StAR-related lipid transfer (START) domain containing 13	0.58951	0.00133176	4.34423e-07	0.597639	0.688565	0.744429	1.27304	0.744429	0.788104	1.14606	0.788104	0.830046	1.17398	0.830046	0.268737	AdCa
5115	17		WDR23		0.0154234	0.157742	4.36364e-07	0.96558	0.940014	0.867208	1.10376	0.867208	0.727052	1.37561	1.37561	0.793663	1.3528	1.3528	0.435949	SCC
32090	8	114907	FBXO32	F-box protein 32	0.578105	0.000341074	4.47908e-07	1.92241	2.47107	0.844778	1.15585	0.844778	0.826921	1.44458	1.44458	0.800127	1.23926	0.800127	0.321699	SCC
11060	8	226	ALDOA	aldolase A, fructose-bisphosphate	0.699169	0.000412717	4.48501e-07	1.4833	1.65995	0.601658	1.15542	0.601658	0.948185	1.0972	1.0972	0.621274	1.20019	0.621274	0.686698	AdCa
183	5	285671	RNF180	ring finger protein 180	0.950406	0.000884229	4.50298e-07	0.63782	0.694797	0.845428	1.30954	1.30954	0.778363	1.4778	1.4778	0.886144	1.12307	0.886144	0.174387	SCC
41784	22	23310	NCAPD3	non-SMC condensin II complex, subunit D3	0.999967	0.00139582	4.53112e-07	1.44856	1.46847	0.827643	1.18705	0.827643	0.781923	1.15849	0.781923	0.846292	1.18959	1.18959	0.250464	SCC
26588	27	57231	SNX14	sorting nexin 14	0.276264	0.0170294	4.60955e-07	0.880661	0.873986	0.824325	1.22525	1.22525	0.75676	1.43747	1.43747	0.826881	1.28815	1.28815	0.365301	SCC
4077	27	22803	XRN2	5'-3' exoribonuclease 2	0.943207	0.164302	4.65005e-07	1.11333	1.16132	0.924757	1.12056	1.12056	0.785957	1.18313	0.785957	0.813301	1.29272	1.29272	0.37041	SCC
37462	18	23461	ABCA5	ATP-binding cassette, sub-family A (ABC1), member 5	0.0356063	0.630603	4.68624e-07	0.775309	1.10108	0.690303	1.21356	0.690303	0.602238	1.38939	0.602238	0.848476	1.21763	1.21763	0.284076	AdCa
24410	13	5576	PRKAR2A	protein kinase, cAMP-dependent, regulatory, type II, alpha	0.938716	0.0766937	4.70416e-07	1.05012	0.858389	0.918178	1.08581	0.918178	0.835439	1.27306	1.27306	0.721237	1.29969	0.721237	0.471455	SCC
18928	16	51667	NUB1	negative regulator of ubiquitin-like proteins 1	0.396534	0.0234694	4.70913e-07	1.14237	0.837208	0.840214	1.4318	1.4318	0.857284	1.36949	1.36949	0.856444	1.16408	0.856444	0.223569	SCC
5901	11	3855	KRT7	keratin 7	0.827201	0.0538947	4.72727e-07	1.36281	0.802996	0.856099	1.16124	0.856099	0.686656	1.46838	1.46838	0.790833	1.2881	1.2881	0.365245	SCC
40900	12	338440	ANO9	anoctamin 9	0.964632	0.0451183	4.82844e-07	1.39481	1.45919	0.702362	1.23832	0.702362	0.819736	1.23954	1.23954	0.856815	1.12882	0.856815	0.222944	AdCa
27887	12	6929	TCF3	transcription factor 3 (E2A immunoglobulin enhancer binding factors E12/E47)	0.138094	4.31246e-05	4.85836e-07	1.27949	1.30826	0.807072	1.25204	1.25204	0.799917	1.21428	0.799917	0.912918	1.25976	1.25976	0.333149	AdCa
28479	5	54922	RASIP1	Ras interacting protein 1	0.502142	0.0113276	4.99955e-07	0.589894	0.720433	0.855028	1.32129	1.32129	0.771841	1.22902	0.771841	0.927	1.10778	1.10778	0.147671	SCC
37801	26	26160	IFT172	intraflagellar transport 172 homolog (Chlamydomonas)	0.0338495	0.634695	5.02322e-07	0.729782	0.981849	0.81219	1.32822	1.32822	0.830027	1.22419	1.22419	0.83917	1.14188	0.83917	0.252965	AdCa
4753	7	8766	RAB11A	RAB11A, member RAS oncogene family	0.527006	0.609377	5.09295e-07	0.889821	0.956573	0.822667	1.11231	0.822667	0.827628	1.15164	0.827628	0.903623	1.13642	1.13642	0.184496	SCC
5049	11	55701	FLJ10357	hypothetical protein FLJ10357	0.376126	0.0443572	5.15641e-07	0.829492	0.920112	0.833639	1.33718	1.33718	0.816492	1.18195	0.816492	0.880609	1.13133	0.880609	0.183427	AdCa
35136	8	9122	SLC16A4	solute carrier family 16, member 4 (monocarboxylic acid transporter 5)	0.989229	0.0310706	5.22373e-07	0.80782	0.614068	0.873206	1.14858	1.14858	0.80593	1.47377	1.47377	0.746449	1.10566	0.746449	0.421884	SCC
4963	5	7026	NR2F2	nuclear receptor subfamily 2, group F, member 2	0.762368	0.00698818	5.27894e-07	0.681617	0.814627	0.826332	1.27494	1.27494	0.861017	1.17215	1.17215	0.88873	1.1538	1.1538	0.206393	AdCa
36908	50	9611	NCOR1	nuclear receptor co-repressor 1	0.0528203	0.215805	5.31311e-07	0.914421	0.95187	0.872401	1.29636	1.29636	0.837109	1.37627	1.37627	0.765523	1.24435	0.765523	0.385482	SCC
37229	18	2145	EZH1	enhancer of zeste homolog 1 (Drosophila)	0.582298	0.0389238	5.38686e-07	0.745764	0.841355	0.783036	1.22804	0.783036	0.828908	1.20166	0.828908	0.860624	1.14949	0.860624	0.216545	SCC
12247	6	64793	CCDC21	coiled-coil domain containing 21	0.722537	0.00247707	5.42125e-07	1.46918	1.38635	0.7411	1.2366	0.7411	0.700527	1.22046	0.700527	0.900676	1.16108	1.16108	0.215467	AdCa
26349	10	5225	PGC	progastricsin (pepsinogen C)	0.318426	0.0024164	5.42379e-07	0.403495	0.151287	0.881173	1.33195	1.33195	0.607153	1.70725	1.70725	0.634839	1.45132	0.634839	0.655537	SCC
22519	5	3845	KRAS	v-Ki-ras2 Kirsten rat sarcoma viral oncogene homolog	0.997836	0.203358	5.53324e-07	1.36068	1.41674	0.652117	1.1662	0.652117	0.705422	1.25444	0.705422	0.924434	1.12944	1.12944	0.175608	AdCa
4027	8	22903	BTBD3	BTB (POZ) domain containing 3	0.728564	0.566285	5.54077e-07	0.841069	0.878775	0.832853	1.18645	0.832853	0.770922	1.34694	1.34694	0.810029	1.30762	1.30762	0.386943	SCC
19922	19	6768	ST14	suppression of tumorigenicity 14 (colon carcinoma)	0.439727	0.0135052	5.54242e-07	1.58789	1.66322	0.783776	1.11216	0.783776	0.809568	1.21546	0.809568	0.83323	1.13614	0.83323	0.263213	SCC
41453	26	4926	NUMA1	nuclear mitotic apparatus protein 1	0.38802	0.148593	5.54327e-07	0.855899	0.900506	0.837637	1.28614	1.28614	0.828841	1.19223	0.828841	0.82671	1.18948	0.82671	0.274547	AdCa
22444	6	4973	OLR1	oxidized low density lipoprotein (lectin-like) receptor 1	0.0967304	0.0120922	5.65655e-07	0.397938	0.412756	0.832861	1.45372	1.45372	0.811055	1.7628	1.7628	0.824664	1.13795	0.824664	0.278122	SCC
2607	45	1793	DOCK1	dedicator of cytokinesis 1	0.82841	0.265112	5.80183e-07	0.938932	1.09457	0.831145	1.17355	0.831145	0.791517	1.29914	1.29914	0.684306	1.33738	0.684306	0.547286	SCC
4438	5	63910	SLC17A9	solute carrier family 17, member 9	0.820805	0.00499693	5.98077e-07	1.33267	1.58937	0.678858	1.28637	0.678858	0.907542	1.19655	1.19655	0.735315	1.20287	0.735315	0.443566	AdCa
4625	7	51203	NUSAP1	nucleolar and spindle associated protein 1	0.933195	0.000106472	6.07349e-07	2.42171	2.23948	0.775427	1.23379	0.775427	0.865424	1.38052	1.38052	0.846637	1.17525	0.846637	0.240185	AdCa
14367	7	124976	SPNS2	spinster homolog 2 (Drosophila)	0.741887	0.0341652	6.10329e-07	0.745801	0.647134	0.872604	1.23293	1.23293	0.778839	1.78183	1.78183	0.587738	1.28188	0.587738	0.766755	SCC
29031	5		AC010349.1		0.05289	0.143514	6.10623e-07	0.50462	0.671927	0.802661	1.21134	0.802661	0.875421	1.17131	1.17131	0.891724	1.08261	0.891724	0.165331	AdCa
18714	12	813	CALU	calumenin	0.312227	0.00171381	6.10911e-07	1.52892	1.54071	0.762525	1.14341	0.762525	0.818279	1.18719	0.818279	0.903583	1.20365	1.20365	0.267416	AdCa
21384	17	79956	ERMP1	endoplasmic reticulum metallopeptidase 1	0.974674	0.0272786	6.15194e-07	0.938006	1.37714	0.889298	1.10108	0.889298	0.771265	1.11178	0.771265	0.827514	1.2529	1.2529	0.325271	SCC
11328	6	51741	WWOX	WW domain containing oxidoreductase	0.29574	0.0184056	6.27771e-07	1.11217	1.22389	0.858495	1.57799	1.57799	0.712145	1.75096	1.75096	0.901214	1.20551	1.20551	0.269644	SCC
8023	12	57514	CDGAP	Cdc42 GTPase-activating protein	0.278025	0.000424719	6.30253e-07	0.540963	0.48839	0.804499	1.25827	1.25827	0.773241	1.34374	1.34374	0.867458	1.10022	0.867458	0.205134	AdCa
32961	6	90527	DUOXA1	dual oxidase maturation factor 1	0.495929	0.0384287	6.32847e-07	0.494014	0.686013	0.766559	1.20614	0.766559	0.915424	1.07686	0.915424	0.776808	1.19565	0.776808	0.36437	AdCa
35890	29	5287	PIK3C2B	phosphoinositide-3-kinase, class 2, beta polypeptide	0.979569	0.38904	6.3453e-07	0.885333	0.802823	0.843038	1.20635	1.20635	0.819587	1.21278	0.819587	0.824122	1.20825	0.824122	0.27907	SCC
39954	9	9275	BCL7B	B-cell CLL/lymphoma 7B	0.0105097	0.0329312	6.416e-07	0.960016	0.82045	0.907338	1.14707	1.14707	0.868069	1.47905	1.47905	0.775546	1.19284	0.775546	0.366716	SCC
11265	12	54496	PRMT7	protein arginine methyltransferase 7	0.955371	0.014941	6.42025e-07	1.15273	1.19258	0.858336	1.12131	0.858336	0.741025	1.15039	0.741025	0.827483	1.15831	0.827483	0.273198	SCC
33099	18	55075	UACA	uveal autoantigen with coiled-coil domains and ankyrin repeats	0.193326	0.00592929	6.49577e-07	0.674848	0.74363	0.837506	1.45294	1.45294	0.864208	1.30873	1.30873	0.830324	1.20024	0.830324	0.268254	SCC
19208	8	10196	PRMT3	protein arginine methyltransferase 3	0.948306	0.0142253	6.51364e-07	1.50085	1.32279	0.651525	1.21528	0.651525	0.793278	1.10397	0.793278	0.821308	1.14458	0.821308	0.284005	AdCa
17985	6	90693	CCDC126	coiled-coil domain containing 126	0.0181832	0.79614	6.51936e-07	1.11482	1.00478	0.836177	1.06438	0.836177	0.875971	1.32203	1.32203	0.632494	1.13779	0.632494	0.660876	SCC
29731	7	51170	HSD17B11	hydroxysteroid (17-beta) dehydrogenase 11	0.71305	0.00610828	6.55363e-07	0.840221	0.4957	0.952898	1.06986	1.06986	0.865166	1.23292	1.23292	0.855756	1.15688	0.855756	0.224729	SCC
18441	13	54677	CROT	carnitine O-octanoyltransferase	0.069631	0.0304651	7.09569e-07	0.992176	1.2581	0.909366	1.09971	1.09971	0.723082	1.10184	0.723082	0.825319	1.48083	1.48083	0.566406	SCC
30714	52	26509	MYOF	myoferlin	0.161919	0.0742928	7.14831e-07	1.02764	1.1989	0.795749	1.20995	0.795749	0.668539	1.16572	0.668539	0.796802	1.64201	1.64201	0.715463	SCC
29307	6	1843	DUSP1	dual specificity phosphatase 1	0.813617	0.000899622	7.23543e-07	0.415043	0.335138	0.920702	1.09082	1.09082	0.789773	1.25593	0.789773	0.836758	1.3783	1.3783	0.46289	SCC
6009	6	6302	TSPAN31	tetraspanin 31	0.883778	0.678215	7.23665e-07	0.977169	0.89105	0.945985	1.1567	1.1567	0.822564	1.21952	1.21952	0.923313	1.1615	1.1615	0.215989	SCC
39446	5	11033	ADAP1	ArfGAP with dual PH domains 1	0.798464	0.915847	7.31397e-07	1.31261	1.01449	0.844775	1.09866	0.844775	0.650925	1.15323	0.650925	0.753467	1.68693	1.68693	0.7544	SCC
2338	25	80351	TNKS2	tankyrase, TRF1-interacting ankyrin-related ADP-ribose polymerase 2	0.203407	0.144096	7.33969e-07	0.933487	1.05733	0.927211	1.10219	1.10219	0.827795	1.16815	0.827795	0.862141	1.234	1.234	0.303342	SCC
36735	6	83547	RILP	Rab interacting lysosomal protein	0.000289176	0.00500155	7.42617e-07	0.896026	0.868146	0.93439	1.08352	1.08352	0.724568	1.43736	1.43736	0.753825	1.35196	1.35196	0.435052	SCC
36345	25	7290	HIRA	HIR histone cell cycle regulation defective homolog A (S. cerevisiae)	0.978348	0.0302458	7.4715e-07	1.04117	1.16303	0.796391	1.12113	0.796391	0.690219	1.21778	0.690219	0.827547	1.20046	0.827547	0.273087	SCC
24672	11	961	CD47	CD47 molecule	0.941298	0.050113	7.47254e-07	0.900188	0.672369	0.741352	1.23812	0.741352	0.778559	1.33223	1.33223	0.777289	1.24595	0.777289	0.363477	SCC
8180	7	55186	SLC25A36	solute carrier family 25, member 36	0.419686	0.935316	7.6485e-07	0.979392	1.01107	0.876392	1.18265	1.18265	0.815689	1.28749	1.28749	0.88465	1.27131	1.27131	0.346316	SCC
35148	14	79961	DENND2D	DENN/MADD domain containing 2D	0.108443	0.222271	7.69518e-07	1.02429	0.87009	0.911338	1.07197	0.911338	0.809555	1.2605	1.2605	0.722996	1.27349	0.722996	0.46794	SCC
18387	16	5447	POR	P450 (cytochrome) oxidoreductase	0.953513	0.124822	7.73188e-07	0.893213	0.799109	0.831868	1.1953	0.831868	0.718468	1.44925	1.44925	0.759044	1.34962	1.34962	0.432553	SCC
14978	6	8493	PPM1D	protein phosphatase 1D magnesium-dependent, delta isoform	0.0770292	0.000246546	7.80306e-07	0.760456	0.655746	0.898204	1.22825	1.22825	0.885878	1.3487	1.3487	0.909526	1.12111	1.12111	0.164928	SCC
40202	9	54517	PUS7	pseudouridylate synthase 7 homolog (S. cerevisiae)	0.952	0.00427821	7.98278e-07	1.70799	1.50697	0.609008	1.24213	0.609008	0.816068	1.09921	0.816068	0.746271	1.13938	0.746271	0.422228	AdCa
41751	9	50937	CDON	Cdon homolog (mouse)	0.924895	0.846188	8.04129e-07	0.725157	0.949211	0.814683	1.21945	0.814683	0.739306	1.18929	0.739306	0.816936	1.12468	0.816936	0.291705	SCC
35457	16	6464	SHC1	SHC (Src homology 2 domain containing) transforming protein 1	0.859169	0.00356417	8.05644e-07	1.34783	1.44299	0.723478	1.20327	0.723478	0.85609	1.17769	1.17769	0.822835	1.30538	1.30538	0.38447	AdCa
41535	5	50507	NOX4	NADPH oxidase 4	0.86078	0.0216191	8.21264e-07	1.36299	1.67697	0.853601	1.23337	1.23337	0.767283	1.19408	0.767283	0.824034	1.24219	1.24219	0.312886	SCC
22212	6	51490	C9orf114	chromosome 9 open reading frame 114	0.77649	0.000234129	8.28993e-07	1.15386	1.30523	0.833608	1.23011	1.23011	0.798848	1.1196	0.798848	0.822532	1.23676	1.23676	0.306566	AdCa
22868	10	4254	KITLG	KIT ligand	0.910306	0.0105864	8.31293e-07	0.934557	0.657848	0.860931	1.14418	0.860931	0.780153	1.22971	0.780153	0.827561	1.23478	1.23478	0.304254	SCC
35650	6	6401	SELE	selectin E	0.168106	0.163345	8.31541e-07	0.594836	0.583427	0.844038	1.24697	1.24697	0.868426	1.29856	1.29856	0.947721	1.13864	1.13864	0.187312	AdCa
15597	19	29780	PARVB	parvin, beta	0.363432	0.159859	8.32466e-07	0.936038	1.1257	0.789926	1.33225	1.33225	0.734494	1.18174	0.734494	0.843525	1.17306	0.843525	0.245497	AdCa
14200	10	1837	DTNA	dystrobrevin, alpha	0.914339	0.0217086	8.4747e-07	0.806355	0.691021	0.861594	1.14366	0.861594	0.78626	1.24383	0.78626	0.846591	1.25504	1.25504	0.327733	SCC
32930	20	64397	ZFP106	zinc finger protein 106 homolog (mouse)	0.329403	2.97277e-05	8.56489e-07	0.562284	0.608519	0.910533	1.14872	1.14872	0.808384	1.17154	0.808384	0.814114	1.3323	1.3323	0.413919	SCC
31202	13	84532	ACSS1	acyl-CoA synthetase short-chain family member 1	0.502787	0.352785	8.58976e-07	0.864613	0.90905	0.802381	1.10215	0.802381	0.83441	1.25221	1.25221	0.854313	1.22421	1.22421	0.291851	SCC
28132	23	125972	CALR3	calreticulin 3	0.606534	0.205524	8.64065e-07	1.09494	1.08681	0.760785	1.16139	0.760785	0.844294	1.13925	0.844294	0.814979	1.22867	1.22867	0.297097	AdCa
4903	19	5151	PDE8A	phosphodiesterase 8A	0.383737	0.77855	8.72568e-07	0.933986	0.959554	0.824604	1.12015	0.824604	0.830304	1.31426	1.31426	0.850063	1.20719	1.20719	0.271653	SCC
39450	35	26173	INTS1	integrator complex subunit 1	0.98493	0.204104	8.77654e-07	1.26782	1.15779	0.73895	1.12199	0.73895	0.779571	1.1621	0.779571	0.804423	1.40884	1.40884	0.494508	SCC
8482	30	4976	OPA1	optic atrophy 1 (autosomal dominant)	0.585193	0.00266078	8.84216e-07	1.14746	1.33137	0.662023	1.1659	0.662023	0.833037	1.2223	1.2223	0.786281	1.29871	1.29871	0.377079	AdCa
8110	23	22820	COPG	coatomer protein complex, subunit gamma	0.679646	0.0329057	9.1991e-07	1.29226	1.25034	0.897335	1.12309	1.12309	0.790138	1.15321	0.790138	0.913179	1.2455	1.2455	0.316725	SCC
23243	20	30011	SH3KBP1	SH3-domain kinase binding protein 1	0.979725	0.148486	9.21277e-07	1.083	0.806634	0.746496	1.15596	0.746496	0.84704	1.17172	0.84704	0.777159	1.1494	0.777159	0.363718	SCC
5684	5		AC092490.2		0.918476	0.229972	9.35424e-07	0.812804	0.802526	0.820868	1.35103	1.35103	0.802491	1.38251	1.38251	0.861312	1.24024	1.24024	0.310619	SCC
23521	12	23229	ARHGEF9	Cdc42 guanine nucleotide exchange factor (GEF) 9	0.991003	0.189202	9.35458e-07	0.910117	0.900579	0.79506	1.12996	0.79506	0.783929	1.23768	0.783929	0.852485	1.12372	0.852485	0.230254	SCC
14439	36	1107	CHD3	chromodomain helicase DNA binding protein 3	0.447606	0.0229302	9.37527e-07	0.850642	1.09356	0.832783	1.22255	1.22255	0.814974	1.55713	1.55713	0.785131	1.18584	0.785131	0.348995	SCC
17805	15	80781	COL18A1	collagen, type XVIII, alpha 1	0.275983	0.00181066	9.47482e-07	1.23895	1.45896	0.757808	1.18994	0.757808	0.821044	1.28224	1.28224	0.869547	1.1387	0.869547	0.201664	SCC
35784	12	5743	PTGS2	prostaglandin-endoperoxide synthase 2 (prostaglandin G/H synthase and cyclooxygenase)	0.264619	0.0765553	9.48159e-07	0.848855	0.539665	0.894828	1.20421	1.20421	0.693504	1.61292	1.61292	0.72699	1.35591	0.72699	0.459993	SCC
41740	10	54414	SIAE	sialic acid acetylesterase	0.577641	0.134601	9.5631e-07	1.0977	0.895574	0.940676	1.07608	1.07608	0.934242	1.3191	1.3191	0.713121	1.133	0.713121	0.487781	SCC
10875	7	79228	THOC6	THO complex 6 homolog (Drosophila)	0.306513	0.00595899	9.65345e-07	1.12187	1.35994	0.945662	1.11352	1.11352	0.797785	1.19673	0.797785	0.823604	1.19614	0.823604	0.279977	SCC
40088	7	5446	PON3	paraoxonase 3	0.738555	0.159465	9.68793e-07	1.26184	0.732698	0.927305	1.08519	1.08519	0.790139	1.38	1.38	0.671962	1.24858	0.671962	0.573548	SCC
28509	6	6237	RRAS	related RAS viral (r-ras) oncogene homolog	0.677512	0.00331887	9.70712e-07	0.671834	0.626526	0.878016	1.24697	1.24697	0.858842	1.51429	1.51429	0.82347	1.10695	0.82347	0.280212	SCC
24639	5	56650	CLDND1	claudin domain containing 1	0.73181	0.131201	9.87302e-07	0.969506	1.17187	0.86951	1.1383	0.86951	0.813444	1.12623	0.813444	0.81021	1.39936	1.39936	0.484767	SCC
31307	9	79980	DSN1	DSN1, MIND kinetochore complex component, homolog (S. cerevisiae)	0.996686	0.00394863	1.02135e-06	1.62537	1.59561	0.819401	1.107	0.819401	0.702239	1.23991	0.702239	0.823081	1.19341	0.823081	0.280894	SCC
17726	11	2114	ETS2	v-ets erythroblastosis virus E26 oncogene homolog 2 (avian)	0.153576	0.0160251	1.0226e-06	0.629567	0.646155	0.877792	1.44808	1.44808	0.874255	1.52346	1.52346	0.922153	1.06798	0.922153	0.116922	SCC
22095	20	80709	AKNA	AT-hook transcription factor	0.803178	0.125275	1.04113e-06	0.871229	0.832501	0.849275	1.20138	1.20138	0.714917	1.28886	0.714917	0.837033	1.18794	0.837033	0.256644	SCC
29517	12	7358	UGDH	UDP-glucose dehydrogenase	0.926228	0.0808156	1.05308e-06	2.1417	1.43474	0.710506	1.15687	0.710506	0.870562	1.15013	1.15013	0.774825	1.26933	0.774825	0.368058	AdCa
24378	10	259173	ALS2CL	ALS2 C-terminal like	0.696678	0.0436263	1.05538e-06	0.805265	0.845448	0.795683	1.30687	1.30687	0.812562	1.41838	1.41838	0.773818	1.17047	0.773818	0.369934	AdCa
36781	6	58191	CXCL16	chemokine (C-X-C motif) ligand 16	0.0672179	0.0205567	1.05543e-06	0.754241	0.64877	0.931539	1.21158	1.21158	0.854625	1.30124	1.30124	0.928771	1.12027	1.12027	0.163846	SCC
18542	7	3268	AGFG2	ArfGAP with FG repeats 2	0.349016	0.220159	1.08211e-06	1.07838	0.865779	0.91357	1.11065	1.11065	0.822151	1.24797	1.24797	0.750369	1.2512	0.750369	0.414328	SCC
17409	11	84236	RHBDD1	rhomboid domain containing 1	0.318433	0.846658	1.095e-06	0.982139	0.972383	0.86946	1.16321	1.16321	0.782721	1.141	0.782721	0.853801	1.18409	1.18409	0.243779	SCC
31320	16	7052	TGM2	transglutaminase 2 (C polypeptide, protein-glutamine-gamma-glutamyltransferase)	0.341199	0.0105421	1.15626e-06	0.751107	0.668881	0.888069	1.20499	1.20499	0.844944	1.46679	1.46679	0.767568	1.13523	0.767568	0.381634	SCC
41679	8	120425	AMICA1	adhesion molecule, interacts with CXADR antigen 1	0.227136	0.00626354	1.17632e-06	0.554022	0.505751	0.895336	1.17276	1.17276	0.805301	1.33146	1.33146	0.775439	1.1118	0.775439	0.366915	SCC
32147	5	66004	LYNX1	Ly6/neurotoxin 1	0.000302555	0.580561	1.17686e-06	0.894603	1.03644	0.779663	1.0973	0.779663	0.725947	1.12907	0.725947	0.957738	1.07399	1.07399	0.102981	SCC
40352	11	5420	PODXL	podocalyxin-like	0.703859	0.000434475	1.18375e-06	0.659307	0.585426	0.884982	1.28645	1.28645	0.847694	1.48623	1.48623	0.839655	1.11846	0.839655	0.252131	SCC
37221	12	6777	STAT5B	signal transducer and activator of transcription 5B	0.682057	0.0508014	1.20062e-06	0.830377	0.807312	0.809324	1.1482	0.809324	0.832713	1.11204	0.832713	0.867054	1.20767	1.20767	0.272226	SCC
4592	6	84529	C15orf41	chromosome 15 open reading frame 41	0.980143	0.00190861	1.22302e-06	1.30811	1.44073	0.822599	1.1869	0.822599	0.796124	1.2721	1.2721	0.815718	1.34643	1.34643	0.429139	SCC
38630	14	10254	STAM2	signal transducing adaptor molecule (SH3 domain and ITAM motif) 2	0.0112052	0.000948297	1.22457e-06	0.899898	0.825238	0.796931	1.21703	0.796931	0.835209	1.31349	1.31349	0.839744	1.15066	0.839744	0.251979	SCC
27440	22	2321	FLT1	fms-related tyrosine kinase 1 (vascular endothelial growth factor/vascular permeability factor receptor)	0.515364	0.517985	1.23583e-06	0.987214	0.873932	0.802279	1.25038	1.25038	0.738773	1.23881	0.738773	0.85776	1.35212	1.35212	0.435223	SCC
1515	6	55762	ZNF701	zinc finger protein 701	0.0187795	0.731509	1.24953e-06	1.12088	1.02762	0.800018	1.39995	1.39995	0.895157	1.09962	0.895157	0.727541	1.31539	0.727541	0.4589	AdCa
17459	6	9470	EIF4E2	eukaryotic translation initiation factor 4E family member 2	0.277073	0.915281	1.28935e-06	1.01112	0.981658	0.906918	1.143	1.143	0.85106	1.18894	1.18894	0.866565	1.12343	0.866565	0.20662	SCC
14285	8	54877	ZCCHC2	zinc finger, CCHC domain containing 2	0.867776	0.295933	1.29591e-06	0.866303	0.896381	0.915458	1.19636	1.19636	0.808613	1.23744	1.23744	0.848465	1.13213	0.848465	0.237073	SCC
2101	8	7321	UBE2D1	ubiquitin-conjugating enzyme E2D 1 (UBC4/5 homolog, yeast)	0.228343	0.0134425	1.30483e-06	1.2833	1.1728	0.732138	1.18021	0.732138	0.886997	1.10001	0.886997	0.823813	1.10976	0.823813	0.279611	AdCa
36184	41	55127	HEATR1	HEAT repeat containing 1	0.70258	0.000208788	1.31926e-06	1.47166	1.49932	0.824382	1.35671	1.35671	0.773411	1.20779	0.773411	0.72402	1.27704	0.72402	0.465899	AdCa
4798	6	4016	LOXL1	lysyl oxidase-like 1	0.650858	0.0119799	1.32966e-06	1.39504	1.5878	0.849653	1.14478	0.849653	0.785836	1.20992	0.785836	0.894592	1.13191	1.13191	0.178759	SCC
15571	21	6721	SREBF2	sterol regulatory element binding transcription factor 2	0.544593	0.767075	1.3536e-06	0.734873	1.02855	0.884302	1.18831	1.18831	0.883667	1.1988	1.1988	0.839202	1.34475	1.34475	0.427338	AdCa
21897	9	53358	SHC3	SHC (Src homology 2 domain containing) transforming protein 3	0.967329	0.0883719	1.39151e-06	0.757504	0.68585	0.784653	1.26419	0.784653	0.684301	1.62129	1.62129	0.779747	1.5636	1.5636	0.644871	SCC
6317	5	8562	DENR	density-regulated protein	0.786197	0.00926139	1.39434e-06	1.3694	1.4124	0.794275	1.28426	1.28426	0.815017	1.31981	1.31981	0.898321	1.09641	0.898321	0.154697	SCC
40924	6	3630	INS	insulin	0.00184652	0.0247394	1.46805e-06	0.802573	1.04232	0.809095	1.28083	1.28083	0.853482	1.14382	0.853482	0.781764	1.27434	0.781764	0.355195	AdCa
26469	8	653	BMP5	bone morphogenetic protein 5	0.609532	0.000814331	1.4726e-06	0.788653	0.527759	0.841747	1.10406	0.841747	0.720086	1.52904	1.52904	0.717751	1.33267	0.717751	0.478445	SCC
35466	11		C1orf2		0.170593	0.00125471	1.51674e-06	1.33699	1.34954	0.817299	1.17709	0.817299	0.791218	1.31165	1.31165	0.849687	1.1562	0.849687	0.234997	SCC
27874	28	22904	SBNO2	strawberry notch homolog 2 (Drosophila)	0.194108	0.0980962	1.5375e-06	1.25283	1.16239	0.705207	1.22404	0.705207	0.786985	1.18274	0.786985	0.860871	1.29014	1.29014	0.367528	AdCa
24843	7	11222	MRPL3	mitochondrial ribosomal protein L3	0.594147	0.00404641	1.54543e-06	1.54944	1.46291	0.815953	1.11413	0.815953	0.801868	1.13425	0.801868	0.926258	1.04159	0.926258	0.110514	SCC
3448	14	526	ATP6V1B2	ATPase, H+ transporting, lysosomal 56/58kDa, V1 subunit B2	0.0855079	0.0416256	1.54939e-06	0.932889	0.76193	0.908772	1.10877	1.10877	0.80333	1.45159	1.45159	0.662258	1.25531	0.662258	0.594535	SCC
23030	45	10985	GCN1L1	GCN1 general control of amino-acid synthesis 1-like 1 (yeast)	0.798999	0.00491503	1.55679e-06	1.30234	1.29942	0.880277	1.09716	0.880277	0.833264	1.21769	1.21769	0.848588	1.26595	1.26595	0.34022	SCC
37733	9	6382	SDC1	syndecan 1	0.848036	0.00259104	1.56928e-06	1.41059	1.73777	0.798297	1.11337	0.798297	0.757689	1.32441	1.32441	0.840654	1.23525	1.23525	0.304803	SCC
33051	8	23604	DAPK2	death-associated protein kinase 2	0.0754978	0.00435832	1.5811e-06	0.636011	0.622002	0.800736	1.19177	0.800736	0.704448	1.4824	1.4824	0.79957	1.29022	1.29022	0.367617	SCC
797	7	90007	MIDN	midnolin	0.00644353	0.36488	1.58538e-06	1.01956	0.897011	0.9331	1.09925	1.09925	0.846663	1.1148	0.846663	0.888012	1.29833	1.29833	0.376657	SCC
36814	6	1742	DLG4	discs, large homolog 4 (Drosophila)	0.211455	0.106551	1.6203e-06	0.967345	0.971828	0.856789	1.35246	1.35246	0.854228	1.18406	1.18406	0.83284	1.44736	1.44736	0.533424	AdCa
23768	7	9949	AMMECR1	Alport syndrome, mental retardation, midface hypoplasia and elliptocytosis chromosomal region gene 1	0.529712	0.000120127	1.64352e-06	1.23229	1.34294	0.826137	1.23417	1.23417	0.804243	1.27872	1.27872	0.87993	1.16815	1.16815	0.224226	SCC
28534	6	256236	NAPSB	napsin B aspartic peptidase pseudogene	0.33645	0.00122072	1.64577e-06	0.808436	0.463562	0.80278	1.1232	0.80278	0.60964	1.36323	0.60964	0.823924	1.31681	1.31681	0.397047	SCC
26216	9	7920	BAT5	HLA-B associated transcript 5	0.141503	0.236782	1.65387e-06	1.09173	0.966839	0.790396	1.12645	0.790396	0.803536	1.17528	0.803536	0.747955	1.39705	1.39705	0.482384	AdCa
21523	28	55833	UBAP2	ubiquitin associated protein 2	0.482535	0.204684	1.66255e-06	1.05297	1.12239	0.842552	1.20569	1.20569	0.850362	1.32487	1.32487	0.880309	1.21496	1.21496	0.280909	AdCa
696	9	94081	SFXN1	sideroflexin 1	0.804381	0.000979564	1.66456e-06	1.99398	1.66451	0.846443	1.14017	0.846443	0.774763	1.23914	0.774763	0.899667	1.11086	0.899667	0.152537	AdCa
3774	12	79977	GRHL2	grainyhead-like 2 (Drosophila)	0.547445	0.00867842	1.66611e-06	1.27899	1.66209	0.846809	1.13938	0.846809	0.674494	1.17367	0.674494	0.883229	1.25547	1.25547	0.328228	SCC
5579	11	283638	KIAA0284	KIAA0284	0.330957	0.00244224	1.72476e-06	1.27839	1.41085	0.855975	1.28574	1.28574	0.841585	1.10769	0.841585	0.85723	1.18596	1.18596	0.246055	AdCa
39613	6	221895	JAZF1	JAZF zinc finger 1	0.611693	0.0216949	1.76311e-06	0.825697	0.831417	0.897594	1.10992	0.897594	0.710358	1.24029	0.710358	0.859065	1.26358	1.26358	0.337517	SCC
2973	16	57619	SHROOM3	shroom family member 3	0.997348	0.0201321	1.76768e-06	0.9633	0.660403	0.893627	1.07194	0.893627	0.86185	1.40537	1.40537	0.737751	1.20897	0.737751	0.438794	SCC
5311	7	89932	PAPLN	papilin, proteoglycan-like sulfated glycoprotein	0.0883214	0.0123255	1.77278e-06	1.0942	1.20481	0.864084	1.11657	0.864084	0.813043	1.21507	0.813043	0.918933	1.11715	1.11715	0.159823	SCC
28414	9	2067	ERCC1	excision repair cross-complementing rodent repair deficiency, complementation group 1 (includes overlapping antisense sequence)	0.262484	0.0653379	1.81267e-06	0.946267	1.29672	0.823303	1.09752	0.823303	0.673976	1.16857	0.673976	0.883608	1.22156	1.22156	0.288725	SCC
9535	11	6845	VAMP7	vesicle-associated membrane protein 7	0.000946303	0.0286835	1.8164e-06	1.07977	1.14001	0.783978	1.14941	0.783978	0.891852	1.12807	1.12807	0.806086	1.21573	0.806086	0.310994	AdCa
16197	15		C2orf30		0.198675	0.444379	1.81734e-06	1.09083	0.928822	0.894698	1.07738	0.894698	0.74296	1.28603	0.74296	0.786149	1.40389	1.40389	0.48943	SCC
15057	6	54868	TMEM104	transmembrane protein 104	0.067953	0.258784	1.82264e-06	1.06122	1.09951	0.776948	1.09436	0.776948	0.87151	1.21884	1.21884	0.814335	1.21801	0.814335	0.296306	SCC
21833	5	9630	GNA14	guanine nucleotide binding protein (G protein), alpha 14	0.646795	0.000292915	1.82465e-06	0.747522	0.517839	0.85394	1.17669	1.17669	0.818675	1.27326	1.27326	0.898245	1.15549	1.15549	0.208505	SCC
34905	6	257194	NEGR1	neuronal growth regulator 1	0.247001	0.00145413	1.85001e-06	0.618533	0.62834	0.834141	1.27852	1.27852	0.785051	1.20092	0.785051	0.843117	1.12958	0.843117	0.246195	SCC
32979	18	9728	SECISBP2L	SECIS binding protein 2-like	0.138549	0.000495214	1.87696e-06	0.530106	0.548976	0.87916	1.15073	1.15073	0.858682	1.32728	1.32728	0.832683	1.14667	0.832683	0.264161	SCC
6897	30	1612	DAPK1	death-associated protein kinase 1	0.0599037	0.00292423	1.89786e-06	0.628798	0.597949	0.868389	1.3802	1.3802	0.844549	1.54173	1.54173	0.872387	1.18245	1.18245	0.241779	SCC
12935	15	271	AMPD2	adenosine monophosphate deaminase 2 (isoform L)	0.215083	0.390003	1.89845e-06	1.25818	1.06581	0.722929	1.16106	0.722929	0.840419	1.1261	0.840419	0.773017	1.15154	0.773017	0.371428	AdCa
11474	8	221178	SPATA13	spermatogenesis associated 13	0.958122	0.0389843	1.93841e-06	0.92557	0.819441	0.865513	1.10261	0.865513	0.73364	1.26968	0.73364	0.868412	1.17975	1.17975	0.238481	SCC
28734	12	56172	ANKH	ankylosis, progressive homolog (mouse)	0.217324	0.0012685	1.9661e-06	1.1064	1.50304	0.909897	1.12029	1.12029	0.798282	1.12424	0.798282	0.855608	1.22312	1.22312	0.290566	SCC
12939	9	1435	CSF1	colony stimulating factor 1 (macrophage)	0.215904	0.00865812	1.98711e-06	0.812369	0.630503	0.925402	1.08132	1.08132	0.764241	1.38717	1.38717	0.769527	1.28989	0.769527	0.377956	SCC
19652	5	4647	MYO7A	myosin VIIA	0.6504	0.0105269	1.99244e-06	1.48688	1.32341	0.791375	1.23308	0.791375	0.77292	1.40186	1.40186	0.879604	1.18226	1.18226	0.241547	SCC
1860	15	23412	COMMD3	COMM domain containing 3	0.96055	0.27258	2.00058e-06	1.14065	1.00581	0.906124	1.13847	1.13847	0.77733	1.4115	1.4115	0.798614	1.24394	0.798614	0.32443	SCC
34246	8	8718	TNFRSF25	tumor necrosis factor receptor superfamily, member 25	0.76649	0.00786371	2.01658e-06	1.14792	1.25349	0.795693	1.18045	0.795693	0.815539	1.19822	0.815539	0.891932	1.06461	0.891932	0.164994	SCC
21579	16	152006	RNF38	ring finger protein 38	0.502044	0.00605062	2.02751e-06	0.859142	0.802479	0.883102	1.17345	1.17345	0.863446	1.36286	1.36286	0.861017	1.09606	0.861017	0.215886	SCC
17411	9	1285	COL4A3	collagen, type IV, alpha 3 (Goodpasture antigen)	0.382644	0.0323838	2.0749e-06	0.733383	0.66936	0.799953	1.28769	1.28769	0.647643	1.56263	1.56263	0.824055	1.24596	1.24596	0.317258	SCC
6271	8	5985	RFC5	replication factor C (activator 1) 5, 36.5kDa	0.498885	0.00110621	2.07839e-06	1.40317	1.44521	0.827519	1.12769	0.827519	0.707717	1.3341	0.707717	0.845283	1.19429	1.19429	0.256153	SCC
9858	13	3133	HLA-E	major histocompatibility complex, class I, E	0.89225	0.0239419	2.14184e-06	0.664777	0.568873	0.80157	1.13277	0.80157	0.752004	1.1811	0.752004	0.867614	1.1118	0.867614	0.204875	SCC
5384	10	55775	TDP1	tyrosyl-DNA phosphodiesterase 1	0.741323	0.000930656	2.15296e-06	1.48857	1.57569	0.872126	1.12161	0.872126	0.826539	1.25728	1.25728	0.800841	1.29046	1.29046	0.367885	SCC
7729	18	5580	PRKCD	protein kinase C, delta	0.355991	0.00802609	2.15474e-06	0.901486	0.7476	0.858687	1.12564	0.858687	0.811252	1.62218	1.62218	0.693908	1.21191	0.693908	0.527184	SCC
17345	18	6556	SLC11A1	solute carrier family 11 (proton-coupled divalent metal ion transporters), member 1	0.233147	0.036939	2.18236e-06	0.648437	0.592978	0.846317	1.2686	1.2686	0.793153	1.49599	1.49599	0.793156	1.16649	0.793156	0.334323	SCC
41411	14	9600	PITPNM1	phosphatidylinositol transfer protein, membrane-associated 1	0.216156	0.0939979	2.18947e-06	1.26982	1.18679	0.836859	1.21387	1.21387	0.875681	1.13577	0.875681	0.851741	1.11563	0.851741	0.231513	AdCa
31793	13	5327	PLAT	plasminogen activator, tissue	0.910751	0.111578	2.19695e-06	1.36789	1.73614	0.866985	1.17297	1.17297	0.843354	1.15654	0.843354	0.831818	1.20617	1.20617	0.270433	SCC
12923	6	56900	TMEM167B	transmembrane protein 167B	0.000173903	0.00752205	2.2095e-06	0.98339	0.878861	0.910339	1.12112	1.12112	0.804511	1.28422	1.28422	0.781621	1.13154	0.781621	0.355459	SCC
7417	5	2177	FANCD2	Fanconi anemia, complementation group D2	0.992178	0.000371834	2.23563e-06	1.53765	1.65787	0.690833	1.20163	0.690833	0.815022	1.21258	0.815022	0.847626	1.17882	0.847626	0.2385	AdCa
30552	9	54788	DNAJB12	DnaJ (Hsp40) homolog, subfamily B, member 12	0.185214	0.998672	2.23863e-06	0.934608	1.00091	0.8588	1.13102	0.8588	0.846039	1.10751	0.846039	0.859091	1.09078	0.859091	0.219117	AdCa
35759	14	4688	NCF2	neutrophil cytosolic factor 2	0.156292	0.0305747	2.27396e-06	0.663565	0.553542	0.856403	1.20325	1.20325	0.808354	1.46738	1.46738	0.820001	1.38016	1.38016	0.464836	SCC
24942	9	27230	SERP1	stress-associated endoplasmic reticulum protein 1	0.202506	0.488517	2.27929e-06	1.08437	1.03375	0.869303	1.3415	1.3415	0.836499	1.26559	1.26559	0.878198	1.14498	1.14498	0.195322	SCC
13718	5	9580	SOX13	SRY (sex determining region Y)-box 13	0.268196	0.0309258	2.28084e-06	0.70561	0.76121	0.874686	1.26472	1.26472	0.89154	1.18719	1.18719	0.894009	1.0653	0.894009	0.161639	AdCa
2378	11	84458	LCOR	ligand dependent nuclear receptor corepressor	0.758093	0.0167921	2.284e-06	1.19174	1.1425	0.751218	1.1903	0.751218	0.761811	1.16896	0.761811	0.801095	1.18849	0.801095	0.319955	SCC
29709	10	9987	HNRPDL	heterogeneous nuclear ribonucleoprotein D-like	0.387493	0.208176	2.28935e-06	1.00325	0.889106	0.749618	1.28373	0.749618	0.720753	1.23296	0.720753	0.811063	1.12225	0.811063	0.302114	SCC
36734	6	8578	SCARF1	scavenger receptor class F, member 1	0.364689	0.00601048	2.29067e-06	0.846232	0.723539	0.87165	1.17199	1.17199	0.764237	1.34505	1.34505	0.871334	1.14553	0.871334	0.198702	SCC
41559	10	143686	SESN3	sestrin 3	0.633933	0.0818123	2.2949e-06	0.838647	1.32369	0.904639	1.16351	1.16351	0.859907	1.12555	0.859907	0.80373	1.16782	0.80373	0.315217	AdCa
35016	7	50999	TMED5	transmembrane emp24 protein transport domain containing 5	0.240547	0.0088767	2.32173e-06	0.991746	0.79618	0.892188	1.11321	0.892188	0.786892	1.19139	0.786892	0.791036	1.29719	1.29719	0.37539	SCC
33022	6	8854	ALDH1A2	aldehyde dehydrogenase 1 family, member A2	0.950275	0.0551876	2.34379e-06	0.931597	0.755537	0.914144	1.09236	0.914144	0.735331	1.49177	1.49177	0.698248	1.24317	0.698248	0.518189	SCC
10909	8	56052	ALG1	asparagine-linked glycosylation 1, beta-1,4-mannosyltransferase homolog (S. cerevisiae)	0.177797	0.0713352	2.40518e-06	1.29761	1.16979	0.789074	1.10974	0.789074	0.893041	1.23343	1.23343	0.883581	1.19922	1.19922	0.262096	AdCa
21551	12	84720	PIGO	phosphatidylinositol glycan anchor biosynthesis, class O	0.998573	0.289545	2.41018e-06	1.16931	1.1687	0.773436	1.16551	0.773436	0.87866	1.12813	0.87866	0.861903	1.20593	1.20593	0.270146	AdCa
37636	6	7260	TSSC1	tumor suppressing subtransferable candidate 1	0.75833	0.00296967	2.41408e-06	1.29872	1.28987	0.898184	1.15128	1.15128	0.911115	1.15785	1.15785	0.947289	1.05461	0.947289	0.0781235	AdCa
11958	9	11079	RER1	RER1 retention in endoplasmic reticulum 1 homolog (S. cerevisiae)	0.803203	0.541398	2.4242e-06	1.19476	1.01576	0.816536	1.14523	0.816536	0.827144	1.11716	0.827144	0.79755	1.16484	0.79755	0.326353	AdCa
29391	5	1609	DGKQ	diacylglycerol kinase, theta 110kDa	0.0015735	0.291028	2.45898e-06	1.04046	1.06941	0.843314	1.22275	1.22275	0.896654	1.40522	1.40522	0.870145	1.12042	0.870145	0.200672	SCC
36133	13	79573	TTC13	tetratricopeptide repeat domain 13	0.990633	0.0158455	2.47869e-06	1.30701	1.15146	0.669425	1.2402	0.669425	0.853569	1.15703	0.853569	0.74077	1.34769	0.74077	0.432902	AdCa
22716	28	3678	ITGA5	integrin, alpha 5 (fibronectin receptor, alpha polypeptide)	0.589936	0.1238	2.49693e-06	0.870749	1.04337	0.890941	1.38298	1.38298	0.916817	1.15876	1.15876	0.843571	1.20042	1.20042	0.263539	AdCa
40899	8	59307	SIGIRR	single immunoglobulin and toll-interleukin 1 receptor (TIR) domain	0.179365	0.384386	2.51404e-06	0.967957	0.947119	0.91947	1.18305	1.18305	0.764982	1.28866	0.764982	0.713511	1.24627	0.713511	0.486992	SCC
17189	20	26010	SPATS2L	spermatogenesis associated, serine-rich 2-like	0.254566	0.535197	2.52647e-06	1.28667	1.12809	0.68713	1.17586	0.68713	0.638057	1.21377	0.638057	0.836309	1.51544	1.51544	0.599737	SCC
23113	12	23141	ANKLE2	ankyrin repeat and LEM domain containing 2	0.508699	0.000293266	2.55823e-06	1.15219	1.45123	0.840178	1.07014	0.840178	0.739538	1.13816	0.739538	0.894877	1.13609	1.13609	0.184077	SCC
14243	8	11201	POLI	polymerase (DNA directed) iota	0.86401	0.209658	2.59541e-06	0.862535	0.890091	0.887494	1.15419	1.15419	0.842162	1.2185	1.2185	0.835311	1.09196	0.835311	0.259615	SCC
13991	8	6262	RYR2	ryanodine receptor 2 (cardiac)	0.0230678	0.00360808	2.61796e-06	0.679099	0.624961	0.847041	1.34037	1.34037	0.801492	1.31922	1.31922	0.856746	1.24582	1.24582	0.317096	SCC
29942	15	5356	PLRG1	pleiotropic regulator 1 (PRL1 homolog, Arabidopsis)	0.0255124	0.126122	2.64901e-06	1.09159	1.08991	0.925146	1.07765	0.925146	0.829052	1.20676	1.20676	0.874987	1.26812	1.26812	0.342691	SCC
32976	63	2200	FBN1	fibrillin 1	0.292802	0.110085	2.65097e-06	0.977947	1.13313	0.865768	1.16351	1.16351	0.851535	1.17024	0.851535	0.808357	1.24305	1.24305	0.313884	AdCa
22882	23	8411	EEA1	early endosome antigen 1	0.908887	0.722409	2.69123e-06	0.828323	0.946645	0.868193	1.19948	1.19948	0.859856	1.17877	1.17877	0.816752	1.20395	0.816752	0.29203	AdCa
36584	23	25777	UNC84B	unc-84 homolog B (C. elegans)	0.59114	0.0297301	2.69597e-06	0.772197	0.86644	0.828014	1.2579	1.2579	0.789291	1.48427	1.48427	0.839357	1.19068	0.839357	0.252644	SCC
11923	31	375790	AGRN	agrin	0.841552	0.0270141	2.70231e-06	1.28497	1.37924	0.801591	1.24299	0.801591	0.824788	1.1548	0.824788	0.851154	1.23572	1.23572	0.305352	SCC
6531	25	4799	NFX1	nuclear transcription factor, X-box binding 1	0.856454	0.921152	2.70791e-06	1.05224	0.984282	0.854651	1.27103	1.27103	0.83489	1.18241	0.83489	0.836407	1.20378	1.20378	0.267572	SCC
38083	17	23233	EXOC6B	exocyst complex component 6B	0.156894	0.469595	2.70907e-06	0.925839	1.06015	0.804386	1.19646	0.804386	0.796624	1.27595	1.27595	0.845102	1.32156	1.32156	0.402242	SCC
12608	9	374977	C1orf175	chromosome 1 open reading frame 175	0.0820246	0.00659188	2.7244e-06	1.14532	1.20412	0.772192	1.19948	0.772192	0.828488	1.29466	1.29466	0.79139	1.341	1.341	0.423309	AdCa
8408	34	23200	ATP11B	ATPase, class VI, type 11B	0.626819	0.0338545	2.75371e-06	1.07528	1.24653	0.844682	1.28473	1.28473	0.63061	1.18681	0.63061	0.796468	1.35044	1.35044	0.43343	SCC
33038	11	6095	RORA	RAR-related orphan receptor A	0.00801246	0.0686016	2.75645e-06	0.724837	0.902642	0.863924	1.26239	1.26239	0.813362	1.19397	0.813362	0.88553	1.15376	1.15376	0.206343	SCC
3307	7	25854	FAM149A	family with sequence similarity 149, member A	0.658323	0.132562	2.79643e-06	0.796774	0.848303	0.868862	1.11785	0.868862	0.778607	1.23841	0.778607	0.862441	1.21214	1.21214	0.277556	SCC
3455	9	2039	EPB49	erythrocyte membrane protein band 4.9 (dematin)	0.0918419	0.00809513	2.86002e-06	0.784636	0.77379	0.839928	1.27321	1.27321	0.831078	1.43549	1.43549	0.876655	1.14118	1.14118	0.190526	SCC
2441	11	9221	NOLC1	nucleolar and coiled-body phosphoprotein 1	0.434678	0.0143403	2.8981e-06	1.27915	1.34021	0.673916	1.12174	0.673916	0.873572	1.14802	1.14802	0.771449	1.23128	0.771449	0.374357	AdCa
30575	19	818	CAMK2G	calcium/calmodulin-dependent protein kinase II gamma	0.278726	0.502478	2.9107e-06	0.980447	0.933667	0.889327	1.1174	0.889327	0.719699	1.29516	0.719699	0.82452	1.45748	1.45748	0.543476	SCC
9474	11	7739	ZNF185	zinc finger protein 185 (LIM domain)	0.989047	0.16689	2.92069e-06	1.2536	1.24823	0.869903	1.25433	1.25433	0.835872	1.1693	0.835872	0.874773	1.10807	0.874773	0.193019	AdCa
32088	17	29028	ATAD2	ATPase family, AAA domain containing 2	0.99961	0.000293709	2.94465e-06	1.93238	1.74353	0.82684	1.19616	0.82684	0.784713	1.17352	0.784713	0.879906	1.185	1.185	0.244887	AdCa
29922	7	4306	NR3C2	nuclear receptor subfamily 3, group C, member 2	0.907196	0.000816958	2.94652e-06	0.638	0.550104	0.848489	1.2627	1.2627	0.728242	1.49564	1.49564	0.844254	1.16512	0.844254	0.244251	SCC
19891	10	219855	SLC37A2	solute carrier family 37 (glycerol-3-phosphate transporter), member 2	0.00478851	0.0150338	2.95145e-06	1.00707	1.34476	0.871795	1.21432	1.21432	0.840566	1.21294	1.21294	0.752581	1.26703	0.752581	0.410081	AdCa
38012	8	51057	C2orf86	chromosome 2 open reading frame 86	0.0505633	0.880012	2.99247e-06	0.874332	0.969683	0.830999	1.67694	1.67694	0.874731	1.15405	1.15405	0.764697	1.56055	1.56055	0.642055	AdCa
8353	5	5010	CLDN11	claudin 11	0.501405	0.0416013	3.05613e-06	0.656592	0.753643	0.808363	1.53703	1.53703	0.74988	1.36549	1.36549	0.887567	1.12563	0.887567	0.172072	AdCa
30892	6	119559	SFXN4	sideroflexin 4	0.699371	0.00293543	3.05724e-06	1.39014	1.39825	0.769944	1.12425	0.769944	0.917511	1.09373	1.09373	0.839166	1.12855	0.839166	0.252972	AdCa
1002	18	5585	PKN1	protein kinase N1	0.172341	0.000563588	3.08458e-06	0.912431	0.741005	0.9173	1.1006	1.1006	0.807317	1.22056	0.807317	0.846506	1.19465	1.19465	0.256588	SCC
29944	10	2266	FGG	fibrinogen gamma chain	0.602595	0.0241135	3.09532e-06	1.27493	0.365505	0.803252	1.24654	1.24654	0.695555	1.52653	1.52653	0.732116	1.28606	0.732116	0.449856	SCC
38458	24	79595	SAP130	Sin3A-associated protein, 130kDa	0.97991	0.175827	3.09724e-06	1.15552	1.08074	0.773933	1.16003	0.773933	0.824679	1.34397	1.34397	0.777659	1.21808	0.777659	0.36279	SCC
31292	38	8904	CPNE1	copine I	0.61265	0.0011944	3.16944e-06	1.2871	1.3503	0.76065	1.20368	0.76065	0.746197	1.21494	0.746197	0.810068	1.28181	1.28181	0.358182	SCC
34241	7	23463	ICMT	isoprenylcysteine carboxyl methyltransferase	0.0744108	0.590317	3.2208e-06	1.23067	1.08577	0.738447	1.15509	0.738447	0.614271	1.14643	0.614271	0.810652	1.20215	0.810652	0.302845	SCC
26048	14	9750	FAM65B	family with sequence similarity 65, member B	0.714516	0.0870121	3.28821e-06	0.873079	0.687021	0.879186	1.10331	0.879186	0.755842	1.30061	0.755842	0.779848	1.31024	1.31024	0.389831	SCC
17516	7	2817	GPC1	glypican 1	0.172538	8.90473e-05	3.36346e-06	1.08763	2.13126	0.940825	1.04457	0.940825	0.760339	1.22487	0.760339	0.796035	1.32925	1.32925	0.410612	SCC
7217	6	29941	PKN3	protein kinase N3	0.441989	0.0508431	3.37853e-06	0.94512	0.81566	0.913829	1.09288	0.913829	0.741658	1.32522	0.741658	0.787086	1.2352	0.787086	0.345407	SCC
14649	7	9618	TRAF4	TNF receptor-associated factor 4	0.0225731	0.0322633	3.51275e-06	1.43479	1.2761	0.673073	1.21577	0.673073	0.793394	1.17032	0.793394	0.848347	1.17465	0.848347	0.237274	AdCa
6598	9	9380	GRHPR	glyoxylate reductase/hydroxypyruvate reductase	0.297974	0.769503	3.52481e-06	1.05408	0.949369	0.886746	1.18661	1.18661	0.821835	1.33225	1.33225	0.890678	1.18118	1.18118	0.240229	SCC
2347	16	54536	EXOC6	exocyst complex component 6	0.48038	0.00625845	3.53076e-06	0.818037	0.739247	0.862981	1.28789	1.28789	0.798868	1.4655	1.4655	0.825652	1.19633	0.825652	0.276394	SCC
193	8	57486	NLN	neurolysin (metallopeptidase M3 family)	0.858383	0.000109242	3.59019e-06	1.74629	1.62805	0.798579	1.17861	0.798579	0.891226	1.12062	0.891226	0.896045	1.09564	0.896045	0.158357	AdCa
25179	8	55171	TBCCD1	TBCC domain containing 1	0.390828	2.37452e-05	3.59336e-06	1.11566	1.34093	0.888721	1.0685	0.888721	0.680608	1.15117	0.680608	0.808088	1.30577	1.30577	0.384901	SCC
19278	10	51144	HSD17B12	hydroxysteroid (17-beta) dehydrogenase 12	0.669928	0.0274888	3.5952e-06	0.864656	0.817229	0.88355	1.24561	1.24561	0.798131	1.35605	1.35605	0.743869	1.22957	0.743869	0.42688	SCC
18992	12	55112	WDR60	WD repeat domain 60	0.00531754	0.00680433	3.61725e-06	0.96639	0.809323	0.893633	1.14866	1.14866	0.765167	1.33624	1.33624	0.854583	1.23065	1.23065	0.299421	SCC
419	9	65983	GRAMD3	GRAM domain containing 3	0.080883	0.539851	3.64554e-06	0.948964	0.911658	0.901405	1.08681	0.901405	0.838586	1.23432	1.23432	0.730283	1.296	0.730283	0.453472	SCC
3179	22	8467	SMARCA5	SWI/SNF related, matrix associated, actin dependent regulator of chromatin, subfamily a, member 5	0.182235	0.00297218	3.69602e-06	0.821557	0.7573	0.858907	1.14858	0.858907	0.766631	1.32372	1.32372	0.826188	1.19432	0.826188	0.275458	SCC
3026	23	8916	HERC3	hect domain and RLD 3	0.342137	0.00464692	3.72265e-06	0.825658	0.736888	0.860256	1.15386	0.860256	0.747198	1.2036	0.747198	0.831694	1.22138	1.22138	0.288512	SCC
34936	13	64123	ELTD1	EGF, latrophilin and seven transmembrane domain containing 1	0.670437	0.00203646	3.75317e-06	0.695619	0.625812	0.815914	1.14173	0.815914	0.749452	1.24991	0.749452	0.829731	1.20584	1.20584	0.270038	SCC
32709	54	28453	IGHV3-6	immunoglobulin heavy variable 3-6 pseudogene	0.365802	0.0893207	3.75883e-06	1.72079	1.96667	0.480869	1.76959	0.480869	0.678223	1.79221	1.79221	0.591273	1.50589	0.591273	0.758104	AdCa
511	46	54882	ANKHD1	ankyrin repeat and KH domain containing 1	0.112103	0.0781569	3.76821e-06	0.985879	0.909255	0.888765	1.15299	1.15299	0.726664	1.20659	0.726664	0.808751	1.35599	1.35599	0.439347	SCC
9194	8	1287	COL4A5	collagen, type IV, alpha 5	0.700917	0.00413334	3.76859e-06	0.782822	1.43345	0.751486	1.23729	0.751486	0.86003	1.20167	1.20167	0.625366	1.31744	0.625366	0.677227	AdCa
29254	17	25929	GEMIN5	gem (nuclear organelle) associated protein 5	0.999269	0.243779	3.79983e-06	1.23899	0.989237	0.879208	1.18033	1.18033	0.847548	1.23023	1.23023	0.821069	1.21064	0.821069	0.284425	SCC
37445	5	8313	AXIN2	axin 2	0.465755	0.00325702	3.8474e-06	0.616045	0.722441	0.822459	1.19297	0.822459	0.804792	1.13917	0.804792	0.955664	1.051	1.051	0.0717627	AdCa
9987	10	222658	KCTD20	potassium channel tetramerisation domain containing 20	0.982182	0.464127	3.90443e-06	1.14257	0.984109	0.887132	1.15474	1.15474	0.88925	1.13868	1.13868	0.779084	1.29855	1.29855	0.376902	SCC
17094	8	114880	OSBPL6	oxysterol binding protein-like 6	0.166703	0.0248082	3.9536e-06	0.727472	0.808506	0.867481	1.24123	1.24123	0.845239	1.32523	1.32523	0.876851	1.15394	1.15394	0.206568	AdCa
14571	12	224	ALDH3A2	aldehyde dehydrogenase 3 family, member A2	0.702003	0.0586366	3.97162e-06	0.701271	0.777319	0.917089	1.29865	1.29865	0.828309	1.353	1.353	0.890401	1.26474	1.26474	0.338841	SCC
26296	11	6732	SRPK1	SFRS protein kinase 1	0.904177	0.0015396	4.02414e-06	2.15591	1.59063	0.848945	1.1853	1.1853	0.773146	1.16886	0.773146	0.897849	1.20205	1.20205	0.265497	SCC
11824	13	9358	ITGBL1	integrin, beta-like 1 (with EGF-like repeat domains)	0.533467	0.0521441	4.03759e-06	0.820495	0.764307	0.810294	1.34866	1.34866	0.882533	1.40909	1.40909	0.852532	1.20933	1.20933	0.274208	AdCa
36865	9	8522	GAS7	growth arrest-specific 7	0.640428	0.0192354	4.04102e-06	0.794013	0.852442	0.892182	1.13573	1.13573	0.878948	1.28358	1.28358	0.860179	1.16735	1.16735	0.223237	SCC
9708	30	55604	LRRC16A	leucine rich repeat containing 16A	0.887666	0.316208	4.05133e-06	0.821052	0.907651	0.848124	1.24057	1.24057	0.854199	1.38459	1.38459	0.831691	1.16487	0.831691	0.26588	SCC
41320	21	10482	NXF1	nuclear RNA export factor 1	0.276503	0.549339	4.07597e-06	0.942357	0.936155	0.910045	1.13393	1.13393	0.792872	1.22001	0.792872	0.84524	1.28242	1.28242	0.358869	SCC
18705	6	146779	EFCAB3	EF-hand calcium binding domain 3	0.744184	0.00464254	4.18751e-06	1.51157	1.33753	0.827312	1.16093	0.827312	0.722077	1.20634	0.722077	0.854405	1.14574	0.854405	0.227008	SCC
35012	15		RP11-330C7.4		0.20803	0.000392544	4.19596e-06	0.827339	0.740195	0.773636	1.24476	0.773636	0.852459	1.26843	1.26843	0.88476	1.14494	1.14494	0.195272	SCC
15883	11	52	ACP1	acid phosphatase 1, soluble	0.833316	0.213547	4.19727e-06	1.1559	1.06752	0.747544	1.16171	0.747544	0.822863	1.23853	1.23853	0.824547	1.36742	1.36742	0.451456	SCC
30178	7	221061	FAM171A1	family with sequence similarity 171, member A1	0.636618	0.240124	4.20798e-06	0.840758	0.835824	0.835649	1.1585	0.835649	0.80736	1.15818	0.80736	0.904299	1.09272	0.904299	0.145128	AdCa
32161	5	93100	NAPRT1	nicotinate phosphoribosyltransferase domain containing 1	0.814907	0.138178	4.22573e-06	1.20891	1.16847	0.787719	1.31035	1.31035	0.86253	1.30731	1.30731	0.894077	1.09351	0.894077	0.161529	AdCa
6057	7	8089	YEATS4	YEATS domain containing 4	0.90247	0.206345	4.25206e-06	1.48136	1.31293	0.711259	1.16167	0.711259	0.88349	1.06396	0.88349	0.805056	1.13678	0.805056	0.312839	AdCa
22305	11	54461	FBXW5	F-box and WD repeat domain containing 5	0.0953894	0.0263862	4.25785e-06	1.08254	1.07835	0.74857	1.09958	0.74857	0.870086	1.10516	0.870086	0.754428	1.1656	0.754428	0.406545	AdCa
34284	6	56998	CTNNBIP1	catenin, beta interacting protein 1	0.0455318	0.162264	4.26255e-06	0.980242	1.13193	0.862036	1.15914	0.862036	0.747319	1.25938	0.747319	0.899251	1.1535	1.1535	0.206018	SCC
9339	6	3251	HPRT1	hypoxanthine phosphoribosyltransferase 1	0.054876	0.000321369	4.29539e-06	1.666	1.70724	0.803776	1.127	0.803776	0.8232	1.2992	1.2992	0.867463	1.11576	0.867463	0.205126	SCC
4633	30	825	CAPN3	calpain 3, (p94)	0.0147603	0.0751259	4.32053e-06	0.695075	0.767803	0.814518	1.33772	1.33772	0.842461	1.39641	1.39641	0.792412	1.20606	0.792412	0.335677	SCC
25337	5	90850	ZNF598	zinc finger protein 598	0.102818	0.000900878	4.32935e-06	1.08854	1.25221	0.86907	1.10931	0.86907	0.83839	1.27586	1.27586	0.869464	1.09541	0.869464	0.201802	SCC
29483	5	10891	PPARGC1A	peroxisome proliferator-activated receptor gamma, coactivator 1 alpha	0.71798	0.0712535	4.33361e-06	0.658946	0.766084	0.848651	1.18504	1.18504	0.789198	1.22071	0.789198	0.924681	1.29606	1.29606	0.374133	SCC
41428	11	51111	SUV420H1	suppressor of variegation 4-20 homolog 1 (Drosophila)	0.99855	0.839749	4.36314e-06	1.08643	1.02216	0.849336	1.35807	1.35807	0.882678	1.23043	1.23043	0.85941	1.13148	0.85941	0.218582	AdCa
28515	6	11284	PNKP	polynucleotide kinase 3'-phosphatase	0.0497835	0.00532128	4.39173e-06	1.03998	1.15013	0.770124	1.20075	0.770124	0.776339	1.11099	0.776339	0.872165	1.20409	1.20409	0.267943	AdCa
12483	14	1263	PLK3	polo-like kinase 3 (Drosophila)	0.246425	0.0745921	4.40406e-06	0.827192	0.748613	0.888261	1.20868	1.20868	0.817259	1.56805	1.56805	0.770817	1.22225	0.770817	0.37554	SCC
30716	5	5950	RBP4	retinol binding protein 4, plasma	0.0443721	0.0417325	4.41932e-06	0.414354	0.501239	0.815071	1.24756	1.24756	0.672803	1.44274	0.672803	0.741847	1.35799	1.35799	0.441473	SCC
32522	11	91748	C14orf43	chromosome 14 open reading frame 43	0.340699	0.159886	4.43147e-06	0.888393	0.897902	0.869455	1.17526	1.17526	0.819214	1.25609	1.25609	0.811468	1.10917	0.811468	0.301394	SCC
16123	8	151393	FAM82A1	family with sequence similarity 82, member A1	0.0758265	0.00982961	4.47248e-06	0.821318	0.798671	0.79729	1.17463	0.79729	0.639127	1.4063	0.639127	0.785174	1.469	1.469	0.554834	SCC
31005	10	55968	NSFL1C	NSFL1 (p97) cofactor (p47)	0.833313	0.0719937	4.58211e-06	1.09576	1.18149	0.808984	1.1585	0.808984	0.790548	1.1614	0.790548	0.855185	1.16284	0.855185	0.225692	SCC
32889	10	4212	MEIS2	Meis homeobox 2	0.887809	0.0911957	4.59231e-06	0.732509	0.86934	0.776937	1.3063	1.3063	0.868344	1.16636	1.16636	0.890422	1.24127	1.24127	0.311817	AdCa
24930	6	116441	TM4SF18	transmembrane 4 L six family member 18	0.852885	0.048877	4.61239e-06	1.00277	0.646983	0.88292	1.09064	0.88292	0.771928	1.61211	1.61211	0.635849	1.34906	0.635849	0.653244	SCC
11169	21	5934	RBL2	retinoblastoma-like 2 (p130)	0.977989	0.0203714	4.73568e-06	0.765179	0.838963	0.893514	1.21712	1.21712	0.787522	1.22588	0.787522	0.852021	1.23411	1.23411	0.303471	SCC
15517	14	79159	NOL12	nucleolar protein 12	0.585712	0.306427	4.86171e-06	0.904464	1.01146	0.82914	1.245	1.245	0.792386	1.34435	1.34435	0.884577	1.11966	0.884577	0.17694	SCC
34243	7	11332	ACOT7	acyl-CoA thioesterase 7	0.944576	0.269822	4.86248e-06	1.11082	1.12077	0.822782	1.24117	1.24117	0.806098	1.18273	0.806098	0.915893	1.04941	0.915893	0.126749	SCC
28630	17	22870	SAPS1	SAPS domain family, member 1	0.742891	0.131322	4.89815e-06	1.18732	1.20783	0.869824	1.11622	0.869824	0.830539	1.23623	1.23623	0.792095	1.25532	0.792095	0.336255	SCC
25240	6	347	APOD	apolipoprotein D	0.0162546	0.365297	4.90065e-06	0.460643	0.787289	0.71383	2.06291	2.06291	0.818172	1.32847	1.32847	0.753051	1.55284	1.55284	0.634909	AdCa
16869	16	4249	MGAT5	mannosyl (alpha-1,6-)-glycoprotein beta-1,6-N-acetyl-glucosaminyltransferase	0.803855	0.314156	4.9015e-06	1.18717	1.03024	0.886966	1.22146	1.22146	0.831913	1.35261	1.35261	0.855302	1.18721	1.18721	0.247575	SCC
36242	13	64754	SMYD3	SET and MYND domain containing 3	0.811135	0.205327	4.90871e-06	1.30844	1.20483	0.830286	1.32575	1.32575	0.852461	1.43652	1.43652	0.659402	1.24193	0.659402	0.60077	SCC
7767	33	5793	PTPRG	protein tyrosine phosphatase, receptor type, G	0.140826	0.000720893	4.9313e-06	0.754768	0.581475	0.871453	1.22303	1.22303	0.767868	1.38629	1.38629	0.810474	1.2905	1.2905	0.36793	SCC
39002	6	55825	PECR	peroxisomal trans-2-enoyl-CoA reductase	0.0271622	0.336755	4.95112e-06	1.13437	1.0709	0.807786	1.10844	0.807786	0.708843	1.41612	1.41612	0.716521	1.37874	0.716521	0.480919	SCC
7803	10	4286	MITF	microphthalmia-associated transcription factor	0.310955	0.000151059	5.05491e-06	0.776438	0.718707	0.899969	1.14423	1.14423	0.785576	1.27571	1.27571	0.861309	1.23629	1.23629	0.306017	SCC
25125	8	57129	MRPL47	mitochondrial ribosomal protein L47	0.176784	0.00219234	5.12188e-06	1.29773	1.35942	0.733777	1.23977	0.733777	0.856152	1.15354	0.856152	0.857065	1.37493	1.37493	0.459358	AdCa
8186	5	9616	RNF7	ring finger protein 7	0.867583	0.179972	5.12389e-06	1.17814	1.18358	0.808106	1.20506	0.808106	0.809435	1.14766	0.809435	0.895527	1.08848	0.895527	0.159191	AdCa
3071	9	79807	GSTCD	glutathione S-transferase, C-terminal domain containing	0.990373	0.00193356	5.14751e-06	1.56507	1.27894	0.779441	1.21933	0.779441	0.89869	1.10811	0.89869	0.836859	1.22973	1.22973	0.298342	AdCa
40754	13	539	ATP5O	ATP synthase, H+ transporting, mitochondrial F1 complex, O subunit	0.235795	0.882141	5.15591e-06	0.972224	1.01504	0.787144	1.49308	1.49308	0.772396	1.39132	1.39132	0.758514	1.2866	0.758514	0.398752	SCC
41085	20	11234	HPS5	Hermansky-Pudlak syndrome 5	0.0968976	0.0564506	5.17392e-06	0.842714	0.958429	0.876863	1.12156	0.876863	0.80474	1.22782	0.80474	0.898773	1.20905	1.20905	0.273874	SCC
29073	8	57507	ZNF608	zinc finger protein 608	0.153923	0.000206258	5.1838e-06	0.751511	0.704725	0.834308	1.14934	0.834308	0.824603	1.22695	1.22695	0.929597	1.07833	1.07833	0.108799	AdCa
34827	14	1600	DAB1	disabled homolog 1 (Drosophila)	0.350984	0.356217	5.19599e-06	0.974251	0.954895	0.86431	1.23918	1.23918	0.713698	1.66877	1.66877	0.637846	1.31103	0.637846	0.64872	SCC
14049	12	51097	SCCPDH	saccharopine dehydrogenase (putative)	0.0413654	0.433289	5.23035e-06	1.09461	0.917288	0.885299	1.11447	0.885299	0.70872	1.20426	0.70872	0.806924	1.49177	1.49177	0.577025	SCC
38069	5	84908	FAM136A	family with sequence similarity 136, member A	0.621442	0.0201161	5.24051e-06	1.41042	1.28433	0.710278	1.15334	0.710278	0.822156	1.17773	0.822156	0.758297	1.18278	0.758297	0.399165	AdCa
41370	23	4054	LTBP3	latent transforming growth factor beta binding protein 3	0.419962	0.0491691	5.24214e-06	0.867148	0.883166	0.839145	1.24499	1.24499	0.815642	1.22355	0.815642	0.79753	1.33037	1.33037	0.411828	SCC
2084	12	5592	PRKG1	protein kinase, cGMP-dependent, type I	0.31097	0.00789255	5.28257e-06	0.631847	0.763589	0.770114	1.33883	1.33883	0.805106	1.48467	1.48467	0.751849	1.25951	0.751849	0.411485	AdCa
4458	5	80331	DNAJC5	DnaJ (Hsp40) homolog, subfamily C, member 5	0.343347	0.176032	5.30744e-06	1.15228	1.12658	0.800741	1.19607	0.800741	0.805188	1.10297	0.805188	0.943455	1.08441	1.08441	0.11691	AdCa
3509	9	11030	RBPMS	RNA binding protein with multiple splicing	0.99833	0.00064986	5.46711e-06	0.638087	0.562757	0.80828	1.25141	1.25141	0.886409	1.41497	1.41497	0.847725	1.18983	1.18983	0.250755	AdCa
33246	9	348110	C15orf38	chromosome 15 open reading frame 38	0.0485265	0.938678	5.49883e-06	0.973744	1.01121	0.842494	1.16113	0.842494	0.818672	1.16713	0.818672	0.874997	1.10936	0.874997	0.19265	AdCa
35347	8	10903	MTMR11	myotubularin related protein 11	0.97868	0.100421	5.52717e-06	1.62808	1.25698	0.859583	1.15432	0.859583	0.855574	1.22206	1.22206	0.894142	1.18254	1.18254	0.241889	SCC
22733	9	4327	MMP19	matrix metallopeptidase 19	0.0756397	0.0236951	5.53697e-06	0.546325	0.59614	0.84877	1.41939	1.41939	0.843391	1.45437	1.45437	0.926969	1.06715	0.926969	0.109407	AdCa
18605	8	5577	PRKAR2B	protein kinase, cAMP-dependent, regulatory, type II, beta	0.300729	0.00964815	5.62566e-06	0.646921	0.576906	0.901696	1.13553	1.13553	0.842463	1.26427	1.26427	0.877944	1.18515	1.18515	0.24507	SCC
23011	5	6926	TBX3	T-box 3	0.150869	0.014383	5.67492e-06	0.619983	0.769438	0.759085	1.16955	0.759085	0.88351	1.11377	0.88351	0.85917	1.14519	0.85917	0.218984	AdCa
30166	17		RP11-397C18.4		0.4035	0.0405713	5.7115e-06	0.670814	0.834695	0.812485	1.29161	1.29161	0.813635	1.16192	0.813635	0.824829	1.32845	1.32845	0.409744	AdCa
32174	9	81858	SHARPIN	SHANK-associated RH domain interactor	0.409717	0.0205345	5.81629e-06	1.33056	1.07555	0.814071	1.09522	0.814071	0.908532	1.10389	1.10389	0.791722	1.16891	0.791722	0.336934	AdCa
40082	10	8910	SGCE	sarcoglycan, epsilon	0.374367	0.0118304	5.92665e-06	0.834763	0.631954	0.794143	1.14983	0.794143	0.812815	1.16809	0.812815	0.819942	1.14521	0.819942	0.286406	AdCa
3504	9	79618	HMBOX1	homeobox containing 1	0.110494	0.0122363	5.94811e-06	0.707278	0.670883	0.891705	1.15178	1.15178	0.817469	1.25895	1.25895	0.914871	1.13385	1.13385	0.18123	SCC
297	16	1462	VCAN	versican	0.0416254	0.00698397	5.97932e-06	2.13552	1.67954	0.803378	1.17021	0.803378	0.828298	1.19317	0.828298	0.8509	1.161	0.8509	0.232939	AdCa
13750	12	9261	MAPKAPK2	mitogen-activated protein kinase-activated protein kinase 2	0.37206	0.0226308	6.0244e-06	1.191	1.18812	0.930932	1.30474	1.30474	0.870409	1.18459	1.18459	0.882848	1.10998	0.882848	0.179763	SCC
982	9	811	CALR	calreticulin	0.403172	0.00414419	6.03359e-06	1.18371	1.2962	0.907917	1.05314	0.907917	0.833814	1.15089	0.833814	0.866709	1.22611	1.22611	0.294088	SCC
37570	13	124565	SLC38A10	solute carrier family 38, member 10	0.000244998	0.223879	6.05133e-06	1.08796	1.06424	0.891205	1.17278	1.17278	0.924516	1.139	1.139	0.900703	1.26854	1.26854	0.343169	SCC
37238	6	10493	VAT1	vesicle amine transport protein 1 homolog (T. californica)	0.510458	0.0486699	6.06502e-06	0.764418	0.784808	0.899384	1.17562	1.17562	0.792507	1.78839	1.78839	0.657366	1.15646	0.657366	0.605231	SCC
12729	5	81849	ST6GALNAC5	ST6 (alpha-N-acetyl-neuraminyl-2,3-beta-galactosyl-1,3)-N-acetylgalactosaminide alpha-2,6-sialyltransferase 5	0.699399	0.0727889	6.10002e-06	0.79868	0.798681	0.837576	1.24571	1.24571	0.799333	1.44303	1.44303	0.863258	1.13221	0.863258	0.212136	SCC
29833	11	8492	PRSS12	protease, serine, 12 (neurotrypsin, motopsin)	0.210855	0.0626911	6.1148e-06	0.54854	0.740061	0.802255	1.22701	0.802255	0.914739	1.20505	1.20505	0.857291	1.16784	1.16784	0.223843	AdCa
18590	35	55904	MLL5	myeloid/lymphoid or mixed-lineage leukemia 5 (trithorax homolog, Drosophila)	0.0299055	0.00242944	6.12096e-06	0.878845	0.773586	0.862792	1.3313	1.3313	0.714754	1.31684	0.714754	0.783351	1.27467	0.783351	0.352269	SCC
30896	12	7073	TIAL1	TIA1 cytotoxic granule-associated RNA binding protein-like 1	0.519173	0.125819	6.25129e-06	1.0524	1.12698	0.726558	1.13668	0.726558	0.713806	1.16716	0.713806	0.867954	1.14625	0.867954	0.20431	AdCa
35962	18	25896	INTS7	integrator complex subunit 7	0.89966	0.000745521	6.25199e-06	1.44765	1.38748	0.824004	1.09167	0.824004	0.822361	1.15755	0.822361	0.853909	1.19292	1.19292	0.254497	SCC
12208	10	6924	TCEB3	transcription elongation factor B (SIII), polypeptide 3 (110kDa, elongin A)	0.525073	0.0949221	6.29148e-06	0.895781	0.839706	0.850306	1.15465	0.850306	0.695593	1.25694	0.695593	0.870676	1.22242	1.22242	0.28974	SCC
8468	12	152137	CCDC50	coiled-coil domain containing 50	0.918096	0.0904972	6.34771e-06	0.845899	0.90464	0.846025	1.20882	1.20882	0.848245	1.25046	1.25046	0.835835	1.22481	1.22481	0.292558	SCC
13765	20	4179	CD46	CD46 molecule, complement regulatory protein	0.193931	0.437677	6.35408e-06	1.16042	0.911591	0.861598	1.13665	0.861598	0.706888	1.26585	0.706888	0.767516	1.39811	1.39811	0.483478	SCC
6073	18	64786	TBC1D15	TBC1 domain family, member 15	0.913033	0.291112	6.36407e-06	0.865823	0.919551	0.863824	1.13331	0.863824	0.837268	1.23751	1.23751	0.7739	1.27036	0.7739	0.369781	SCC
27896	31	8943	AP3D1	adaptor-related protein complex 3, delta 1 subunit	0.874243	0.235729	6.40745e-06	1.08927	1.07657	0.734678	1.16789	0.734678	0.814967	1.13803	0.814967	0.744814	1.28618	0.744814	0.425048	AdCa
40371	14	29062	WDR91	WD repeat domain 91	0.116375	0.574155	6.4557e-06	0.931273	1.07877	0.831081	1.18133	0.831081	0.824987	1.26572	1.26572	0.853689	1.29393	1.29393	0.37176	AdCa
1356	8	284352	LRRC68	leucine rich repeat containing 68	0.525147	0.000839413	6.54475e-06	1.19314	1.34905	0.874943	1.11119	0.874943	0.786361	1.14552	0.786361	0.894157	1.11265	0.894157	0.1614	SCC
13277	24	8751	ADAM15	ADAM metallopeptidase domain 15	0.85774	0.123401	6.56196e-06	1.35465	0.911375	0.758329	1.13228	0.758329	0.846858	1.32211	1.32211	0.683498	1.3359	0.683498	0.548991	AdCa
14759	10	5709	PSMD3	proteasome (prosome, macropain) 26S subunit, non-ATPase, 3	0.543484	0.00269472	6.63287e-06	1.37009	1.27363	0.866469	1.10516	0.866469	0.840448	1.12285	0.840448	0.842987	1.27986	1.27986	0.355986	SCC
357	26	5066	PAM	peptidylglycine alpha-amidating monooxygenase	0.446574	0.0420051	6.68638e-06	0.898735	0.75162	0.905676	1.12465	1.12465	0.785551	1.34947	1.34947	0.767552	1.29493	0.767552	0.381664	SCC
12472	7	8704	B4GALT2	UDP-Gal:betaGlcNAc beta 1,4- galactosyltransferase, polypeptide 2	0.238827	0.175001	6.70079e-06	1.33492	1.19501	0.728139	1.19851	0.728139	0.717757	1.11984	0.717757	0.920078	1.11601	1.11601	0.15835	AdCa
18922	5	11194	ABCB8	ATP-binding cassette, sub-family B (MDR/TAP), member 8	0.0421224	0.0377117	6.75818e-06	1.14771	1.12371	0.804827	1.29445	1.29445	0.907013	1.13933	1.13933	0.736725	1.21262	0.736725	0.440802	AdCa
15374	9	6598	SMARCB1	SWI/SNF related, matrix associated, actin dependent regulator of chromatin, subfamily b, member 1	0.321182	0.000243165	6.81345e-06	1.21525	1.57584	0.893989	1.07845	0.893989	0.72119	1.19261	0.72119	0.793507	1.2396	0.793507	0.333685	SCC
8194	11	5357	PLS1	plastin 1 (I isoform)	0.697883	0.552331	6.84273e-06	1.69114	0.946128	0.8566	1.10171	0.8566	0.901743	1.29113	1.29113	0.663452	1.18357	0.663452	0.591936	AdCa
37039	19	399687	MYO18A	myosin XVIIIA	0.578484	0.162592	6.84541e-06	0.999438	1.07833	0.648992	1.11446	0.648992	0.750638	1.1947	0.750638	0.853657	1.1826	1.1826	0.241962	AdCa
38596	17	9839	ZEB2	zinc finger E-box binding homeobox 2	0.294191	0.00143891	6.89439e-06	0.659867	0.612446	0.817462	1.33166	1.33166	0.813264	1.56996	1.56996	0.660097	1.2008	0.660097	0.59925	SCC
6378	45	81704	DOCK8	dedicator of cytokinesis 8	0.0760924	0.0439666	6.89789e-06	0.784124	0.73354	0.852859	1.11695	0.852859	0.727036	1.39113	1.39113	0.72518	1.35956	0.72518	0.463589	SCC
2817	17	10463	SLC30A9	solute carrier family 30 (zinc transporter), member 9	0.0715653	0.0148413	6.91606e-06	1.08329	0.897129	0.902677	1.11588	1.11588	0.820925	1.18339	0.820925	0.848417	1.29082	1.29082	0.368288	SCC
19170	11	55742	PARVA	parvin, alpha	0.52654	0.00530596	6.98301e-06	0.681466	0.849567	0.906337	1.22673	1.22673	0.885762	1.3055	1.3055	0.87829	1.11824	0.87829	0.187231	SCC
1344	13	4059	BCAM	basal cell adhesion molecule (Lutheran blood group)	0.664109	0.809418	7.04295e-06	0.667776	0.902008	0.837699	1.3122	1.3122	0.869652	1.2465	1.2465	0.863449	1.15326	0.863449	0.211817	AdCa
29984	5	201931	TMEM192	transmembrane protein 192	0.0526581	0.00267991	7.07361e-06	1.02369	0.852645	0.953217	1.06871	1.06871	0.799226	1.14005	0.799226	0.86045	1.29203	1.29203	0.36964	SCC
5856	13	65244	SPATS2	spermatogenesis associated, serine-rich 2	0.543635	0.00180463	7.25918e-06	1.51287	1.83527	0.840211	1.14406	0.840211	0.858686	1.33226	1.33226	0.809167	1.22311	0.809167	0.305491	SCC
37216	14	2648	KAT2A	K(lysine) acetyltransferase 2A	0.701269	0.0216748	7.26677e-06	1.41266	1.29319	0.73455	1.12694	0.73455	0.862859	1.15899	1.15899	0.851299	1.1611	0.851299	0.232262	AdCa
708	9	26262	TSPAN17	tetraspanin 17	0.937709	0.125206	7.34235e-06	1.30541	1.11691	0.754257	1.1853	0.754257	0.861496	1.23573	1.23573	0.87552	1.08977	0.87552	0.191788	AdCa
738	22	821	CANX	calnexin	0.240403	0.724839	7.37852e-06	1.09419	0.992579	0.706142	1.09893	0.706142	0.740439	1.22232	0.740439	0.784455	1.27472	0.784455	0.350237	SCC
28349	6	56915	EXOSC5	exosome component 5	0.889965	0.000844401	7.44773e-06	1.54883	1.47886	0.857312	1.19192	1.19192	0.811307	1.15202	0.811307	0.919371	1.10313	1.10313	0.141603	AdCa
27447	6	5412	UBL3	ubiquitin-like 3	0.470562	0.000107985	7.5317e-06	0.712795	0.631567	0.890768	1.26201	1.26201	0.864007	1.3456	1.3456	0.937881	1.10653	1.10653	0.146043	SCC
21862	11	158158	RASEF	RAS and EF-hand domain containing	0.451834	0.565237	7.55568e-06	1.12869	0.882496	0.947452	1.07672	1.07672	0.859551	1.24325	1.24325	0.799933	1.15482	0.799933	0.322049	SCC
13196	8	57592	ZNF687	zinc finger protein 687	0.928606	0.00987863	7.6089e-06	1.34	1.20165	0.733107	1.16619	0.733107	0.897058	1.12851	1.12851	0.804921	1.18064	0.804921	0.313081	AdCa
3753	11	92140	MTDH	metadherin	0.875797	0.0117242	7.64363e-06	1.36241	1.04682	0.86413	1.09323	0.86413	0.848415	1.1694	0.848415	0.849575	1.20562	1.20562	0.269775	SCC
34595	7	5690	PSMB2	proteasome (prosome, macropain) subunit, beta type, 2	0.332165	0.0376137	7.71658e-06	1.33334	1.3076	0.892173	1.06217	0.892173	0.827271	1.1084	0.827271	0.888048	1.26895	1.26895	0.343635	SCC
6223	27	89910	UBE3B	ubiquitin protein ligase E3B	0.567398	0.30408	7.78234e-06	0.955672	1.04482	0.875954	1.1775	1.1775	0.825011	1.18233	0.825011	0.801575	1.26071	1.26071	0.334236	AdCa
11522	5	241	ALOX5AP	arachidonate 5-lipoxygenase-activating protein	0.295466	0.0587048	7.81667e-06	0.599653	0.521677	0.907952	1.23463	1.23463	0.802383	1.40369	1.40369	0.879561	1.23718	1.23718	0.307055	SCC
39048	16	23549	DNPEP	aspartyl aminopeptidase	0.0333204	0.112959	7.82022e-06	1.01391	0.884693	0.839054	1.15471	0.839054	0.772774	1.16219	0.772774	0.837025	1.38771	1.38771	0.472706	SCC
34741	6	6491	STIL	SCL/TAL1 interrupting locus	0.878737	0.00149345	7.8218e-06	2.05746	2.0231	0.848799	1.30997	1.30997	0.872176	1.10342	0.872176	0.900179	1.24282	1.24282	0.313617	AdCa
38661	12	90	ACVR1	activin A receptor, type I	0.185248	0.0234869	7.85683e-06	1.18053	1.25345	0.689097	1.12677	0.689097	0.812853	1.1459	0.812853	0.815238	1.17171	0.815238	0.294707	AdCa
30151	6	11164	NUDT5	nudix (nucleoside diphosphate linked moiety X)-type motif 5	0.512078	0.00948368	7.95558e-06	1.2209	1.17009	0.779225	1.17602	0.779225	0.74277	1.19601	0.74277	0.828492	1.58329	1.58329	0.662926	AdCa
9944	12	5252	PHF1	PHD finger protein 1	0.0114693	0.391281	8.01348e-06	0.94003	0.91428	0.912683	1.44825	1.44825	0.860844	1.88943	1.88943	0.766501	1.13677	0.766501	0.38364	SCC
29658	37	26057	ANKRD17	ankyrin repeat domain 17	0.163201	0.520949	8.02185e-06	1.06028	1.03397	0.901662	1.18618	1.18618	0.775248	1.3515	1.3515	0.811018	1.22477	0.811018	0.302194	SCC
19921	19	334	APLP2	amyloid beta (A4) precursor-like protein 2	0.686107	0.104877	8.06377e-06	0.823088	0.746495	0.85816	1.15906	0.85816	0.856334	1.22183	1.22183	0.867293	1.15614	1.15614	0.209316	SCC
798	11	1153	CIRBP	cold inducible RNA binding protein	0.121814	0.000379557	8.08515e-06	0.705974	0.703876	0.886527	1.30335	1.30335	0.832218	1.28642	1.28642	0.873885	1.14141	0.873885	0.194485	SCC
9121	11	27286	SRPX2	sushi-repeat-containing protein, X-linked 2	0.865279	0.0356916	8.0873e-06	1.58031	1.87084	0.87448	1.177	1.177	0.825276	1.2821	1.2821	0.799285	1.11225	0.799285	0.323218	SCC
41109	13	55366	LGR4	leucine-rich repeat-containing G protein-coupled receptor 4	0.102092	0.00295672	8.08953e-06	2.43396	1.73022	0.750538	1.16333	0.750538	0.778508	1.20788	0.778508	0.869219	1.21088	1.21088	0.276056	SCC
18530	9	9179	AP4M1	adaptor-related protein complex 4, mu 1 subunit	0.555097	0.0702516	8.11355e-06	1.12907	1.08223	0.710258	1.14993	0.710258	0.794579	1.22818	0.794579	0.816524	1.39204	1.39204	0.477201	AdCa
3310	6	2160	F11	coagulation factor XI	0.105677	0.00878534	8.21054e-06	0.550151	0.604013	0.867173	1.33482	1.33482	0.874208	1.31142	1.31142	0.960377	1.02793	0.960377	0.0583272	AdCa
38282	15	11320	MGAT4A	mannosyl (alpha-1,3-)-glycoprotein beta-1,4-N-acetylglucosaminyltransferase, isozyme A	0.926648	0.0354669	8.27536e-06	1.07221	0.815118	0.926947	1.123	1.123	0.755243	1.35789	1.35789	0.774007	1.35665	1.35665	0.440049	SCC
37386	21	4591	TRIM37	tripartite motif-containing 37	0.437115	0.00564931	8.35929e-06	1.20672	1.19785	0.908015	1.10171	1.10171	0.829712	1.28732	1.28732	0.734783	1.26442	0.734783	0.44461	SCC
36772	23	51479	ANKFY1	ankyrin repeat and FYVE domain containing 1	0.343232	0.662645	8.43524e-06	0.87662	0.974998	0.875549	1.22412	1.22412	0.836605	1.17494	0.836605	0.883587	1.15867	1.15867	0.21247	SCC
1463	13	79735	TBC1D17	TBC1 domain family, member 17	0.193343	0.530971	8.45415e-06	0.826464	1.00414	0.912705	1.19187	1.19187	0.853246	1.20813	1.20813	0.808458	1.18116	0.808458	0.306755	SCC
12737	7	91624	NEXN	nexilin (F actin binding protein)	0.816979	0.0071157	8.52187e-06	0.672733	0.649801	0.820641	1.19889	0.820641	0.809734	1.19989	0.809734	0.897293	1.11957	1.11957	0.162945	SCC
40406	9	27147	DENND2A	DENN/MADD domain containing 2A	0.455148	0.000901035	8.52352e-06	0.631263	0.70063	0.775379	1.2473	0.775379	0.799981	1.4158	1.4158	0.880984	1.12293	0.880984	0.182812	SCC
26625	6	58528	RRAGD	Ras-related GTP binding D	0.291702	0.253525	8.67938e-06	0.751246	0.881314	0.872215	1.16551	1.16551	0.741562	1.22822	0.741562	0.851896	1.17619	1.17619	0.234121	SCC
39667	24	9844	ELMO1	engulfment and cell motility 1	0.503354	0.00187355	8.70058e-06	0.614278	0.622151	0.829872	1.30915	1.30915	0.864877	1.26815	1.26815	0.828184	1.21888	1.21888	0.285556	SCC
27897	9	51690	LSM7	LSM7 homolog, U6 small nuclear RNA associated (S. cerevisiae)	0.650959	0.0460397	8.78658e-06	1.12295	1.09444	0.837677	1.28413	1.28413	0.839354	1.29888	1.29888	0.817844	1.17742	0.817844	0.290102	SCC
26539	9	1347	COX7A2	cytochrome c oxidase subunit VIIa polypeptide 2 (liver)	0.5573	0.119498	8.80965e-06	0.966998	0.824668	0.845929	1.27114	1.27114	0.757935	1.29308	0.757935	0.866951	1.30522	1.30522	0.384293	SCC
35840	5	252839	TMEM9	transmembrane protein 9	0.414736	0.459826	8.83097e-06	1.18101	1.09669	0.877935	1.20238	1.20238	0.911361	1.1002	1.1002	0.864142	1.17302	1.17302	0.230228	AdCa
27446	11	6541	SLC7A1	solute carrier family 7 (cationic amino acid transporter, y+ system), member 1	0.719024	0.00662882	8.93894e-06	1.47256	2.08709	0.891156	1.07896	0.891156	0.807196	1.17609	0.807196	0.88014	1.18135	1.18135	0.240436	SCC
39205	33	3069	HDLBP	high density lipoprotein binding protein	0.558595	0.644522	8.95284e-06	1.09532	1.10986	0.801895	1.12486	0.801895	0.716775	1.22744	0.716775	0.797088	1.43293	1.43293	0.518968	SCC
719	6	54732	TMED9	transmembrane emp24 protein transport domain containing 9	0.00237459	0.00471803	8.97108e-06	1.21536	1.20513	0.868952	1.137	0.868952	0.814993	1.09237	0.814993	0.875669	1.11463	0.875669	0.191542	AdCa
930	25	57153	SLC44A2	solute carrier family 44, member 2	0.520349	0.00137396	8.99323e-06	0.617753	0.635816	0.919285	1.35754	1.35754	0.904755	1.35874	1.35874	0.893955	1.1541	1.1541	0.206768	SCC
12329	16	23633	KPNA6	karyopherin alpha 6 (importin alpha 7)	0.975208	0.72139	9.11999e-06	1.11277	1.04442	0.811998	1.13227	0.811998	0.720668	1.14586	0.720668	0.849484	1.12673	0.849484	0.235341	SCC
17147	31	4430	MYO1B	myosin IB	0.195858	0.0359825	9.38008e-06	0.815464	0.695399	0.906345	1.38281	1.38281	0.77311	1.29761	1.29761	0.802167	1.32466	1.32466	0.405622	AdCa
22312	5	56654	NPDC1	neural proliferation, differentiation and control, 1	0.5072	0.0723839	9.40858e-06	0.836241	0.835104	0.777184	1.17623	0.777184	0.800656	1.23666	0.800656	0.951134	1.0627	1.0627	0.0877344	SCC
16049	21	54867	TMEM214	transmembrane protein 214	0.0171491	0.23634	9.63173e-06	1.13811	1.14098	0.812276	1.09546	0.812276	0.754447	1.1627	0.754447	0.86519	1.25358	1.25358	0.326054	SCC
11853	35	1284	COL4A2	collagen, type IV, alpha 2	0.451179	0.0881933	9.63714e-06	0.937741	1.06695	0.878081	1.25696	1.25696	0.801875	1.28876	1.28876	0.848617	1.20569	1.20569	0.269859	SCC
36639	6	6942	TCF20	transcription factor 20 (AR1)	0.875389	0.00651783	9.75638e-06	1.04462	1.33752	0.900701	1.14904	1.14904	0.785334	1.17365	0.785334	0.930079	1.1469	1.1469	0.19774	SCC
7392	9	29995	LMCD1	LIM and cysteine-rich domains 1	0.79556	0.00158927	9.78348e-06	0.538189	0.558992	0.870276	1.29488	1.29488	0.827216	1.25751	1.25751	0.853039	1.16605	0.853039	0.229316	AdCa
41605	7		AP001282.2		0.407306	0.0230403	9.8246e-06	0.57982	0.600087	0.864356	1.27503	1.27503	0.75746	1.3522	1.3522	0.867421	1.25017	1.25017	0.322124	SCC
7373	8	27255	CNTN6	contactin 6	0.592896	0.00469491	9.91874e-06	0.632863	0.588029	0.857197	1.13295	0.857197	0.715851	1.52675	1.52675	0.741166	1.22574	0.741166	0.432131	SCC
18643	9	858	CAV2	caveolin 2	0.939845	0.0198642	1.0103e-05	0.507585	0.449653	0.781503	1.25716	0.781503	0.771097	1.21718	0.771097	0.907655	1.10264	1.10264	0.140962	SCC
8195	6	7220	TRPC1	transient receptor potential cation channel, subfamily C, member 1	0.548113	0.141573	1.01302e-05	0.787211	0.856623	0.878461	1.27284	1.27284	0.744782	1.33353	0.744782	0.759454	1.17949	0.759454	0.396966	SCC
37335	10	8405	SPOP	speckle-type POZ protein	0.196503	0.00124862	1.01307e-05	0.850466	0.814264	0.907999	1.08578	0.907999	0.89112	1.33591	1.33591	0.812763	1.17272	0.812763	0.299093	SCC
36682	29	9620	CELSR1	cadherin, EGF LAG seven-pass G-type receptor 1 (flamingo homolog, Drosophila)	0.858894	0.00301805	1.01614e-05	0.942577	1.59419	0.839582	1.26378	1.26378	0.71595	1.3985	1.3985	0.756215	1.70284	1.70284	0.767943	SCC
13263	6	10456	HAX1	HCLS1 associated protein X-1	0.769529	0.0220891	1.02276e-05	1.31801	1.17072	0.759342	1.11643	0.759342	0.747605	1.12211	0.747605	0.7162	1.46083	1.46083	0.546788	AdCa
18514	21	10095	ARPC1B	actin related protein 2/3 complex, subunit 1B, 41kDa	0.265262	0.0772721	1.02504e-05	1.29328	1.03737	0.754324	1.16391	0.754324	0.683694	1.42882	0.683694	0.757169	1.55556	1.55556	0.637434	SCC
18036	20	2617	GARS	glycyl-tRNA synthetase	0.881079	0.0167689	1.05203e-05	1.74506	1.43411	0.719024	1.11382	0.719024	0.742732	1.16356	0.742732	0.800285	1.47953	1.47953	0.565139	SCC
9634	7	23408	SIRT5	sirtuin (silent mating type information regulation 2 homolog) 5 (S. cerevisiae)	0.0933947	0.296248	1.05467e-05	1.00387	1.08765	0.853924	1.19767	1.19767	0.956613	1.10685	1.10685	0.851513	1.252	1.252	0.324235	AdCa
23413	6	11152	WDR45	WD repeat domain 45	0.00951745	0.0424382	1.06092e-05	1.15431	1.14888	0.863978	1.23067	1.23067	0.853953	1.38267	1.38267	0.873843	1.22304	1.22304	0.290472	SCC
259	34	10788	IQGAP2	IQ motif containing GTPase activating protein 2	0.985101	0.054484	1.07897e-05	0.946294	0.796119	0.907649	1.22854	1.22854	0.732914	1.2111	0.732914	0.796675	1.30478	1.30478	0.383807	SCC
4618	10	6692	SPINT1	serine peptidase inhibitor, Kunitz type 1	0.447425	0.00598561	1.089e-05	1.57627	1.6755	0.826534	1.131	0.826534	0.848714	1.12451	0.848714	0.921162	1.06083	0.921162	0.118473	SCC
4778	13	79875	THSD4	thrombospondin, type I, domain containing 4	0.71356	0.0197858	1.0894e-05	0.711714	0.982389	0.761422	1.176	0.761422	0.850453	1.11576	0.850453	0.811612	1.17778	0.811612	0.301138	AdCa
14969	37	1213	CLTC	clathrin, heavy chain (Hc)	0.153285	0.0749753	1.10975e-05	1.20005	1.16559	0.863531	1.11345	0.863531	0.755078	1.18613	0.755078	0.795262	1.32676	1.32676	0.407907	SCC
3194	16	79658	ARHGAP10	Rho GTPase activating protein 10	0.674831	0.00558088	1.11153e-05	0.829418	0.684648	0.884661	1.16761	1.16761	0.812231	1.29956	1.29956	0.853875	1.23326	1.23326	0.302477	SCC
8380	16	5290	PIK3CA	phosphoinositide-3-kinase, catalytic, alpha polypeptide	0.471819	0.950707	1.11331e-05	0.932739	1.01295	0.851849	1.13709	0.851849	0.779441	1.13383	0.779441	0.880139	1.29356	1.29356	0.371347	AdCa
14428	7	968	CD68	CD68 molecule	0.143262	0.414434	1.115e-05	0.826669	0.813649	0.912285	1.10939	1.10939	0.886616	1.32888	1.32888	0.817822	1.15743	0.817822	0.290141	SCC
9450	12	8776	MTMR1	myotubularin related protein 1	0.833981	0.00113855	1.12361e-05	1.1959	1.44464	0.94196	1.13147	1.13147	0.84925	1.35958	1.35958	0.832214	1.18219	0.832214	0.264974	SCC
10974	27	57020	C16orf62	chromosome 16 open reading frame 62	0.882814	0.595486	1.12818e-05	0.976324	1.01063	0.866854	1.1434	0.866854	0.741735	1.19312	0.741735	0.867919	1.28138	1.28138	0.357698	SCC
29549	5	132299	OCIAD2	OCIA domain containing 2	0.549612	0.00339682	1.13006e-05	2.39612	1.58672	0.742221	1.19829	0.742221	0.759825	1.20343	0.759825	0.874804	1.21235	1.21235	0.277806	AdCa
29474	6	5860	QDPR	quinoid dihydropteridine reductase	0.000829819	0.0133717	1.13298e-05	0.896564	0.849155	0.876871	1.07412	0.876871	0.730438	1.19866	0.730438	0.866267	1.2161	1.2161	0.282262	SCC
39710	9	5683	PSMA2	proteasome (prosome, macropain) subunit, alpha type, 2	0.397673	0.00637909	1.14663e-05	1.36781	1.30434	0.827776	1.16719	0.827776	0.789978	1.13152	0.789978	0.862886	1.19509	1.19509	0.257119	AdCa
35046	10	1266	CNN3	calponin 3, acidic	0.99398	0.233204	1.158e-05	0.762527	0.83091	0.914438	1.2728	1.2728	0.70486	1.19813	0.70486	0.801622	1.29733	1.29733	0.375546	SCC
38808	5	2487	FRZB	frizzled-related protein	0.0969419	0.474566	1.16794e-05	0.657919	0.835215	0.906444	1.27522	1.27522	0.749065	1.15824	0.749065	0.812129	1.21655	0.812129	0.300219	SCC
25765	6	1728	NQO1	NAD(P)H dehydrogenase, quinone 1	0.308379	0.0244564	1.17049e-05	3.41541	2.29219	0.829935	1.1057	0.829935	0.789503	1.23774	0.789503	0.838584	1.16353	0.838584	0.253973	AdCa
27618	5	4752	NEK3	NIMA (never in mitosis gene a)-related kinase 3	0.315587	0.0127086	1.17238e-05	0.886189	0.765425	0.911518	1.10105	1.10105	0.850232	1.16247	0.850232	0.890414	1.09992	0.890414	0.167452	SCC
17021	5	151230	KLHL23	kelch-like 23 (Drosophila)	0.569071	0.0141921	1.1733e-05	1.28537	0.979791	0.77574	1.18268	0.77574	0.87556	1.11944	0.87556	0.753814	1.14635	0.753814	0.40772	AdCa
2506	14	6934	TCF7L2	transcription factor 7-like 2 (T-cell specific, HMG-box)	0.981185	0.409422	1.17344e-05	0.794763	0.842998	0.825238	1.15475	0.825238	0.715509	1.204	0.715509	0.819185	1.23631	1.23631	0.306041	SCC
31450	6	55734	ZFP64	zinc finger protein 64 homolog (mouse)	0.317832	0.000188339	1.18403e-05	1.31491	1.37737	0.807751	1.08548	0.807751	0.8714	1.13983	0.8714	0.885334	1.21807	1.21807	0.284597	AdCa
31246	7	140688	C20orf112	chromosome 20 open reading frame 112	0.209884	0.0547012	1.19173e-05	1.05788	1.08391	0.815013	1.10443	0.815013	0.915578	1.07116	0.915578	0.890162	1.13823	1.13823	0.186792	AdCa
27139	19	9989	PPP4R1	protein phosphatase 4, regulatory subunit 1	0.900002	0.270414	1.19696e-05	1.11546	0.991862	0.918213	1.15802	1.15802	0.872224	1.25994	1.25994	0.785568	1.13188	0.785568	0.348192	SCC
17710	5	8208	CHAF1B	chromatin assembly factor 1, subunit B (p60)	0.875226	0.00103001	1.19801e-05	1.94167	1.79984	0.880618	1.22739	1.22739	0.826512	1.30938	1.30938	0.90615	1.09696	0.90615	0.142178	SCC
38674	16	22925	PLA2R1	phospholipase A2 receptor 1, 180kDa	0.158529	0.154351	1.20697e-05	0.844483	1.40491	0.848396	1.1234	0.848396	0.778598	1.19628	0.778598	0.777463	1.44264	1.44264	0.528711	SCC
16884	8	3176	HNMT	histamine N-methyltransferase	0.42249	0.00159055	1.20729e-05	0.883276	0.704475	0.92681	1.08206	1.08206	0.638243	1.22347	0.638243	0.836158	1.45213	1.45213	0.538171	SCC
35367	15	29956	LASS2	LAG1 homolog, ceramide synthase 2	0.658176	0.0386634	1.21834e-05	1.17164	0.777038	0.884325	1.1572	1.1572	0.803988	1.2964	1.2964	0.784114	1.41065	1.41065	0.49636	SCC
29677	9	27163	NAAA	N-acylethanolamine acid amidase	0.0351896	0.0532385	1.21962e-05	0.855789	0.76118	0.904755	1.13115	1.13115	0.737003	1.31891	0.737003	0.857636	1.26594	1.26594	0.340209	SCC
19626	10	51400	PPME1	protein phosphatase methylesterase 1	0.792594	0.00826395	1.22182e-05	1.42301	1.55699	0.874351	1.08591	0.874351	0.792433	1.19671	0.792433	0.900442	1.28205	1.28205	0.358453	SCC
9190	8	11043	MID2	midline 2	0.493199	0.58208	1.22936e-05	0.818311	0.934151	0.886464	1.19932	1.19932	0.837642	1.26825	1.26825	0.870323	1.18721	1.18721	0.247575	SCC
15940	7	3241	HPCAL1	hippocalcin-like 1	0.00852301	0.000971513	1.25289e-05	0.90525	0.651698	0.824151	1.11477	0.824151	0.804552	1.54564	1.54564	0.721239	1.26903	0.721239	0.471451	SCC
24981	13	23007	PLCH1	phospholipase C, eta 1	0.627471	0.00222677	1.26478e-05	1.11058	0.687012	0.922707	1.18034	1.18034	0.852588	1.41598	1.41598	0.662682	1.25077	0.662682	0.593611	SCC
38167	15	6439	SFTPB	surfactant protein B	0.320378	0.0134731	1.26535e-05	0.605795	0.189946	0.764679	1.36184	1.36184	0.614169	2.22057	2.22057	0.435646	1.49046	0.435646	1.19877	SCC
3742	15	54845	ESRP1	epithelial splicing regulatory protein 1	0.267492	0.00110065	1.269e-05	1.67969	1.81876	0.905197	1.1034	0.905197	0.725104	1.14155	0.725104	0.870999	1.27181	1.27181	0.346883	SCC
12720	12	34	ACADM	acyl-Coenzyme A dehydrogenase, C-4 to C-12 straight chain	0.158526	0.220671	1.27085e-05	1.01392	0.890445	0.921868	1.13439	1.13439	0.811621	1.33367	1.33367	0.712655	1.2367	0.712655	0.488724	SCC
7180	9	89853	FAM125B	family with sequence similarity 125, member B	0.0565282	1.87377e-05	1.27457e-05	0.621512	0.566485	0.87626	1.27931	1.27931	0.824557	1.34812	1.34812	0.849289	1.15554	0.849289	0.235673	SCC
24302	10	5333	PLCD1	phospholipase C, delta 1	0.0013311	0.317491	1.2922e-05	0.876984	0.959295	0.780833	1.13223	0.780833	0.694147	1.20605	0.694147	0.870462	1.23766	1.23766	0.307615	SCC
34402	9	255104	TMCO4	transmembrane and coiled-coil domains 4	0.420579	0.214563	1.29765e-05	1.14086	1.05716	0.790183	1.1663	0.790183	0.847408	1.24122	1.24122	0.876179	1.10122	0.876179	0.190702	AdCa
32262	5	5693	PSMB5	proteasome (prosome, macropain) subunit, beta type, 5	0.448792	0.000757853	1.29839e-05	1.66319	1.55559	0.88032	1.25573	1.25573	0.863267	1.13615	0.863267	0.913774	1.10524	1.10524	0.14436	AdCa
25017	11	3840	KPNA4	karyopherin alpha 4 (importin alpha 3)	0.148793	0.157538	1.31545e-05	1.11326	1.11676	0.731009	1.14933	0.731009	0.87185	1.13776	0.87185	0.789571	1.31826	1.31826	0.398635	AdCa
38928	11	55759	WDR12	WD repeat domain 12	0.801086	0.00131576	1.31886e-05	1.56952	1.61831	0.695213	1.12524	0.695213	0.792129	1.20049	0.792129	0.822081	1.18851	0.822081	0.282648	SCC
12768	6	3491	CYR61	cysteine-rich, angiogenic inducer, 61	0.231794	0.0120391	1.32762e-05	0.508966	0.508228	0.811479	1.14512	0.811479	0.781527	1.28142	1.28142	0.893631	1.07824	0.893631	0.162249	SCC
3536	15	25960	GPR124	G protein-coupled receptor 124	0.618057	0.047618	1.35728e-05	0.863446	0.873987	0.875656	1.24972	1.24972	0.862973	1.2546	1.2546	0.849686	1.22823	1.22823	0.296581	AdCa
2696	5	7466	WFS1	Wolfram syndrome 1 (wolframin)	0.643532	0.0126073	1.37852e-05	0.724027	0.692864	0.903545	1.2298	1.2298	0.842428	1.24299	1.24299	0.926594	1.07255	0.926594	0.109991	SCC
26317	11	114781	BTBD9	BTB (POZ) domain containing 9	0.978203	0.0286135	1.38537e-05	1.02101	0.641899	0.887044	1.12438	0.887044	0.777624	1.46962	1.46962	0.747011	1.28299	0.747011	0.420799	SCC
14789	12	60681	FKBP10	FK506 binding protein 10, 65 kDa	0.693138	0.00814691	1.38586e-05	1.87843	1.8755	0.747182	1.24138	0.747182	0.775057	1.2974	1.2974	0.83497	1.28236	1.28236	0.358801	AdCa
16261	7	6509	SLC1A4	solute carrier family 1 (glutamate/neutral amino acid transporter), member 4	0.582834	0.00636439	1.38675e-05	1.48516	1.89983	0.792575	1.35859	1.35859	0.772238	1.25171	0.772238	0.847944	1.18852	1.18852	0.249166	SCC
6359	10	347918	EP400NL	EP400 N-terminal like	0.186941	0.00436078	1.39266e-05	1.05524	1.15703	0.813237	1.16066	0.813237	0.809026	1.22001	0.809026	0.844862	1.08663	0.844862	0.243212	SCC
38832	11	7035	TFPI	tissue factor pathway inhibitor (lipoprotein-associated coagulation inhibitor)	0.820629	0.0019261	1.39887e-05	0.734945	0.373218	0.827051	1.1188	0.827051	0.79792	1.29974	1.29974	0.83122	1.25714	1.25714	0.330145	SCC
34268	12	2023	ENO1	enolase 1, (alpha)	0.955483	0.00222934	1.45686e-05	1.82773	1.58017	0.738342	1.23838	0.738342	0.872033	1.15078	1.15078	0.768855	1.19966	0.768855	0.379217	AdCa
13530	19	9910	RABGAP1L	RAB GTPase activating protein 1-like	0.00816647	0.201496	1.46972e-05	1.01589	1.07818	0.794589	1.17233	0.794589	0.71351	1.22722	0.71351	0.828207	1.20625	0.828207	0.271937	SCC
37540	13	11322	TMC6	transmembrane channel-like 6	0.712709	0.621967	1.47838e-05	1.14447	1.03472	0.808676	1.1556	0.808676	0.79947	1.36097	1.36097	0.849102	1.19378	1.19378	0.255537	SCC
32257	17	10419	PRMT5	protein arginine methyltransferase 5	0.671003	0.0335845	1.4821e-05	1.64989	1.25409	0.797308	1.15025	0.797308	0.816177	1.23145	1.23145	0.78518	1.16584	0.78518	0.348905	AdCa
12586	11	127435	PODN	podocan	0.493946	0.0121286	1.48667e-05	0.666184	0.631397	0.834424	1.1903	0.834424	0.865848	1.27433	1.27433	0.852634	1.14785	0.852634	0.230002	AdCa
25697	49	23019	CNOT1	CCR4-NOT transcription complex, subunit 1	0.335456	0.0394926	1.48935e-05	1.12667	1.16351	0.906033	1.09833	0.906033	0.786441	1.15566	0.786441	0.830765	1.20665	1.20665	0.271007	SCC
29796	11	9061	PAPSS1	3'-phosphoadenosine 5'-phosphosulfate synthase 1	0.0727992	0.0757695	1.49717e-05	0.781366	0.846285	0.900944	1.14672	1.14672	0.84128	1.19766	1.19766	0.88174	1.0721	0.88174	0.181575	AdCa
2705	7	57537	SORCS2	sortilin-related VPS10 domain containing receptor 2	0.0677467	0.100402	1.5035e-05	0.955753	1.13156	0.887142	1.13175	1.13175	0.848501	1.16879	0.848501	0.78299	1.33382	1.33382	0.415564	SCC
28077	12	2193	FARSA	phenylalanyl-tRNA synthetase, alpha subunit	0.816663	0.0199862	1.50434e-05	1.25341	1.21108	0.850225	1.16468	0.850225	0.884558	1.12688	0.884558	0.922841	1.17486	1.17486	0.232489	AdCa
22241	24	2889	RAPGEF1	Rap guanine nucleotide exchange factor (GEF) 1	0.249483	0.147775	1.50593e-05	0.786407	0.909084	0.873038	1.16593	1.16593	0.866717	1.19681	1.19681	0.86451	1.11486	0.86451	0.210045	SCC
18114	9	83605	CCM2	cerebral cavernous malformation 2	0.984887	0.0132644	1.52354e-05	1.41905	1.24496	0.710539	1.20705	0.710539	0.908857	1.12285	1.12285	0.781794	1.20099	0.781794	0.35514	AdCa
39731	5	222068	TMED4	transmembrane emp24 protein transport domain containing 4	0.0711085	0.331466	1.5395e-05	1.24456	1.09113	0.770022	1.1328	0.770022	0.960692	1.08052	1.08052	0.801529	1.1786	0.801529	0.319173	AdCa
37594	5	5986	RFNG	RFNG O-fucosylpeptide 3-beta-N-acetylglucosaminyltransferase	0.0957852	0.149494	1.56878e-05	1.09252	0.974121	0.890016	1.05838	0.890016	0.810733	1.10919	0.810733	0.822861	1.30546	1.30546	0.384558	SCC
18645	23	4233	MET	met proto-oncogene (hepatocyte growth factor receptor)	0.900825	0.0799115	1.56965e-05	2.06701	1.14293	0.830867	1.22817	1.22817	0.854496	1.15219	0.854496	0.748943	1.1747	0.748943	0.417072	AdCa
165	18	4214	MAP3K1	mitogen-activated protein kinase kinase kinase 1	0.953376	0.834834	1.58112e-05	0.945306	0.957804	0.863578	1.16816	1.16816	0.824658	1.19274	0.824658	0.889293	1.15874	1.15874	0.212557	SCC
4948	10	28232	SLCO3A1	solute carrier organic anion transporter family, member 3A1	0.491429	0.355781	1.58725e-05	0.772334	0.992918	0.898131	1.26968	1.26968	0.920466	1.08312	0.920466	0.859118	1.22763	1.22763	0.295876	AdCa
28885	12	202243	CCDC125	coiled-coil domain containing 125	0.211574	0.908266	1.58815e-05	0.967713	0.97547	0.883176	1.28735	1.28735	0.72963	1.32272	0.72963	0.817069	1.36709	1.36709	0.451108	SCC
13323	8	375033	PEAR1	platelet endothelial aggregation receptor 1	0.391252	0.000512305	1.59326e-05	0.766444	0.758424	0.840613	1.11829	0.840613	0.700002	1.19254	0.700002	0.798067	1.20087	0.798067	0.325418	SCC
37271	27	9343	EFTUD2	elongation factor Tu GTP binding domain containing 2	0.543902	0.00105361	1.59471e-05	1.40264	1.34036	0.899689	1.1769	1.1769	0.845728	1.15593	0.845728	0.85388	1.27644	1.27644	0.352126	SCC
21873	22	23287	AGTPBP1	ATP/GTP binding protein 1	0.0803003	0.00165138	1.60052e-05	0.754108	0.717434	0.837587	1.24392	1.24392	0.80462	1.40969	1.40969	0.718815	1.22298	0.718815	0.476308	SCC
28762	35	29102	RNASEN	ribonuclease type III, nuclear	0.300027	0.00313107	1.61618e-05	1.34194	1.40275	0.8393	1.23629	1.23629	0.784716	1.22978	0.784716	0.819113	1.26866	1.26866	0.343305	SCC
18647	15	7982	ST7	suppression of tumorigenicity 7	0.961582	0.00754814	1.61652e-05	0.949173	0.730575	0.904457	1.14088	1.14088	0.794131	1.30185	1.30185	0.756027	1.33548	1.33548	0.417358	SCC
41289	14	27339	PRPF19	PRP19/PSO4 pre-mRNA processing factor 19 homolog (S. cerevisiae)	0.816455	0.00111035	1.63136e-05	1.27525	1.46407	0.835648	1.16096	0.835648	0.720676	1.15061	0.720676	0.860415	1.20814	1.20814	0.272788	SCC
12834	22	5825	ABCD3	ATP-binding cassette, sub-family D (ALD), member 3	0.589808	0.171858	1.63516e-05	1.0105	0.818776	0.860604	1.07603	0.860604	0.79137	1.32466	1.32466	0.778137	1.31315	1.31315	0.393032	SCC
4972	21	3480	IGF1R	insulin-like growth factor 1 receptor	0.171125	0.00491019	1.63546e-05	0.965176	1.4118	0.869556	1.13423	0.869556	0.867432	1.171	1.171	0.884536	1.17399	1.17399	0.23142	SCC
37110	6	6928	HNF1B	HNF1 homeobox B	0.913642	0.0602523	1.63651e-05	1.19334	0.64935	0.913646	1.03943	0.913646	0.76269	1.23064	0.76269	0.801939	1.33703	1.33703	0.419032	SCC
41290	7	51296	SLC15A3	solute carrier family 15, member 3	0.0226822	0.0274282	1.64356e-05	0.743359	0.664482	0.899151	1.24822	1.24822	0.859479	1.22141	1.22141	0.864441	1.09753	0.864441	0.210161	SCC
5283	12	64398	MPP5	membrane protein, palmitoylated 5 (MAGUK p55 subfamily member 5)	0.865463	0.0348758	1.65259e-05	0.886815	0.848904	0.876548	1.08427	0.876548	0.83019	1.23338	1.23338	0.787449	1.20886	0.787449	0.344742	SCC
31017	10	6628	SNRPB	small nuclear ribonucleoprotein polypeptides B and B1	0.661241	0.0035783	1.66972e-05	1.43657	1.45265	0.811301	1.15495	0.811301	0.880825	1.19356	1.19356	0.895434	1.12245	1.12245	0.166651	SCC
16407	7	83439	TCF7L1	transcription factor 7-like 1 (T-cell specific, HMG-box)	0.143387	0.503345	1.67956e-05	0.804047	0.938965	0.805699	1.27499	1.27499	0.892373	1.08779	0.892373	0.895823	1.25064	1.25064	0.322667	AdCa
3757	16	4147	MATN2	matrilin 2	0.259542	0.623462	1.68479e-05	0.75373	1.1485	0.850736	1.3191	1.3191	0.773203	1.15927	0.773203	0.835884	1.21357	1.21357	0.279257	SCC
30192	5	9200	PTPLA	protein tyrosine phosphatase-like (proline instead of catalytic arginine), member A	0.628207	0.127363	1.69354e-05	0.730877	0.772697	0.785329	1.48535	1.48535	0.816849	1.46169	1.46169	0.948765	1.11243	1.11243	0.153715	SCC
40283	21	10157	AASS	aminoadipate-semialdehyde synthase	0.640377	0.176636	1.70261e-05	0.832445	0.748356	0.859394	1.16278	0.859394	0.799607	1.35397	1.35397	0.787644	1.17595	0.787644	0.344384	SCC
17433	7	81618	ITM2C	integral membrane protein 2C	0.04469	0.0902735	1.75203e-05	1.51563	1.27419	0.803098	1.11963	0.803098	0.827961	1.09778	0.827961	0.903456	1.16286	1.16286	0.217677	AdCa
9236	11	11254	SLC6A14	solute carrier family 6 (amino acid transporter), member 14	0.871958	0.407188	1.77329e-05	0.921023	0.683121	0.913826	1.15223	1.15223	0.795948	1.15267	0.795948	0.854771	1.15843	0.854771	0.22639	SCC
18912	6	29803	REPIN1	replication initiator 1	0.0420927	0.0805478	1.77507e-05	1.17121	0.921516	0.865319	1.26561	1.26561	0.770289	1.08904	0.770289	0.834008	1.22094	1.22094	0.287992	AdCa
37680	6	10971	YWHAQ	tyrosine 3-monooxygenase/tryptophan 5-monooxygenase activation protein, theta polypeptide	0.384193	0.00116643	1.78384e-05	1.18659	1.39438	0.859227	1.15698	0.859227	0.792761	1.26774	1.26774	0.884726	1.24825	1.24825	0.319907	SCC
14213	23	5289	PIK3C3	phosphoinositide-3-kinase, class 3	0.237484	0.512021	1.78759e-05	0.878447	1.0171	0.899463	1.14981	1.14981	0.789822	1.26543	0.789822	0.85835	1.2529	1.2529	0.325271	SCC
9432	15	2332	FMR1	fragile X mental retardation 1	0.28151	0.261394	1.7935e-05	1.06223	1.13265	0.915461	1.16927	1.16927	0.777312	1.26587	0.777312	0.760512	1.25465	0.760512	0.394957	SCC
4182	17	55902	ACSS2	acyl-CoA synthetase short-chain family member 2	0.222568	0.0147845	1.79427e-05	0.852584	0.689122	0.922144	1.12592	1.12592	0.81225	1.30571	1.30571	0.793468	1.22787	0.793468	0.333756	SCC
5195	5	122773	KLHDC1	kelch domain containing 1	0.272176	0.00475042	1.79875e-05	0.713819	0.821046	0.886354	1.27785	1.27785	0.817964	1.30608	1.30608	0.839773	1.14152	0.839773	0.251929	SCC
34191	5	54998	AURKAIP1	aurora kinase A interacting protein 1	0.198709	0.0425703	1.79889e-05	1.29596	1.20396	0.881061	1.10382	0.881061	0.789138	1.27434	1.27434	0.842258	1.11649	0.842258	0.247666	SCC
41051	23	1982	EIF4G2	eukaryotic translation initiation factor 4 gamma, 2	0.31381	0.620309	1.80946e-05	0.997603	0.957381	0.718813	1.11795	0.718813	0.853795	1.25128	1.25128	0.740073	1.30939	0.740073	0.434261	AdCa
38076	9	113419	TEX261	testis expressed 261	0.00735511	0.0785059	1.82527e-05	1.05036	0.903599	0.890455	1.14387	1.14387	0.843963	1.3764	1.3764	0.831065	1.14089	0.831065	0.266967	SCC
115	19	9180	OSMR	oncostatin M receptor	0.528218	0.577606	1.86347e-05	1.59973	1.14933	0.834272	1.1195	0.834272	0.869888	1.18699	1.18699	0.773359	1.18416	0.773359	0.37079	SCC
40749	7	757	TMEM50B	transmembrane protein 50B	0.277901	0.0344926	1.90536e-05	0.851213	0.820686	0.919316	1.1903	1.1903	0.8647	1.25182	1.25182	0.913057	1.0791	0.913057	0.131223	SCC
13548	13	55103	RALGPS2	Ral GEF with PH domain and SH3 binding motif 2	0.294489	0.00157069	1.92045e-05	1.87036	1.92955	0.826221	1.26385	1.26385	0.837174	1.24385	1.24385	0.856598	1.15588	0.856598	0.22331	SCC
995	12	54862	CC2D1A	coiled-coil and C2 domain containing 1A	0.303768	0.0775639	1.9429e-05	1.07415	1.08435	0.868374	1.14953	0.868374	0.889571	1.14798	1.14798	0.884413	1.19369	1.19369	0.255428	SCC
40524	9	10922	FASTK	Fas-activated serine/threonine kinase	0.0203773	0.000594867	1.96297e-05	1.21844	1.24015	0.759442	1.10723	0.759442	0.888199	1.1149	0.888199	0.681176	1.12612	0.681176	0.5539	AdCa
18477	17	64921	CASD1	CAS1 domain containing 1	0.996577	0.0264243	1.9676e-05	1.04909	0.740616	0.925676	1.17826	1.17826	0.784019	1.22218	0.784019	0.790949	1.22165	0.790949	0.338343	SCC
30532	9	56681	SAR1A	SAR1 homolog A (S. cerevisiae)	0.000648359	0.0165575	1.97114e-05	0.834565	0.927757	0.880922	1.12067	0.880922	0.835515	1.11095	0.835515	0.860841	1.18868	1.18868	0.24936	SCC
31293	21	9584	RBM39	RNA binding motif protein 39	2.94764e-09	0.327687	1.97796e-05	0.988148	1.05973	0.888097	1.2568	1.2568	0.783055	1.29119	1.29119	0.834577	1.2688	1.2688	0.343465	SCC
36067	41	8476	CDC42BPA	CDC42 binding protein kinase alpha (DMPK-like)	0.190875	0.0706149	1.99096e-05	1.29969	0.912523	0.813079	1.12556	0.813079	0.819314	1.38917	1.38917	0.686873	1.33872	0.686873	0.541885	SCC
31682	6	55790	CSGALNACT1	chondroitin sulfate N-acetylgalactosaminyltransferase 1	0.964061	0.0665807	1.99482e-05	0.775875	0.826196	0.893617	1.12765	1.12765	0.795805	1.23877	0.795805	0.859611	1.19747	1.19747	0.25999	SCC
25851	8	55625	ZDHHC7	zinc finger, DHHC-type containing 7	0.895612	0.567313	2.01087e-05	0.870706	1.01082	0.897021	1.31211	1.31211	0.884962	1.19976	1.19976	0.883746	1.24764	1.24764	0.319202	AdCa
31700	8	8795	TNFRSF10B	tumor necrosis factor receptor superfamily, member 10b	0.318862	0.933353	2.01951e-05	1.35372	1.03527	0.858863	1.17766	1.17766	0.911309	1.0786	0.911309	0.845374	1.19446	1.19446	0.256359	AdCa
17724	7	3772	KCNJ15	potassium inwardly-rectifying channel, subfamily J, member 15	0.456572	0.0565716	2.02882e-05	0.426023	0.683892	0.853557	1.27764	1.27764	0.787535	1.15994	0.787535	0.798243	1.39175	1.39175	0.4769	AdCa
8146	7	58477	SRPRB	signal recognition particle receptor, B subunit	0.178068	0.00759725	2.04142e-05	1.65591	1.70236	0.79956	1.17482	0.79956	0.806668	1.19701	0.806668	0.89566	1.12309	1.12309	0.167474	AdCa
8786	19	8237	USP11	ubiquitin specific peptidase 11	0.743503	0.0749185	2.0506e-05	0.823769	0.937555	0.859412	1.14191	0.859412	0.830311	1.12684	0.830311	0.854486	1.31589	1.31589	0.396039	AdCa
4301	9	116092	DNTTIP1	deoxynucleotidyltransferase, terminal, interacting protein 1	0.967593	0.154976	2.05971e-05	1.67022	1.36633	0.775784	1.16986	0.775784	0.841568	1.29857	1.29857	0.812171	1.22204	0.812171	0.300145	SCC
30891	21	8661	EIF3A	eukaryotic translation initiation factor 3, subunit A	0.0440589	0.0601359	2.09059e-05	1.003	1.16584	0.900711	1.15417	1.15417	0.789588	1.19546	0.789588	0.810296	1.24483	1.24483	0.315949	SCC
38031	8	200734	SPRED2	sprouty-related, EVH1 domain containing 2	0.481889	0.0349844	2.12287e-05	0.987379	0.788154	0.886095	1.08814	0.886095	0.781519	1.2294	0.781519	0.834339	1.13381	0.834339	0.261294	SCC
8136	55	23317	DNAJC13	DnaJ (Hsp40) homolog, subfamily C, member 13	0.341965	0.574674	2.12876e-05	1.05502	1.06846	0.849646	1.16341	0.849646	0.816602	1.21009	0.816602	0.773759	1.25611	0.773759	0.370044	SCC
11258	20	23644	EDC4	enhancer of mRNA decapping 4	0.832628	0.0451001	2.12973e-05	1.09939	1.16397	0.922029	1.12436	1.12436	0.903107	1.12427	1.12427	0.873857	1.16451	1.16451	0.219723	SCC
3176	10	84640	USP38	ubiquitin specific peptidase 38	0.674778	0.00264084	2.13254e-05	1.0895	0.839301	0.936613	1.10198	1.10198	0.77897	1.29048	1.29048	0.795433	1.24698	0.795433	0.330188	SCC
7927	5	10342	TFG	TRK-fused gene	0.62529	0.00546943	2.13451e-05	1.29361	1.336	0.84231	1.05003	0.84231	0.803952	1.35576	1.35576	0.774498	1.21142	0.774498	0.368667	SCC
35013	5	388650	FAM69A	family with sequence similarity 69, member A	0.0791241	0.00126203	2.17279e-05	1.33416	1.417	0.78666	1.11293	0.78666	0.832082	1.06665	0.832082	0.945412	1.04339	0.945412	0.0809849	AdCa
41600	9	834	CASP1	caspase 1, apoptosis-related cysteine peptidase (interleukin 1, beta, convertase)	0.131601	0.140451	2.17538e-05	0.819636	0.839683	0.854207	1.37759	1.37759	0.839586	1.53054	1.53054	0.900065	1.11531	1.11531	0.157445	SCC
11289	28	23450	SF3B3	splicing factor 3b, subunit 3, 130kDa	0.99857	0.000713108	2.19279e-05	1.35573	1.48907	0.889307	1.0854	0.889307	0.863935	1.17937	1.17937	0.831255	1.18173	0.831255	0.266637	SCC
4938	14	64784	CRTC3	CREB regulated transcription coactivator 3	0.99195	0.0682319	2.23333e-05	0.865073	0.824608	0.834446	1.17828	0.834446	0.80256	1.24446	0.80256	0.866311	1.25952	1.25952	0.332874	SCC
18606	14	26959	HBP1	HMG-box transcription factor 1	0.32773	0.0984518	2.24448e-05	0.924889	0.848929	0.91302	1.14859	1.14859	0.774385	1.28763	0.774385	0.766982	1.29333	0.766982	0.382735	SCC
19142	14	8495	PPFIBP2	PTPRF interacting protein, binding protein 2 (liprin beta 2)	0.557425	0.0796514	2.27689e-05	0.976455	1.04835	0.87831	1.11679	0.87831	0.82333	1.41425	1.41425	0.745174	1.19758	0.745174	0.424351	SCC
36403	6	91319	DERL3	Der1-like domain family, member 3	0.621524	0.0700239	2.30125e-05	1.68188	1.95925	0.693985	1.27457	0.693985	0.715498	1.3482	0.715498	0.936646	1.15322	1.15322	0.205668	AdCa
13866	22	824	CAPN2	calpain 2, (m/II) large subunit	0.91466	0.0969298	2.31186e-05	0.933955	0.878435	0.908573	1.1818	1.1818	0.811049	1.39458	1.39458	0.727127	1.35644	0.727127	0.459721	SCC
14424	28	5430	POLR2A	polymerase (RNA) II (DNA directed) polypeptide A, 220kDa	0.149963	0.00952855	2.31324e-05	0.909965	1.16957	0.901571	1.18297	1.18297	0.855844	1.17787	1.17787	0.84456	1.16823	0.84456	0.243728	SCC
38235	11	64969	MRPS5	mitochondrial ribosomal protein S5	0.585959	0.140294	2.33068e-05	1.21115	1.04426	0.739752	1.22468	0.739752	0.725183	1.20595	0.725183	0.776022	1.25045	0.776022	0.365831	SCC
21985	16	55357	TBC1D2	TBC1 domain family, member 2	0.154471	0.335033	2.3403e-05	0.720826	0.958162	0.820695	1.15395	0.820695	0.89366	1.1791	1.1791	0.851953	1.21248	1.21248	0.277961	AdCa
4718	6	9133	CCNB2	cyclin B2	0.909447	0.0001411	2.34032e-05	2.87659	2.7979	0.796961	1.18492	0.796961	0.813921	1.23637	1.23637	0.88846	1.16	1.16	0.214125	SCC
611	6	9337	CNOT8	CCR4-NOT transcription complex, subunit 8	0.491746	0.00182141	2.34174e-05	0.9472	0.689791	0.909876	1.13383	1.13383	0.898511	1.19098	1.19098	0.869405	1.10067	0.869405	0.2019	SCC
17922	6	85477	SCIN	scinderin	0.897844	0.84501	2.35196e-05	1.30775	1.12215	0.653408	1.16587	0.653408	0.894239	1.09253	0.894239	0.658017	1.23286	0.658017	0.603803	AdCa
10628	8	10090	UST	uronyl-2-sulfotransferase	0.8426	0.345321	2.3521e-05	0.711875	0.862686	0.839789	1.27077	1.27077	0.85455	1.17687	1.17687	0.900456	1.14496	1.14496	0.195297	SCC
15604	7	55615	PRR5	proline rich 5 (renal)	0.877102	0.00266776	2.3626e-05	1.16983	1.42344	0.695113	1.1561	0.695113	0.796479	1.29402	1.29402	0.824576	1.14157	0.824576	0.278276	SCC
39955	10	26608	TBL2	transducin (beta)-like 2	0.110579	0.033462	2.36378e-05	1.36412	1.18815	0.765057	1.21366	0.765057	0.809399	1.23012	0.809399	0.867401	1.22795	1.22795	0.296252	SCC
16144	7	91461	SGK493	protein kinase-like protein SgK493	0.371416	0.128903	2.41239e-05	0.786022	0.797825	0.916273	1.16663	1.16663	0.746934	1.20266	0.746934	0.882901	1.22671	1.22671	0.294794	SCC
38945	20	4719	NDUFS1	NADH dehydrogenase (ubiquinone) Fe-S protein 1, 75kDa (NADH-coenzyme Q reductase)	0.719738	0.0456943	2.41455e-05	1.13864	1.13431	0.876144	1.129	0.876144	0.749144	1.21548	0.749144	0.861263	1.18065	1.18065	0.239581	SCC
40915	11	66005	CHID1	chitinase domain containing 1	0.698842	0.0115362	2.41802e-05	1.28073	1.43509	0.835172	1.12932	0.835172	0.813712	1.31312	1.31312	0.770246	1.16944	0.770246	0.376609	SCC
39044	5		TUBA1		0.048828	0.00348157	2.42703e-05	1.51666	1.55832	0.67824	1.30899	0.67824	0.796319	1.19755	0.796319	0.851719	1.09306	0.851719	0.231551	AdCa
17240	52	65065	NBEAL1	neurobeachin-like 1	0.000125449	0.0198202	2.46208e-05	0.787508	0.806735	0.844997	1.34415	1.34415	0.795095	1.53563	1.53563	0.784922	1.23876	0.784922	0.349379	SCC
36559	5	4242	MFNG	MFNG O-fucosylpeptide 3-beta-N-acetylglucosaminyltransferase	0.0388971	0.00146989	2.46928e-05	0.806449	0.674495	0.864606	1.1633	1.1633	0.805847	1.16689	0.805847	0.904905	1.07292	0.904905	0.144162	AdCa
26255	10	3111	HLA-DOA	major histocompatibility complex, class II, DO alpha	0.0383657	0.0220512	2.4848e-05	0.837915	0.664339	0.857798	1.20955	1.20955	0.749693	1.54635	1.54635	0.782197	1.24279	0.782197	0.354396	SCC
24506	5	142686	ASB14	ankyrin repeat and SOCS box-containing 14	0.136556	0.489137	2.50008e-05	0.761168	0.885154	0.833229	1.36347	1.36347	0.826315	1.2519	1.2519	0.881104	1.08913	0.881104	0.182616	SCC
27020	14		VIL2		0.957484	0.0101737	2.50333e-05	0.798986	0.65216	0.807013	1.08726	0.807013	0.836549	1.20947	1.20947	0.83284	1.23234	1.23234	0.3014	SCC
5919	8	5094	PCBP2	poly(rC) binding protein 2	0.942033	0.815777	2.58631e-05	1.03926	1.06201	0.825733	1.06916	0.825733	0.772042	1.18952	0.772042	0.892375	1.18729	1.18729	0.247672	SCC
18765	20	800	CALD1	caldesmon 1	0.517402	0.0132002	2.6e-05	0.776688	0.829746	0.647108	1.17501	0.647108	0.745746	1.19419	0.745746	0.838023	1.19851	1.19851	0.261242	SCC
18364	12	3984	LIMK1	LIM domain kinase 1	0.0946472	0.000191932	2.62396e-05	1.38261	1.32865	0.813461	1.11433	0.813461	0.826975	1.33557	1.33557	0.834349	1.12654	0.834349	0.261277	SCC
31395	8	63925	ZNF335	zinc finger protein 335	0.486301	0.011604	2.64523e-05	1.08397	1.16363	0.749355	1.11011	0.749355	0.902985	1.12197	1.12197	0.829864	1.09752	0.829864	0.269053	AdCa
15389	20	23384	CYTSA	cytospin A	0.134199	0.0161214	2.66289e-05	0.76476	0.88136	0.864882	1.47701	1.47701	0.85278	1.11438	0.85278	0.797926	1.33808	1.33808	0.420164	AdCa
11061	8	5531	PPP4C	protein phosphatase 4 (formerly X), catalytic subunit	0.0146254	0.000704024	2.67224e-05	1.33661	1.27773	0.820636	1.16347	0.820636	0.799817	1.10752	0.799817	0.919144	1.06172	0.919144	0.121637	AdCa
28739	6	54463	FAM134B	family with sequence similarity 134, member B	0.968094	0.355784	2.68639e-05	0.700518	0.881718	0.831876	1.32792	1.32792	0.74714	1.12812	0.74714	0.806802	1.19455	0.806802	0.309713	AdCa
1083	7	93436	ARMC6	armadillo repeat containing 6	0.596605	0.00868906	2.70436e-05	1.1464	1.1458	0.762524	1.12715	0.762524	0.848947	1.21482	1.21482	0.829056	1.12589	0.829056	0.270459	SCC
11048	5	6693	SPN	sialophorin	0.0221369	0.272362	2.7062e-05	0.875278	0.91777	0.764335	1.3896	1.3896	0.786295	1.25998	0.786295	0.884113	1.17819	1.17819	0.236572	AdCa
28293	6	90522	YIF1B	Yip1 interacting factor homolog B (S. cerevisiae)	0.995506	0.0153393	2.70796e-05	1.2812	1.27939	0.756297	1.15316	0.756297	0.814498	1.09412	0.814498	0.928545	1.12105	1.12105	0.164851	AdCa
17350	7	617	BCS1L	BCS1-like (yeast)	0.991495	0.0440576	2.74722e-05	1.40356	1.22285	0.875944	1.24409	1.24409	0.785231	1.36637	1.36637	0.86233	1.35446	1.35446	0.437718	SCC
42	25	10299	MARCH6	membrane-associated ring finger (C3HC4) 6	0.499144	0.0938901	2.74963e-05	1.23255	1.19692	0.89439	1.10249	0.89439	0.734098	1.22431	0.734098	0.795424	1.42792	1.42792	0.513915	SCC
12961	5	128344	C1orf88	chromosome 1 open reading frame 88	0.0760972	0.0841044	2.75316e-05	0.543048	0.600343	0.905986	1.32522	1.32522	0.74578	1.43203	1.43203	0.884427	1.21567	1.21567	0.281752	SCC
27557	7	253512	SLC25A30	solute carrier family 25, member 30	0.000279265	0.502824	2.7661e-05	0.950361	0.960048	0.842382	1.13565	0.842382	0.78039	1.115	0.78039	0.933961	1.07944	1.07944	0.110283	SCC
12664	8	4919	ROR1	receptor tyrosine kinase-like orphan receptor 1	0.676278	0.00185143	2.76746e-05	0.733228	0.562688	0.878738	1.10388	0.878738	0.853997	1.28719	1.28719	0.857594	1.13959	0.857594	0.221633	SCC
35147	13	128338	DRAM2	DNA-damage regulated autophagy modulator 2	0.00466475	0.0212458	2.81638e-05	1.06615	0.832984	0.921311	1.09925	1.09925	0.64414	1.38607	0.64414	0.720986	1.70655	1.70655	0.771083	SCC
36771	50	23140	ZZEF1	zinc finger, ZZ-type with EF-hand domain 1	0.0033731	0.0300055	2.82125e-05	0.800136	0.962302	0.862727	1.20037	1.20037	0.84	1.28283	1.28283	0.781102	1.27777	0.781102	0.356417	SCC
22377	13	6337	SCNN1A	sodium channel, nonvoltage-gated 1 alpha	0.797484	0.505263	2.84448e-05	1.00598	0.801504	0.902978	1.10473	0.902978	0.847925	1.20106	1.20106	0.772875	1.18943	0.772875	0.371693	SCC
3489	24	2185	PTK2B	PTK2B protein tyrosine kinase 2 beta	0.807412	0.699321	2.84538e-05	0.868649	0.937324	0.865702	1.32072	1.32072	0.782722	1.36278	1.36278	0.694613	1.42268	0.694613	0.525719	SCC
29738	7	152926	PPM1K	protein phosphatase 1K (PP2C domain containing)	0.787761	0.0958225	2.87288e-05	0.840206	0.823479	0.867574	1.10384	0.867574	0.760271	1.14353	0.760271	0.885621	1.14114	1.14114	0.190476	SCC
8237	7	11342	RNF13	ring finger protein 13	0.149984	0.0967662	2.88406e-05	0.901708	0.810678	0.886118	1.33704	1.33704	0.817395	1.52824	1.52824	0.874889	1.22765	1.22765	0.295899	SCC
11176	13	4313	MMP2	matrix metallopeptidase 2 (gelatinase A, 72kDa gelatinase, 72kDa type IV collagenase)	0.770558	0.091614	2.89737e-05	0.989758	1.2453	0.909791	1.16799	1.16799	0.80263	1.17076	0.80263	0.785042	1.32295	1.32295	0.403759	SCC
14028	14	10806	SDCCAG8	serologically defined colon cancer antigen 8	0.00514136	0.0363921	2.90714e-05	0.887672	0.877688	0.845978	1.09998	0.845978	0.766469	1.36917	1.36917	0.753738	1.33798	1.33798	0.420057	SCC
35439	6	27173	SLC39A1	solute carrier family 39 (zinc transporter), member 1	0.301337	0.0378535	2.9084e-05	1.37327	1.08711	0.917023	1.09627	1.09627	0.876387	1.08251	0.876387	0.908581	1.25089	1.25089	0.322955	SCC
4757	13	55055	ZWILCH	Zwilch, kinetochore associated, homolog (Drosophila)	0.606426	2.88401e-05	2.91107e-05	1.58052	1.76506	0.772575	1.15263	0.772575	0.820799	1.1196	0.820799	0.853919	1.1516	0.853919	0.227829	AdCa
32100	25	9897	KIAA0196	KIAA0196	0.087317	0.0272034	2.93286e-05	1.18834	1.14649	0.920057	1.14199	1.14199	0.672179	1.12591	0.672179	0.846904	1.37458	1.37458	0.458991	SCC
16413	5	8673	VAMP8	vesicle-associated membrane protein 8 (endobrevin)	1.60191e-06	0.222848	2.94358e-05	1.00237	0.918651	0.919231	1.08037	0.919231	0.7149	1.41331	1.41331	0.730774	1.33445	0.730774	0.452503	SCC
4291	12	90196	SYS1	SYS1 Golgi-localized integral membrane protein homolog (S. cerevisiae)	0.00256284	0.635366	2.94486e-05	1.06149	0.9859	0.879094	1.29153	1.29153	0.868198	1.1984	1.1984	0.814352	1.29615	1.29615	0.374233	AdCa
7704	25	51368	TEX264	testis expressed 264	0.274385	0.440931	2.94591e-05	0.962328	0.944377	0.853202	1.2707	1.2707	0.876232	1.43965	1.43965	0.744821	1.20137	0.744821	0.425034	SCC
25674	16	267	AMFR	autocrine motility factor receptor	0.0275883	0.845666	2.9809e-05	1.02641	0.972812	0.893682	1.09337	0.893682	0.726173	1.16033	0.726173	0.855585	1.37417	1.37417	0.45856	SCC
7334	11	158056	MAMDC4	MAM domain containing 4	0.0370156	0.660568	2.98365e-05	1.02831	1.01538	0.774334	1.22037	0.774334	0.742615	1.21802	0.742615	0.790226	1.25315	0.790226	0.339663	AdCa
19677	8	338699	ANKRD42	ankyrin repeat domain 42	0.0876642	0.201561	2.98401e-05	0.841167	0.92007	0.821981	1.23849	1.23849	0.837754	1.2274	1.2274	0.792311	1.18481	0.792311	0.335861	SCC
22125	8	1955	MEGF9	multiple EGF-like-domains 9	0.393946	0.011346	3.01504e-05	0.73482	0.647121	0.851746	1.22271	1.22271	0.801247	1.33411	1.33411	0.905673	1.16171	1.16171	0.21625	SCC
37449	10	5718	PSMD12	proteasome (prosome, macropain) 26S subunit, non-ATPase, 12	0.249183	0.0286508	3.0258e-05	1.16066	1.1505	0.822014	1.16571	0.822014	0.789066	1.23934	0.789066	0.893372	1.15939	1.15939	0.213366	AdCa
31677	11	57509	MTUS1	microtubule associated tumor suppressor 1	0.983417	0.0195262	3.05767e-05	0.783755	0.664792	0.86647	1.20006	1.20006	0.85157	1.22026	1.22026	0.856993	1.12298	0.856993	0.222645	SCC
18958	11	3638	INSIG1	insulin induced gene 1	0.667414	0.0418832	3.09759e-05	0.745487	0.679199	0.85014	1.34084	1.34084	0.805123	1.3547	1.3547	0.868956	1.29787	1.29787	0.376146	SCC
2461	12	22984	PDCD11	programmed cell death 11	0.793219	0.00251859	3.10782e-05	1.31735	1.41659	0.869609	1.20961	1.20961	0.854672	1.21401	1.21401	0.853508	1.14385	0.853508	0.228523	SCC
24370	18	79443	FYCO1	FYVE and coiled-coil domain containing 1	0.228218	0.000116135	3.10811e-05	0.828675	0.762113	0.832541	1.16847	0.832541	0.809129	1.35376	1.35376	0.858515	1.13363	0.858515	0.220085	SCC
9510	9	55558	PLXNA3	plexin A3	0.412513	0.00217866	3.11918e-05	1.18429	1.39211	0.904407	1.0974	0.904407	0.869881	1.39753	1.39753	0.7239	1.197	0.7239	0.466138	SCC
12230	9	57134	MAN1C1	mannosidase, alpha, class 1C, member 1	0.0306573	0.010745	3.12638e-05	0.769923	0.81301	0.819214	1.18826	0.819214	0.851541	1.26987	1.26987	0.832246	1.07323	0.832246	0.264918	AdCa
8346	5	26996	GPR160	G protein-coupled receptor 160	0.668715	0.052468	3.13122e-05	1.11776	0.916265	0.859973	1.11457	0.859973	0.86857	1.11796	0.86857	0.769232	1.2615	0.769232	0.378509	SCC
6253	14	4939	OAS2	2'-5'-oligoadenylate synthetase 2, 69/71kDa	0.185344	0.823327	3.13312e-05	0.988663	1.07684	0.828198	1.21803	1.21803	0.925293	1.14996	1.14996	0.854463	1.17809	1.17809	0.23645	AdCa
22072	13	64420	SUSD1	sushi domain containing 1	0.150026	0.851751	3.13381e-05	1.10688	0.985384	0.816588	1.14931	0.816588	0.724616	1.17394	0.724616	0.79864	1.39369	1.39369	0.47891	SCC
24831	35	23129	PLXND1	plexin D1	0.594335	0.0549853	3.15065e-05	0.818685	0.782964	0.824787	1.12373	0.824787	0.796278	1.21892	0.796278	0.822949	1.22963	1.22963	0.298224	SCC
10456	9	3841	KPNA5	karyopherin alpha 5 (importin alpha 6)	0.695374	0.0873657	3.1548e-05	0.822134	0.82071	0.843387	1.1364	0.843387	0.784541	1.36539	1.36539	0.746271	1.13619	0.746271	0.422228	SCC
5639	7	2597	GAPDH	glyceraldehyde-3-phosphate dehydrogenase	0.6245	2.76486e-05	3.18049e-05	1.6553	1.78095	0.794732	1.53752	1.53752	0.663416	1.50465	0.663416	0.865193	1.19794	1.19794	0.260556	SCC
25644	7	9683	N4BP1	NEDD4 binding protein 1	0.795332	0.160291	3.2054e-05	0.910302	1.0251	0.867003	1.22535	1.22535	0.886481	1.22173	1.22173	0.870195	1.14972	1.14972	0.201283	SCC
25323	10	9742	IFT140	intraflagellar transport 140 homolog (Chlamydomonas)	0.465769	0.323275	3.21271e-05	0.878402	0.993751	0.803363	1.12385	0.803363	0.846796	1.18768	1.18768	0.822627	1.15873	0.822627	0.28169	AdCa
4231	5	79913	ACTR5	ARP5 actin-related protein 5 homolog (yeast)	0.974336	0.00466421	3.24885e-05	1.34566	1.33811	0.791768	1.08559	0.791768	0.791497	1.21842	0.791497	0.825633	1.10697	0.825633	0.276427	SCC
22593	15	81539	SLC38A1	solute carrier family 38, member 1	0.996592	0.0159036	3.28006e-05	1.30883	1.66849	0.934636	1.04106	0.934636	0.712051	1.19791	0.712051	0.84174	1.38483	1.38483	0.469709	SCC
14282	23	57614	KIAA1468	KIAA1468	0.0486486	0.510809	3.28237e-05	1.03361	1.02691	0.886697	1.21169	1.21169	0.831784	1.2509	1.2509	0.78946	1.19395	0.78946	0.341062	SCC
4632	29	100137049	PLA2G4B	phospholipase A2, group IVB (cytosolic)	0.0589704	0.00027809	3.3158e-05	0.913204	1.31071	0.794269	1.17518	0.794269	0.822493	1.30593	1.30593	0.705839	1.21273	0.705839	0.502589	SCC
7699	5	51409	HEMK1	HemK methyltransferase family member 1	0.664416	0.278708	3.35887e-05	0.990433	0.914905	0.922901	1.08764	1.08764	0.881531	1.20414	1.20414	0.90325	1.08252	0.90325	0.146803	SCC
33152	8	10099	TSPAN3	tetraspanin 3	0.431977	0.0816585	3.43723e-05	0.976356	0.76903	0.975401	1.03068	1.03068	0.876914	1.17896	1.17896	0.827635	1.12591	0.827635	0.272933	SCC
17372	10	29926	GMPPA	GDP-mannose pyrophosphorylase A	0.377708	0.0070862	3.45517e-05	1.40749	1.35123	0.866869	1.17916	1.17916	0.87652	1.20279	1.20279	0.872728	1.13333	0.872728	0.196396	AdCa
2976	9	901	CCNG2	cyclin G2	0.294772	0.677691	3.45806e-05	1.15394	0.930731	0.886684	1.10747	0.886684	0.814747	1.22467	0.814747	0.773262	1.28037	0.773262	0.370971	SCC
19589	20	55107	ANO1	anoctamin 1, calcium activated chloride channel	0.731622	0.0443367	3.48142e-05	0.885	1.47419	0.830104	1.23058	1.23058	0.811259	1.20865	0.811259	0.799369	1.42335	1.42335	0.50929	AdCa
35910	9	115019	SLC26A9	solute carrier family 26, member 9	0.95107	0.0651582	3.53009e-05	0.978921	0.542763	0.963653	1.03214	0.963653	0.749373	1.37827	1.37827	0.747154	1.36675	1.36675	0.450749	SCC
29769	6	8649	MAPKSP1	MAPK scaffold protein 1	0.0444361	0.140866	3.53558e-05	1.00357	0.875825	0.897129	1.12563	1.12563	0.781366	1.36644	1.36644	0.823771	1.24708	1.24708	0.318554	SCC
10056	19	5754	PTK7	PTK7 protein tyrosine kinase 7	0.999115	0.0421109	3.54904e-05	1.22622	1.50394	0.897327	1.11995	1.11995	0.802585	1.20161	0.802585	0.789439	1.20093	0.789439	0.3411	SCC
410	15	6643	SNX2	sorting nexin 2	0.432849	0.00335667	3.56645e-05	0.834709	0.71347	0.889044	1.19618	1.19618	0.769348	1.47203	1.47203	0.788866	1.26538	0.788866	0.342148	SCC
7055	15	58499	ZNF462	zinc finger protein 462	0.526417	0.646133	3.57648e-05	0.827311	0.983507	0.829776	1.20496	0.829776	0.778931	1.38345	1.38345	0.850356	1.15584	0.850356	0.233861	SCC
90	7	4883	NPR3	natriuretic peptide receptor C/guanylate cyclase C (atrionatriuretic peptide receptor C)	0.571801	0.394727	3.58345e-05	0.746534	0.738496	0.874901	1.3114	1.3114	0.793155	1.38487	1.38487	0.929706	1.1355	1.1355	0.183328	SCC
15076	17	80022	MYO15B	myosin XVB pseudogene	0.264911	0.0480725	3.62761e-05	0.905898	0.856753	0.876136	1.18012	1.18012	0.73091	1.73524	1.73524	0.558251	1.28798	0.558251	0.841014	SCC
24566	8	23024	PDZRN3	PDZ domain containing ring finger 3	0.817694	0.0100142	3.64743e-05	0.628693	0.835233	0.848985	1.14295	0.848985	0.830743	1.37959	1.37959	0.828472	1.17887	0.828472	0.271475	SCC
40075	13	219285	SAMD9L	sterile alpha motif domain containing 9-like	0.522112	0.329662	3.66992e-05	1.03096	0.803945	0.859334	1.13611	0.859334	0.661622	1.45016	0.661622	0.783434	1.3818	1.3818	0.466549	SCC
10090	8	860	RUNX2	runt-related transcription factor 2	0.611889	0.00187349	3.68377e-05	1.53737	1.59031	0.730585	1.19567	0.730585	0.742516	1.15294	0.742516	0.858395	1.15662	0.858395	0.220286	AdCa
27284	5	80323	CCDC68	coiled-coil domain containing 68	0.729128	0.0140422	3.70602e-05	0.725926	0.545236	0.81365	1.1013	0.81365	0.733279	1.18446	0.733279	0.874033	1.11558	0.874033	0.19424	SCC
3767	7	6674	SPAG1	sperm associated antigen 1	0.15756	0.692058	3.71498e-05	1.23978	1.07122	0.795023	1.13569	0.795023	0.728396	1.17494	0.728396	0.773555	1.22311	0.773555	0.370424	AdCa
28810	9	3157	HMGCS1	3-hydroxy-3-methylglutaryl-Coenzyme A synthase 1 (soluble)	0.634748	0.651353	3.75234e-05	0.725663	1.01958	0.913713	1.16306	1.16306	0.90595	1.23346	1.23346	0.740773	1.21084	0.740773	0.432897	SCC
34285	10	84328	LZIC	leucine zipper and CTNNBIP1 domain containing	0.267789	0.610619	3.76245e-05	0.979516	0.947958	0.910219	1.14181	1.14181	0.86515	1.16881	1.16881	0.866895	1.16534	1.16534	0.220751	SCC
34267	23	473	RERE	arginine-glutamic acid dipeptide (RE) repeats	0.55375	0.0203085	3.77577e-05	0.83816	0.812298	0.855421	1.21987	1.21987	0.773896	1.279	0.773896	0.834321	1.25537	1.25537	0.328113	SCC
8780	8	9767	PHF16	PHD finger protein 16	0.875387	0.0160209	3.80306e-05	1.19111	1.14369	0.761748	1.15841	0.761748	0.901494	1.1112	1.1112	0.844984	1.1147	0.844984	0.243004	AdCa
13526	15	55157	DARS2	aspartyl-tRNA synthetase 2, mitochondrial	0.907184	0.00377019	3.81669e-05	1.58211	1.42236	0.851382	1.09894	0.851382	0.79212	1.11276	0.79212	0.837859	1.38734	1.38734	0.472321	SCC
4004	10	84515	MCM8	minichromosome maintenance complex component 8	0.988796	3.98644e-05	3.8216e-05	1.69985	2.13114	0.780534	1.13099	0.780534	0.814132	1.15691	0.814132	0.886865	1.21774	1.21774	0.284206	SCC
13567	16	5768	QSOX1	quiescin Q6 sulfhydryl oxidase 1	0.639852	0.134348	3.85009e-05	1.03161	0.762161	0.947194	1.10249	1.10249	0.820407	1.32061	1.32061	0.834832	1.2483	1.2483	0.319965	SCC
28455	11	8775	NAPA	N-ethylmaleimide-sensitive factor attachment protein, alpha	0.00985619	0.291435	3.86116e-05	0.89051	0.96951	0.921466	1.15208	1.15208	0.864643	1.14933	0.864643	0.845451	1.15206	0.845451	0.242207	SCC
34475	10	5051	PAFAH2	platelet-activating factor acetylhydrolase 2, 40kDa	0.106577	0.274916	3.87483e-05	0.994216	0.896238	0.899772	1.07588	0.899772	0.870985	1.27261	1.27261	0.845416	1.18326	1.18326	0.242767	SCC
31735	33	23303	KIF13B	kinesin family member 13B	0.934075	0.119401	3.89308e-05	0.933799	0.815159	0.860482	1.08195	0.860482	0.789691	1.27753	1.27753	0.797004	1.27246	1.27246	0.34762	SCC
29401	8	7884	SLBP	stem-loop binding protein	0.657627	0.0359611	3.90353e-05	1.32524	1.19861	0.671589	1.1888	0.671589	0.824111	1.08603	0.824111	0.814926	1.1338	0.814926	0.295259	AdCa
37132	10	84961	FBXL20	F-box and leucine-rich repeat protein 20	0.119732	0.597349	3.9117e-05	1.03832	0.930192	0.811782	1.16363	0.811782	0.844183	1.15103	0.844183	0.815012	1.23824	1.23824	0.308291	AdCa
666	53	1794	DOCK2	dedicator of cytokinesis 2	0.195568	0.149283	3.95254e-05	0.869803	0.799806	0.863448	1.13916	0.863448	0.826744	1.23349	1.23349	0.80652	1.2263	0.80652	0.310218	SCC
37611	10	26751	SH3YL1	SH3 domain containing, Ysc84-like 1 (S. cerevisiae)	0.0818892	0.505144	3.95568e-05	0.894894	0.867479	0.840148	1.20086	1.20086	0.718964	1.33665	0.718964	0.82898	1.181	0.82898	0.270591	SCC
32169	10	340371	NRBP2	nuclear receptor binding protein 2	0.257032	0.05815	3.9763e-05	0.810531	0.852594	0.842648	1.25143	1.25143	0.800053	1.29662	1.29662	0.851231	1.26807	1.26807	0.342634	SCC
4334	12	23315	SLC9A8	solute carrier family 9 (sodium/hydrogen exchanger), member 8	0.495707	0.956827	3.98198e-05	1.01246	1.01199	0.869324	1.16116	1.16116	0.866711	1.15099	0.866711	0.859147	1.28024	1.28024	0.356414	SCC
39623	6	55033	FKBP14	FK506 binding protein 14, 22 kDa	0.648781	0.0113383	4.0024e-05	1.59448	1.53541	0.867825	1.30853	1.30853	0.89608	1.1397	1.1397	0.865618	1.20848	1.20848	0.273194	AdCa
8626	10	94056	SYAP1	synapse associated protein 1, SAP47 homolog (Drosophila)	0.245738	0.354208	4.03424e-05	1.08093	1.06599	0.827692	1.16705	0.827692	0.900857	1.12158	1.12158	0.863166	1.18708	1.18708	0.247417	AdCa
28952	17	23635	SSBP2	single-stranded DNA binding protein 2	0.284862	0.00134628	4.09794e-05	0.702848	0.693836	0.864507	1.22359	1.22359	0.798228	1.46199	1.46199	0.836934	1.1798	0.836934	0.256814	SCC
26335	6	221443	C6orf130	chromosome 6 open reading frame 130	0.330647	0.0734339	4.11148e-05	1.28064	1.30476	0.753045	1.4491	1.4491	0.929972	1.1185	1.1185	0.693298	1.29558	0.693298	0.528452	AdCa
32365	5		AL121809.2		0.0320146	0.030262	4.11537e-05	1.2851	1.21855	0.739487	1.20251	0.739487	0.886053	1.0874	0.886053	0.834586	1.26255	1.26255	0.336341	AdCa
16685	14	6574	SLC20A1	solute carrier family 20 (phosphate transporter), member 1	0.261924	0.0141518	4.14211e-05	1.39949	1.55247	0.812317	1.17832	0.812317	0.768202	1.23014	0.768202	0.831609	1.27558	1.27558	0.351153	SCC
34395	27	23065	KIAA0090	KIAA0090	0.980645	0.0168594	4.17535e-05	1.24328	1.31614	0.907744	1.10386	1.10386	0.715998	1.22092	0.715998	0.825213	1.2678	1.2678	0.342327	SCC
24354	6	353274	ZNF445	zinc finger protein 445	0.000462737	0.00653172	4.20509e-05	0.864052	0.884224	0.639728	1.11629	0.639728	0.757529	1.10876	0.757529	0.844493	1.07641	0.844493	0.243843	AdCa
26377	19	54676	GTPBP2	GTP binding protein 2	0.919579	0.573714	4.21112e-05	1.28575	1.03565	0.797293	1.15438	0.797293	0.907929	1.23461	1.23461	0.732338	1.24771	0.732338	0.449418	AdCa
32541	20	91754	NEK9	NIMA (never in mitosis gene a)- related kinase 9	0.679104	0.0770065	4.21305e-05	0.912455	0.904715	0.910488	1.18877	1.18877	0.854029	1.20356	1.20356	0.837299	1.13001	0.837299	0.256185	SCC
17112	26	54431	DNAJC10	DnaJ (Hsp40) homolog, subfamily C, member 10	0.11884	0.915663	4.21626e-05	1.26475	1.0441	0.798474	1.10407	0.798474	0.714916	1.26992	0.714916	0.716728	1.32096	0.716728	0.480502	SCC
22465	21	4040	LRP6	low density lipoprotein receptor-related protein 6	0.575415	0.15306	4.2203e-05	0.875707	0.816772	0.867765	1.13286	0.867765	0.805897	1.19803	0.805897	0.793659	1.29934	1.29934	0.377779	SCC
28017	28	1786	DNMT1	DNA (cytosine-5-)-methyltransferase 1	0.931945	0.00135028	4.22698e-05	1.44759	1.39592	0.845923	1.10502	0.845923	0.80539	1.20475	0.80539	0.845095	1.19077	1.19077	0.251895	SCC
13655	32	5788	PTPRC	protein tyrosine phosphatase, receptor type, C	0.557657	0.112594	4.24722e-05	0.863635	0.682082	0.84545	1.15311	0.84545	0.771299	1.37321	1.37321	0.723496	1.27146	0.723496	0.466943	SCC
24220	35	9779	TBC1D5	TBC1 domain family, member 5	0.843906	0.00156259	4.26565e-05	0.772666	0.789716	0.721128	1.29069	0.721128	0.756718	1.325	1.325	0.663854	1.42596	0.663854	0.591062	AdCa
34623	22	3633	INPP5B	inositol polyphosphate-5-phosphatase, 75kDa	0.373136	0.0153087	4.28124e-05	0.838276	0.77826	0.808857	1.13832	0.808857	0.822356	1.41026	1.41026	0.8009	1.27776	1.27776	0.353617	SCC
39549	7		AC005062.2		0.972634	0.363728	4.29476e-05	1.55736	0.732068	0.860097	1.11015	0.860097	0.731235	1.19236	0.731235	0.853144	1.28529	1.28529	0.362094	SCC
30013	7	26269	FBXO8	F-box protein 8	0.365722	0.00225913	4.32802e-05	0.865413	0.751888	0.862981	1.08229	0.862981	0.829245	1.20378	0.829245	0.888239	1.11208	0.888239	0.17098	SCC
39583	24	26031	OSBPL3	oxysterol binding protein-like 3	0.0485995	0.00027683	4.35072e-05	1.80368	1.38415	0.778137	1.42798	1.42798	0.829188	1.22521	1.22521	0.816188	1.51534	1.51534	0.599642	AdCa
4602	30	7057	THBS1	thrombospondin 1	0.0660351	0.0245808	4.35874e-05	0.814045	0.77391	0.652459	1.12811	0.652459	0.786821	1.16563	0.786821	0.829234	1.33304	1.33304	0.41472	AdCa
6968	7	84909	C9orf3	chromosome 9 open reading frame 3	0.0018271	0.420681	4.40421e-05	0.952889	0.999096	0.741865	1.29583	0.741865	0.806744	1.2801	1.2801	0.900113	1.14668	1.14668	0.197463	SCC
28797	14	735	C9	complement component 9	0.790325	0.0113574	4.48863e-05	0.648203	0.654882	0.920468	1.20693	1.20693	0.826547	1.30111	1.30111	0.877864	1.15665	1.15665	0.209952	SCC
35614	6	54499	TMCO1	transmembrane and coiled-coil domains 1	0.165667	0.0244564	4.49217e-05	1.41523	1.15771	0.744593	1.12631	0.744593	0.846645	1.21067	1.21067	0.867019	1.30815	1.30815	0.387528	AdCa
26455	14	2729	GCLC	glutamate-cysteine ligase, catalytic subunit	0.910276	0.0703042	4.49468e-05	1.8724	2.24529	0.781339	1.10764	0.781339	0.648077	1.29858	0.648077	0.852272	1.20563	1.20563	0.269787	SCC
26782	10	57515	SERINC1	serine incorporator 1	0.819931	0.000674811	4.51309e-05	0.684759	0.612394	0.879439	1.11142	0.879439	0.843726	1.22635	1.22635	0.87727	1.12301	0.87727	0.188907	AdCa
2584	10	36	ACADSB	acyl-Coenzyme A dehydrogenase, short/branched chain	0.430976	0.56843	4.52283e-05	0.777518	0.961021	0.868597	1.22479	1.22479	0.874947	1.2147	1.2147	0.77599	1.17271	0.77599	0.36589	AdCa
19251	19	4076	CAPRIN1	cell cycle associated protein 1	0.541807	0.0484274	4.52736e-05	1.10736	1.18982	0.940679	1.11261	1.11261	0.835887	1.19758	1.19758	0.891145	1.1978	1.1978	0.260387	SCC
5963	8		AC023055.2		0.954557	0.307431	4.5964e-05	0.827906	0.946113	0.82137	1.15504	0.82137	0.796191	1.22957	0.796191	0.714676	1.18559	0.714676	0.484639	AdCa
27211	13	1824	DSC2	desmocollin 2	0.996518	0.00109755	4.65999e-05	1.43479	2.54668	0.839419	1.09876	0.839419	0.6915	1.10296	0.6915	0.880272	1.44612	1.44612	0.532187	SCC
5977	6	4637	MYL6	myosin, light chain 6, alkali, smooth muscle and non-muscle	0.725125	0.126816	4.6784e-05	0.780387	0.870226	0.909372	1.07519	0.909372	0.932585	1.12972	1.12972	0.804954	1.15197	0.804954	0.313022	SCC
7600	19	1499	CTNNB1	catenin (cadherin-associated protein), beta 1, 88kDa	0.614081	0.408634	4.71432e-05	1.09022	0.895469	0.779691	1.17042	0.779691	0.687802	1.24706	0.687802	0.745106	1.21907	0.745106	0.424482	SCC
38165	7	129303	TMEM150A	transmembrane protein 150A	0.108024	0.0851304	4.71615e-05	1.11651	0.839641	0.876992	1.16118	1.16118	0.827491	1.19411	0.827491	0.734434	1.14449	0.734434	0.445295	SCC
15074	7	283989	TSEN54	tRNA splicing endonuclease 54 homolog (S. cerevisiae)	0.955773	0.0123583	4.79208e-05	1.25242	1.11236	0.800091	1.19045	0.800091	0.922471	1.1156	1.1156	0.717184	1.18112	0.717184	0.479585	AdCa
34204	13	2782	GNB1	guanine nucleotide binding protein (G protein), beta polypeptide 1	0.833714	0.407491	4.80646e-05	0.988373	0.929729	0.751013	1.16032	0.751013	0.89636	1.12083	1.12083	0.837847	1.22174	1.22174	0.288937	AdCa
17732	8	7485	WRB	tryptophan rich basic protein	0.00502641	0.525855	4.84929e-05	0.944337	0.93459	0.879958	1.22663	1.22663	0.726078	1.20515	0.726078	0.730166	1.3777	1.3777	0.462262	SCC
15063	6	23510	KCTD2	potassium channel tetramerisation domain containing 2	0.0210946	0.0246541	4.86141e-05	1.0681	0.893162	0.963833	1.06435	1.06435	0.799706	1.13142	0.799706	0.858318	1.21227	1.21227	0.277711	SCC
40923	7	283120	H19	H19, imprinted maternally expressed transcript (non-protein coding)	0.318143	0.757624	4.88236e-05	1.08319	0.744229	0.822827	1.24612	1.24612	0.735517	1.39217	1.39217	0.844297	1.18602	1.18602	0.246128	SCC
28450	10	23211	ZC3H4	zinc finger CCCH-type containing 4	0.489282	0.328825	4.8851e-05	0.949346	1.0283	0.81713	1.23543	1.23543	0.713276	1.12541	0.713276	0.853462	1.18141	1.18141	0.24051	AdCa
6062	10	117177	RAB3IP	RAB3A interacting protein (rabin3)	0.999995	0.707819	4.89953e-05	1.31545	1.03984	0.845635	1.12652	0.845635	0.901035	1.23472	1.23472	0.835669	1.1429	0.835669	0.258996	SCC
22052	11	54566	EPB41L4B	erythrocyte membrane protein band 4.1 like 4B	0.442947	0.700508	4.93221e-05	0.991821	1.01648	0.919372	1.11072	1.11072	0.815485	1.25485	1.25485	0.844248	1.36204	1.36204	0.445769	SCC
37736	23	23369	PUM2	pumilio homolog 2 (Drosophila)	0.0586195	0.167158	4.93922e-05	1.0273	1.05987	0.848776	1.21013	1.21013	0.752955	1.17616	0.752955	0.874704	1.12726	0.874704	0.193133	SCC
15167	32	6904	TBCD	tubulin folding cofactor D	0.611572	0.30797	4.94434e-05	1.04734	1.01327	0.894068	1.15131	1.15131	0.825806	1.22494	1.22494	0.829879	1.25787	1.25787	0.330983	SCC
1066	19	23031	MAST3	microtubule associated serine/threonine kinase 3	0.516552	0.245141	4.98556e-05	0.907551	0.947203	0.836738	1.173	0.836738	0.807759	1.17405	0.807759	0.827305	1.17888	0.827305	0.273509	SCC
15386	27	23523	CABIN1	calcineurin binding protein 1	0.474232	0.0182966	4.98691e-05	1.05052	1.29691	0.845813	1.1764	0.845813	0.792823	1.18037	0.792823	0.738961	1.18433	0.738961	0.43643	SCC
32292	8	115817	DHRS1	dehydrogenase/reductase (SDR family) member 1	0.00929962	0.465187	5.06029e-05	0.897171	0.980041	0.858967	1.10388	0.858967	0.890153	1.10619	0.890153	0.877985	1.15852	1.15852	0.212283	AdCa
36738	5	84981	C17orf91	chromosome 17 open reading frame 91	0.0274811	0.000476192	5.08239e-05	0.648739	0.678985	0.774996	1.50165	1.50165	0.762749	1.25151	0.762749	0.872152	1.19987	1.19987	0.262878	AdCa
11998	8	23261	CAMTA1	calmodulin binding transcription activator 1	0.140962	0.210229	5.09999e-05	1.00162	1.03179	0.675839	1.10222	0.675839	0.664301	1.27312	0.664301	0.865768	1.20571	1.20571	0.269883	SCC
612	5	29093	MRPL22	mitochondrial ribosomal protein L22	0.179842	0.242549	5.12421e-05	1.05305	1.05022	0.757069	1.20503	0.757069	0.865499	1.0582	0.865499	0.723235	1.18354	0.723235	0.467464	AdCa
23182	15	4281	MID1	midline 1 (Opitz/BBB syndrome)	0.386965	0.209055	5.13096e-05	0.83493	1.21534	0.850261	1.15921	0.850261	0.780532	1.19751	0.780532	0.774595	1.30057	1.30057	0.379144	SCC
12598	7	115353	LRRC42	leucine rich repeat containing 42	0.138112	0.00301752	5.13601e-05	1.40155	1.43541	0.778131	1.09407	0.778131	0.855825	1.09864	0.855825	0.872405	1.20929	1.20929	0.27416	AdCa
29779	6	7323	UBE2D3	ubiquitin-conjugating enzyme E2D 3 (UBC4/5 homolog, yeast)	0.789756	0.0608471	5.23337e-05	0.982535	0.824595	0.844643	1.12633	0.844643	0.762673	1.21291	0.762673	0.833726	1.13896	0.833726	0.262355	SCC
29683	9	53371	NUP54	nucleoporin 54kDa	0.376999	0.315192	5.24977e-05	1.14685	1.07153	0.886489	1.18427	1.18427	0.841593	1.16854	0.841593	0.849505	1.15462	0.849505	0.235306	AdCa
5890	5	9498	SLC4A8	solute carrier family 4, sodium bicarbonate cotransporter, member 8	0.914604	0.937152	5.26177e-05	0.898935	0.945347	0.873184	1.10113	0.873184	0.874671	1.11356	0.874671	0.784138	1.13312	0.784138	0.350821	SCC
1450	7	2217	FCGRT	Fc fragment of IgG, receptor, transporter, alpha	0.0647843	0.00159923	5.30188e-05	0.831231	0.689204	0.911421	1.28169	1.28169	0.762847	1.36282	1.36282	0.889844	1.3256	1.3256	0.406646	SCC
378	11	324	APC	adenomatous polyposis coli	0.00465573	0.000992177	5.3501e-05	0.880174	0.865883	0.870393	1.09838	0.870393	0.817169	1.41068	1.41068	0.756698	1.20997	0.756698	0.40221	SCC
99	8		BXDC2		0.96317	0.00336397	5.38013e-05	1.68449	1.53162	0.76549	1.13568	0.76549	0.781617	1.19479	0.781617	0.843076	1.16979	0.843076	0.246265	SCC
41671	10	23621	BACE1	beta-site APP-cleaving enzyme 1	0.773153	0.913922	5.38142e-05	0.896556	0.977406	0.729297	1.18524	0.729297	0.85141	1.12876	0.85141	0.793304	1.11708	0.793304	0.334054	AdCa
36006	30	25782	RAB3GAP2	RAB3 GTPase activating protein subunit 2 (non-catalytic)	0.363587	0.0119973	5.41557e-05	1.18488	1.19171	0.904784	1.1495	1.1495	0.779431	1.16581	0.779431	0.803911	1.27251	1.27251	0.347677	SCC
368	15	2241	FER	fer (fps/fes related) tyrosine kinase	0.045733	0.0318589	5.44119e-05	0.852695	0.875637	0.84085	1.24803	1.24803	0.796272	1.29003	1.29003	0.863103	1.22539	1.22539	0.293241	SCC
41508	8	79731	NARS2	asparaginyl-tRNA synthetase 2, mitochondrial (putative)	0.993609	0.0566608	5.44989e-05	1.18287	1.22919	0.890064	1.18371	1.18371	0.87504	1.20173	1.20173	0.928494	1.14786	1.14786	0.198947	AdCa
549	9	80762	NDFIP1	Nedd4 family interacting protein 1	0.023719	0.0073518	5.46851e-05	0.832164	0.759383	0.817401	1.20485	0.817401	0.766383	1.20598	0.766383	0.851235	1.10733	0.851235	0.232371	SCC
9740	7	11120	BTN2A1	butyrophilin, subfamily 2, member A1	0.801939	0.357775	5.47328e-05	1.10455	0.890951	0.905112	1.0503	0.905112	0.861283	1.17118	1.17118	0.8419	1.21423	1.21423	0.280042	SCC
25762	8	7014	TERF2	telomeric repeat binding factor 2	0.20077	0.258927	5.4931e-05	1.10467	1.03634	0.862881	1.17594	1.17594	0.784779	1.12642	0.784779	0.852384	1.35628	1.35628	0.439655	SCC
10691	10	79683	ZDHHC14	zinc finger, DHHC-type containing 14	0.597572	0.0407441	5.51426e-05	0.88278	0.877984	0.863438	1.14673	0.863438	0.768685	1.18701	0.768685	0.877061	1.21427	1.21427	0.280089	SCC
447	5	6584	SLC22A5	solute carrier family 22 (organic cation/carnitine transporter), member 5	0.305572	0.283797	5.53194e-05	1.01275	0.888619	0.956968	1.0568	1.0568	0.755947	1.21649	0.755947	0.824266	1.35488	1.35488	0.438165	SCC
3463	10	5533	PPP3CC	protein phosphatase 3 (formerly 2B), catalytic subunit, gamma isoform	0.924191	0.191584	5.5439e-05	0.84593	0.868444	0.898336	1.19532	1.19532	0.896387	1.11739	1.11739	0.867133	1.12126	0.867133	0.205675	AdCa
28036	25	57572	DOCK6	dedicator of cytokinesis 6	0.337777	0.0369203	5.56633e-05	0.827982	0.844953	0.783518	1.24221	0.783518	0.780374	1.31412	1.31412	0.836477	1.37186	1.37186	0.456133	SCC
6328	14	23545	ATP6V0A2	ATPase, H+ transporting, lysosomal V0 subunit a2	0.954638	0.301014	5.59697e-05	1.09788	1.08364	0.894715	1.08768	0.894715	0.906517	1.2454	1.2454	0.790256	1.14735	0.790256	0.339608	SCC
3985	5	116835	HSPA12B	heat shock 70kD protein 12B	0.0178453	0.568147	5.59716e-05	0.846928	0.97726	0.863705	1.11045	0.863705	0.691493	1.16464	0.691493	0.890256	1.24904	1.24904	0.32082	SCC
13610	8	5321	PLA2G4A	phospholipase A2, group IVA (cytosolic, calcium-dependent)	0.926524	0.0471459	5.75029e-05	1.89332	1.09823	0.808094	1.15166	0.808094	0.876475	1.28677	1.28677	0.692084	1.26543	0.692084	0.530981	SCC
22167	9	5537	PPP6C	protein phosphatase 6, catalytic subunit	0.00395069	0.00623435	5.7832e-05	0.836918	0.806335	0.941347	1.07821	1.07821	0.76073	1.14896	0.76073	0.839505	1.31651	1.31651	0.396718	SCC
4738	15	9960	USP3	ubiquitin specific peptidase 3	0.235293	0.276247	5.84112e-05	1.05856	1.03099	0.86589	1.17729	1.17729	0.890057	1.24793	1.24793	0.791685	1.14628	0.791685	0.337002	SCC
[truncated: 2,289 more rows]
